# Supplementary material for: Analysis of exosomal circRNAs upon irradiation in pancreatic cancer cell repopulation
Source: BMC Med Genomics. 2020 Jul 29;13:107. doi: 10.1186/s12920-020-00756-3 (PMC7391519; doi:10.1186/s12920-020-00756-3)
Supplement: Supplementary file 1 — Additional file 1: Supplementary Data 1. Detail information of all the circRNAs identified in this study see Full Excel version. [file 12920_2020_756_MOESM1_ESM.xlsx]

## Sheet: circRNA Expression Profiling
circRNAs identified by DCC Column A: CircRNAID, the ID of the identified circRNA by DCC. Column B ~ E: junction reads, the junction read number of each sample. Column F ~ I: logCPM by edgeR, CPM is the acronym of "counts per million". Column J ~ M: the coordinates of circRNA. Column N: circBaseID, the identifier of circBase (http://www.circbase.org). Column O: source, the source of the circRNA, i…
	junction reads				logCPM by edgeR				Annotations
CircRNAID	A1	A2	B1	B3	A1	A2	B1	B3	chrom	txStart	txEnd	strand	circBaseID	source	best_transcript	GeneName	Catalog	predicted_sequence_length	circRNA-associated diseases
chr1:14071-14251-	0	2	0	0	4.79248	7.51013	4.79248	4.79248	chr1	14070	14251	-		novel	NR_046018	DDX11L1	antisense	181
chr1:565661-570018+	2	0	0	0	7.75929	4.79248	4.79248	4.79248	chr1	565660	570018	+		novel	uc001abb.3	M37726	sense overlapping	4358
chr1:565859-569173-	0	3	0	0	4.79248	8.02007	4.79248	4.79248	chr1	565858	569173	-		novel	ENST00000440200	RP5-857K21.4	intronic	3315
chr1:569356-569591-	2	0	0	0	7.75929	4.79248	4.79248	4.79248	chr1	569355	569591	-		novel	ENST00000440200	RP5-857K21.4	intronic	236
chr1:569363-569975-	2	0	0	0	7.75929	4.79248	4.79248	4.79248	chr1	569362	569975	-		novel	ENST00000440200	RP5-857K21.4	intronic	613
chr1:741179-745550-	0	0	2	0	4.79248	4.79248	8.12504	4.79248	chr1	741178	745550	-	hsa_circ_0002333	circBase	T000069	G000018	exonic	4372
chr1:755465-756094+	0	2	0	0	4.79248	7.51013	4.79248	4.79248	chr1	755464	756094	+		novel	TCONS_00001909	XLOC_000008	sense overlapping	630
chr1:755500-756094+	0	2	0	0	4.79248	7.51013	4.79248	4.79248	chr1	755499	756094	+		novel	TCONS_00001909	XLOC_000008	sense overlapping	595
chr1:755535-755779+	2	0	0	0	7.75929	4.79248	4.79248	4.79248	chr1	755534	755779	+		novel			intergenic	245
chr1:755675-756794-	0	0	0	4	4.79248	4.79248	4.79248	9.80698	chr1	755674	756794	-		novel	TCONS_00000779	XLOC_000008	antisense	1120
chr1:756025-757700-	0	7	0	0	4.79248	9.15165	4.79248	4.79248	chr1	756024	757700	-		novel	TCONS_00000779	XLOC_000008	antisense	1676
chr1:756095-757420-	3	0	0	0	8.2814	4.79248	4.79248	4.79248	chr1	756094	757420	-		novel	TCONS_00000779	XLOC_000008	antisense	1326
chr1:756865-757385-	0	3	0	0	4.79248	8.02007	4.79248	4.79248	chr1	756864	757385	-		novel	TCONS_00000779	XLOC_000008	antisense	521
chr1:756900-758574-	0	2	0	0	4.79248	7.51013	4.79248	4.79248	chr1	756899	758574	-		novel	TCONS_00001367	XLOC_000667	sense overlapping	1675
chr1:757596-758294-	0	2	0	0	4.79248	7.51013	4.79248	4.79248	chr1	757595	758294	-		novel	TCONS_00001367	XLOC_000667	sense overlapping	699
chr1:757596-758994+	0	0	0	2	4.79248	4.79248	4.79248	8.85094	chr1	757595	758994	+		novel	TCONS_00000779	XLOC_000008	sense overlapping	1399
chr1:757910-758749+	0	2	0	0	4.79248	7.51013	4.79248	4.79248	chr1	757909	758749	+		novel	TCONS_00000779	XLOC_000008	sense overlapping	840
chr1:856838-857136+	0	2	0	0	4.79248	7.51013	4.79248	4.79248	chr1	856837	857136	+		novel			intergenic	299
chr1:871152-874792+	0	0	0	0	4.79248	4.79248	4.79248	4.79248	chr1	871151	874792	+	hsa_circ_0009189	circBase	uc001abx.2	SAMD11	exonic	353
chr1:871152-874792-	0	0	0	0	4.79248	4.79248	4.79248	4.79248	chr1	871151	874792	-		novel	NM_152486	SAMD11	antisense	3641
chr1:897639-898049+	0	3	0	0	4.79248	8.02007	4.79248	4.79248	chr1	897638	898049	+		novel	NM_198317	KLHL17	sense overlapping	411
chr1:1072004-1072232+	0	2	0	0	4.79248	7.51013	4.79248	4.79248	chr1	1072003	1072232	+		novel			intergenic	229
chr1:1158624-1159348-	0	0	5	1	4.79248	4.79248	9.35838	7.93503	chr1	1158623	1159348	-	hsa_circ_0000002	circBase	NM_016176	SDF4	exonic	251	acute myeloid leukemia (AML), breast cancer, colorectal cancer, epithelial ovarian cancer (EOC), esophageal cancer, head and neck squamous cell carcinoma (HNSCC), malignant melanoma, non-small cell lung cancer (NSCLC), ovarian cancer (OC), testicular germ cell tumor
chr1:1192372-1192690-	0	0	4	0	4.79248	4.79248	9.0516	4.79248	chr1	1192371	1192690	-	hsa_circ_0008063	circBase	NM_058167	UBE2J2	exonic	242
chr1:1289989-1290512-	3	0	0	0	8.2814	4.79248	4.79248	4.79248	chr1	1289988	1290512	-		novel	NM_032348	MXRA8	sense overlapping	524
chr1:1536898-1537370-	0	0	0	0	4.79248	4.79248	4.79248	4.79248	chr1	1536897	1537370	-		novel	uc001agf.1	AK094692	antisense	473
chr1:1575130-1638339-	0	0	0	0	4.79248	4.79248	4.79248	4.79248	chr1	1575129	1638339	-		novel	NM_001787	CDK11B	sense overlapping	63210
chr1:1584224-1647453+	0	0	0	0	4.79248	4.79248	4.79248	4.79248	chr1	1584223	1647453	+		novel	NR_002946	MMP23A	sense overlapping	63230
chr1:1652716-1652930-	0	0	3	0	4.79248	4.79248	8.66146	4.79248	chr1	1652715	1652930	-		novel	uc001ahh.4	SLC35E2B	intronic	215
chr1:1735858-1749314+	0	0	0	0	4.79248	4.79248	4.79248	4.79248	chr1	1735857	1749314	+		novel	NM_002074	GNB1	antisense	13457
chr1:1747195-1756938-	0	0	0	0	4.79248	4.79248	4.79248	4.79248	chr1	1747194	1756938	-	hsa_circ_0000008	circBase	NM_002074	GNB1	exonic	249
chr1:1757643-1759546-	0	0	0	2	4.79248	4.79248	4.79248	8.85094	chr1	1757642	1759546	-		novel	NM_001282539	GNB1	intronic	1904
chr1:1962053-1962792-	0	3	0	0	4.79248	8.02007	4.79248	4.79248	chr1	1962052	1962792	-		novel	NM_000815	GABRD	antisense	740
chr1:2399129-2399510+	0	4	0	0	4.79248	8.39607	4.79248	4.79248	chr1	2399128	2399510	+		novel	ENST00000449969	PLCH2	intronic	382
chr1:2406275-2407065+	0	6	0	0	4.79248	8.94092	4.79248	4.79248	chr1	2406274	2407065	+		novel	ENST00000449969	PLCH2	intronic	791
chr1:2581497-2628446+	0	2	0	0	4.79248	7.51013	4.79248	4.79248	chr1	2581496	2628446	+		novel	NM_001242672	TTC34	antisense	46950
chr1:2581989-2582272-	2	0	0	0	7.75929	4.79248	4.79248	4.79248	chr1	2581988	2582272	-		novel	ENST00000401094	TTC34	intronic	284
chr1:2584171-2585013-	0	5	0	0	4.79248	8.69407	4.79248	4.79248	chr1	2584170	2585013	-		novel	ENST00000401094	TTC34	intronic	843
chr1:2584468-2587515-	0	0	0	0	4.79248	4.79248	4.79248	4.79248	chr1	2584467	2587515	-		novel	ENST00000401094	TTC34	intronic	3048
chr1:2585609-2587453-	2	0	0	0	7.75929	4.79248	4.79248	4.79248	chr1	2585608	2587453	-		novel	ENST00000401094	TTC34	intronic	1845
chr1:2586018-2624750+	0	0	0	0	4.79248	4.79248	4.79248	4.79248	chr1	2586017	2624750	+		novel	NM_001242672	TTC34	antisense	38733
chr1:2586418-2631018-	0	3	0	0	4.79248	8.02007	4.79248	4.79248	chr1	2586417	2631018	-		novel	ENST00000401094	TTC34	intronic	44601
chr1:2614756-2615560+	0	0	0	0	4.79248	4.79248	4.79248	4.79248	chr1	2614755	2615560	+		novel	NM_001242672	TTC34	antisense	805
chr1:2621900-2623704+	0	0	0	0	4.79248	4.79248	4.79248	4.79248	chr1	2621899	2623704	+		novel	NM_001242672	TTC34	antisense	1805
chr1:2622884-2629867+	2	0	0	0	7.75929	4.79248	4.79248	4.79248	chr1	2622883	2629867	+		novel	NM_001242672	TTC34	antisense	6984
chr1:2623109-2623349-	2	0	0	0	7.75929	4.79248	4.79248	4.79248	chr1	2623108	2623349	-		novel	ENST00000401094	TTC34	intronic	241
chr1:2631738-2687793-	0	0	0	0	4.79248	4.79248	4.79248	4.79248	chr1	2631737	2687793	-		novel	ENST00000401094	TTC34	intronic	56056
chr1:2631738-2690815-	0	4	0	0	4.79248	8.39607	4.79248	4.79248	chr1	2631737	2690815	-		novel	ENST00000401094	TTC34	intronic	59078
chr1:2877702-2877856+	2	0	0	0	7.75929	4.79248	4.79248	4.79248	chr1	2877701	2877856	+		novel			intergenic	155
chr1:3162169-3162939+	0	2	0	0	4.79248	7.51013	4.79248	4.79248	chr1	3162168	3162939	+		novel	ENST00000270722	PRDM16	intronic	771
chr1:3386906-3387417-	2	0	0	0	7.75929	4.79248	4.79248	4.79248	chr1	3386905	3387417	-		novel	NM_014448	ARHGEF16	antisense	512
chr1:3639266-3639569-	0	3	0	0	4.79248	8.02007	4.79248	4.79248	chr1	3639265	3639569	-		novel	NM_005427	TP73	antisense	304
chr1:3655972-3656579+	0	0	0	0	4.79248	4.79248	4.79248	4.79248	chr1	3655971	3656579	+		novel	NR_033708	TP73-AS1	antisense	608
chr1:3698076-3703874-	0	0	0	0	4.79248	4.79248	4.79248	4.79248	chr1	3698075	3703874	-		novel	NM_020710	LRRC47	exonic	888
chr1:4047792-4048105-	4	0	0	0	8.66395	4.79248	4.79248	4.79248	chr1	4047791	4048105	-		novel	TCONS_00000822	XLOC_000031	antisense	314
chr1:4078293-4078909-	0	4	0	0	4.79248	8.39607	4.79248	4.79248	chr1	4078292	4078909	-		novel			intergenic	617
chr1:4521792-4521971+	0	0	6	0	4.79248	4.79248	9.61122	4.79248	chr1	4521791	4521971	+		novel			intergenic	180
chr1:4574712-4575143-	3	0	0	0	8.2814	4.79248	4.79248	4.79248	chr1	4574711	4575143	-		novel			intergenic	432
chr1:4580706-4581216+	0	0	0	0	4.79248	4.79248	4.79248	4.79248	chr1	4580705	4581216	+		novel			intergenic	511
chr1:4580898-4581216+	0	0	4	0	4.79248	4.79248	9.0516	4.79248	chr1	4580897	4581216	+		novel			intergenic	319
chr1:4861734-4862051+	0	0	0	0	4.79248	4.79248	4.79248	4.79248	chr1	4861733	4862051	+		novel			intergenic	318
chr1:4989976-4991480+	0	2	0	0	4.79248	7.51013	4.79248	4.79248	chr1	4989975	4991480	+		novel			intergenic	1505
chr1:5492957-5495313+	0	5	0	0	4.79248	8.69407	4.79248	4.79248	chr1	5492956	5495313	+		novel			intergenic	2357
chr1:5492957-5495313-	0	2	0	0	4.79248	7.51013	4.79248	4.79248	chr1	5492956	5495313	-		novel			intergenic	2357
chr1:6247272-6247577-	0	5	0	0	4.79248	8.69407	4.79248	4.79248	chr1	6247271	6247577	-		novel	uc001ame.3	RPL22	intronic	306
chr1:6695691-6696258-	0	0	0	0	4.79248	4.79248	4.79248	4.79248	chr1	6695690	6696258	-		novel	ENST00000349363	DNAJC11	intronic	568
chr1:6727769-6741097-	0	0	2	0	4.79248	4.79248	8.12504	4.79248	chr1	6727768	6741097	-	hsa_circ_0008389	circBase	NM_018198	DNAJC11	exonic	306
chr1:6828880-6829978-	0	0	2	0	4.79248	4.79248	8.12504	4.79248	chr1	6828879	6829978	-		novel			intergenic	1099
chr1:6847304-6847476+	0	2	0	0	4.79248	7.51013	4.79248	4.79248	chr1	6847303	6847476	+		novel	ENST00000303635	CAMTA1	intronic	173
chr1:6847304-6847476-	0	3	0	0	4.79248	8.02007	4.79248	4.79248	chr1	6847303	6847476	-		novel	NM_015215	CAMTA1	antisense	173
chr1:7115706-7116492-	0	0	0	0	4.79248	4.79248	4.79248	4.79248	chr1	7115705	7116492	-		novel	NM_015215	CAMTA1	antisense	787
chr1:7136043-7136239-	0	0	0	0	4.79248	4.79248	4.79248	4.79248	chr1	7136042	7136239	-		novel	NM_015215	CAMTA1	antisense	197
chr1:7215278-7215473-	0	6	0	0	4.79248	8.94092	4.79248	4.79248	chr1	7215277	7215473	-		novel	NM_015215	CAMTA1	antisense	196
chr1:7760219-7760375+	0	5	0	0	4.79248	8.69407	4.79248	4.79248	chr1	7760218	7760375	+		novel	uc001aok.4	CAMTA1	intronic	157
chr1:7837220-7838229+	0	0	4	7	4.79248	4.79248	9.0516	10.5951	chr1	7837219	7838229	+	hsa_circ_0006354	circBase	NM_004781	VAMP3	exonic	211
chr1:7989458-7990258+	0	0	0	0	4.79248	4.79248	4.79248	4.79248	chr1	7989457	7990258	+		novel	NM_001561	TNFRSF9	antisense	801
chr1:8070697-8071278-	0	0	0	0	4.79248	4.79248	4.79248	4.79248	chr1	8070696	8071278	-		novel	ENST00000474874	ERRFI1	intronic	582
chr1:8458465-8459117+	2	0	0	0	7.75929	4.79248	4.79248	4.79248	chr1	8458464	8459117	+		novel	NM_012102	RERE	antisense	653
chr1:8555123-8617582-	0	0	4	2	4.79248	4.79248	9.0516	8.85094	chr1	8555122	8617582	-	hsa_circ_0006837	circBase	NM_012102	RERE	exonic	582
chr1:8601273-8674745-	0	0	4	0	4.79248	4.79248	9.0516	4.79248	chr1	8601272	8674745	-	hsa_circ_0008501	circBase	NM_012102	RERE	exonic	434
chr1:8674620-8684439-	0	0	4	0	4.79248	4.79248	9.0516	4.79248	chr1	8674619	8684439	-	hsa_circ_0009594	circBase	NM_012102	RERE	exonic	197
chr1:8716032-8716500-	0	0	2	1	4.79248	4.79248	8.12504	7.93503	chr1	8716031	8716500	-	hsa_circ_0114356	circBase	NM_012102	RERE	exonic	469
chr1:8818390-8820334+	0	0	0	0	4.79248	4.79248	4.79248	4.79248	chr1	8818389	8820334	+		novel	NM_012102	RERE	antisense	1945
chr1:9538071-9538350-	0	0	0	0	4.79248	4.79248	4.79248	4.79248	chr1	9538070	9538350	-		novel			intergenic	280
chr1:9991949-9994918-	0	0	2	5	4.79248	4.79248	8.12504	10.12	chr1	9991948	9994918	-	hsa_circ_0000014	circBase	NM_032368	LZIC	exonic	277
chr1:10185386-10185671+	0	0	2	0	4.79248	4.79248	8.12504	4.79248	chr1	10185385	10185671	+		novel	uc010oaj.2	UBE4B	intronic	286
chr1:10195046-10197263+	0	0	1	0	4.79248	4.79248	7.26158	4.79248	chr1	10195045	10197263	+	hsa_circ_0006955	circBase	NM_006048	UBE4B	exonic	338
chr1:10204998-10211619-	0	0	0	0	4.79248	4.79248	4.79248	4.79248	chr1	10204997	10211619	-		novel	NM_006048	UBE4B	antisense	6622
chr1:10204998-10221344+	0	0	3	0	4.79248	4.79248	8.66146	4.79248	chr1	10204997	10221344	+	hsa_circ_0110201	circBase	NM_006048	UBE4B	exonic	835
chr1:10218414-10228328+	0	0	0	0	4.79248	4.79248	4.79248	4.79248	chr1	10218413	10228328	+		novel	NM_006048	UBE4B	exonic	407
chr1:10218414-10228328-	0	0	0	0	4.79248	4.79248	4.79248	4.79248	chr1	10218413	10228328	-		novel	NM_006048	UBE4B	antisense	9915
chr1:10407819-10408791+	0	0	2	0	4.79248	4.79248	8.12504	4.79248	chr1	10407818	10408791	+	hsa_circ_0009711	circBase	NM_015074	KIF1B	exonic	152
chr1:10420987-10423402+	0	0	0	2	4.79248	4.79248	4.79248	8.85094	chr1	10420986	10423402	+	hsa_circ_0110278	circBase	NM_015074	KIF1B	exonic	311
chr1:10500404-10502498+	0	0	3	0	4.79248	4.79248	8.66146	4.79248	chr1	10500403	10502498	+	hsa_circ_0006905	circBase	NM_001270517	APITD1-CORT	exonic	244
chr1:10577372-10578444+	2	0	0	0	7.75929	4.79248	4.79248	4.79248	chr1	10577371	10578444	+		novel	uc001arl.3	PEX14	intronic	1073
chr1:10722450-10722808-	0	0	0	0	4.79248	4.79248	4.79248	4.79248	chr1	10722449	10722808	-		novel	ENST00000344008	CASZ1	intronic	359
chr1:11084121-11085722+	0	0	0	0	4.79248	4.79248	4.79248	4.79248	chr1	11084120	11085722	+		novel	NM_007375	TARDBP	sense overlapping	1602
chr1:11150611-11151654-	0	0	0	0	4.79248	4.79248	4.79248	4.79248	chr1	11150610	11151654	-	hsa_circ_0000017	circBase	NM_002685	EXOSC10	exonic	386
chr1:11259598-11276291-	0	0	0	3	4.79248	4.79248	4.79248	9.40675	chr1	11259597	11276291	-	hsa_circ_0110439	circBase	NM_004958	MTOR	exonic	1077
chr1:11495436-11495805-	0	2	0	0	4.79248	7.51013	4.79248	4.79248	chr1	11495435	11495805	-		novel			intergenic	370
chr1:11983098-11983490+	0	0	4	0	4.79248	4.79248	9.0516	4.79248	chr1	11983097	11983490	+		novel	NM_138346	KIAA2013	antisense	393
chr1:12014887-12018704+	0	0	3	0	4.79248	4.79248	8.66146	4.79248	chr1	12014886	12018704	+		novel	NM_000302	PLOD1	exonic	396
chr1:12024630-12025769-	0	2	0	0	4.79248	7.51013	4.79248	4.79248	chr1	12024629	12025769	-		novel	NM_000302	PLOD1	antisense	1140
chr1:12049222-12057478+	0	0	4	0	4.79248	4.79248	9.0516	4.79248	chr1	12049221	12057478	+	hsa_circ_0009912	circBase	NM_014874	MFN2	exonic	603
chr1:12061458-12062160+	0	0	5	0	4.79248	4.79248	9.35838	4.79248	chr1	12061457	12062160	+	hsa_circ_0006470	circBase	NM_014874	MFN2	exonic	344
chr1:12061458-12062160-	0	0	12	0	4.79248	4.79248	10.5854	4.79248	chr1	12061457	12062160	-		novel	NM_014874	MFN2	antisense	703
chr1:12252920-12253155+	0	0	0	0	4.79248	4.79248	4.79248	4.79248	chr1	12252919	12253155	+		novel	NM_001066	TNFRSF1B	exonic	236
chr1:12252920-12253155-	0	0	0	0	4.79248	4.79248	4.79248	4.79248	chr1	12252919	12253155	-		novel	NM_001066	TNFRSF1B	antisense	236
chr1:12266989-12267190+	0	0	0	0	4.79248	4.79248	4.79248	4.79248	chr1	12266988	12267190	+		novel	NM_001066	TNFRSF1B	sense overlapping	202
chr1:12313779-12318160+	0	0	0	0	4.79248	4.79248	4.79248	4.79248	chr1	12313778	12318160	+	hsa_circ_0009955	circBase	NM_015378	VPS13D	exonic	546
chr1:12313779-12318160-	0	0	0	0	4.79248	4.79248	4.79248	4.79248	chr1	12313778	12318160	-		novel	NM_015378	VPS13D	antisense	4382
chr1:12335882-12338095-	0	0	0	4	4.79248	4.79248	4.79248	9.80698	chr1	12335881	12338095	-		novel	NM_015378	VPS13D	antisense	2214
chr1:12381866-12401942+	0	0	0	0	4.79248	4.79248	4.79248	4.79248	chr1	12381865	12401942	+	hsa_circ_0009992	circBase	NM_015378	VPS13D	exonic	1184
chr1:12562172-12562600-	2	0	0	0	7.75929	4.79248	4.79248	4.79248	chr1	12562171	12562600	-		novel	NM_015378	VPS13D	antisense	429
chr1:12638746-12640694-	0	0	4	0	4.79248	4.79248	9.0516	4.79248	chr1	12638745	12640694	-	hsa_circ_0010024	circBase	NM_004753	DHRS3	exonic	503
chr1:12814708-12815420-	0	2	0	0	4.79248	7.51013	4.79248	4.79248	chr1	12814707	12815420	-		novel	NM_152290	C1orf158	antisense	713
chr1:12892488-12947241-	0	0	2	0	4.79248	4.79248	8.12504	4.79248	chr1	12892487	12947241	-		novel	NM_001009611	PRAMEF4	sense overlapping	54754
chr1:14042036-14075982+	0	0	0	0	4.79248	4.79248	4.79248	4.79248	chr1	14042035	14075982	+	hsa_circ_0110660	circBase	NM_012231	PRDM2	exonic	576
chr1:14095613-14099683+	0	0	8	0	4.79248	4.79248	10.0134	4.79248	chr1	14095612	14099683	+	hsa_circ_0005888	circBase	ENST00000343137	PRDM2	exonic	167
chr1:15275828-15276193+	3	0	0	0	8.2814	4.79248	4.79248	4.79248	chr1	15275827	15276193	+		novel	ENST00000361144	KAZN	intronic	366
chr1:15862970-15863309+	0	0	0	0	4.79248	4.79248	4.79248	4.79248	chr1	15862969	15863309	+	hsa_circ_0002898	circBase	NM_015291	DNAJC16	exonic	340
chr1:15956820-15978390-	0	0	2	0	4.79248	4.79248	8.12504	4.79248	chr1	15956819	15978390	-		novel	NM_032341	DDI2	antisense	21571
chr1:15964802-15978390+	0	0	1	3	4.79248	4.79248	7.26158	9.40675	chr1	15964801	15978390	+	hsa_circ_0000020	circBase	NM_032341	DDI2	exonic	551	acute lymphoblastic leukemia (ALL), acute myeloid leukemia (AML), cardiac hypertrophy, colorectal cancer, lung cancer, non-alcoholic fatty liver disease (NAFLD), prostate cancer
chr1:15976215-15978390+	0	0	4	0	4.79248	4.79248	9.0516	4.79248	chr1	15976214	15978390	+	hsa_circ_0004095	circBase	NM_032341	DDI2	exonic	294
chr1:16044388-16047883+	0	0	0	5	4.79248	4.79248	4.79248	10.12	chr1	16044387	16047883	+	hsa_circ_0000021	circBase	NM_015164	PLEKHM2	exonic	435	acute lymphoblastic leukemia (ALL), cervical cancer, pancreatic ductal adenocarcinoma (PDAC), uterine leiomyoma (ULM)
chr1:16044388-16047883-	0	0	0	0	4.79248	4.79248	4.79248	4.79248	chr1	16044387	16047883	-		novel	NM_015164	PLEKHM2	antisense	3496
chr1:16199311-16203173-	0	0	0	0	4.79248	4.79248	4.79248	4.79248	chr1	16199310	16203173	-		novel	NM_015001	SPEN	antisense	3863
chr1:16215216-16223771+	0	0	0	0	4.79248	4.79248	4.79248	4.79248	chr1	16215215	16223771	+		novel	NR_039973	MIR5096	intronic	8556
chr1:16362651-16385904+	0	0	0	0	4.79248	4.79248	4.79248	4.79248	chr1	16362650	16385904	+		novel	NM_000085	CLCNKB	sense overlapping	23254
chr1:16623670-16625235+	0	4	0	0	4.79248	8.39607	4.79248	4.79248	chr1	16623669	16625235	+		novel	NM_018994	FBXO42	antisense	1566
chr1:16623675-16625240+	0	4	0	0	4.79248	8.39607	4.79248	4.79248	chr1	16623674	16625240	+		novel	NM_018994	FBXO42	antisense	1566
chr1:16891302-16893846-	0	0	5	8	4.79248	4.79248	9.35838	10.7845	chr1	16891301	16893846	-		novel	NM_017940	NBPF1	exonic	515
chr1:17028470-17029210+	0	4	0	0	4.79248	8.39607	4.79248	4.79248	chr1	17028469	17029210	+		novel	NR_026567	ESPNP	antisense	741
chr1:17028470-17029210-	0	3	0	0	4.79248	8.02007	4.79248	4.79248	chr1	17028469	17029210	-		novel	NR_026567	ESPNP	sense overlapping	741
chr1:17041378-17041700+	0	0	0	0	4.79248	4.79248	4.79248	4.79248	chr1	17041377	17041700	+		novel	NR_026567	ESPNP	antisense	323
chr1:17242039-17242442-	0	0	0	0	4.79248	4.79248	4.79248	4.79248	chr1	17242038	17242442	-		novel	uc009voy.1	CROCC	antisense	404
chr1:17470146-17470327+	0	2	0	0	4.79248	7.51013	4.79248	4.79248	chr1	17470145	17470327	+		novel			intergenic	182
chr1:17571611-17572336+	0	0	4	0	4.79248	4.79248	9.0516	4.79248	chr1	17571610	17572336	+		novel	NM_013358	PADI1	sense overlapping	726
chr1:17599982-17603561-	0	2	0	0	4.79248	7.51013	4.79248	4.79248	chr1	17599981	17603561	-		novel	NM_016233	PADI3	antisense	3580
chr1:17600523-17601336-	0	2	0	0	4.79248	7.51013	4.79248	4.79248	chr1	17600522	17601336	-		novel	NM_016233	PADI3	antisense	814
chr1:17642426-17642811-	0	4	0	0	4.79248	8.39607	4.79248	4.79248	chr1	17642425	17642811	-		novel	NM_012387	PADI4	antisense	386
chr1:17907048-17914974+	0	0	8	0	4.79248	4.79248	10.0134	4.79248	chr1	17907047	17914974	+	hsa_circ_0005562	circBase	NM_018125	ARHGEF10L	exonic	300
chr1:18002128-18002813-	0	0	0	0	4.79248	4.79248	4.79248	4.79248	chr1	18002127	18002813	-		novel	NM_018125	ARHGEF10L	antisense	686
chr1:18635617-18636550+	3	0	0	0	8.2814	4.79248	4.79248	4.79248	chr1	18635616	18636550	+		novel	ENST00000251296	IGSF21	intronic	934
chr1:18723699-18724189-	0	0	0	0	4.79248	4.79248	4.79248	4.79248	chr1	18723698	18724189	-		novel			intergenic	491
chr1:18724266-18724497-	0	3	0	0	4.79248	8.02007	4.79248	4.79248	chr1	18724265	18724497	-		novel			intergenic	232
chr1:18803641-18804105+	3	0	0	0	8.2814	4.79248	4.79248	4.79248	chr1	18803640	18804105	+		novel			intergenic	465
chr1:18968923-18969904-	2	0	0	0	7.75929	4.79248	4.79248	4.79248	chr1	18968922	18969904	-		novel	NM_002584	PAX7	antisense	982
chr1:19370692-19371297+	2	0	0	0	7.75929	4.79248	4.79248	4.79248	chr1	19370691	19371297	+		novel			intergenic	606
chr1:19481519-19482005+	0	0	0	3	4.79248	4.79248	4.79248	9.40675	chr1	19481518	19482005	+		novel	NM_020765	UBR4	antisense	487
chr1:19498275-19498946-	0	4	0	0	4.79248	8.39607	4.79248	4.79248	chr1	19498274	19498946	-		novel	ENST00000375217	UBR4	intronic	672
chr1:19588472-19588861+	0	0	2	0	4.79248	4.79248	8.12504	4.79248	chr1	19588471	19588861	+		novel			intergenic	390
chr1:19598171-19599101-	0	2	0	0	4.79248	7.51013	4.79248	4.79248	chr1	19598170	19599101	-		novel	ENST00000420396	AKR7L	intronic	931
chr1:20216878-20234369-	0	0	4	0	4.79248	4.79248	9.0516	4.79248	chr1	20216877	20234369	-		novel	NM_015207	OTUD3	antisense	17492
chr1:20740428-20740587-	0	0	7	0	4.79248	4.79248	9.82629	4.79248	chr1	20740427	20740587	-		novel	ENST00000418743	LINC01141	intronic	160
chr1:21071237-21107033-	0	0	2	0	4.79248	4.79248	8.12504	4.79248	chr1	21071236	21107033	-	hsa_circ_0111814	circBase	uc001bdy.1	HP1BP3	exonic	1815
chr1:21076216-21100103-	0	0	0	2	4.79248	4.79248	4.79248	8.85094	chr1	21076215	21100103	-	hsa_circ_0000023	circBase	NM_016287	HP1BP3	exonic	791	Alzheimer's disease, Cerebellar neurodegeneration, Duchenne muscular dystrophy (DMD), PFV-1 infection, acute myeloid leukemia (AML), breast cancer, cardiac hypertrophy, cholangiocarcinoma, chronic lymphocytic leukemia (CLL), colorectal cancer, endometrial cancer, epithelial ovarian cancer (EOC), esophageal cancer, facioscapulohumeral muscular dystrophy (FSHD), glioblastoma multiforme (GBM), head …
chr1:21083659-21100103-	0	0	0	9	4.79248	4.79248	4.79248	10.9519	chr1	21083658	21100103	-	hsa_circ_0000024	circBase	NM_016287	HP1BP3	exonic	631	Duchenne muscular dystrophy (DMD), acute myeloid leukemia (AML), breast cancer, cardiac hypertrophy, cholangiocarcinoma, chronic lymphocytic leukemia (CLL), colorectal cancer, endometrial cancer, epithelial ovarian cancer (EOC), facioscapulohumeral muscular dystrophy (FSHD), glioblastoma multiforme (GBM), head and neck squamous cell carcinoma (HNSCC), kidney cancer, limb-girdle muscular dystrophi…
chr1:21083659-21103243-	0	0	2	0	4.79248	4.79248	8.12504	4.79248	chr1	21083658	21103243	-	hsa_circ_0004493	circBase	NM_016287	HP1BP3	exonic	785
chr1:21083659-21107033-	0	0	6	0	4.79248	4.79248	9.61122	4.79248	chr1	21083658	21107033	-	hsa_circ_0002437	circBase	NM_016287	HP1BP3	exonic	1081
chr1:21097423-21100103-	0	0	5	0	4.79248	4.79248	9.35838	4.79248	chr1	21097422	21100103	-	hsa_circ_0005782	circBase	NM_016287	HP1BP3	exonic	304
chr1:21183896-21191755+	0	0	2	0	4.79248	4.79248	8.12504	4.79248	chr1	21183895	21191755	+		novel	NM_003760	EIF4G3	antisense	7860
chr1:21377359-21437876-	0	0	2	0	4.79248	4.79248	8.12504	4.79248	chr1	21377358	21437876	-	hsa_circ_0000026	circBase	NM_003760	EIF4G3	exonic	190
chr1:21415631-21437876-	0	0	6	0	4.79248	4.79248	9.61122	4.79248	chr1	21415630	21437876	-	hsa_circ_0005735	circBase	NM_001198803	EIF4G3	exonic	137
chr1:21548240-21554534-	0	0	0	0	4.79248	4.79248	4.79248	4.79248	chr1	21548239	21554534	-	hsa_circ_0000027	circBase	NM_001397	ECE1	exonic	466
chr1:21586764-21599404-	0	0	7	0	4.79248	4.79248	9.82629	4.79248	chr1	21586763	21599404	-	hsa_circ_0111971	circBase	NM_001397	ECE1	exonic	335
chr1:21725246-21725426-	0	0	0	3	4.79248	4.79248	4.79248	9.40675	chr1	21725245	21725426	-		novel			intergenic	181
chr1:21799716-21799937+	2	0	0	0	7.75929	4.79248	4.79248	4.79248	chr1	21799715	21799937	+		novel	NM_032264	NBPF3	sense overlapping	222
chr1:21934223-21934404-	0	0	0	0	4.79248	4.79248	4.79248	4.79248	chr1	21934222	21934404	-		novel	ENST00000290101	RAP1GAP	intronic	182
chr1:22041882-22050588+	0	0	0	0	4.79248	4.79248	4.79248	4.79248	chr1	22041881	22050588	+		novel	NM_032236	USP48	antisense	8707
chr1:22041882-22050588-	0	0	0	2	4.79248	4.79248	4.79248	8.85094	chr1	22041881	22050588	-	hsa_circ_0112054	circBase	NM_032236	USP48	exonic	513
chr1:22212288-22213055-	0	7	0	0	4.79248	9.15165	4.79248	4.79248	chr1	22212287	22213055	-		novel	ENST00000374695	HSPG2	intronic	768
chr1:22301685-22326610-	0	0	2	0	4.79248	4.79248	8.12504	4.79248	chr1	22301684	22326610	-		novel	ENST00000582599	RN7SL421P	sense overlapping	24926
chr1:22404922-22413359-	0	0	2	0	4.79248	4.79248	8.12504	4.79248	chr1	22404921	22413359	-		novel	NM_001791	CDC42	antisense	8438
chr1:22816373-22818026+	0	0	3	1	4.79248	4.79248	8.66146	7.93503	chr1	22816372	22818026	+	hsa_circ_0007418	circBase	NM_014870	ZBTB40	exonic	900
chr1:23356962-23370979+	0	0	4	0	4.79248	4.79248	9.0516	4.79248	chr1	23356961	23370979	+	hsa_circ_0112434	circBase	NM_001009999	KDM1A	exonic	226
chr1:23356962-23377013+	0	0	3	0	4.79248	4.79248	8.66146	4.79248	chr1	23356961	23377013	+	hsa_circ_0009061	circBase	NM_015013	KDM1A	exonic	300
chr1:23356962-23385660+	0	0	0	0	4.79248	4.79248	4.79248	4.79248	chr1	23356961	23385660	+	hsa_circ_0007822	circBase	NM_015013	KDM1A	exonic	756
chr1:23381562-23384058+	0	0	0	0	4.79248	4.79248	4.79248	4.79248	chr1	23381561	23384058	+	hsa_circ_0010815	circBase	NM_015013	KDM1A	exonic	282
chr1:23397718-23398690+	0	0	0	0	4.79248	4.79248	4.79248	4.79248	chr1	23397717	23398690	+	hsa_circ_0010835	circBase	NM_015013	KDM1A	exonic	209
chr1:23415493-23417998-	0	0	7	0	4.79248	4.79248	9.82629	4.79248	chr1	23415492	23417998	-		novel	NM_033631	LUZP1	sense overlapping	2506
chr1:23662658-23664024-	0	3	0	0	4.79248	8.02007	4.79248	4.79248	chr1	23662657	23664024	-		novel	ENST00000302271	HNRNPR	intronic	1367
chr1:23723978-23724448-	0	0	2	0	4.79248	4.79248	8.12504	4.79248	chr1	23723977	23724448	-		novel	NM_003196	TCEA3	sense overlapping	471
chr1:23743742-23744502-	0	0	3	0	4.79248	4.79248	8.66146	4.79248	chr1	23743741	23744502	-		novel	NM_003196	TCEA3	exonic	248
chr1:23817401-23817785-	3	0	0	0	8.2814	4.79248	4.79248	4.79248	chr1	23817400	23817785	-		novel			intergenic	385
chr1:24140680-24147083-	0	0	1	7	4.79248	4.79248	7.26158	10.5951	chr1	24140679	24147083	-	hsa_circ_0003757	circBase	NM_000191	HMGCL	exonic	437
chr1:24356960-24357507+	0	0	2	0	4.79248	4.79248	8.12504	4.79248	chr1	24356959	24357507	+		novel			intergenic	548
chr1:24840804-24841057+	0	0	2	0	4.79248	4.79248	8.12504	4.79248	chr1	24840803	24841057	+	hsa_circ_0003553	circBase	NM_013441	RCAN3	exonic	254
chr1:25287878-25288337-	0	0	0	0	4.79248	4.79248	4.79248	4.79248	chr1	25287877	25288337	-		novel	ENST00000338888	RUNX3	intronic	460
chr1:25551493-25554726-	0	0	0	0	4.79248	4.79248	4.79248	4.79248	chr1	25551492	25554726	-	hsa_circ_0112896	circBase	NM_015484	SYF2	exonic	308
chr1:25666965-25678184+	0	0	0	5	4.79248	4.79248	4.79248	10.12	chr1	25666964	25678184	+	hsa_circ_0007054	circBase	NM_014313	TMEM50A	exonic	287
chr1:26584088-26586293+	0	0	5	0	4.79248	4.79248	9.35838	4.79248	chr1	26584087	26586293	+	hsa_circ_0000033	circBase	NM_001281517	CEP85	exonic	438	Alzheimer's disease, B-cell lymphoma, Hodgkin's lymphoma, T-cell leukemia, autism spectrum disorder (ASD), breast cancer, chronic lymphocytic leukemia (CLL), chronic myeloid leukemia (CML), colorectal cancer, diffuse large B-cell lymphoma (DLBCL), follicular lymphoma (FL), gastric cancer (stomach cancer), glioma, hepatocellular carcinoma (HCC), kidney cancer, lung cancer, malignant lymphoma, mali…
chr1:26783658-26789924-	0	0	4	0	4.79248	4.79248	9.0516	4.79248	chr1	26783657	26789924	-		novel	NR_125952	LOC101928324	sense overlapping	6267
chr1:26881087-26885428+	0	0	0	0	4.79248	4.79248	4.79248	4.79248	chr1	26881086	26885428	+		novel	NM_002953	RPS6KA1	exonic	602
chr1:27056142-27059283+	0	0	3	11	4.79248	4.79248	8.66146	11.2377	chr1	27056141	27059283	+	hsa_circ_0008494	circBase	NM_006015	ARID1A	exonic	783
chr1:27183240-27183423+	0	3	0	0	4.79248	8.02007	4.79248	4.79248	chr1	27183239	27183423	+		novel	uc021ojq.1	BC016143	intronic	184
chr1:27223792-27224216-	0	0	4	0	4.79248	4.79248	9.0516	4.79248	chr1	27223791	27224216	-	hsa_circ_0011032	circBase	NM_022078	GPATCH3	exonic	425
chr1:27241767-27241990+	0	0	0	0	4.79248	4.79248	4.79248	4.79248	chr1	27241766	27241990	+		novel	uc021ojq.1	BC016143	intronic	224
chr1:27269151-27269556+	0	0	0	6	4.79248	4.79248	4.79248	10.377	chr1	27269150	27269556	+	hsa_circ_0005087	circBase	NM_006600	NUDC	exonic	312
chr1:27742956-27751026+	4	0	0	0	8.66395	4.79248	4.79248	4.79248	chr1	27742955	27751026	+		novel	NM_006990	WASF2	antisense	8071
chr1:28041053-28041345-	0	0	2	0	4.79248	4.79248	8.12504	4.79248	chr1	28041052	28041345	-		novel			intergenic	293
chr1:28116073-28120143+	0	0	0	4	4.79248	4.79248	4.79248	9.80698	chr1	28116072	28120143	+	hsa_circ_0008126	circBase	NM_177424	STX12	exonic	170
chr1:28117240-28117558-	2	0	0	0	7.75929	4.79248	4.79248	4.79248	chr1	28117239	28117558	-		novel	NM_177424	STX12	antisense	319
chr1:28337458-28343750-	0	0	5	0	4.79248	4.79248	9.35838	4.79248	chr1	28337457	28343750	-	hsa_circ_0011115	circBase	NM_001990	EYA3	exonic	410
chr1:28362055-28374937-	0	0	0	0	4.79248	4.79248	4.79248	4.79248	chr1	28362054	28374937	-	hsa_circ_0008057	circBase	NM_001990	EYA3	exonic	328
chr1:28510493-28510962-	0	2	0	0	4.79248	7.51013	4.79248	4.79248	chr1	28510492	28510962	-		novel	ENST00000305392	PTAFR	intronic	470
chr1:28785596-28793046+	0	0	1	1	4.79248	4.79248	7.26158	7.93503	chr1	28785595	28793046	+	hsa_circ_0005406	circBase	NM_023923	PHACTR4	sense overlapping	7451
chr1:28785596-28793279+	0	0	2	0	4.79248	4.79248	8.12504	4.79248	chr1	28785595	28793279	+		novel	NM_023923	PHACTR4	exonic	807
chr1:29010095-29023596+	0	0	2	0	4.79248	4.79248	8.12504	4.79248	chr1	29010094	29023596	+	hsa_circ_0011163	circBase	NM_006582	GMEB1	exonic	658
chr1:29362338-29391670+	0	0	0	2	4.79248	4.79248	4.79248	8.85094	chr1	29362337	29391670	+	hsa_circ_0011174	circBase	NM_004437	EPB41	exonic	720
chr1:29391494-29442315+	0	0	0	2	4.79248	4.79248	4.79248	8.85094	chr1	29391493	29442315	+		novel	NM_004437	EPB41	exonic	492
chr1:29577836-29578026+	0	0	0	3	4.79248	4.79248	4.79248	9.40675	chr1	29577835	29578026	+		novel	ENST00000323874	PTPRU	intronic	191
chr1:29649535-29649693-	2	0	0	0	7.75929	4.79248	4.79248	4.79248	chr1	29649534	29649693	-		novel	NM_005704	PTPRU	antisense	159
chr1:30719783-30720749-	3	0	0	0	8.2814	4.79248	4.79248	4.79248	chr1	30719782	30720749	-		novel			intergenic	967
chr1:31089648-31089908+	0	0	0	2	4.79248	4.79248	4.79248	8.85094	chr1	31089647	31089908	+		novel			intergenic	261
chr1:31437521-31468067-	0	0	0	2	4.79248	4.79248	4.79248	8.85094	chr1	31437520	31468067	-	hsa_circ_0011241	circBase	NM_014676	PUM1	exonic	1603
chr1:31465237-31468067-	0	0	2	4	4.79248	4.79248	8.12504	9.80698	chr1	31465236	31468067	-	hsa_circ_0000043	circBase	NM_014676	PUM1	exonic	438	acute lymphoblastic leukemia (ALL), acute myeloid leukemia (AML), bladder cancer, breast cancer, cardiac hypertrophy, cervical cancer, chronic lymphocytic leukemia (CLL), colorectal cancer, epithelial ovarian cancer (EOC), glioblastoma, hepatocellular carcinoma (HCC), kidney cancer, lung cancer, malignant melanoma, neuroblastoma (NB), pancreatic cancer, prostate cancer, retinitis pigmentosa (RP),…
chr1:31532051-31532424+	0	0	3	0	4.79248	4.79248	8.66146	4.79248	chr1	31532050	31532424	+		novel	NM_014676	PUM1	antisense	374
chr1:32112554-32112839-	0	3	0	0	4.79248	8.02007	4.79248	4.79248	chr1	32112553	32112839	-		novel	ENST00000581333	RP11-73M7.9	antisense	286
chr1:32258373-32258994+	3	0	0	0	8.2814	4.79248	4.79248	4.79248	chr1	32258372	32258994	+		novel	NM_144569	SPOCD1	antisense	622
chr1:32381496-32385259-	0	0	13	0	4.79248	4.79248	10.6989	4.79248	chr1	32381495	32385259	-	hsa_circ_0007364	circBase	NM_080391	PTP4A2	exonic	782
chr1:32495899-32498935+	0	0	2	0	4.79248	4.79248	8.12504	4.79248	chr1	32495898	32498935	+	hsa_circ_0007777	circBase	NM_006559	KHDRBS1	exonic	389
chr1:32495899-32502644+	0	0	0	2	4.79248	4.79248	4.79248	8.85094	chr1	32495898	32502644	+	hsa_circ_0113040	circBase	NM_006559	KHDRBS1	exonic	523
chr1:32495899-32504220+	0	0	6	0	4.79248	4.79248	9.61122	4.79248	chr1	32495898	32504220	+	hsa_circ_0003446	circBase	NM_006559	KHDRBS1	exonic	793
chr1:32512848-32514749+	0	2	0	0	4.79248	7.51013	4.79248	4.79248	chr1	32512847	32514749	+		novel	ENST00000484270	KHDRBS1	intronic	1902
chr1:32796529-32797040-	0	0	0	0	4.79248	4.79248	4.79248	4.79248	chr1	32796528	32797040	-		novel	NM_004964	HDAC1	antisense	512
chr1:33097428-33100393-	0	0	0	4	4.79248	4.79248	4.79248	9.80698	chr1	33097427	33100393	-	hsa_circ_0113064	circBase	NM_178547	ZBTB8OS	exonic	283
chr1:33290914-33295668+	0	0	0	3	4.79248	4.79248	4.79248	9.40675	chr1	33290913	33295668	+	hsa_circ_0011450	circBase	NM_022753	S100PBP	exonic	1143
chr1:33309010-33310191+	0	0	0	0	4.79248	4.79248	4.79248	4.79248	chr1	33309009	33310191	+		novel	uc001bwd.4	S100PBP	intronic	1182
chr1:33409620-33411229-	0	0	2	0	4.79248	4.79248	8.12504	4.79248	chr1	33409619	33411229	-	hsa_circ_0011458	circBase	NM_153341	RNF19B	exonic	256
chr1:33409620-33415375-	0	0	4	0	4.79248	4.79248	9.0516	4.79248	chr1	33409619	33415375	-	hsa_circ_0005810	circBase	NM_153341	RNF19B	exonic	770
chr1:33413823-33415375-	0	0	3	0	4.79248	4.79248	8.66146	4.79248	chr1	33413822	33415375	-	hsa_circ_0000048	circBase	NM_153341	RNF19B	exonic	351	Alzheimer's disease, Burkitt lymphoma, Down syndrome (DS), Hodgkin's lymphoma, acute lymphoblastic leukemia (ALL), acute myeloid leukemia (AML), acute promyelocytic leukemia (APL), adenoma, breast cancer, cardiac hypertrophy, cervical cancer, cholangiocarcinoma, chronic lymphocytic leukemia (CLL), colorectal cancer, diffuse large B-cell lymphoma (DLBCL), epithelial ovarian cancer (EOC), facioscap…
chr1:33486968-33490168-	0	0	5	0	4.79248	4.79248	9.35838	4.79248	chr1	33486967	33490168	-		novel	NM_001625	AK2	exonic	332
chr1:33760538-33760906+	0	0	2	0	4.79248	4.79248	8.12504	4.79248	chr1	33760537	33760906	+	hsa_circ_0009027	circBase	NM_152493	ZNF362	exonic	238
chr1:33797747-33798148-	0	7	0	0	4.79248	9.15165	4.79248	4.79248	chr1	33797746	33798148	-		novel	NM_004427	PHC2	sense overlapping	402
chr1:34058002-34063767-	0	2	0	0	4.79248	7.51013	4.79248	4.79248	chr1	34058001	34063767	-		novel	ENST00000241312	CSMD2	intronic	5766
chr1:34101081-34101585+	0	2	0	0	4.79248	7.51013	4.79248	4.79248	chr1	34101080	34101585	+		novel	NM_052896	CSMD2	antisense	505
chr1:34182688-34183481+	2	0	0	0	7.75929	4.79248	4.79248	4.79248	chr1	34182687	34183481	+		novel	NM_052896	CSMD2	antisense	794
chr1:34282834-34283238-	0	5	0	0	4.79248	8.69407	4.79248	4.79248	chr1	34282833	34283238	-		novel	ENST00000241312	CSMD2	intronic	405
chr1:34410581-34411217-	7	0	0	0	9.42842	4.79248	4.79248	4.79248	chr1	34410580	34411217	-		novel	ENST00000241312	CSMD2	intronic	637
chr1:34422365-34424112-	0	6	0	0	4.79248	8.94092	4.79248	4.79248	chr1	34422364	34424112	-		novel	ENST00000241312	CSMD2	intronic	1748
chr1:35217523-35219287-	0	2	0	0	4.79248	7.51013	4.79248	4.79248	chr1	35217522	35219287	-		novel	ENST00000426886	SMIM12	intronic	1765
chr1:35477309-35477575+	0	5	0	0	4.79248	8.69407	4.79248	4.79248	chr1	35477308	35477575	+		novel	NM_007167	ZMYM6	antisense	267
chr1:35619873-35622509-	0	0	0	0	4.79248	4.79248	4.79248	4.79248	chr1	35619872	35622509	-		novel			intergenic	2637
chr1:35824526-35827390+	0	0	16	2	4.79248	4.79248	10.994	8.85094	chr1	35824525	35827390	+	hsa_circ_0011536	circBase	NM_005095	ZMYM4	exonic	755
chr1:35824526-35827867+	0	0	5	0	4.79248	4.79248	9.35838	4.79248	chr1	35824525	35827867	+	hsa_circ_0113155	circBase	uc001byu.3	ZMYM4	intronic	3342
chr1:35846860-35847359+	0	0	3	0	4.79248	4.79248	8.66146	4.79248	chr1	35846859	35847359	+	hsa_circ_0002043	circBase	NM_005095	ZMYM4	exonic	388
chr1:35857813-35865177+	0	0	2	0	4.79248	4.79248	8.12504	4.79248	chr1	35857812	35865177	+	hsa_circ_0113170	circBase	NM_005095	ZMYM4	exonic	941
chr1:35879573-35881315+	0	0	3	1	4.79248	4.79248	8.66146	7.93503	chr1	35879572	35881315	+	hsa_circ_0004709	circBase	NM_005095	ZMYM4	exonic	361
chr1:36282483-36288583+	0	0	0	0	4.79248	4.79248	4.79248	4.79248	chr1	36282482	36288583	+	hsa_circ_0113191	circBase	NM_017629	AGO4	exonic	287
chr1:36297028-36301594+	0	0	2	0	4.79248	4.79248	8.12504	4.79248	chr1	36297027	36301594	+	hsa_circ_0113198	circBase	NM_017629	AGO4	exonic	876
chr1:36475076-36492899+	0	0	0	3	4.79248	4.79248	4.79248	9.40675	chr1	36475075	36492899	+	hsa_circ_0011644	circBase	NM_024852	AGO3	exonic	562
chr1:36583824-36584720+	0	0	0	2	4.79248	4.79248	4.79248	8.85094	chr1	36583823	36584720	+		novel	NM_005202	COL8A2	antisense	897
chr1:36725059-36748187+	0	0	0	2	4.79248	4.79248	4.79248	8.85094	chr1	36725058	36748187	+		novel	NM_005119	THRAP3	sense overlapping	23129
chr1:36727279-36727432+	0	0	0	0	4.79248	4.79248	4.79248	4.79248	chr1	36727278	36727432	+		novel	ENST00000354618	THRAP3	intronic	154
chr1:36767589-36769391+	0	0	0	0	4.79248	4.79248	4.79248	4.79248	chr1	36767588	36769391	+		novel	ENST00000354618	THRAP3	intronic	1803
chr1:36770136-36770709+	0	0	2	0	4.79248	4.79248	8.12504	4.79248	chr1	36770135	36770709	+		novel	NM_005119	THRAP3	sense overlapping	574
chr1:37483352-37483541-	0	0	0	0	4.79248	4.79248	4.79248	4.79248	chr1	37483351	37483541	-		novel	ENST00000373091	GRIK3	intronic	190
chr1:37704185-37705612-	0	2	0	0	4.79248	7.51013	4.79248	4.79248	chr1	37704184	37705612	-		novel			intergenic	1428
chr1:38191627-38193092-	0	7	0	0	4.79248	9.15165	4.79248	4.79248	chr1	38191626	38193092	-		novel	NM_001099439	EPHA10	sense overlapping	1466
chr1:38233993-38235200+	0	0	0	0	4.79248	4.79248	4.79248	4.79248	chr1	38233992	38235200	+		novel			intergenic	1208
chr1:38386144-38386583-	0	0	0	2	4.79248	4.79248	4.79248	8.85094	chr1	38386143	38386583	-		novel	ENST00000373023	INPP5B	intronic	440
chr1:38559956-38560599+	4	0	0	0	8.66395	4.79248	4.79248	4.79248	chr1	38559955	38560599	+		novel	ENST00000428151	RP5-884C9.2	intronic	644
chr1:38652191-38654232-	0	4	0	0	4.79248	8.39607	4.79248	4.79248	chr1	38652190	38654232	-		novel			intergenic	2042
chr1:38737306-38737456-	0	2	0	0	4.79248	7.51013	4.79248	4.79248	chr1	38737305	38737456	-		novel			intergenic	151
chr1:38799147-38799330-	0	0	0	0	4.79248	4.79248	4.79248	4.79248	chr1	38799146	38799330	-		novel			intergenic	184
chr1:38854814-38856622+	0	0	0	0	4.79248	4.79248	4.79248	4.79248	chr1	38854813	38856622	+		novel			intergenic	1809
chr1:38995435-38995939+	2	0	0	0	7.75929	4.79248	4.79248	4.79248	chr1	38995434	38995939	+		novel			intergenic	505
chr1:39512708-39513659+	0	0	4	0	4.79248	4.79248	9.0516	4.79248	chr1	39512707	39513659	+	hsa_circ_0113262	circBase	T008498	G001817	antisense	952
chr1:39670544-39670873+	4	0	0	0	8.66395	4.79248	4.79248	4.79248	chr1	39670543	39670873	+		novel	uc001cda.1	MACF1	intronic	330
chr1:39696854-39723700+	0	0	0	0	4.79248	4.79248	4.79248	4.79248	chr1	39696853	39723700	+	hsa_circ_0008939	circBase	NM_012090	MACF1	exonic	323
chr1:39796875-39806625+	0	0	0	0	4.79248	4.79248	4.79248	4.79248	chr1	39796874	39806625	+		novel	ENST00000372915	MACF1	exonic	5967
chr1:39806174-39806625+	0	0	0	3	4.79248	4.79248	4.79248	9.40675	chr1	39806173	39806625	+	hsa_circ_0113286	circBase	uc031pmd.1	MACF1	exonic	366
chr1:39841735-39841885+	0	0	0	0	4.79248	4.79248	4.79248	4.79248	chr1	39841734	39841885	+		novel	ENST00000289893	MACF1	intronic	151
chr1:40244647-40245308-	0	0	0	0	4.79248	4.79248	4.79248	4.79248	chr1	40244646	40245308	-		novel	ENST00000372827	BMP8B	intronic	662
chr1:40319642-40323089-	0	0	0	1	4.79248	4.79248	4.79248	7.93503	chr1	40319641	40323089	-	hsa_circ_0000057	circBase	NM_017646	TRIT1	exonic	240
chr1:40422759-40424497-	0	0	0	0	4.79248	4.79248	4.79248	4.79248	chr1	40422758	40424497	-		novel	NM_032793	MFSD2A	antisense	1739
chr1:40454271-40455239+	0	0	0	0	4.79248	4.79248	4.79248	4.79248	chr1	40454270	40455239	+		novel			intergenic	969
chr1:40725205-40725875+	0	0	3	0	4.79248	4.79248	8.66146	4.79248	chr1	40725204	40725875	+		novel	ENST00000372759	ZMPSTE24	intronic	671
chr1:40733458-40737707+	0	0	0	0	4.79248	4.79248	4.79248	4.79248	chr1	40733457	40737707	+	hsa_circ_0008985	circBase	NM_005857	ZMPSTE24	exonic	499
chr1:40928685-40928936+	3	0	0	0	8.2814	4.79248	4.79248	4.79248	chr1	40928684	40928936	+		novel	NM_023070	ZFP69B	sense overlapping	252
chr1:41042482-41044709-	0	2	0	0	4.79248	7.51013	4.79248	4.79248	chr1	41042481	41044709	-		novel			intergenic	2228
chr1:41204508-41218918+	0	0	5	0	4.79248	4.79248	9.35838	4.79248	chr1	41204507	41218918	+		novel	NM_014223	NFYC	exonic	395
chr1:41225979-41226132-	0	0	0	0	4.79248	4.79248	4.79248	4.79248	chr1	41225978	41226132	-		novel	NM_014223	NFYC	antisense	154
chr1:41330868-41331275-	0	0	0	0	4.79248	4.79248	4.79248	4.79248	chr1	41330867	41331275	-		novel	ENST00000414199	RP5-1066H13.4	antisense	408
chr1:41388258-41388476-	0	0	0	0	4.79248	4.79248	4.79248	4.79248	chr1	41388257	41388476	-		novel			intergenic	219
chr1:41474466-41475261+	0	0	0	0	4.79248	4.79248	4.79248	4.79248	chr1	41474465	41475261	+	hsa_circ_0005157	circBase	NM_001301237	CTPS1	exonic	242
chr1:41514021-41514272+	0	0	0	0	4.79248	4.79248	4.79248	4.79248	chr1	41514020	41514272	+		novel	NM_012236	SCMH1	antisense	252
chr1:41536267-41541123-	0	0	3	13	4.79248	4.79248	8.66146	11.4762	chr1	41536266	41541123	-	hsa_circ_0000061	circBase	NM_012236	SCMH1	exonic	360	Cerebellar neurodegeneration, acute lymphoblastic leukemia (ALL), acute myeloid leukemia (AML), asthma, bladder cancer, breast cancer, cardiac hypertrophy, cervical cancer, chronic lymphocytic leukemia (CLL), epithelial ovarian cancer (EOC), esophageal cancer, glioblastoma, hepatocellular carcinoma (HCC), malignant melanoma, neuroblastoma (NB), non-alcoholic fatty liver disease (NAFLD), pancreati…
chr1:41536267-41627104-	0	0	0	2	4.79248	4.79248	4.79248	8.85094	chr1	41536266	41627104	-	hsa_circ_0011943	circBase	NM_012236	SCMH1	exonic	1230
chr1:41575045-41575244-	0	0	0	0	4.79248	4.79248	4.79248	4.79248	chr1	41575044	41575244	-		novel	ENST00000326197	SCMH1	intronic	200
chr1:41578955-41608784-	0	0	0	0	4.79248	4.79248	4.79248	4.79248	chr1	41578954	41608784	-	hsa_circ_0000063	circBase	NM_012236	SCMH1	exonic	568	acute lymphoblastic leukemia (ALL), acute myeloid leukemia (AML), cardiac hypertrophy, colorectal cancer, lung cancer, non-alcoholic fatty liver disease (NAFLD), prostate cancer
chr1:41957429-41958972-	5	0	0	0	8.96602	4.79248	4.79248	4.79248	chr1	41957428	41958972	-		novel			intergenic	1544
chr1:42041215-42050986-	0	0	0	3	4.79248	4.79248	4.79248	9.40675	chr1	42041214	42050986	-		novel	NM_024503	HIVEP3	sense overlapping	9772
chr1:42041215-42050989-	0	0	0	4	4.79248	4.79248	4.79248	9.80698	chr1	42041214	42050989	-	hsa_circ_0011950	circBase	NM_024503	HIVEP3	exonic	5728
chr1:42153607-42155138-	0	3	0	0	4.79248	8.02007	4.79248	4.79248	chr1	42153606	42155138	-		novel	ENST00000247584	HIVEP3	intronic	1532
chr1:42611817-42612202-	4	0	0	0	8.66395	4.79248	4.79248	4.79248	chr1	42611816	42612202	-		novel			intergenic	386
chr1:42730786-42789498-	0	0	2	0	4.79248	4.79248	8.12504	4.79248	chr1	42730785	42789498	-	hsa_circ_0113380	circBase	NM_001198851	FOXJ3	exonic	715
chr1:42767718-42767879+	0	0	3	0	4.79248	4.79248	8.66146	4.79248	chr1	42767717	42767879	+		novel	NM_014947	FOXJ3	antisense	162
chr1:43170521-43170705-	0	0	0	0	4.79248	4.79248	4.79248	4.79248	chr1	43170520	43170705	-		novel			intergenic	185
chr1:43230753-43231321-	0	0	0	0	4.79248	4.79248	4.79248	4.79248	chr1	43230752	43231321	-		novel	ENST00000236040	LEPRE1	intronic	569
chr1:43239234-43241150+	0	0	7	0	4.79248	4.79248	9.82629	4.79248	chr1	43239233	43241150	+	hsa_circ_0004752	circBase	NM_024097	C1orf50	sense overlapping	1917
chr1:43395544-43395706+	0	0	0	3	4.79248	4.79248	4.79248	9.40675	chr1	43395543	43395706	+		novel	NM_006516	SLC2A1	antisense	163
chr1:43484894-43486049-	2	0	0	0	7.75929	4.79248	4.79248	4.79248	chr1	43484893	43486049	-		novel			intergenic	1156
chr1:43536832-43537192-	0	0	0	0	4.79248	4.79248	4.79248	4.79248	chr1	43536831	43537192	-		novel			intergenic	361
chr1:43539282-43539616+	0	0	0	0	4.79248	4.79248	4.79248	4.79248	chr1	43539281	43539616	+		novel			intergenic	335
chr1:43610488-43610956-	0	0	0	0	4.79248	4.79248	4.79248	4.79248	chr1	43610487	43610956	-		novel	uc009vwn.1	AK309744	antisense	469
chr1:43912434-43915164-	0	2	0	0	4.79248	7.51013	4.79248	4.79248	chr1	43912433	43915164	-		novel	ENST00000396885	SZT2-AS1	sense overlapping	2731
chr1:44035261-44044591+	0	0	0	6	4.79248	4.79248	4.79248	10.377	chr1	44035260	44044591	+		novel	NM_002840	PTPRF	exonic	300
chr1:44069228-44069562+	0	2	0	0	4.79248	7.51013	4.79248	4.79248	chr1	44069227	44069562	+		novel	ENST00000372407	PTPRF	intronic	335
chr1:44118808-44149475+	0	0	2	0	4.79248	4.79248	8.12504	4.79248	chr1	44118807	44149475	+		novel	NM_014663	KDM4A	exonic	1894
chr1:44131367-44137546+	0	0	6	4	4.79248	4.79248	9.61122	9.80698	chr1	44131366	44137546	+	hsa_circ_0113416	circBase	NM_014663	KDM4A	exonic	1111
chr1:44360055-44365399+	0	0	0	0	4.79248	4.79248	4.79248	4.79248	chr1	44360054	44365399	+	hsa_circ_0008724	circBase	NM_006279	ST3GAL3	exonic	442
chr1:44591299-44591854+	0	0	3	0	4.79248	4.79248	8.66146	4.79248	chr1	44591298	44591854	+		novel	uc009vxf.1	KLF17	intronic	556
chr1:44606207-44606626-	0	0	0	0	4.79248	4.79248	4.79248	4.79248	chr1	44606206	44606626	-		novel			intergenic	420
chr1:44773982-44785416-	0	0	3	1	4.79248	4.79248	8.66146	7.93503	chr1	44773981	44785416	-	hsa_circ_0012144	circBase	NM_024066	ERI3	exonic	269
chr1:44782910-44783102+	3	0	0	0	8.2814	4.79248	4.79248	4.79248	chr1	44782909	44783102	+		novel	NM_024066	ERI3	antisense	193
chr1:45223228-45223812+	0	0	3	0	4.79248	4.79248	8.66146	4.79248	chr1	45223227	45223812	+	hsa_circ_0002563	circBase	NM_006845	KIF2C	exonic	247
chr1:45243681-45244380-	0	0	2	0	4.79248	4.79248	8.12504	4.79248	chr1	45243680	45244380	-		novel	NM_001012	RPS8	antisense	700
chr1:45321179-45321824+	0	2	0	0	4.79248	7.51013	4.79248	4.79248	chr1	45321178	45321824	+		novel	NM_020365	EIF2B3	antisense	646
chr1:45449474-45450573+	0	0	0	0	4.79248	4.79248	4.79248	4.79248	chr1	45449473	45450573	+		novel	NM_020365	EIF2B3	antisense	1100
chr1:46032241-46032692+	0	0	0	6	4.79248	4.79248	4.79248	10.377	chr1	46032240	46032692	+	hsa_circ_0000067	circBase	NM_006066	AKR1A1	exonic	272
chr1:46058992-46059784-	0	0	0	4	4.79248	4.79248	4.79248	9.80698	chr1	46058991	46059784	-		novel	NM_002482	NASP	antisense	793
chr1:46080685-46082065+	0	0	0	2	4.79248	4.79248	4.79248	8.85094	chr1	46080684	46082065	+	hsa_circ_0012248	circBase	NM_002482	NASP	exonic	413
chr1:46099768-46126049-	0	0	0	2	4.79248	4.79248	4.79248	8.85094	chr1	46099767	46126049	-		novel	NM_021639	GPBP1L1	sense overlapping	26282
chr1:46174581-46207004-	0	0	2	0	4.79248	4.79248	8.12504	4.79248	chr1	46174580	46207004	-		novel	NM_005897	IPP	sense overlapping	32424
chr1:46229767-46230151-	0	0	0	0	4.79248	4.79248	4.79248	4.79248	chr1	46229766	46230151	-		novel			intergenic	385
chr1:46527601-46546422-	0	0	3	0	4.79248	4.79248	8.66146	4.79248	chr1	46527600	46546422	-	hsa_circ_0012301	circBase	NM_003629	PIK3R3	exonic	658
chr1:46543402-46543996-	0	0	0	0	4.79248	4.79248	4.79248	4.79248	chr1	46543401	46543996	-		novel	ENST00000262741	PIK3R3	intronic	595
chr1:46928817-46930169-	0	3	0	0	4.79248	8.02007	4.79248	4.79248	chr1	46928816	46930169	-		novel	ENST00000455247	LINC00505	antisense	1353
chr1:47213997-47214196+	0	2	0	0	4.79248	7.51013	4.79248	4.79248	chr1	47213996	47214196	+		novel			intergenic	200
chr1:47406403-47407273+	0	3	0	0	4.79248	8.02007	4.79248	4.79248	chr1	47406402	47407273	+		novel	NM_000778	CYP4A11	antisense	871
chr1:47465913-47466189-	0	3	0	0	4.79248	8.02007	4.79248	4.79248	chr1	47465912	47466189	-		novel	uc001cqr.3	CYP4X1	antisense	277
chr1:47547265-47547659-	0	0	0	0	4.79248	4.79248	4.79248	4.79248	chr1	47547264	47547659	-		novel	NM_178134	CYP4Z1	antisense	395
chr1:47604066-47604895-	0	0	0	0	4.79248	4.79248	4.79248	4.79248	chr1	47604065	47604895	-		novel	ENST00000444042	CYP4A22-AS1	intronic	830
chr1:47617541-47617737+	0	0	3	0	4.79248	4.79248	8.66146	4.79248	chr1	47617540	47617737	+		novel	ENST00000444042	CYP4A22-AS1	antisense	197
chr1:47741050-47752149-	0	2	0	0	4.79248	7.51013	4.79248	4.79248	chr1	47741049	47752149	-		novel	uc001crb.1	STIL	intronic	11100
chr1:48121693-48122311-	2	0	0	0	7.75929	4.79248	4.79248	4.79248	chr1	48121692	48122311	-		novel			intergenic	619
chr1:48557477-48557894-	0	2	0	0	4.79248	7.51013	4.79248	4.79248	chr1	48557476	48557894	-		novel	TCONS_l2_00000272	XLOC_l2_000196	antisense	418
chr1:48697590-48698038-	0	0	0	0	4.79248	4.79248	4.79248	4.79248	chr1	48697589	48698038	-		novel	NM_001011547	SLC5A9	antisense	449
chr1:48821342-48825442-	0	0	2	7	4.79248	4.79248	8.12504	10.5951	chr1	48821341	48825442	-	hsa_circ_0008202	circBase	NM_019073	SPATA6	exonic	285
chr1:49100165-49128913-	0	0	0	0	4.79248	4.79248	4.79248	4.79248	chr1	49100164	49128913	-		novel	NM_032785	AGBL4	exonic	317
chr1:49450812-49450987-	3	0	0	0	8.2814	4.79248	4.79248	4.79248	chr1	49450811	49450987	-		novel	ENST00000371836	AGBL4	intronic	176
chr1:49972606-49972774-	0	0	0	0	4.79248	4.79248	4.79248	4.79248	chr1	49972605	49972774	-		novel	uc010omw.1	AGBL4	intronic	169
chr1:50649216-50650890-	2	0	0	0	7.75929	4.79248	4.79248	4.79248	chr1	50649215	50650890	-		novel	NM_021952	ELAVL4	antisense	1675
chr1:50810801-50810988-	0	0	2	0	4.79248	4.79248	8.12504	4.79248	chr1	50810800	50810988	-		novel			intergenic	188
chr1:50928655-50928874-	2	0	0	0	7.75929	4.79248	4.79248	4.79248	chr1	50928654	50928874	-		novel	ENST00000371778	FAF1	intronic	220
chr1:51000035-51000194+	0	0	0	0	4.79248	4.79248	4.79248	4.79248	chr1	51000034	51000194	+		novel	NM_007051	FAF1	antisense	160
chr1:51005264-51061888-	0	0	4	0	4.79248	4.79248	9.0516	4.79248	chr1	51005263	51061888	-	hsa_circ_0012400	circBase	NM_007051	FAF1	exonic	661
chr1:51032749-51061888-	0	0	0	3	4.79248	4.79248	4.79248	9.40675	chr1	51032748	51061888	-	hsa_circ_0008197	circBase	NM_007051	FAF1	exonic	524
chr1:51121114-51210447-	0	0	6	0	4.79248	4.79248	9.61122	4.79248	chr1	51121113	51210447	-	hsa_circ_0004619	circBase	NM_007051	FAF1	exonic	377
chr1:51327018-51327237-	2	0	0	0	7.75929	4.79248	4.79248	4.79248	chr1	51327017	51327237	-		novel	ENST00000371778	FAF1	intronic	220
chr1:51645226-51645517-	0	0	0	0	4.79248	4.79248	4.79248	4.79248	chr1	51645225	51645517	-		novel			intergenic	292
chr1:51860053-51887530-	0	0	3	0	4.79248	4.79248	8.66146	4.79248	chr1	51860052	51887530	-	hsa_circ_0012423	circBase	NM_001981	EPS15	exonic	1079
chr1:51868107-51874004-	0	0	4	6	4.79248	4.79248	9.0516	10.377	chr1	51868106	51874004	-	hsa_circ_0005567	circBase	NM_001981	EPS15	exonic	607
chr1:51871577-51874004-	0	0	2	0	4.79248	4.79248	8.12504	4.79248	chr1	51871576	51874004	-	hsa_circ_0004877	circBase	NM_001981	EPS15	exonic	402
chr1:51906019-51913807-	0	0	2	0	4.79248	4.79248	8.12504	4.79248	chr1	51906018	51913807	-	hsa_circ_0006125	circBase	NM_001981	EPS15	exonic	479
chr1:51926763-51930998-	0	0	1	0	4.79248	4.79248	7.26158	4.79248	chr1	51926762	51930998	-	hsa_circ_0007330	circBase	NM_001981	EPS15	exonic	252
chr1:52211208-52226452+	0	0	7	0	4.79248	4.79248	9.82629	4.79248	chr1	52211207	52226452	+		novel	NM_024586	OSBPL9	exonic	355
chr1:52211208-52231653+	0	0	0	3	4.79248	4.79248	4.79248	9.40675	chr1	52211207	52231653	+	hsa_circ_0003622	circBase	NM_024586	OSBPL9	exonic	620
chr1:52283738-52299842-	0	0	0	4	4.79248	4.79248	4.79248	9.80698	chr1	52283737	52299842	-	hsa_circ_0003613	circBase	NM_002525	NRD1	exonic	649
chr1:52293468-52299842-	0	0	10	0	4.79248	4.79248	10.3276	4.79248	chr1	52293467	52299842	-	hsa_circ_0009076	circBase	NM_002525	NRD1	exonic	228
chr1:52305898-52306186-	0	0	3	0	4.79248	4.79248	8.66146	4.79248	chr1	52305897	52306186	-		novel	NM_002525	NRD1	exonic	289
chr1:52473607-52474285-	0	4	0	0	4.79248	8.39607	4.79248	4.79248	chr1	52473606	52474285	-		novel			intergenic	679
chr1:52711714-52712317+	0	0	0	5	4.79248	4.79248	4.79248	10.12	chr1	52711713	52712317	+		novel	ENST00000287727	ZFYVE9	intronic	604
chr1:52725405-52726424-	0	0	2	0	4.79248	4.79248	8.12504	4.79248	chr1	52725404	52726424	-		novel	NM_004799	ZFYVE9	antisense	1020
chr1:52747333-52769597+	0	0	0	5	4.79248	4.79248	4.79248	10.12	chr1	52747332	52769597	+	hsa_circ_0012498	circBase	NM_004799	ZFYVE9	exonic	569
chr1:52943380-52947595-	0	0	9	0	4.79248	4.79248	10.179	4.79248	chr1	52943379	52947595	-	hsa_circ_0012545	circBase	NM_015269	ZCCHC11	exonic	508
chr1:52943380-52954707-	0	0	3	0	4.79248	4.79248	8.66146	4.79248	chr1	52943379	52954707	-	hsa_circ_0008815	circBase	NM_015269	ZCCHC11	exonic	635
chr1:52959283-52975384-	0	0	1	2	4.79248	4.79248	7.26158	8.85094	chr1	52959282	52975384	-	hsa_circ_0003632	circBase	NM_015269	ZCCHC11	exonic	436
chr1:52975268-52992045-	0	0	3	0	4.79248	4.79248	8.66146	4.79248	chr1	52975267	52992045	-	hsa_circ_0113605	circBase	NM_015269	ZCCHC11	exonic	1092
chr1:52981563-52992045-	0	0	0	1	4.79248	4.79248	4.79248	7.93503	chr1	52981562	52992045	-	hsa_circ_0012553	circBase	NM_015269	ZCCHC11	exonic	975
chr1:53117005-53117311+	0	0	0	0	4.79248	4.79248	4.79248	4.79248	chr1	53117004	53117311	+		novel	ENST00000401050	FAM159A	intronic	307
chr1:53216027-53216759+	0	5	0	0	4.79248	8.69407	4.79248	4.79248	chr1	53216026	53216759	+		novel	ENST00000294353	ZYG11B	intronic	733
chr1:53561681-53565021+	2	0	0	0	7.75929	4.79248	4.79248	4.79248	chr1	53561680	53565021	+		novel	NM_006671	SLC1A7	antisense	3341
chr1:53565709-53565865-	0	3	0	0	4.79248	8.02007	4.79248	4.79248	chr1	53565708	53565865	-		novel	uc021ono.1	SLC1A7	intronic	157
chr1:53751371-53751575-	0	2	0	0	4.79248	7.51013	4.79248	4.79248	chr1	53751370	53751575	-		novel	ENST00000306052	LRP8	intronic	205
chr1:53985142-53986145-	0	2	0	0	4.79248	7.51013	4.79248	4.79248	chr1	53985141	53986145	-		novel	ENST00000312233	GLIS1	intronic	1004
chr1:54059781-54065951-	0	0	1	4	4.79248	4.79248	7.26158	9.80698	chr1	54059780	54065951	-	hsa_circ_0002079	circBase	NM_147193	GLIS1	exonic	1061
chr1:54174529-54176048-	0	5	0	0	4.79248	8.69407	4.79248	4.79248	chr1	54174528	54176048	-		novel	ENST00000312233	GLIS1	intronic	1520
chr1:54252831-54254869-	0	0	0	2	4.79248	4.79248	4.79248	8.85094	chr1	54252830	54254869	-	hsa_circ_0012599	circBase	NM_018087	NDC1	exonic	165
chr1:54252831-54298264-	0	0	5	0	4.79248	4.79248	9.35838	4.79248	chr1	54252830	54298264	-	hsa_circ_0012603	circBase	NM_018087	NDC1	exonic	1622
chr1:55451482-55452158+	2	0	0	0	7.75929	4.79248	4.79248	4.79248	chr1	55451481	55452158	+		novel	NM_182532	TMEM61	sense overlapping	677
chr1:55602417-55603026+	2	0	0	0	7.75929	4.79248	4.79248	4.79248	chr1	55602416	55603026	+		novel	NM_015306	USP24	antisense	610
chr1:55679908-55680198+	0	3	0	0	4.79248	8.02007	4.79248	4.79248	chr1	55679907	55680198	+		novel	NM_015306	USP24	antisense	291
chr1:55949409-55950011-	3	0	0	0	8.2814	4.79248	4.79248	4.79248	chr1	55949408	55950011	-		novel			intergenic	603
chr1:56042889-56044615+	0	0	0	0	4.79248	4.79248	4.79248	4.79248	chr1	56042888	56044615	+		novel			intergenic	1727
chr1:56181133-56181839+	0	0	0	0	4.79248	4.79248	4.79248	4.79248	chr1	56181132	56181839	+		novel	ENST00000422374	RP11-466L17.1	intronic	707
chr1:56597473-56598390+	0	0	0	0	4.79248	4.79248	4.79248	4.79248	chr1	56597472	56598390	+		novel			intergenic	918
chr1:56894976-56895978-	0	0	5	0	4.79248	4.79248	9.35838	4.79248	chr1	56894975	56895978	-		novel			intergenic	1003
chr1:57034531-57035077+	0	0	0	0	4.79248	4.79248	4.79248	4.79248	chr1	57034530	57035077	+		novel	NM_003713	PPAP2B	antisense	547
chr1:57138247-57161832+	0	0	0	2	4.79248	4.79248	4.79248	8.85094	chr1	57138246	57161832	+		novel	NM_006252	PRKAA2	sense overlapping	23586
chr1:57643474-57644776+	2	0	0	0	7.75929	4.79248	4.79248	4.79248	chr1	57643473	57644776	+		novel	NM_021080	DAB1	antisense	1303
chr1:57670848-57671096+	0	0	0	2	4.79248	4.79248	4.79248	8.85094	chr1	57670847	57671096	+		novel	NM_021080	DAB1	antisense	249
chr1:58338574-58339188-	3	0	0	0	8.2814	4.79248	4.79248	4.79248	chr1	58338573	58339188	-		novel	ENST00000371234	DAB1	intronic	615
chr1:58368426-58369065+	0	2	0	0	4.79248	7.51013	4.79248	4.79248	chr1	58368425	58369065	+		novel	NM_021080	DAB1	antisense	640
chr1:58971732-59002413-	0	0	7	4	4.79248	4.79248	9.82629	9.80698	chr1	58971731	59002413	-	hsa_circ_0000072	circBase	NM_145243	OMA1	exonic	865	Alzheimer's disease, Duchenne muscular dystrophy (DMD), PFV-1 infection, acute myeloid leukemia (AML), autism spectrum disorder (ASD), breast cancer, colorectal cancer, epithelial ovarian cancer (EOC), esophageal cancer, head and neck squamous cell carcinoma (HNSCC), hepatocellular carcinoma (HCC), lung cancer, malignant melanoma, multiple myeloma (MM), non-small cell lung cancer (NSCLC), ovarian…
chr1:58971732-59004982-	0	0	7	0	4.79248	4.79248	9.82629	4.79248	chr1	58971731	59004982	-	hsa_circ_0002316	circBase	NM_145243	OMA1	exonic	1381
chr1:58992933-59002413-	0	0	2	2	4.79248	4.79248	8.12504	8.85094	chr1	58992932	59002413	-	hsa_circ_0000073	circBase	NM_145243	OMA1	exonic	715	Alzheimer's disease, Duchenne muscular dystrophy (DMD), PFV-1 infection, acute myeloid leukemia (AML), autism spectrum disorder (ASD), breast cancer, colorectal cancer, epithelial ovarian cancer (EOC), esophageal cancer, head and neck squamous cell carcinoma (HNSCC), hepatocellular carcinoma (HCC), lung cancer, malignant melanoma, multiple myeloma (MM), non-small cell lung cancer (NSCLC), ovarian…
chr1:59002181-59004978-	0	0	0	3	4.79248	4.79248	4.79248	9.40675	chr1	59002180	59004978	-		novel	ENST00000485760	DAB1	intronic	2798
chr1:59137542-59160879-	0	0	0	3	4.79248	4.79248	4.79248	9.40675	chr1	59137541	59160879	-	hsa_circ_0113710	circBase	NM_001085487	MYSM1	exonic	1593
chr1:59787208-59812070+	0	0	7	2	4.79248	4.79248	9.82629	8.85094	chr1	59787207	59812070	+	hsa_circ_0000075	circBase	NM_018291	FGGY	exonic	479
chr1:59787208-59844509+	0	0	5	0	4.79248	4.79248	9.35838	4.79248	chr1	59787207	59844509	+	hsa_circ_0005354	circBase	NM_018291	FGGY	exonic	568
chr1:59787208-59844509-	0	0	4	2	4.79248	4.79248	9.0516	8.85094	chr1	59787207	59844509	-		novel	NM_018291	FGGY	antisense	57302
chr1:59787208-59877039+	0	0	3	0	4.79248	4.79248	8.66146	4.79248	chr1	59787207	59877039	+	hsa_circ_0004415	circBase	NM_018291	FGGY	sense overlapping	89832
chr1:59805630-59844509+	0	0	23	0	4.79248	4.79248	11.5115	4.79248	chr1	59805629	59844509	+	hsa_circ_0006633	circBase	NM_018291	FGGY	exonic	353
chr1:60312717-60314855+	0	0	0	0	4.79248	4.79248	4.79248	4.79248	chr1	60312716	60314855	+		novel	NM_015888	HOOK1	exonic	454
chr1:60315304-60315707+	0	4	0	0	4.79248	8.39607	4.79248	4.79248	chr1	60315303	60315707	+		novel	ENST00000371208	HOOK1	intronic	404
chr1:60534201-60538458+	2	0	0	0	7.75929	4.79248	4.79248	4.79248	chr1	60534200	60538458	+		novel	NM_152377	C1orf87	antisense	4258
chr1:60655785-60656065-	0	3	0	0	4.79248	8.02007	4.79248	4.79248	chr1	60655784	60656065	-		novel			intergenic	281
chr1:61768025-61768608+	0	0	0	0	4.79248	4.79248	4.79248	4.79248	chr1	61768024	61768608	+		novel	ENST00000371184	NFIA	intronic	584
chr1:61768029-61768612+	0	0	0	0	4.79248	4.79248	4.79248	4.79248	chr1	61768028	61768612	+		novel	ENST00000371184	NFIA	intronic	584
chr1:61856149-61856405-	0	0	5	0	4.79248	4.79248	9.35838	4.79248	chr1	61856148	61856405	-		novel	NM_005595	NFIA	antisense	257
chr1:62228530-62241006+	0	0	0	0	4.79248	4.79248	4.79248	4.79248	chr1	62228529	62241006	+	hsa_circ_0113779	circBase	NM_176877	INADL	exonic	884
chr1:62290117-62293255+	0	0	3	0	4.79248	4.79248	8.66146	4.79248	chr1	62290116	62293255	+		novel	NM_176877	INADL	sense overlapping	3139
chr1:62374044-62380336+	0	0	0	6	4.79248	4.79248	4.79248	10.377	chr1	62374043	62380336	+	hsa_circ_0113784	circBase	NM_176877	INADL	exonic	189
chr1:62586853-62614062+	0	0	0	3	4.79248	4.79248	4.79248	9.40675	chr1	62586852	62614062	+	hsa_circ_0012787	circBase	NM_176877	INADL	exonic	488
chr1:62661283-62661567-	0	2	0	0	4.79248	7.51013	4.79248	4.79248	chr1	62661282	62661567	-		novel	NM_019079	L1TD1	antisense	285
chr1:63269390-63270926+	0	0	0	2	4.79248	4.79248	4.79248	8.85094	chr1	63269389	63270926	+	hsa_circ_0113855	circBase	NM_032852	ATG4C	exonic	228
chr1:63294711-63307218+	0	0	0	0	4.79248	4.79248	4.79248	4.79248	chr1	63294710	63307218	+	hsa_circ_0012828	circBase	NM_032852	ATG4C	exonic	413
chr1:63591834-63592120-	5	0	0	0	8.96602	4.79248	4.79248	4.79248	chr1	63591833	63592120	-		novel			intergenic	287
chr1:63944435-63975852-	0	0	2	0	4.79248	4.79248	8.12504	4.79248	chr1	63944434	63975852	-		novel	NM_001206739	ITGB3BP	exonic	366
chr1:64557325-64559085-	0	5	0	0	4.79248	8.69407	4.79248	4.79248	chr1	64557324	64559085	-		novel	NM_005012	ROR1	antisense	1761
chr1:64615179-64615328+	0	0	0	0	4.79248	4.79248	4.79248	4.79248	chr1	64615178	64615328	+		novel	ENST00000371079	ROR1	intronic	150
chr1:64871501-64871711-	0	0	2	0	4.79248	4.79248	8.12504	4.79248	chr1	64871500	64871711	-		novel			intergenic	211
chr1:64975578-64975934+	2	0	0	0	7.75929	4.79248	4.79248	4.79248	chr1	64975577	64975934	+		novel	ENST00000290039	CACHD1	intronic	357
chr1:65139031-65141244+	0	0	4	0	4.79248	4.79248	9.0516	4.79248	chr1	65139030	65141244	+	hsa_circ_0012850	circBase	NM_020925	CACHD1	exonic	278
chr1:65243306-65243775+	0	0	4	0	4.79248	4.79248	9.0516	4.79248	chr1	65243305	65243775	+	hsa_circ_0012854	circBase	NM_018211	RAVER2	exonic	470
chr1:65449739-65449907+	0	0	2	0	4.79248	4.79248	8.12504	4.79248	chr1	65449738	65449907	+		novel	NR_119383	LINC01359	antisense	169
chr1:65455118-65460771-	0	0	0	5	4.79248	4.79248	4.79248	10.12	chr1	65455117	65460771	-	hsa_circ_0113907	circBase	NR_119383	LINC01359	exonic	306
chr1:65830318-65831879+	0	0	6	1	4.79248	4.79248	9.61122	7.93503	chr1	65830317	65831879	+	hsa_circ_0002454	circBase	NM_014787	DNAJC6	exonic	350
chr1:66202484-66203202-	0	0	0	0	4.79248	4.79248	4.79248	4.79248	chr1	66202483	66203202	-		novel			intergenic	719
chr1:66378928-66384518+	0	0	0	0	4.79248	4.79248	4.79248	4.79248	chr1	66378927	66384518	+	hsa_circ_0008433	circBase	NM_002600	PDE4B	exonic	351
chr1:67337053-67371058-	0	0	0	0	4.79248	4.79248	4.79248	4.79248	chr1	67337052	67371058	-	hsa_circ_0113949	circBase	NM_024763	WDR78	exonic	770
chr1:67356837-67371058+	0	0	2	0	4.79248	4.79248	8.12504	4.79248	chr1	67356836	67371058	+		novel	NM_024763	WDR78	antisense	14222
chr1:67356837-67371058-	0	0	2	1	4.79248	4.79248	8.12504	7.93503	chr1	67356836	67371058	-	hsa_circ_0006677	circBase	NM_024763	WDR78	exonic	473
chr1:67405711-67428843-	0	0	4	0	4.79248	4.79248	9.0516	4.79248	chr1	67405710	67428843	-		novel	NM_020948	MIER1	antisense	23133
chr1:67411833-67425426+	0	0	1	0	4.79248	4.79248	7.26158	4.79248	chr1	67411832	67425426	+	hsa_circ_0113950	circBase	NM_020948	MIER1	exonic	506
chr1:67411833-67442405+	0	0	5	0	4.79248	4.79248	9.35838	4.79248	chr1	67411832	67442405	+	hsa_circ_0113952	circBase	NM_020948	MIER1	exonic	1036
chr1:67423742-67428843+	0	0	4	0	4.79248	4.79248	9.0516	4.79248	chr1	67423741	67428843	+	hsa_circ_0113954	circBase	NM_020948	MIER1	exonic	433
chr1:68091905-68093153-	2	0	0	0	7.75929	4.79248	4.79248	4.79248	chr1	68091904	68093153	-		novel			intergenic	1249
chr1:68915864-68918627-	0	3	0	0	4.79248	8.02007	4.79248	4.79248	chr1	68915863	68918627	-		novel			intergenic	2764
chr1:69017855-69018924-	0	2	0	0	4.79248	7.51013	4.79248	4.79248	chr1	69017854	69018924	-		novel			intergenic	1070
chr1:69634786-69636692-	0	0	0	0	4.79248	4.79248	4.79248	4.79248	chr1	69634785	69636692	-		novel	ENST00000425517	RP11-424D14.1	antisense	1907
chr1:70034140-70034635-	0	0	0	0	4.79248	4.79248	4.79248	4.79248	chr1	70034139	70034635	-		novel	uc001deo.1	LRRC7	antisense	496
chr1:70758071-70771973-	0	0	8	0	4.79248	4.79248	10.0134	4.79248	chr1	70758070	70771973	-	hsa_circ_0002231	circBase	NM_030816	ANKRD13C	exonic	506
chr1:70758071-70781249-	0	0	3	0	4.79248	4.79248	8.66146	4.79248	chr1	70758070	70781249	-	hsa_circ_0000085	circBase	NM_030816	ANKRD13C	exonic	638	acute myeloid leukemia (AML), breast cancer, colorectal cancer, epithelial ovarian cancer (EOC), hepatocellular carcinoma (HCC), kidney cancer, lung cancer, malignant melanoma, prostate cancer, retinitis pigmentosa (RP)
chr1:70761813-70781249-	0	0	0	0	4.79248	4.79248	4.79248	4.79248	chr1	70761812	70781249	-	hsa_circ_0012942	circBase	NM_030816	ANKRD13C	exonic	476
chr1:70766447-70781249-	0	0	0	0	4.79248	4.79248	4.79248	4.79248	chr1	70766446	70781249	-	hsa_circ_0003566	circBase	NM_030816	ANKRD13C	exonic	344
chr1:71405879-71406492+	0	0	0	0	4.79248	4.79248	4.79248	4.79248	chr1	71405878	71406492	+		novel	NM_198714	PTGER3	antisense	614
chr1:71507719-71508203+	0	2	0	0	4.79248	7.51013	4.79248	4.79248	chr1	71507718	71508203	+		novel	NM_198714	PTGER3	antisense	485
chr1:71925267-71925526-	0	5	0	0	4.79248	8.69407	4.79248	4.79248	chr1	71925266	71925526	-		novel	ENST00000306821	NEGR1	intronic	260
chr1:72863487-72863804+	3	0	0	0	8.2814	4.79248	4.79248	4.79248	chr1	72863486	72863804	+		novel			intergenic	318
chr1:73649283-73649562-	0	0	0	2	4.79248	4.79248	4.79248	8.85094	chr1	73649282	73649562	-		novel			intergenic	280
chr1:74715143-74737392+	0	0	0	2	4.79248	4.79248	4.79248	8.85094	chr1	74715142	74737392	+	hsa_circ_0006954	circBase	NM_015978	TNNI3K	exonic	295
chr1:74716204-74716822+	0	0	0	0	4.79248	4.79248	4.79248	4.79248	chr1	74716203	74716822	+		novel	ENST00000534632	FPGT-TNNI3K	intronic	619
chr1:74788857-74790131+	0	0	0	2	4.79248	4.79248	4.79248	8.85094	chr1	74788856	74790131	+		novel	ENST00000326637	TNNI3K	intronic	1275
chr1:74929125-74957950+	0	0	3	0	4.79248	4.79248	8.66146	4.79248	chr1	74929124	74957950	+	hsa_circ_0114083	circBase	NM_015978	TNNI3K	exonic	340
chr1:75183630-75183908-	0	0	0	0	4.79248	4.79248	4.79248	4.79248	chr1	75183629	75183908	-		novel	ENST00000340866	CRYZ	intronic	279
chr1:75494279-75495041-	0	0	0	2	4.79248	4.79248	4.79248	8.85094	chr1	75494278	75495041	-		novel			intergenic	763
chr1:76211491-76216231+	0	0	6	0	4.79248	4.79248	9.61122	4.79248	chr1	76211490	76216231	+	hsa_circ_0012964	circBase	NM_000016	ACADM	exonic	346
chr1:76374062-76379774+	0	0	0	0	4.79248	4.79248	4.79248	4.79248	chr1	76374061	76379774	+		novel	NM_002440	MSH4	sense overlapping	5713
chr1:76787238-76790282-	0	2	0	0	4.79248	7.51013	4.79248	4.79248	chr1	76787237	76790282	-		novel	NM_152996	ST6GALNAC3	antisense	3045
chr1:76810650-76811199-	0	0	0	3	4.79248	4.79248	4.79248	9.40675	chr1	76810649	76811199	-		novel	NM_152996	ST6GALNAC3	antisense	550
chr1:77502593-77503500+	0	4	0	0	4.79248	8.39607	4.79248	4.79248	chr1	77502592	77503500	+		novel	uc010ori.2	ST6GALNAC5	intronic	908
chr1:77620134-77635080-	0	0	0	0	4.79248	4.79248	4.79248	4.79248	chr1	77620133	77635080	-	hsa_circ_0114150	circBase	NM_005482	PIGK	exonic	747
chr1:77673514-77674892-	0	0	0	0	4.79248	4.79248	4.79248	4.79248	chr1	77673513	77674892	-		novel	ENST00000359130	PIGK	intronic	1379
chr1:77881945-77883026-	4	0	0	0	8.66395	4.79248	4.79248	4.79248	chr1	77881944	77883026	-		novel	NM_012093	AK5	antisense	1082
chr1:78097535-78107340-	0	0	0	3	4.79248	4.79248	4.79248	9.40675	chr1	78097534	78107340	-	hsa_circ_0114166	circBase	NM_015534	ZZZ3	exonic	1907
chr1:78152900-78153395-	0	0	0	0	4.79248	4.79248	4.79248	4.79248	chr1	78152899	78153395	-		novel			intergenic	496
chr1:78171034-78171328+	0	5	0	0	4.79248	8.69407	4.79248	4.79248	chr1	78171033	78171328	+		novel	NM_015017	USP33	antisense	295
chr1:78177432-78181553-	0	0	4	0	4.79248	4.79248	9.0516	4.79248	chr1	78177431	78181553	-	hsa_circ_0005374	circBase	NM_015017	USP33	exonic	488
chr1:78183552-78184326-	0	0	2	0	4.79248	4.79248	8.12504	4.79248	chr1	78183551	78184326	-	hsa_circ_0012992	circBase	NM_015017	USP33	exonic	227
chr1:78183552-78191447-	0	0	11	0	4.79248	4.79248	10.4623	4.79248	chr1	78183551	78191447	-	hsa_circ_0000087	circBase	NM_015017	USP33	exonic	783	Cerebellar neurodegeneration, acute myeloid leukemia (AML), cardiac hypertrophy, epithelial ovarian cancer (EOC), esophageal cancer, non-alcoholic fatty liver disease (NAFLD), pancreatic cancer, pituitary adenoma, prostate cancer
chr1:78267016-78272786+	0	0	2	0	4.79248	4.79248	8.12504	4.79248	chr1	78267015	78272786	+	hsa_circ_0114202	circBase	NM_198549	FAM73A	exonic	442
chr1:78750283-78750456+	0	4	0	0	4.79248	8.39607	4.79248	4.79248	chr1	78750282	78750456	+		novel	ENST00000413519	RP11-183M13.1	intronic	174
chr1:79132257-79227910+	0	0	3	0	4.79248	4.79248	8.66146	4.79248	chr1	79132256	79227910	+		novel	uc021oow.1	Mir_548	sense overlapping	95654
chr1:79292114-79295306-	2	0	0	0	7.75929	4.79248	4.79248	4.79248	chr1	79292113	79295306	-		novel			intergenic	3193
chr1:79622136-79622606+	0	0	2	0	4.79248	4.79248	8.12504	4.79248	chr1	79622135	79622606	+		novel	TCONS_l2_00001299	XLOC_l2_000961	antisense	471
chr1:79622136-79622606-	0	0	2	0	4.79248	4.79248	8.12504	4.79248	chr1	79622135	79622606	-		novel	TCONS_l2_00001299	XLOC_l2_000961	intronic	471
chr1:79820033-79820184-	0	5	0	0	4.79248	8.69407	4.79248	4.79248	chr1	79820032	79820184	-		novel	TCONS_00001003	XLOC_000266	antisense	152
chr1:80202011-80202179+	0	0	0	0	4.79248	4.79248	4.79248	4.79248	chr1	80202010	80202179	+		novel			intergenic	169
chr1:80782275-80782866-	0	0	0	2	4.79248	4.79248	4.79248	8.85094	chr1	80782274	80782866	-		novel			intergenic	592
chr1:81096816-81098194-	3	0	0	0	8.2814	4.79248	4.79248	4.79248	chr1	81096815	81098194	-		novel	NR_125940	LOC101927412	antisense	1379
chr1:81993538-81994117-	0	0	0	2	4.79248	4.79248	4.79248	8.85094	chr1	81993537	81994117	-		novel	ENST00000443939	RP5-837I24.2	intronic	580
chr1:82164406-82167642-	3	0	0	0	8.2814	4.79248	4.79248	4.79248	chr1	82164405	82167642	-		novel	NM_001297704	LPHN2	antisense	3237
chr1:82660240-82660646+	2	0	0	0	7.75929	4.79248	4.79248	4.79248	chr1	82660239	82660646	+		novel			intergenic	407
chr1:82670471-82670698-	0	2	0	0	4.79248	7.51013	4.79248	4.79248	chr1	82670470	82670698	-		novel			intergenic	228
chr1:83553958-83554313-	0	2	0	0	4.79248	7.51013	4.79248	4.79248	chr1	83553957	83554313	-		novel	TCONS_l2_00001306	XLOC_l2_000970	intronic	356
chr1:84171447-84176862+	0	0	0	4	4.79248	4.79248	4.79248	9.80698	chr1	84171446	84176862	+		novel	NR_119375	LOC101927587	antisense	5416
chr1:84369762-84412965-	0	0	0	0	4.79248	4.79248	4.79248	4.79248	chr1	84369761	84412965	-	hsa_circ_0114272	circBase	NM_024686	TTLL7	exonic	1861
chr1:84376848-84412965-	0	0	5	1	4.79248	4.79248	9.35838	7.93503	chr1	84376847	84412965	-	hsa_circ_0114278	circBase	NM_024686	TTLL7	exonic	1439
chr1:85208091-85208847-	4	0	0	0	8.66395	4.79248	4.79248	4.79248	chr1	85208090	85208847	-		novel			intergenic	757
chr1:85647781-85656435-	0	0	0	4	4.79248	4.79248	4.79248	9.80698	chr1	85647780	85656435	-	hsa_circ_0114330	circBase	NM_032184	SYDE2	exonic	1799
chr1:85902173-85902386+	2	0	0	0	7.75929	4.79248	4.79248	4.79248	chr1	85902172	85902386	+		novel	ENST00000426125	RP11-131L23.1	intronic	214
chr1:85914559-85914916-	0	0	0	0	4.79248	4.79248	4.79248	4.79248	chr1	85914558	85914916	-		novel	ENST00000284031	DDAH1	intronic	358
chr1:86650792-86651691+	0	4	0	0	4.79248	8.39607	4.79248	4.79248	chr1	86650791	86651691	+		novel			intergenic	900
chr1:87181407-87185318+	0	0	2	0	4.79248	4.79248	8.12504	4.79248	chr1	87181406	87185318	+	hsa_circ_0013081	circBase	NM_016009	SH3GLB1	exonic	271
chr1:87181407-87208918+	0	0	0	3	4.79248	4.79248	4.79248	9.40675	chr1	87181406	87208918	+	hsa_circ_0114359	circBase	NM_016009	SH3GLB1	sense overlapping	27512
chr1:87188223-87190088+	0	0	3	0	4.79248	4.79248	8.66146	4.79248	chr1	87188222	87190088	+	hsa_circ_0114362	circBase	NM_016009	SH3GLB1	exonic	227
chr1:87428012-87428230+	0	2	0	0	4.79248	7.51013	4.79248	4.79248	chr1	87428011	87428230	+		novel	ENST00000370550	HS2ST1	intronic	219
chr1:87580545-87580877+	2	0	0	0	7.75929	4.79248	4.79248	4.79248	chr1	87580544	87580877	+		novel	ENST00000356813	HS2ST1	intronic	333
chr1:87580545-87580877-	3	0	0	0	8.2814	4.79248	4.79248	4.79248	chr1	87580544	87580877	-		novel	uc001dme.2	LOC339524	antisense	333
chr1:87731050-87732434+	5	0	0	0	8.96602	4.79248	4.79248	4.79248	chr1	87731049	87732434	+		novel			intergenic	1385
chr1:87733375-87734825-	2	0	0	0	7.75929	4.79248	4.79248	4.79248	chr1	87733374	87734825	-		novel			intergenic	1451
chr1:88025176-88025326+	2	0	0	0	7.75929	4.79248	4.79248	4.79248	chr1	88025175	88025326	+		novel			intergenic	151
chr1:89206671-89237562+	0	0	0	0	4.79248	4.79248	4.79248	4.79248	chr1	89206670	89237562	+	hsa_circ_0114376	circBase	NM_006256	PKN2	exonic	937
chr1:89206671-89271354+	0	0	3	0	4.79248	4.79248	8.66146	4.79248	chr1	89206670	89271354	+		novel	NM_006256	PKN2	exonic	1628
chr1:89236035-89237562+	0	0	4	0	4.79248	4.79248	9.0516	4.79248	chr1	89236034	89237562	+	hsa_circ_0002008	circBase	NM_006256	PKN2	exonic	481
chr1:89455385-89455556+	0	0	0	0	4.79248	4.79248	4.79248	4.79248	chr1	89455384	89455556	+		novel	NM_019610	RBMXL1	antisense	172
chr1:90400170-90400376+	0	0	0	0	4.79248	4.79248	4.79248	4.79248	chr1	90400169	90400376	+		novel	NM_018103	LRRC8D	sense overlapping	207
chr1:90422389-90423203+	0	4	0	0	4.79248	8.39607	4.79248	4.79248	chr1	90422388	90423203	+		novel			intergenic	815
chr1:90485799-90485958-	0	0	0	0	4.79248	4.79248	4.79248	4.79248	chr1	90485798	90485958	-		novel	NM_182976	ZNF326	antisense	160
chr1:90812961-90813867-	0	0	0	0	4.79248	4.79248	4.79248	4.79248	chr1	90812960	90813867	-		novel			intergenic	907
chr1:90973983-90974332+	0	4	0	0	4.79248	8.39607	4.79248	4.79248	chr1	90973982	90974332	+		novel			intergenic	350
chr1:90973983-90974332-	0	4	0	0	4.79248	8.39607	4.79248	4.79248	chr1	90973982	90974332	-		novel			intergenic	350
chr1:91296561-91296993+	8	0	0	0	9.6138	4.79248	4.79248	4.79248	chr1	91296560	91296993	+		novel	uc001dnt.1	BC036441	antisense	433
chr1:91683557-91686825-	0	0	0	0	4.79248	4.79248	4.79248	4.79248	chr1	91683556	91686825	-		novel			intergenic	3269
chr1:91918507-91918913+	0	3	0	0	4.79248	8.02007	4.79248	4.79248	chr1	91918506	91918913	+		novel			intergenic	407
chr1:92177167-92178099+	0	2	0	0	4.79248	7.51013	4.79248	4.79248	chr1	92177166	92178099	+		novel	NM_003243	TGFBR3	antisense	933
chr1:92177167-92178099-	0	3	0	0	4.79248	8.02007	4.79248	4.79248	chr1	92177166	92178099	-		novel	NM_003243	TGFBR3	sense overlapping	933
chr1:92222824-92224295+	4	1	0	0	8.66395	6.7143	4.79248	4.79248	chr1	92222823	92224295	+		novel	NM_003243	TGFBR3	antisense	1472
chr1:92454807-92457175-	0	2	0	0	4.79248	7.51013	4.79248	4.79248	chr1	92454806	92457175	-		novel	NM_001726	BRDT	antisense	2369
chr1:92798948-92811471+	0	0	0	2	4.79248	4.79248	4.79248	8.85094	chr1	92798947	92811471	+	hsa_circ_0004463	circBase	NM_024813	RPAP2	exonic	233
chr1:92798948-92823600+	0	0	7	0	4.79248	4.79248	9.82629	4.79248	chr1	92798947	92823600	+	hsa_circ_0114484	circBase	NM_024813	RPAP2	sense overlapping	24653
chr1:92798948-92846430+	0	0	2	0	4.79248	4.79248	8.12504	4.79248	chr1	92798947	92846430	+	hsa_circ_0000091	circBase	NM_024813	RPAP2	exonic	383
chr1:93029199-93101893-	0	0	2	0	4.79248	4.79248	8.12504	4.79248	chr1	93029198	93101893	-	hsa_circ_0013163	circBase	NM_005665	EVI5	exonic	774
chr1:93070864-93170301-	0	0	0	0	4.79248	4.79248	4.79248	4.79248	chr1	93070863	93170301	-	hsa_circ_0013168	circBase	NM_005665	EVI5	exonic	1741
chr1:93317993-93318534-	2	0	0	0	7.75929	4.79248	4.79248	4.79248	chr1	93317992	93318534	-		novel	NM_001252269	FAM69A	intronic	542
chr1:93770945-93780826-	0	0	0	3	4.79248	4.79248	4.79248	9.40675	chr1	93770944	93780826	-		novel	ENST00000414430	RP4-717I23.3	exonic	204
chr1:94355556-94356546+	2	0	0	0	7.75929	4.79248	4.79248	4.79248	chr1	94355555	94356546	+		novel	NM_002061	GCLM	antisense	991
chr1:94360170-94367225-	0	0	4	2	4.79248	4.79248	9.0516	8.85094	chr1	94360169	94367225	-	hsa_circ_0003513	circBase	NM_002061	GCLM	exonic	463
chr1:94667276-94697199-	0	0	2	0	4.79248	4.79248	8.12504	4.79248	chr1	94667275	94697199	-	hsa_circ_0013225	circBase	NM_004815	ARHGAP29	exonic	1313
chr1:94685814-94697199-	0	0	7	0	4.79248	4.79248	9.82629	4.79248	chr1	94685813	94697199	-	hsa_circ_0003310	circBase	NM_004815	ARHGAP29	exonic	372
chr1:94847752-94849370-	5	0	0	0	8.96602	4.79248	4.79248	4.79248	chr1	94847751	94849370	-		novel			intergenic	1619
chr1:94918421-94918604+	0	0	0	0	4.79248	4.79248	4.79248	4.79248	chr1	94918420	94918604	+		novel	ENST00000315713	ABCD3	intronic	184
chr1:94953098-94956803+	0	0	0	2	4.79248	4.79248	4.79248	8.85094	chr1	94953097	94956803	+	hsa_circ_0013235	circBase	NM_002858	ABCD3	exonic	489
chr1:94953098-94972198+	0	0	0	0	4.79248	4.79248	4.79248	4.79248	chr1	94953097	94972198	+	hsa_circ_0114555	circBase	NM_002858	ABCD3	exonic	948
chr1:95215408-95222644-	0	3	0	0	4.79248	8.02007	4.79248	4.79248	chr1	95215407	95222644	-		novel	ENST00000414374	LINC01057	intronic	7237
chr1:95312758-95313118+	2	0	0	0	7.75929	4.79248	4.79248	4.79248	chr1	95312757	95313118	+		novel	ENST00000271227	SLC44A3	intronic	361
chr1:97202695-97203988+	0	0	0	0	4.79248	4.79248	4.79248	4.79248	chr1	97202694	97203988	+		novel	ENST00000370197	PTBP2	intronic	1294
chr1:97293137-97293409-	0	0	0	0	4.79248	4.79248	4.79248	4.79248	chr1	97293136	97293409	-		novel			intergenic	273
chr1:97935431-97936233-	0	0	0	4	4.79248	4.79248	4.79248	9.80698	chr1	97935430	97936233	-		novel	ENST00000370192	DPYD	intronic	803
chr1:98351756-98351983-	0	0	0	0	4.79248	4.79248	4.79248	4.79248	chr1	98351755	98351983	-		novel	ENST00000306031	DPYD	intronic	228
chr1:98916610-98916776+	2	0	0	0	7.75929	4.79248	4.79248	4.79248	chr1	98916609	98916776	+		novel			intergenic	167
chr1:99030410-99030568-	2	0	0	0	7.75929	4.79248	4.79248	4.79248	chr1	99030409	99030568	-		novel			intergenic	159
chr1:99150441-99167459+	0	0	0	0	4.79248	4.79248	4.79248	4.79248	chr1	99150440	99167459	+	hsa_circ_0114632	circBase	NM_015976	SNX7	exonic	945
chr1:99423849-99425411-	0	0	5	0	4.79248	4.79248	9.35838	4.79248	chr1	99423848	99425411	-		novel	ENST00000263177	LPPR5	intronic	1563
chr1:100206349-100214557-	0	0	5	0	4.79248	4.79248	9.35838	4.79248	chr1	100206348	100214557	-	hsa_circ_0110115	circBase	NM_001013660	FRRS1	exonic	681
chr1:100754062-100754947+	0	0	0	0	4.79248	4.79248	4.79248	4.79248	chr1	100754061	100754947	+		novel	ENST00000260563	RTCA	intronic	886
chr1:101215362-101215597-	0	0	0	0	4.79248	4.79248	4.79248	4.79248	chr1	101215361	101215597	-		novel			intergenic	236
chr1:101465331-101465638-	0	0	5	0	4.79248	4.79248	9.35838	4.79248	chr1	101465330	101465638	-		novel	ENST00000342173	DPH5	intronic	308
chr1:102234488-102235183-	0	2	0	0	4.79248	7.51013	4.79248	4.79248	chr1	102234487	102235183	-		novel			intergenic	696
chr1:102289403-102290700-	2	0	0	0	7.75929	4.79248	4.79248	4.79248	chr1	102289402	102290700	-		novel	NM_058170	OLFM3	sense overlapping	1298
chr1:102444957-102445953-	0	0	0	0	4.79248	4.79248	4.79248	4.79248	chr1	102444956	102445953	-		novel	NM_001288823	OLFM3	intronic	997
chr1:104108057-104118162+	0	0	2	0	4.79248	4.79248	8.12504	4.79248	chr1	104108056	104118162	+	hsa_circ_0000099	circBase	NM_020978	AMY2B	exonic	1307
chr1:104527105-104529088+	2	0	0	0	7.75929	4.79248	4.79248	4.79248	chr1	104527104	104529088	+		novel			intergenic	1984
chr1:105891095-105891372-	3	0	0	0	8.2814	4.79248	4.79248	4.79248	chr1	105891094	105891372	-		novel			intergenic	278
chr1:107752658-107753123-	0	7	0	0	4.79248	9.15165	4.79248	4.79248	chr1	107752657	107753123	-		novel	NM_014917	NTNG1	antisense	466
chr1:107971615-107972563-	0	0	0	0	4.79248	4.79248	4.79248	4.79248	chr1	107971614	107972563	-		novel	NM_014917	NTNG1	antisense	949
chr1:108185241-108247683+	0	0	3	0	4.79248	4.79248	8.66146	4.79248	chr1	108185240	108247683	+		novel	NM_006113	VAV3	antisense	62443
chr1:108226110-108247683-	0	0	4	0	4.79248	4.79248	9.0516	4.79248	chr1	108226109	108247683	-	hsa_circ_0110302	circBase	NM_006113	VAV3	exonic	275
chr1:108241324-108244709+	0	0	0	0	4.79248	4.79248	4.79248	4.79248	chr1	108241323	108244709	+		novel	NM_006113	VAV3	antisense	3386
chr1:108690901-108703915-	0	0	6	0	4.79248	4.79248	9.61122	4.79248	chr1	108690900	108703915	-	hsa_circ_0004270	circBase	NM_013386	SLC25A24	exonic	532
chr1:108839405-108841334+	0	2	0	0	4.79248	7.51013	4.79248	4.79248	chr1	108839404	108841334	+		novel	ENST00000411846	SLC25A24P1	intronic	1930
chr1:109336204-109342927-	0	0	0	0	4.79248	4.79248	4.79248	4.79248	chr1	109336203	109342927	-		novel	NM_007269	STXBP3	antisense	6724
chr1:109337288-109337819-	0	0	3	0	4.79248	4.79248	8.66146	4.79248	chr1	109337287	109337819	-		novel	NM_007269	STXBP3	antisense	532
chr1:109482258-109486679-	0	0	0	1	4.79248	4.79248	4.79248	7.93503	chr1	109482257	109486679	-	hsa_circ_0013398	circBase	NM_001048210	CLCC1	exonic	702
chr1:109517801-109518887-	0	0	0	0	4.79248	4.79248	4.79248	4.79248	chr1	109517800	109518887	-		novel	ENST00000357672	WDR47	intronic	1087
chr1:109544846-109554340+	0	0	0	0	4.79248	4.79248	4.79248	4.79248	chr1	109544845	109554340	+		novel	NM_014969	WDR47	antisense	9495
chr1:109604067-109607997-	0	0	0	7	4.79248	4.79248	4.79248	10.5951	chr1	109604066	109607997	-		novel	NM_005645	TAF13	sense overlapping	3931
chr1:109641704-109642507-	2	0	0	0	7.75929	4.79248	4.79248	4.79248	chr1	109641703	109642507	-		novel			intergenic	804
chr1:109666661-109667928+	7	0	0	0	9.42842	4.79248	4.79248	4.79248	chr1	109666660	109667928	+		novel	ENST00000369939	KIAA1324	intronic	1268
chr1:109883346-109888500-	0	0	0	2	4.79248	4.79248	4.79248	8.85094	chr1	109883345	109888500	-	hsa_circ_0110387	circBase	NM_001205228	SORT1	exonic	429
chr1:109910030-109912211-	0	0	2	0	4.79248	4.79248	8.12504	4.79248	chr1	109910029	109912211	-	hsa_circ_0013451	circBase	NM_002959	SORT1	exonic	134
chr1:109952550-109957985-	0	0	4	0	4.79248	4.79248	9.0516	4.79248	chr1	109952549	109957985	-	hsa_circ_0013454	circBase	NM_002790	PSMA5	exonic	552
chr1:110121826-110125187+	0	0	0	0	4.79248	4.79248	4.79248	4.79248	chr1	110121825	110125187	+	hsa_circ_0006695	circBase	NM_006496	GNAI3	exonic	287
chr1:110121826-110129504+	0	0	0	0	4.79248	4.79248	4.79248	4.79248	chr1	110121825	110129504	+	hsa_circ_0110397	circBase	NM_006496	GNAI3	exonic	571
chr1:110486334-110487060-	0	0	0	2	4.79248	4.79248	4.79248	8.85094	chr1	110486333	110487060	-		novel			intergenic	727
chr1:110725019-110725436+	0	0	0	2	4.79248	4.79248	4.79248	8.85094	chr1	110725018	110725436	+		novel	ENST00000331565	SLC6A17	intronic	418
chr1:111268953-111269274+	3	0	0	0	8.2814	4.79248	4.79248	4.79248	chr1	111268952	111269274	+		novel			intergenic	322
chr1:111287011-111287238-	0	0	0	0	4.79248	4.79248	4.79248	4.79248	chr1	111287010	111287238	-		novel			intergenic	228
chr1:111690264-111703918+	0	0	5	0	4.79248	4.79248	9.35838	4.79248	chr1	111690263	111703918	+	hsa_circ_0000106	circBase	NM_006090	CEPT1	exonic	702
chr1:111690448-111726902+	0	0	0	3	4.79248	4.79248	4.79248	9.40675	chr1	111690447	111726902	+		novel	NM_006090	CEPT1	sense overlapping	36455
chr1:111927050-111927397+	0	4	0	0	4.79248	8.39607	4.79248	4.79248	chr1	111927049	111927397	+		novel	NR_029429	PGCP1	antisense	348
chr1:112129661-112129919-	0	0	0	2	4.79248	4.79248	4.79248	8.85094	chr1	112129660	112129919	-		novel	uc001ebi.3	RAP1A	antisense	259
chr1:112319648-112329728-	0	0	0	3	4.79248	4.79248	4.79248	9.40675	chr1	112319647	112329728	-		novel	NM_004980	KCND3	exonic	660
chr1:112375589-112376424+	2	0	0	0	7.75929	4.79248	4.79248	4.79248	chr1	112375588	112376424	+		novel	NM_004980	KCND3	antisense	836
chr1:112440567-112440852-	0	2	0	0	4.79248	7.51013	4.79248	4.79248	chr1	112440566	112440852	-		novel	ENST00000302127	KCND3	intronic	286
chr1:113098490-113159517-	0	0	0	0	4.79248	4.79248	4.79248	4.79248	chr1	113098489	113159517	-	hsa_circ_0000107	circBase	NM_017744	ST7L	exonic	1191	Alzheimer's disease, Burkitt lymphoma, Down syndrome (DS), Hodgkin's lymphoma, acute lymphoblastic leukemia (ALL), acute myeloid leukemia (AML), acute promyelocytic leukemia (APL), adenoma, breast cancer, cardiac hypertrophy, cervical cancer, cholangiocarcinoma, chronic lymphocytic leukemia (CLL), colorectal cancer, diffuse large B-cell lymphoma (DLBCL), epithelial ovarian cancer (EOC), esophagea…
chr1:113140593-113159517-	0	0	0	2	4.79248	4.79248	4.79248	8.85094	chr1	113140592	113159517	-	hsa_circ_0013524	circBase	NM_017744	ST7L	exonic	417
chr1:113143416-113159517-	0	0	0	0	4.79248	4.79248	4.79248	4.79248	chr1	113143415	113159517	-	hsa_circ_0110479	circBase	NM_017744	ST7L	exonic	301
chr1:113196220-113202401+	0	0	3	0	4.79248	4.79248	8.66146	4.79248	chr1	113196219	113202401	+	hsa_circ_0000109	circBase	NM_006135	CAPZA1	exonic	430	Alzheimer's disease, B-cell chronic lymphocytic leukemia, Duchenne muscular dystrophy (DMD), acute lymphoblastic leukemia (ALL), acute myeloid leukemia (AML), bladder cancer, cardiac hypertrophy, cervical cancer, chronic lymphocytic leukemia (CLL), epithelial ovarian cancer (EOC), glioblastoma, glioblastoma multiforme (GBM), head and neck squamous cell carcinoma (HNSCC), hepatocellular carcinoma …
chr1:113245185-113245741+	0	0	0	0	4.79248	4.79248	4.79248	4.79248	chr1	113245184	113245741	+		novel	NM_175744	RHOC	antisense	557
chr1:113664629-113666781+	0	0	0	2	4.79248	4.79248	4.79248	8.85094	chr1	113664628	113666781	+		novel	NM_014813	LRIG2	sense overlapping	2153
chr1:113870141-113870808+	0	5	0	0	4.79248	8.69407	4.79248	4.79248	chr1	113870140	113870808	+		novel			intergenic	668
chr1:114186365-114225760+	0	0	0	2	4.79248	4.79248	4.79248	8.85094	chr1	114186364	114225760	+		novel	NM_152900	MAGI3	sense overlapping	39396
chr1:114189108-114201887+	0	0	4	0	4.79248	4.79248	9.0516	4.79248	chr1	114189107	114201887	+	hsa_circ_0110509	circBase	NM_152900	MAGI3	exonic	817
chr1:114372214-114377061-	0	0	6	0	4.79248	4.79248	9.61122	4.79248	chr1	114372213	114377061	-	hsa_circ_0000110	circBase	NM_012411	PTPN22	exonic	356
chr1:114391162-114397671-	0	0	0	3	4.79248	4.79248	4.79248	9.40675	chr1	114391161	114397671	-	hsa_circ_0000111	circBase	NM_015967	PTPN22	exonic	375
chr1:114440462-114445484-	0	0	0	0	4.79248	4.79248	4.79248	4.79248	chr1	114440461	114445484	-	hsa_circ_0110530	circBase	NM_006594	AP4B1	exonic	1189
chr1:115005726-115007010-	0	0	12	0	4.79248	4.79248	10.5854	4.79248	chr1	115005725	115007010	-	hsa_circ_0004127	circBase	NM_015906	TRIM33	exonic	397
chr1:115315075-115315279-	0	0	4	0	4.79248	4.79248	9.0516	4.79248	chr1	115315074	115315279	-		novel	NM_025073	SIKE1	sense overlapping	205
chr1:115627383-115628475+	0	0	0	0	4.79248	4.79248	4.79248	4.79248	chr1	115627382	115628475	+		novel	NM_005725	TSPAN2	antisense	1093
chr1:115671004-115673626-	4	0	0	0	8.66395	4.79248	4.79248	4.79248	chr1	115671003	115673626	-		novel			intergenic	2623
chr1:115770081-115772491-	0	3	0	0	4.79248	8.02007	4.79248	4.79248	chr1	115770080	115772491	-		novel			intergenic	2411
chr1:115806706-115806892-	0	3	0	0	4.79248	8.02007	4.79248	4.79248	chr1	115806705	115806892	-		novel			intergenic	187
chr1:115889059-115889457+	0	5	0	0	4.79248	8.69407	4.79248	4.79248	chr1	115889058	115889457	+		novel	ENST00000425449	RP4-663N10.1	intronic	399
chr1:116004351-116005361-	0	2	0	0	4.79248	7.51013	4.79248	4.79248	chr1	116004350	116005361	-		novel			intergenic	1011
chr1:116094516-116094989+	0	0	2	0	4.79248	4.79248	8.12504	4.79248	chr1	116094515	116094989	+		novel			intergenic	474
chr1:116577808-116578697-	0	0	2	0	4.79248	4.79248	8.12504	4.79248	chr1	116577807	116578697	-		novel	NM_018420	SLC22A15	antisense	890
chr1:117003542-117003829-	0	0	0	0	4.79248	4.79248	4.79248	4.79248	chr1	117003541	117003829	-		novel	ENST00000423907	RP4-655J12.4	intronic	288
chr1:117944808-117948267+	0	0	1	0	4.79248	4.79248	7.26158	4.79248	chr1	117944807	117948267	+	hsa_circ_0000116	circBase	NM_006699	MAN1A2	exonic	353	prostate cancer
chr1:117944808-117957453+	0	0	13	1	4.79248	4.79248	10.6989	7.93503	chr1	117944807	117957453	+	hsa_circ_0000117	circBase	NM_006699	MAN1A2	exonic	472	prostate cancer
chr1:117944808-117957453-	0	0	0	2	4.79248	4.79248	4.79248	8.85094	chr1	117944807	117957453	-		novel	NM_006699	MAN1A2	antisense	12646
chr1:117944808-117963271+	0	0	9	6	4.79248	4.79248	10.179	10.377	chr1	117944807	117963271	+	hsa_circ_0000118	circBase	NM_006699	MAN1A2	exonic	553	prostate cancer
chr1:117944808-117963271-	0	0	3	0	4.79248	4.79248	8.66146	4.79248	chr1	117944807	117963271	-		novel	NM_006699	MAN1A2	antisense	18464
chr1:117944808-117984947+	0	0	8	8	4.79248	4.79248	10.0134	10.7845	chr1	117944807	117984947	+	hsa_circ_0000119	circBase	NM_006699	MAN1A2	exonic	648	prostate cancer
chr1:118067695-118067862+	3	0	0	0	8.2814	4.79248	4.79248	4.79248	chr1	118067694	118067862	+		novel	NM_006699	MAN1A2	sense overlapping	168
chr1:118166322-118166483+	0	0	0	0	4.79248	4.79248	4.79248	4.79248	chr1	118166321	118166483	+		novel	NM_017709	FAM46C	sense overlapping	162
chr1:118173864-118176195+	0	2	0	0	4.79248	7.51013	4.79248	4.79248	chr1	118173863	118176195	+		novel			intergenic	2332
chr1:118184106-118184608+	0	3	0	0	4.79248	8.02007	4.79248	4.79248	chr1	118184105	118184608	+		novel	ENST00000430995	AL365331.2	antisense	503
chr1:118799343-118799492-	2	0	0	0	7.75929	4.79248	4.79248	4.79248	chr1	118799342	118799492	-		novel			intergenic	150
chr1:118800243-118803058+	2	0	0	0	7.75929	4.79248	4.79248	4.79248	chr1	118800242	118803058	+		novel			intergenic	2816
chr1:119429541-119429777+	0	0	0	0	4.79248	4.79248	4.79248	4.79248	chr1	119429540	119429777	+		novel	NM_152380	TBX15	antisense	237
chr1:119429541-119429777-	0	0	0	0	4.79248	4.79248	4.79248	4.79248	chr1	119429540	119429777	-		novel	ENST00000207157	TBX15	intronic	237
chr1:119558459-119619230-	0	0	0	2	4.79248	4.79248	4.79248	8.85094	chr1	119558458	119619230	-		novel	NM_015836	WARS2	sense overlapping	60772
chr1:119884271-119884828+	5	0	0	0	8.96602	4.79248	4.79248	4.79248	chr1	119884270	119884828	+		novel	ENST00000457683	RP5-834N19.1	intronic	558
chr1:119937747-119938070-	3	0	0	0	8.2814	4.79248	4.79248	4.79248	chr1	119937746	119938070	-		novel			intergenic	324
chr1:120116224-120153732-	0	5	6	0	4.79248	8.69407	9.61122	4.79248	chr1	120116223	120153732	-		novel	NR_036540	LINC00622	sense overlapping	37509
chr1:120129944-120131140-	0	0	5	0	4.79248	4.79248	9.35838	4.79248	chr1	120129943	120131140	-	hsa_circ_0110629	circBase	T018461	G004151	intronic	1197
chr1:120212140-120218024+	0	2	0	0	4.79248	7.51013	4.79248	4.79248	chr1	120212139	120218024	+		novel	ENST00000493622	PHGDH	intronic	5885
chr1:120259742-120261941-	0	0	2	0	4.79248	4.79248	8.12504	4.79248	chr1	120259741	120261941	-		novel	NM_006623	PHGDH	antisense	2200
chr1:121484293-121485311+	3	0	0	0	8.2814	4.79248	4.79248	4.79248	chr1	121484292	121485311	+		novel	TCONS_00001651	XLOC_000992	antisense	1019
chr1:121484357-121485375+	0	0	0	10	4.79248	4.79248	4.79248	11.1019	chr1	121484356	121485375	+		novel	TCONS_00001651	XLOC_000992	antisense	1019
chr1:121484875-121485213+	0	6	4	0	4.79248	8.94092	9.0516	4.79248	chr1	121484874	121485213	+		novel	TCONS_00001651	XLOC_000992	antisense	339
chr1:121484973-121485311+	2	0	0	0	7.75929	4.79248	4.79248	4.79248	chr1	121484972	121485311	+		novel	TCONS_00001651	XLOC_000992	antisense	339
chr1:142606416-142606728-	0	0	0	0	4.79248	4.79248	4.79248	4.79248	chr1	142606415	142606728	-		novel			intergenic	313
chr1:142673904-142680247+	0	2	0	0	4.79248	7.51013	4.79248	4.79248	chr1	142673903	142680247	+		novel	uc001eiw.1	CR936796	intronic	6344
chr1:143122216-143122740-	3	0	0	0	8.2814	4.79248	4.79248	4.79248	chr1	143122215	143122740	-		novel	ENST00000412204	RP11-782C8.2	intronic	525
chr1:143279689-143280564+	0	3	0	0	4.79248	8.02007	4.79248	4.79248	chr1	143279688	143280564	+		novel			intergenic	876
chr1:144538035-144538240-	0	0	0	0	4.79248	4.79248	4.79248	4.79248	chr1	144538034	144538240	-		novel	NM_001278267	NBPF20	antisense	206
chr1:144856462-144856853-	0	0	0	0	4.79248	4.79248	4.79248	4.79248	chr1	144856461	144856853	-		novel	uc001elk.2	LOC653513	intronic	392
chr1:145131846-145132526-	0	0	0	0	4.79248	4.79248	4.79248	4.79248	chr1	145131845	145132526	-		novel	NM_001277444	NBPF9	antisense	681
chr1:145221727-145221908-	0	2	0	0	4.79248	7.51013	4.79248	4.79248	chr1	145221726	145221908	-		novel	NM_203458	NOTCH2NL	antisense	182
chr1:145281369-145281704+	0	0	0	0	4.79248	4.79248	4.79248	4.79248	chr1	145281368	145281704	+	hsa_circ_0013866	circBase	NM_203458	NOTCH2NL	exonic	336
chr1:145296258-145302554+	0	0	0	0	4.79248	4.79248	4.79248	4.79248	chr1	145296257	145302554	+		novel	NM_001277444	NBPF9	intronic	6297
chr1:145439593-145439925+	0	0	3	0	4.79248	4.79248	8.66146	4.79248	chr1	145439592	145439925	+		novel	NM_006472	TXNIP	exonic	221
chr1:145439833-145440140-	0	0	0	0	4.79248	4.79248	4.79248	4.79248	chr1	145439832	145440140	-		novel	NM_006472	TXNIP	antisense	308
chr1:145476312-145477705+	0	2	0	0	4.79248	7.51013	4.79248	4.79248	chr1	145476311	145477705	+		novel	NM_001039703	NBPF10	intronic	1394
chr1:145592633-145595220-	0	0	6	1	4.79248	4.79248	9.61122	7.93503	chr1	145592632	145595220	-	hsa_circ_0007755	circBase	NM_006468	POLR3C	sense overlapping	2588
chr1:145594039-145595220-	0	0	6	0	4.79248	4.79248	9.61122	4.79248	chr1	145594038	145595220	-	hsa_circ_0003693	circBase	NM_006468	POLR3C	exonic	302
chr1:145650483-145689786+	0	0	4	0	4.79248	4.79248	9.0516	4.79248	chr1	145650482	145689786	+		novel	NM_001039703	NBPF10	intronic	39304
chr1:145897085-145900490+	0	0	3	0	4.79248	4.79248	8.66146	4.79248	chr1	145897084	145900490	+	hsa_circ_0008553	circBase	ENST00000422044	GPR89C	exonic	809
chr1:146133807-146134250-	0	0	0	0	4.79248	4.79248	4.79248	4.79248	chr1	146133806	146134250	-		novel	ENST00000436832	WI2-3658N16.1	intronic	444
chr1:146158433-146159102-	0	0	3	0	4.79248	4.79248	8.66146	4.79248	chr1	146158432	146159102	-		novel	ENST00000438173	RP4-565E6.1	exonic	204
chr1:146317371-146317615-	0	2	0	0	4.79248	7.51013	4.79248	4.79248	chr1	146317370	146317615	-		novel	NR_104217	NBPF25P	antisense	245
chr1:146625209-146625626+	0	0	2	0	4.79248	4.79248	8.12504	4.79248	chr1	146625208	146625626	+		novel			intergenic	418
chr1:146625209-146625626-	0	0	0	0	4.79248	4.79248	4.79248	4.79248	chr1	146625208	146625626	-		novel			intergenic	418
chr1:146727468-146731572+	0	0	4	0	4.79248	4.79248	9.0516	4.79248	chr1	146727467	146731572	+	hsa_circ_0013947	circBase	NM_004284	CHD1L	exonic	229
chr1:146736088-146759412-	0	0	5	0	4.79248	4.79248	9.35838	4.79248	chr1	146736087	146759412	-		novel	NM_004284	CHD1L	antisense	23325
chr1:146743832-146757164+	0	0	0	0	4.79248	4.79248	4.79248	4.79248	chr1	146743831	146757164	+		novel	NM_004284	CHD1L	exonic	859
chr1:146747017-146757164+	0	0	12	0	4.79248	4.79248	10.5854	4.79248	chr1	146747016	146757164	+	hsa_circ_0013953	circBase	NM_004284	CHD1L	exonic	748
chr1:147076570-147078659+	0	0	2	0	4.79248	4.79248	8.12504	4.79248	chr1	147076569	147078659	+	hsa_circ_0110714	circBase	NM_004326	BCL9	exonic	218
chr1:147120048-147131890+	0	0	0	0	4.79248	4.79248	4.79248	4.79248	chr1	147120047	147131890	+		novel	NM_016361	ACP6	antisense	11843
chr1:147120048-147131890-	0	0	0	3	4.79248	4.79248	4.79248	9.40675	chr1	147120047	147131890	-	hsa_circ_0110716	circBase	NM_016361	ACP6	exonic	924
chr1:147700260-147700929-	0	0	3	0	4.79248	4.79248	8.66146	4.79248	chr1	147700259	147700929	-		novel	ENST00000424741	XXyac-YX155B6.6	exonic	204
chr1:147774453-147774635-	6	0	0	0	9.21567	4.79248	4.79248	4.79248	chr1	147774452	147774635	-		novel	NM_001037501	NBPF8	intronic	183
chr1:147777890-147778227+	3	0	0	0	8.2814	4.79248	4.79248	4.79248	chr1	147777889	147778227	+		novel	NR_102404	NBPF8	antisense	338
chr1:148847278-148847736+	3	0	0	0	8.2814	4.79248	4.79248	4.79248	chr1	148847277	148847736	+		novel	NR_104217	NBPF25P	antisense	459
chr1:149804915-149832081-	0	0	0	0	4.79248	4.79248	4.79248	4.79248	chr1	149804914	149832081	-		novel	NM_003516	HIST2H2AA3	sense overlapping	27167
chr1:149856307-149856579-	0	0	7	0	4.79248	4.79248	9.82629	4.79248	chr1	149856306	149856579	-		novel	NM_003528	HIST2H2BE	sense overlapping	273
chr1:149984687-149984927-	0	2	0	0	4.79248	7.51013	4.79248	4.79248	chr1	149984686	149984927	-		novel			intergenic	241
chr1:150009948-150010472+	0	0	0	0	4.79248	4.79248	4.79248	4.79248	chr1	150009947	150010472	+		novel			intergenic	525
chr1:150092502-150092968+	0	0	0	2	4.79248	4.79248	4.79248	8.85094	chr1	150092501	150092968	+		novel	ENST00000369128	VPS45	intronic	467
chr1:150259138-150259328+	0	0	0	0	4.79248	4.79248	4.79248	4.79248	chr1	150259137	150259328	+		novel	NM_144697	CIART	sense overlapping	191
chr1:150299917-150300453+	0	0	0	0	4.79248	4.79248	4.79248	4.79248	chr1	150299916	150300453	+		novel	ENST00000324862	PRPF3	intronic	537
chr1:150308032-150308335+	0	4	0	0	4.79248	8.39607	4.79248	4.79248	chr1	150308031	150308335	+		novel	ENST00000324862	PRPF3	intronic	304
chr1:150464887-150469384+	0	0	0	2	4.79248	4.79248	4.79248	8.85094	chr1	150464886	150469384	+	hsa_circ_0003952	circBase	NM_025150	TARS2	exonic	325
chr1:150940419-150940738-	4	0	0	0	8.66395	4.79248	4.79248	4.79248	chr1	150940418	150940738	-		novel	NM_022075	CERS2	sense overlapping	320
chr1:150967053-150979379+	0	0	0	0	4.79248	4.79248	4.79248	4.79248	chr1	150967052	150979379	+		novel	NM_003568	ANXA9	sense overlapping	12327
chr1:151025180-151030576-	0	0	8	0	4.79248	4.79248	10.0134	4.79248	chr1	151025179	151030576	-		novel	NM_020239	CDC42SE1	sense overlapping	5397
chr1:151060666-151090615+	0	0	11	0	4.79248	4.79248	10.4623	4.79248	chr1	151060665	151090615	+	hsa_circ_0110791	circBase	NM_144618	GABPB2	sense overlapping	29950
chr1:151070328-151079698+	0	0	4	0	4.79248	4.79248	9.0516	4.79248	chr1	151070327	151079698	+	hsa_circ_0014099	circBase	NM_144618	GABPB2	exonic	451
chr1:151212431-151215043+	0	0	0	3	4.79248	4.79248	4.79248	9.40675	chr1	151212430	151215043	+	hsa_circ_0008623	circBase	NM_003557	PIP5K1A	exonic	362
chr1:151288049-151288985-	0	0	0	4	4.79248	4.79248	4.79248	9.80698	chr1	151288048	151288985	-	hsa_circ_0006892	circBase	NM_002651	PI4KB	exonic	937
chr1:151611364-151641111+	0	0	0	5	4.79248	4.79248	4.79248	10.12	chr1	151611363	151641111	+	hsa_circ_0000131	circBase	NM_030918	SNX27	exonic	838	Alzheimer's disease, B-cell chronic lymphocytic leukemia, Burkitt lymphoma, Down syndrome (DS), Duchenne muscular dystrophy (DMD), Hodgkin's lymphoma, Oral Carcinoma, acute lymphoblastic leukemia (ALL), acute myeloid leukemia (AML), acute promyelocytic leukemia (APL), adenoma, autism spectrum disorder (ASD), breast cancer, cardiac hypertrophy, cervical cancer, cholangiocarcinoma, chronic lymphocy…
chr1:151684136-151684534-	5	0	0	0	8.96602	4.79248	4.79248	4.79248	chr1	151684135	151684534	-		novel	ENST00000290583	CELF3	intronic	399
chr1:151695674-151695978-	0	0	0	0	4.79248	4.79248	4.79248	4.79248	chr1	151695673	151695978	-		novel	NM_001144956	RIIAD1	antisense	305
chr1:152032965-152033144-	2	0	0	0	7.75929	4.79248	4.79248	4.79248	chr1	152032964	152033144	-		novel			intergenic	180
chr1:152032965-152033186+	0	0	0	0	4.79248	4.79248	4.79248	4.79248	chr1	152032964	152033186	+		novel			intergenic	222
chr1:152186235-152188352-	0	3	0	0	4.79248	8.02007	4.79248	4.79248	chr1	152186234	152188352	-		novel	NM_001009931	HRNR	sense overlapping	2118
chr1:152186943-152191250-	2	0	0	0	7.75929	4.79248	4.79248	4.79248	chr1	152186942	152191250	-		novel	NM_001009931	HRNR	sense overlapping	4308
chr1:152190972-152192999-	9	0	0	0	9.77804	4.79248	4.79248	4.79248	chr1	152190971	152192999	-		novel	NM_001009931	HRNR	sense overlapping	2028
chr1:152196759-152196914-	2	0	0	0	7.75929	4.79248	4.79248	4.79248	chr1	152196758	152196914	-		novel	ENST00000420707	FLG-AS1	antisense	156
chr1:152278798-152284404+	0	2	0	0	4.79248	7.51013	4.79248	4.79248	chr1	152278797	152284404	+		novel	ENST00000420707	FLG-AS1	intronic	5607
chr1:152551739-152551993+	2	0	0	0	7.75929	4.79248	4.79248	4.79248	chr1	152551738	152551993	+		novel	NM_032563	LCE3D	antisense	255
chr1:152873917-152874172+	0	0	0	0	4.79248	4.79248	4.79248	4.79248	chr1	152873916	152874172	+		novel			intergenic	256
chr1:153043747-153066658+	0	0	0	0	4.79248	4.79248	4.79248	4.79248	chr1	153043746	153066658	+		novel	NM_001017418	SPRR2B	antisense	22912
chr1:154029291-154090356-	0	0	0	0	4.79248	4.79248	4.79248	4.79248	chr1	154029290	154090356	-		novel	NM_207308	NUP210L	exonic	1776
chr1:154052576-154054197-	0	4	0	0	4.79248	8.39607	4.79248	4.79248	chr1	154052575	154054197	-		novel	ENST00000271854	NUP210L	intronic	1622
chr1:154094130-154097712-	3	0	0	0	8.2814	4.79248	4.79248	4.79248	chr1	154094129	154097712	-		novel	ENST00000271854	NUP210L	intronic	3583
chr1:154145384-154148724-	0	0	4	0	4.79248	4.79248	9.0516	4.79248	chr1	154145383	154148724	-		novel	NM_152263	TPM3	exonic	323
chr1:154207067-154207767+	0	0	7	2	4.79248	4.79248	9.82629	8.85094	chr1	154207066	154207767	+	hsa_circ_0110845	circBase	NM_014847	UBAP2L	exonic	265
chr1:154408445-154422456+	0	0	0	0	4.79248	4.79248	4.79248	4.79248	chr1	154408444	154422456	+		novel	NM_000565	IL6R	exonic	259
chr1:154439822-154439978+	0	0	5	0	4.79248	4.79248	9.35838	4.79248	chr1	154439821	154439978	+		novel	NM_000565	IL6R	sense overlapping	157
chr1:154523565-154523744+	0	3	0	0	4.79248	8.02007	4.79248	4.79248	chr1	154523564	154523744	+		novel	NM_017582	UBE2Q1	antisense	180
chr1:154686796-154686984-	0	0	2	0	4.79248	4.79248	8.12504	4.79248	chr1	154686795	154686984	-		novel	ENST00000271915	KCNN3	intronic	189
chr1:154894772-154895166-	0	0	0	0	4.79248	4.79248	4.79248	4.79248	chr1	154894771	154895166	-		novel			intergenic	395
chr1:155316174-155365344-	0	0	0	0	4.79248	4.79248	4.79248	4.79248	chr1	155316173	155365344	-		novel	NM_018489	ASH1L	exonic	1882
chr1:155377933-155385714-	0	0	5	0	4.79248	4.79248	9.35838	4.79248	chr1	155377932	155385714	-	hsa_circ_0008161	circBase	NM_018489	ASH1L	sense overlapping	7782
chr1:155408118-155408859-	0	0	8	7	4.79248	4.79248	10.0134	10.5951	chr1	155408117	155408859	-	hsa_circ_0000137	circBase	NM_018489	ASH1L	exonic	742	Alzheimer's disease, PFV-1 infection, acute myeloid leukemia (AML), colorectal cancer, hepatocellular carcinoma (HCC), lung cancer, multiple myeloma (MM), multiple sclerosis, ovarian cancer (OC), pancreatic cancer, prostate cancer, testicular germ cell tumor, uterine leiomyoma (ULM)
chr1:155408118-155429689-	0	0	1	5	4.79248	4.79248	7.26158	10.12	chr1	155408117	155429689	-	hsa_circ_0003247	circBase	NM_018489	ASH1L	exonic	844
chr1:155644801-155649303-	0	0	1	0	4.79248	4.79248	7.26158	4.79248	chr1	155644800	155649303	-	hsa_circ_0003608	circBase	NM_018253	YY1AP1	exonic	390
chr1:155646339-155649303-	0	0	2	0	4.79248	4.79248	8.12504	4.79248	chr1	155646338	155649303	-	hsa_circ_0014606	circBase	NM_018253	YY1AP1	exonic	303
chr1:155691308-155695810+	0	0	2	0	4.79248	4.79248	8.12504	4.79248	chr1	155691307	155695810	+	hsa_circ_0014613	circBase	NM_004632	DAP3	exonic	304
chr1:155695173-155695810+	0	0	5	9	4.79248	4.79248	9.35838	10.9519	chr1	155695172	155695810	+	hsa_circ_0014614	circBase	NM_004632	DAP3	exonic	202
chr1:155734791-155785691-	0	0	3	0	4.79248	4.79248	8.66146	4.79248	chr1	155734790	155785691	-		novel	NM_001282856	GON4L	exonic	3408
chr1:155742857-155747611-	0	0	7	0	4.79248	4.79248	9.82629	4.79248	chr1	155742856	155747611	-	hsa_circ_0110900	circBase	NM_032292	GON4L	exonic	603
chr1:155761751-155762327+	0	2	0	0	4.79248	7.51013	4.79248	4.79248	chr1	155761750	155762327	+		novel	NM_032292	GON4L	antisense	577
chr1:155790397-155796819-	0	0	0	6	4.79248	4.79248	4.79248	10.377	chr1	155790396	155796819	-	hsa_circ_0110908	circBase	NM_032292	GON4L	exonic	509
chr1:155823067-155823597-	0	0	3	3	4.79248	4.79248	8.66146	9.40675	chr1	155823066	155823597	-	hsa_circ_0000139	circBase	NM_032292	GON4L	exonic	531
chr1:156081170-156083024-	0	0	0	0	4.79248	4.79248	4.79248	4.79248	chr1	156081169	156083024	-		novel	NM_001282625	LMNA	antisense	1855
chr1:156279615-156280070-	0	3	0	0	4.79248	8.02007	4.79248	4.79248	chr1	156279614	156280070	-		novel	ENST00000295688	CCT3	intronic	456
chr1:156303338-156304709-	0	0	2	0	4.79248	4.79248	8.12504	4.79248	chr1	156303337	156304709	-	hsa_circ_0004680	circBase	NM_005998	CCT3	exonic	211
chr1:156464351-156464588+	0	0	0	0	4.79248	4.79248	4.79248	4.79248	chr1	156464350	156464588	+		novel	NM_005920	MEF2D	antisense	238
chr1:156588936-156589469-	0	0	0	0	4.79248	4.79248	4.79248	4.79248	chr1	156588935	156589469	-		novel	NM_021817	HAPLN2	antisense	534
chr1:156641522-156641776-	0	10	0	0	4.79248	9.64498	4.79248	4.79248	chr1	156641521	156641776	-		novel	NM_006617	NES	sense overlapping	255
chr1:156948519-156948738-	0	4	0	0	4.79248	8.39607	4.79248	4.79248	chr1	156948518	156948738	-		novel	ENST00000361409	ARHGEF11	intronic	220
chr1:156995279-156995828+	0	0	3	0	4.79248	4.79248	8.66146	4.79248	chr1	156995278	156995828	+		novel	NM_014784	ARHGEF11	antisense	550
chr1:157197159-157197340+	0	2	0	0	4.79248	7.51013	4.79248	4.79248	chr1	157197158	157197340	+		novel			intergenic	182
chr1:157246658-157246883+	0	0	3	0	4.79248	4.79248	8.66146	4.79248	chr1	157246657	157246883	+		novel			intergenic	226
chr1:157364616-157364975+	0	3	0	0	4.79248	8.02007	4.79248	4.79248	chr1	157364615	157364975	+		novel			intergenic	360
chr1:157743687-157744227+	0	2	0	0	4.79248	7.51013	4.79248	4.79248	chr1	157743686	157744227	+		novel	NM_030764	FCRL2	antisense	541
chr1:158152579-158153122+	1	0	0	0	6.93294	4.79248	4.79248	4.79248	chr1	158152578	158153122	+		novel	uc009wss.3	CD1D	intronic	544
chr1:158358912-158359087+	0	0	0	0	4.79248	4.79248	4.79248	4.79248	chr1	158358911	158359087	+		novel			intergenic	176
chr1:158360400-158361847+	5	0	0	0	8.96602	4.79248	4.79248	4.79248	chr1	158360399	158361847	+		novel			intergenic	1448
chr1:158803769-158804355+	3	0	0	0	8.2814	4.79248	4.79248	4.79248	chr1	158803768	158804355	+		novel	ENST00000368141	MNDA	intronic	587
chr1:159140761-159140970+	0	0	0	0	4.79248	4.79248	4.79248	4.79248	chr1	159140760	159140970	+		novel			intergenic	210
chr1:159147068-159147400+	0	6	0	0	4.79248	8.94092	4.79248	4.79248	chr1	159147067	159147400	+		novel	ENST00000368124	CADM3	intronic	333
chr1:159846346-159847252+	0	0	3	0	4.79248	4.79248	8.66146	4.79248	chr1	159846345	159847252	+		novel	NM_012337	CFAP45	antisense	907
chr1:159846346-159847252-	0	0	3	0	4.79248	4.79248	8.66146	4.79248	chr1	159846345	159847252	-		PMID:25070500	NM_012337	CFAP45	exonic	308
chr1:160293221-160302347-	0	0	0	0	4.79248	4.79248	4.79248	4.79248	chr1	160293220	160302347	-	hsa_circ_0008661	circBase	NM_004371	COPA	exonic	320
chr1:160541798-160542545+	0	3	0	0	4.79248	8.02007	4.79248	4.79248	chr1	160541797	160542545	+		novel	NM_003874	CD84	antisense	748
chr1:161645418-161645605+	2	0	0	0	7.75929	4.79248	4.79248	4.79248	chr1	161645417	161645605	+		novel	ENST00000236937	FCGR2B	intronic	188
chr1:161736321-161736499+	2	0	0	0	7.75929	4.79248	4.79248	4.79248	chr1	161736320	161736499	+		novel	ENST00000367942	ATF6	intronic	179
chr1:161748034-161772062+	0	0	0	0	4.79248	4.79248	4.79248	4.79248	chr1	161748033	161772062	+	hsa_circ_0007360	circBase	NM_007348	ATF6	exonic	827
chr1:161761198-161762117+	0	0	5	0	4.79248	4.79248	9.35838	4.79248	chr1	161761197	161762117	+	hsa_circ_0015022	circBase	NM_007348	ATF6	exonic	334
chr1:162062799-162063245+	0	0	0	0	4.79248	4.79248	4.79248	4.79248	chr1	162062798	162063245	+		novel	ENST00000361897	NOS1AP	intronic	447
chr1:162173537-162174692-	0	2	0	0	4.79248	7.51013	4.79248	4.79248	chr1	162173536	162174692	-		novel	NM_014697	NOS1AP	antisense	1156
chr1:162173991-162177630+	0	0	0	2	4.79248	4.79248	4.79248	8.85094	chr1	162173990	162177630	+		novel	ENST00000361897	NOS1AP	intronic	3640
chr1:162723907-162724310-	0	0	0	0	4.79248	4.79248	4.79248	4.79248	chr1	162723906	162724310	-		novel	NM_006182	DDR2	antisense	404
chr1:163115117-163115493-	0	0	0	0	4.79248	4.79248	4.79248	4.79248	chr1	163115116	163115493	-		novel	ENST00000469495	RGS5	intronic	377
chr1:164078721-164080068-	0	0	0	0	4.79248	4.79248	4.79248	4.79248	chr1	164078720	164080068	-		novel			intergenic	1348
chr1:164663936-164665989+	0	0	0	0	4.79248	4.79248	4.79248	4.79248	chr1	164663935	164665989	+		novel	uc010pkv.2	PBX1	intronic	2054
chr1:164752273-164754433-	0	2	0	0	4.79248	7.51013	4.79248	4.79248	chr1	164752272	164754433	-		novel	NM_002585	PBX1	antisense	2161
chr1:164789754-164790299+	0	2	0	0	4.79248	7.51013	4.79248	4.79248	chr1	164789753	164790299	+		novel	ENST00000367897	PBX1	intronic	546
chr1:165185702-165186490+	0	3	0	0	4.79248	8.02007	4.79248	4.79248	chr1	165185701	165186490	+		novel	ENST00000441773	RP11-38C18.3	intronic	789
chr1:165437937-165438117+	2	0	0	0	7.75929	4.79248	4.79248	4.79248	chr1	165437936	165438117	+		novel			intergenic	181
chr1:165446054-165446302+	2	0	0	0	7.75929	4.79248	4.79248	4.79248	chr1	165446053	165446302	+		novel	NR_026744	LOC400794	antisense	249
chr1:165819511-165819819+	0	0	2	0	4.79248	4.79248	8.12504	4.79248	chr1	165819510	165819819	+		novel	ENST00000367879	UCK2	intronic	309
chr1:166060074-166060457+	2	0	0	0	7.75929	4.79248	4.79248	4.79248	chr1	166060073	166060457	+		novel	NM_001017961	FAM78B	antisense	384
chr1:166905750-166906077-	0	6	0	0	4.79248	8.94092	4.79248	4.79248	chr1	166905749	166906077	-		novel	ENST00000525740	ILDR2	intronic	328
chr1:167372445-167372596-	0	0	0	0	4.79248	4.79248	4.79248	4.79248	chr1	167372444	167372596	-		novel	NM_002697	POU2F1	antisense	152
chr1:167788008-167788707+	0	0	0	0	4.79248	4.79248	4.79248	4.79248	chr1	167788007	167788707	+		novel	NM_018417	ADCY10	antisense	700
chr1:167887167-167887318-	0	0	0	0	4.79248	4.79248	4.79248	4.79248	chr1	167887166	167887318	-		novel	NM_015415	MPC2	sense overlapping	152
chr1:167988783-167992285+	0	0	0	2	4.79248	4.79248	4.79248	8.85094	chr1	167988782	167992285	+	hsa_circ_0111074	circBase	NM_001017977	DCAF6	intronic	3503
chr1:168442639-168444642-	0	4	0	0	4.79248	8.39607	4.79248	4.79248	chr1	168442638	168444642	-		novel	ENST00000422253	RP5-968D22.3	intronic	2004
chr1:168513543-168543879+	0	0	2	0	4.79248	4.79248	8.12504	4.79248	chr1	168513542	168543879	+		novel			intergenic	30337
chr1:168515194-168545529-	0	0	2	0	4.79248	4.79248	8.12504	4.79248	chr1	168515193	168545529	-		novel			intergenic	30336
chr1:168640725-168640925+	0	0	0	0	4.79248	4.79248	4.79248	4.79248	chr1	168640724	168640925	+		novel			intergenic	201
chr1:169292355-169293738-	0	0	2	0	4.79248	4.79248	8.12504	4.79248	chr1	169292354	169293738	-	hsa_circ_0015157	circBase	NM_013330	NME7	exonic	275
chr1:169509951-169510706+	0	2	0	0	4.79248	7.51013	4.79248	4.79248	chr1	169509950	169510706	+		novel	NM_000130	F5	antisense	756
chr1:169707206-169707412+	0	3	0	0	4.79248	8.02007	4.79248	4.79248	chr1	169707205	169707412	+		novel	ENST00000498289	C1orf112	intronic	207
chr1:169822846-169858031+	0	0	0	0	4.79248	4.79248	4.79248	4.79248	chr1	169822845	169858031	+		novel	uc021peo.1	Metazoa_SRP	sense overlapping	35186
chr1:169947226-170001116-	0	0	0	0	4.79248	4.79248	4.79248	4.79248	chr1	169947225	170001116	-	hsa_circ_0111121	circBase	NM_014970	KIFAP3	sense overlapping	53891
chr1:170210427-170216330+	4	0	0	0	8.66395	4.79248	4.79248	4.79248	chr1	170210426	170216330	+		novel	ENST00000439184	RP11-297H3.3	sense overlapping	5904
chr1:171255890-171257569-	0	4	0	0	4.79248	8.39607	4.79248	4.79248	chr1	171255889	171257569	-		novel			intergenic	1680
chr1:171491316-171492661+	0	0	2	0	4.79248	4.79248	8.12504	4.79248	chr1	171491315	171492661	+	hsa_circ_0015207	circBase	NM_015172	PRRC2C	exonic	305
chr1:171492360-171494104+	0	0	4	0	4.79248	4.79248	9.0516	4.79248	chr1	171492359	171494104	+	hsa_circ_0015210	circBase	NM_015172	PRRC2C	exonic	367
chr1:171508600-171508841+	0	0	3	0	4.79248	4.79248	8.66146	4.79248	chr1	171508599	171508841	+		novel	ENST00000338920	PRRC2C	intronic	242
chr1:171548493-171556890+	0	0	3	0	4.79248	4.79248	8.66146	4.79248	chr1	171548492	171556890	+	hsa_circ_0015243	circBase	NM_015172	PRRC2C	exonic	913
chr1:171910442-171911255-	0	0	0	4	4.79248	4.79248	4.79248	9.80698	chr1	171910441	171911255	-		novel	NM_015569	DNM3	antisense	814
chr1:172057007-172059583-	0	0	0	0	4.79248	4.79248	4.79248	4.79248	chr1	172057006	172059583	-		novel	NM_015569	DNM3	antisense	2577
chr1:172109620-172113577-	0	0	0	0	4.79248	4.79248	4.79248	4.79248	chr1	172109619	172113577	-	hsa_circ_0005230	circBase	NR_038397	DNM3OS	sense overlapping	3958
chr1:172156571-172156750-	4	0	0	0	8.66395	4.79248	4.79248	4.79248	chr1	172156570	172156750	-		novel	NM_015569	DNM3	antisense	180
chr1:172425922-172426367-	0	3	0	0	4.79248	8.02007	4.79248	4.79248	chr1	172425921	172426367	-		novel	NM_139240	C1orf105	antisense	446
chr1:172525009-172526934+	0	0	2	0	4.79248	4.79248	8.12504	4.79248	chr1	172525008	172526934	+	hsa_circ_0015262	circBase	NM_014283	SUCO	exonic	444
chr1:172712039-172712267+	2	0	0	0	7.75929	4.79248	4.79248	4.79248	chr1	172712038	172712267	+		novel			intergenic	229
chr1:172759742-172759955-	0	3	0	0	4.79248	8.02007	4.79248	4.79248	chr1	172759741	172759955	-		novel	ENST00000432694	RP1-15D23.2	antisense	214
chr1:172885047-172886360-	2	0	0	0	7.75929	4.79248	4.79248	4.79248	chr1	172885046	172886360	-		novel	ENST00000432694	RP1-15D23.2	antisense	1314
chr1:173101352-173101581+	0	2	0	0	4.79248	7.51013	4.79248	4.79248	chr1	173101351	173101581	+		novel			intergenic	230
chr1:173283927-173284147-	0	0	0	0	4.79248	4.79248	4.79248	4.79248	chr1	173283926	173284147	-		novel	NR_037845	LOC100506023	intronic	221
chr1:173387183-173387965-	4	0	0	0	8.66395	4.79248	4.79248	4.79248	chr1	173387182	173387965	-		novel	NR_037845	LOC100506023	intronic	783
chr1:173429517-173431593-	0	0	6	0	4.79248	4.79248	9.61122	4.79248	chr1	173429516	173431593	-		novel	NR_037845	LOC100506023	sense overlapping	2077
chr1:173605093-173605808-	0	0	0	0	4.79248	4.79248	4.79248	4.79248	chr1	173605092	173605808	-		novel	ENST00000333279	ANKRD45	intronic	716
chr1:173743444-173744981+	0	0	3	0	4.79248	4.79248	8.66146	4.79248	chr1	173743443	173744981	+	hsa_circ_0005794	circBase	NM_014458	KLHL20	exonic	343
chr1:173947626-173962273-	0	0	0	0	4.79248	4.79248	4.79248	4.79248	chr1	173947625	173962273	-	hsa_circ_0111212	circBase	ENST00000367696	RC3H1	exonic	1252
chr1:174188263-174190302+	0	0	0	3	4.79248	4.79248	4.79248	9.40675	chr1	174188262	174190302	+	hsa_circ_0008141	circBase	NM_014857	RABGAP1L	exonic	364
chr1:174210734-174247917+	0	0	0	0	4.79248	4.79248	4.79248	4.79248	chr1	174210733	174247917	+		novel	NM_014857	RABGAP1L	sense overlapping	37184
chr1:174427660-174430259+	0	0	0	0	4.79248	4.79248	4.79248	4.79248	chr1	174427659	174430259	+		novel	ENST00000251507	RABGAP1L	intronic	2600
chr1:174806148-174806313-	0	0	0	0	4.79248	4.79248	4.79248	4.79248	chr1	174806147	174806313	-		novel	NM_014857	RABGAP1L	antisense	166
chr1:175329032-175329668-	0	5	0	0	4.79248	8.69407	4.79248	4.79248	chr1	175329031	175329668	-		novel	ENST00000263525	TNR	intronic	637
chr1:175428212-175428390-	0	0	3	0	4.79248	4.79248	8.66146	4.79248	chr1	175428211	175428390	-		novel	ENST00000263525	TNR	intronic	179
chr1:175428233-175428453-	3	0	0	0	8.2814	4.79248	4.79248	4.79248	chr1	175428232	175428453	-		novel	ENST00000263525	TNR	intronic	221
chr1:175956079-176015460-	0	0	2	0	4.79248	4.79248	8.12504	4.79248	chr1	175956078	176015460	-	hsa_circ_0111251	circBase	NM_022457	RFWD2	exonic	856
chr1:175996708-176015460-	0	0	5	0	4.79248	4.79248	9.35838	4.79248	chr1	175996707	176015460	-	hsa_circ_0015359	circBase	NM_022457	RFWD2	exonic	452
chr1:175996708-176085817-	0	0	0	3	4.79248	4.79248	4.79248	9.40675	chr1	175996707	176085817	-	hsa_circ_0015360	circBase	NM_022457	RFWD2	exonic	761
chr1:176029154-176029325-	0	0	0	0	4.79248	4.79248	4.79248	4.79248	chr1	176029153	176029325	-		novel	ENST00000308769	RFWD2	intronic	172
chr1:176132005-176153828-	0	0	0	0	4.79248	4.79248	4.79248	4.79248	chr1	176132004	176153828	-	hsa_circ_0009064	circBase	NM_022457	RFWD2	exonic	355
chr1:176521382-176522162-	3	0	0	0	8.2814	4.79248	4.79248	4.79248	chr1	176521381	176522162	-		novel	NM_020318	PAPPA2	antisense	781
chr1:176528198-176528484-	3	0	0	0	8.2814	4.79248	4.79248	4.79248	chr1	176528197	176528484	-		novel	NM_020318	PAPPA2	antisense	287
chr1:176563660-176564731+	0	0	0	0	4.79248	4.79248	4.79248	4.79248	chr1	176563659	176564731	+	hsa_circ_0015382	circBase	NM_020318	PAPPA2	exonic	1072
chr1:176673491-176673701-	4	0	0	0	8.66395	4.79248	4.79248	4.79248	chr1	176673490	176673701	-		novel	NM_020318	PAPPA2	antisense	211
chr1:176967792-176968197-	2	0	0	0	7.75929	4.79248	4.79248	4.79248	chr1	176967791	176968197	-		novel	ENST00000281881	ASTN1	intronic	406
chr1:177311328-177311755-	0	0	4	0	4.79248	4.79248	9.0516	4.79248	chr1	177311327	177311755	-		novel			intergenic	428
chr1:177492772-177495522+	0	2	0	0	4.79248	7.51013	4.79248	4.79248	chr1	177492771	177495522	+		novel	ENST00000438575	RP1-35C21.2	antisense	2751
chr1:177782190-177783390-	0	3	0	0	4.79248	8.02007	4.79248	4.79248	chr1	177782189	177783390	-		novel			intergenic	1201
chr1:177796402-177797724-	0	3	0	0	4.79248	8.02007	4.79248	4.79248	chr1	177796401	177797724	-		novel			intergenic	1323
chr1:177977237-177991803-	0	0	9	0	4.79248	4.79248	10.179	4.79248	chr1	177977236	177991803	-		novel	NR_037167	LOC730102	sense overlapping	14567
chr1:178010612-178011990-	2	0	0	0	7.75929	4.79248	4.79248	4.79248	chr1	178010611	178011990	-		novel			intergenic	1379
chr1:178087991-178088507+	0	0	9	0	4.79248	4.79248	10.179	4.79248	chr1	178087990	178088507	+		novel	ENST00000367649	RASAL2	intronic	517
chr1:178721296-178721575+	0	0	0	0	4.79248	4.79248	4.79248	4.79248	chr1	178721295	178721575	+		novel	ENST00000324778	RALGPS2	intronic	280
chr1:178738143-178738468+	0	0	0	0	4.79248	4.79248	4.79248	4.79248	chr1	178738142	178738468	+		novel	ENST00000324778	RALGPS2	intronic	326
chr1:179012850-179023773+	0	0	4	0	4.79248	4.79248	9.0516	4.79248	chr1	179012849	179023773	+	hsa_circ_0005977	circBase	NM_014864	FAM20B	exonic	707
chr1:179019414-179035994+	0	0	3	0	4.79248	4.79248	8.66146	4.79248	chr1	179019413	179035994	+		novel	NM_014864	FAM20B	exonic	621
chr1:179100446-179102509-	0	0	0	0	4.79248	4.79248	4.79248	4.79248	chr1	179100445	179102509	-	hsa_circ_0004996	circBase	NM_005158	ABL2	exonic	234
chr1:179299049-179299396+	2	0	0	0	7.75929	4.79248	4.79248	4.79248	chr1	179299048	179299396	+		novel	ENST00000367619	SOAT1	intronic	348
chr1:179877740-179887215+	0	0	3	0	4.79248	4.79248	8.66146	4.79248	chr1	179877739	179887215	+		novel	NM_015602	TOR1AIP1	sense overlapping	9476
chr1:179878993-179879412+	0	2	0	0	4.79248	7.51013	4.79248	4.79248	chr1	179878992	179879412	+		novel	ENST00000271583	TOR1AIP1	intronic	420
chr1:179955304-179966310+	0	0	3	0	4.79248	4.79248	8.66146	4.79248	chr1	179955303	179966310	+	hsa_circ_0111362	circBase	NM_014810	CEP350	exonic	1031
chr1:179955304-179966310-	0	0	2	0	4.79248	4.79248	8.12504	4.79248	chr1	179955303	179966310	-		novel	NM_014810	CEP350	antisense	11007
chr1:179959642-179966310+	0	0	0	0	4.79248	4.79248	4.79248	4.79248	chr1	179959641	179966310	+	hsa_circ_0111365	circBase	NM_014810	CEP350	exonic	898
chr1:179961197-179966310+	0	0	2	0	4.79248	4.79248	8.12504	4.79248	chr1	179961196	179966310	+	hsa_circ_0111366	circBase	NM_014810	CEP350	exonic	783
chr1:179984984-179990144+	0	0	0	0	4.79248	4.79248	4.79248	4.79248	chr1	179984983	179990144	+	hsa_circ_0111371	circBase	NM_014810	CEP350	exonic	1183
chr1:179989084-179991983+	0	0	3	0	4.79248	4.79248	8.66146	4.79248	chr1	179989083	179991983	+	hsa_circ_0015482	circBase	NM_014810	CEP350	exonic	1212
chr1:180793889-180794480+	0	0	6	0	4.79248	4.79248	9.61122	4.79248	chr1	180793888	180794480	+	hsa_circ_0005909	circBase	NM_004736	XPR1	exonic	371
chr1:180805658-180843078+	0	0	9	0	4.79248	4.79248	10.179	4.79248	chr1	180805657	180843078	+	hsa_circ_0111393	circBase	NM_004736	XPR1	exonic	502
chr1:180953813-180962561-	0	0	0	2	4.79248	4.79248	4.79248	8.85094	chr1	180953812	180962561	-	hsa_circ_0007905	circBase	NM_005819	STX6	exonic	391
chr1:181191037-181192076-	2	0	0	0	7.75929	4.79248	4.79248	4.79248	chr1	181191036	181192076	-		novel			intergenic	1040
chr1:181675899-181676617-	3	0	0	0	8.2814	4.79248	4.79248	4.79248	chr1	181675898	181676617	-		novel	NM_000721	CACNA1E	antisense	719
chr1:181916662-181918695-	0	2	0	0	4.79248	7.51013	4.79248	4.79248	chr1	181916661	181918695	-		novel			intergenic	2034
chr1:182133145-182133638-	0	0	0	0	4.79248	4.79248	4.79248	4.79248	chr1	182133144	182133638	-		novel	ENST00000608183	GS1-122H1.2	intronic	494
chr1:182210937-182211647-	0	3	0	0	4.79248	8.02007	4.79248	4.79248	chr1	182210936	182211647	-		novel	ENST00000449842	GS1-122H1.2	intronic	711
chr1:182434772-182437358-	0	0	2	0	4.79248	4.79248	8.12504	4.79248	chr1	182434771	182437358	-		novel	NM_001137669	RGSL1	antisense	2587
chr1:182641141-182641352-	0	2	0	0	4.79248	7.51013	4.79248	4.79248	chr1	182641140	182641352	-		novel	ENST00000258302	RGS8	intronic	212
chr1:183266236-183266476-	0	0	0	0	4.79248	4.79248	4.79248	4.79248	chr1	183266235	183266476	-		novel	ENST00000287713	NMNAT2	intronic	241
chr1:183481972-183486955+	0	0	0	0	4.79248	4.79248	4.79248	4.79248	chr1	183481971	183486955	+	hsa_circ_0111438	circBase	NM_173156	SMG7	exonic	283
chr1:183674449-183674984+	0	0	0	0	4.79248	4.79248	4.79248	4.79248	chr1	183674448	183674984	+		novel	ENST00000304685	RGL1	intronic	536
chr1:184005274-184005683+	0	3	0	0	4.79248	8.02007	4.79248	4.79248	chr1	184005273	184005683	+		novel	NM_015101	COLGALT2	antisense	410
chr1:184026241-184026638-	0	3	0	0	4.79248	8.02007	4.79248	4.79248	chr1	184026240	184026638	-		novel	NM_052965	TSEN15	antisense	398
chr1:184348482-184348757+	0	0	0	0	4.79248	4.79248	4.79248	4.79248	chr1	184348481	184348757	+		novel			intergenic	276
chr1:184983719-184984919+	4	0	0	0	8.66395	4.79248	4.79248	4.79248	chr1	184983718	184984919	+		novel	ENST00000364442	RNA5SP72	antisense	1201
chr1:185056684-185062408+	0	0	0	0	4.79248	4.79248	4.79248	4.79248	chr1	185056683	185062408	+	hsa_circ_0002829	circBase	NM_007212	RNF2	exonic	466
chr1:185183639-185200840+	0	0	9	0	4.79248	4.79248	10.179	4.79248	chr1	185183638	185200840	+	hsa_circ_0004689	circBase	NM_017673	SWT1	exonic	469
chr1:185183639-185200840-	0	0	0	0	4.79248	4.79248	4.79248	4.79248	chr1	185183638	185200840	-		novel	ENST00000392009	RPL5P5	sense overlapping	17202
chr1:185257830-185262256+	3	0	0	0	8.2814	4.79248	4.79248	4.79248	chr1	185257829	185262256	+		novel	NM_017673	SWT1	sense overlapping	4427
chr1:185512239-185512428-	0	4	0	0	4.79248	8.39607	4.79248	4.79248	chr1	185512238	185512428	-		novel			intergenic	190
chr1:185773870-185774976-	0	2	0	0	4.79248	7.51013	4.79248	4.79248	chr1	185773869	185774976	-		novel	NM_031935	HMCN1	antisense	1107
chr1:185946919-185966656+	0	0	2	0	4.79248	4.79248	8.12504	4.79248	chr1	185946918	185966656	+		novel	NM_031935	HMCN1	exonic	1503
chr1:186045560-186086247+	0	0	2	0	4.79248	4.79248	8.12504	4.79248	chr1	186045559	186086247	+		novel	NM_031935	HMCN1	exonic	3393
chr1:186304470-186325581-	0	0	2	0	4.79248	4.79248	8.12504	4.79248	chr1	186304469	186325581	-		novel	NM_003292	TPR	exonic	3187
chr1:186375215-186388209+	0	0	3	0	4.79248	4.79248	8.66146	4.79248	chr1	186375214	186388209	+	hsa_circ_0000166	circBase	NM_017847	C1orf27	sense overlapping	12995	Cerebellar neurodegeneration, acute myeloid leukemia (AML), cardiac hypertrophy, epithelial ovarian cancer (EOC), esophageal cancer, non-alcoholic fatty liver disease (NAFLD), pancreatic cancer, pituitary adenoma, prostate cancer
chr1:186862143-186880521+	0	0	0	0	4.79248	4.79248	4.79248	4.79248	chr1	186862142	186880521	+		novel	NM_024420	PLA2G4A	exonic	443
chr1:187240150-187241729+	0	0	0	3	4.79248	4.79248	4.79248	9.40675	chr1	187240149	187241729	+		novel	ENST00000458683	LINC01036	intronic	1580
chr1:188332007-188332197-	0	2	0	0	4.79248	7.51013	4.79248	4.79248	chr1	188332006	188332197	-		novel			intergenic	191
chr1:189708620-189746467+	0	0	3	0	4.79248	4.79248	8.66146	4.79248	chr1	189708619	189746467	+		novel	ENST00000419614	RP11-398M15.1	sense overlapping	37848
chr1:189890804-189890992+	0	0	0	0	4.79248	4.79248	4.79248	4.79248	chr1	189890803	189890992	+		novel			intergenic	189
chr1:190512537-190514328+	0	0	0	2	4.79248	4.79248	4.79248	8.85094	chr1	190512536	190514328	+		novel			intergenic	1792
chr1:191458056-191458797+	2	0	0	0	7.75929	4.79248	4.79248	4.79248	chr1	191458055	191458797	+		novel			intergenic	742
chr1:192946774-192947607-	3	0	0	0	8.2814	4.79248	4.79248	4.79248	chr1	192946773	192947607	-		novel			intergenic	834
chr1:193065778-193070334-	0	0	0	2	4.79248	4.79248	4.79248	8.85094	chr1	193065777	193070334	-	hsa_circ_0007910	circBase	NM_016066	GLRX2	sense overlapping	4557
chr1:193202123-193205486+	0	0	0	0	4.79248	4.79248	4.79248	4.79248	chr1	193202122	193205486	+	hsa_circ_0003820	circBase	NM_024529	CDC73	exonic	263
chr1:195096989-195098973+	2	0	0	0	7.75929	4.79248	4.79248	4.79248	chr1	195096988	195098973	+		novel			intergenic	1985
chr1:196865128-196865424+	2	0	0	0	7.75929	4.79248	4.79248	4.79248	chr1	196865127	196865424	+		novel	uc021pgt.1	CFHR4	intronic	297
chr1:197083955-197084413+	0	0	0	2	4.79248	4.79248	4.79248	8.85094	chr1	197083954	197084413	+		novel	NM_018136	ASPM	antisense	459
chr1:197141290-197161029-	0	0	4	0	4.79248	4.79248	9.0516	4.79248	chr1	197141289	197161029	-	hsa_circ_0111630	circBase	NM_194314	ZBTB41	exonic	954
chr1:197552282-197614873-	0	0	0	0	4.79248	4.79248	4.79248	4.79248	chr1	197552281	197614873	-	hsa_circ_0000168	circBase	NM_144977	DENND1B	exonic	642	Alzheimer's disease, Cerebellar neurodegeneration, acute myeloid leukemia (AML), bladder cancer, cardiac hypertrophy, epithelial ovarian cancer (EOC), esophageal cancer, hepatocellular carcinoma (HCC), non-alcoholic fatty liver disease (NAFLD), pancreatic cancer, pituitary adenoma, prostate cancer, schizophrenia
chr1:197611841-197627499-	0	0	0	1	4.79248	4.79248	4.79248	7.93503	chr1	197611840	197627499	-	hsa_circ_0006324	circBase	NM_144977	DENND1B	exonic	376
chr1:198010189-198011825+	0	4	0	0	4.79248	8.39607	4.79248	4.79248	chr1	198010188	198011825	+		novel			intergenic	1637
chr1:198010195-198011831+	0	4	0	0	4.79248	8.39607	4.79248	4.79248	chr1	198010194	198011831	+		novel			intergenic	1637
chr1:198201683-198248191+	0	0	0	0	4.79248	4.79248	4.79248	4.79248	chr1	198201682	198248191	+	hsa_circ_0015802	circBase	NM_133494	NEK7	exonic	617
chr1:198201683-198266370+	0	0	0	0	4.79248	4.79248	4.79248	4.79248	chr1	198201682	198266370	+	hsa_circ_0015803	circBase	NM_133494	NEK7	exonic	826
chr1:198678816-198697577+	0	0	0	2	4.79248	4.79248	4.79248	8.85094	chr1	198678815	198697577	+		novel	NM_002838	PTPRC	exonic	796
chr1:198688971-198689689+	0	2	0	0	4.79248	7.51013	4.79248	4.79248	chr1	198688970	198689689	+		novel	ENST00000348564	PTPRC	intronic	719
chr1:198698571-198699076+	0	0	0	2	4.79248	4.79248	4.79248	8.85094	chr1	198698570	198699076	+		novel	ENST00000348564	PTPRC	intronic	506
chr1:198796624-198796864+	0	0	0	0	4.79248	4.79248	4.79248	4.79248	chr1	198796623	198796864	+		novel	NR_040073	MIR181A1HG	antisense	241
chr1:198876269-198879296-	0	0	0	2	4.79248	4.79248	4.79248	8.85094	chr1	198876268	198879296	-		novel	ENST00000432296	MIR181A1HG	intronic	3028
chr1:200378893-200379432+	0	3	0	0	4.79248	8.02007	4.79248	4.79248	chr1	200378892	200379432	+		novel	NM_012482	ZNF281	antisense	540
chr1:200472593-200472779+	0	0	1	0	4.79248	4.79248	7.26158	4.79248	chr1	200472592	200472779	+		novel			intergenic	187
chr1:200472593-200472779-	0	0	6	0	4.79248	4.79248	9.61122	4.79248	chr1	200472592	200472779	-		novel			intergenic	187
chr1:201254692-201255221+	0	3	0	0	4.79248	8.02007	4.79248	4.79248	chr1	201254691	201255221	+		novel	ENST00000263946	PKP1	intronic	530
chr1:201265522-201266532+	2	0	0	0	7.75929	4.79248	4.79248	4.79248	chr1	201265521	201266532	+		novel	ENST00000263946	PKP1	intronic	1011
chr1:201265522-201266532-	2	0	0	0	7.75929	4.79248	4.79248	4.79248	chr1	201265521	201266532	-		novel	NM_000299	PKP1	antisense	1011
chr1:201758063-201758370-	0	3	0	0	4.79248	8.02007	4.79248	4.79248	chr1	201758062	201758370	-		novel	NR_046945	RNU6-79P	intronic	308
chr1:201873648-201874064+	0	0	0	0	4.79248	4.79248	4.79248	4.79248	chr1	201873647	201874064	+		novel	NM_012134	LMOD1	antisense	417
chr1:202258359-202258524-	4	0	0	0	8.66395	4.79248	4.79248	4.79248	chr1	202258358	202258524	-		novel	NM_021636	LGR6	antisense	166
chr1:202385915-202398057+	0	0	0	0	4.79248	4.79248	4.79248	4.79248	chr1	202385914	202398057	+	hsa_circ_0015980	circBase	NM_002481	PPP1R12B	exonic	630
chr1:202622442-202624530+	0	0	0	0	4.79248	4.79248	4.79248	4.79248	chr1	202622441	202624530	+		novel	NM_177402	SYT2	antisense	2089
chr1:202742246-202746222-	0	0	5	0	4.79248	4.79248	9.35838	4.79248	chr1	202742245	202746222	-	hsa_circ_0003126	circBase	NM_006618	KDM5B	exonic	372
chr1:202779839-202780176-	0	2	0	0	4.79248	7.51013	4.79248	4.79248	chr1	202779838	202780176	-		novel	ENST00000564127	RP11-480I12.10	sense overlapping	338
chr1:202786210-202786896-	0	5	0	0	4.79248	8.69407	4.79248	4.79248	chr1	202786209	202786896	-		novel			intergenic	687
chr1:203106475-203106744+	0	0	0	2	4.79248	4.79248	4.79248	8.85094	chr1	203106474	203106744	+		novel	uc009xak.1	ADORA1	intronic	270
chr1:203185847-203186195+	0	0	0	0	4.79248	4.79248	4.79248	4.79248	chr1	203185846	203186195	+		novel	NM_003465	CHIT1	antisense	349
chr1:203333937-203334582-	0	0	0	0	4.79248	4.79248	4.79248	4.79248	chr1	203333936	203334582	-		novel			intergenic	646
chr1:203791662-203792076+	4	0	0	0	8.66395	4.79248	4.79248	4.79248	chr1	203791661	203792076	+		novel	ENST00000332127	ZC3H11A	intronic	415
chr1:204179871-204180050-	4	0	0	0	8.66395	4.79248	4.79248	4.79248	chr1	204179870	204180050	-		novel	ENST00000308302	GOLT1A	intronic	180
chr1:204346160-204346512+	2	0	0	0	7.75929	4.79248	4.79248	4.79248	chr1	204346159	204346512	+		novel	ENST00000564627	PLEKHA6	antisense	353
chr1:204479135-204479501-	0	0	4	0	4.79248	4.79248	9.0516	4.79248	chr1	204479134	204479501	-		novel			intergenic	367
chr1:205138291-205156934-	0	0	0	3	4.79248	4.79248	4.79248	9.40675	chr1	205138290	205156934	-	hsa_circ_0016199	circBase	NM_015375	DSTYK	exonic	1059
chr1:205241706-205242274+	2	0	0	0	7.75929	4.79248	4.79248	4.79248	chr1	205241705	205242274	+		novel	NM_014858	TMCC2	sense overlapping	569
chr1:205585606-205593019+	0	0	5	0	4.79248	4.79248	9.35838	4.79248	chr1	205585605	205593019	+		novel	NM_001973	ELK4	antisense	7414
chr1:205585606-205593019-	0	0	3	10	4.79248	4.79248	8.66146	11.1019	chr1	205585605	205593019	-	hsa_circ_0000175	circBase	uc021pid.1	ELK4	exonic	1373	Duchenne muscular dystrophy (DMD), acute lymphoblastic leukemia (ALL), acute myeloid leukemia (AML), breast cancer, cardiac hypertrophy, cholangiocarcinoma, chronic lymphocytic leukemia (CLL), colorectal cancer, facioscapulohumeral muscular dystrophy (FSHD), glioblastoma multiforme (GBM), head and neck squamous cell carcinoma (HNSCC), kidney cancer, limb-girdle muscular dystrophies types 2A (LGMD…
chr1:205585606-205681106-	0	0	0	0	4.79248	4.79248	4.79248	4.79248	chr1	205585605	205681106	-		novel	NM_001973	ELK4	sense overlapping	95501
chr1:205769456-205770167+	0	0	0	0	4.79248	4.79248	4.79248	4.79248	chr1	205769455	205770167	+		novel	NM_173854	SLC41A1	antisense	712
chr1:206199646-206199908+	0	0	0	0	4.79248	4.79248	4.79248	4.79248	chr1	206199645	206199908	+		novel			intergenic	263
chr1:206549165-206549423-	0	0	0	0	4.79248	4.79248	4.79248	4.79248	chr1	206549164	206549423	-		novel	NM_015326	SRGAP2	antisense	259
chr1:206638717-206640224+	0	0	0	0	4.79248	4.79248	4.79248	4.79248	chr1	206638716	206640224	+		novel			intergenic	1508
chr1:207926161-207926312+	0	0	0	0	4.79248	4.79248	4.79248	4.79248	chr1	207926160	207926312	+		novel	ENST00000322875	CD46	intronic	152
chr1:207983030-207983235+	0	0	0	0	4.79248	4.79248	4.79248	4.79248	chr1	207983029	207983235	+		novel	uc001hgr.2	mir-29b-2	antisense	206
chr1:208281848-208282490+	0	3	0	0	4.79248	8.02007	4.79248	4.79248	chr1	208281847	208282490	+		novel	NM_025179	PLXNA2	antisense	643
chr1:208281848-208282490-	0	5	0	0	4.79248	8.69407	4.79248	4.79248	chr1	208281847	208282490	-		novel	ENST00000367033	PLXNA2	intronic	643
chr1:208664805-208670086+	0	2	0	0	4.79248	7.51013	4.79248	4.79248	chr1	208664804	208670086	+		novel			intergenic	5282
chr1:208716509-208718039-	0	0	0	0	4.79248	4.79248	4.79248	4.79248	chr1	208716508	208718039	-		novel			intergenic	1531
chr1:208839393-208839754+	2	0	0	0	7.75929	4.79248	4.79248	4.79248	chr1	208839392	208839754	+		novel			intergenic	362
chr1:208913511-208913718-	0	0	0	0	4.79248	4.79248	4.79248	4.79248	chr1	208913510	208913718	-		novel			intergenic	208
chr1:209177731-209178294-	0	2	0	0	4.79248	7.51013	4.79248	4.79248	chr1	209177730	209178294	-		novel			intergenic	564
chr1:209728303-209728639-	0	0	7	0	4.79248	4.79248	9.82629	4.79248	chr1	209728302	209728639	-		novel	ENST00000424696	RP1-272L16.1	intronic	337
chr1:210099051-210099267-	3	0	0	0	8.2814	4.79248	4.79248	4.79248	chr1	210099050	210099267	-		novel			intergenic	217
chr1:210288007-210288240+	0	0	3	0	4.79248	4.79248	8.66146	4.79248	chr1	210288006	210288240	+		novel	ENST00000271745	SYT14	intronic	234
chr1:210497997-210500944+	0	0	0	2	4.79248	4.79248	4.79248	8.85094	chr1	210497996	210500944	+		novel			intergenic	2948
chr1:210791952-210792618-	0	2	0	0	4.79248	7.51013	4.79248	4.79248	chr1	210791951	210792618	-		novel	NM_018194	HHAT	antisense	667
chr1:210872420-210873782-	4	0	0	0	8.66395	4.79248	4.79248	4.79248	chr1	210872419	210873782	-		novel	ENST00000271751	KCNH1	intronic	1363
chr1:211077634-211078333+	2	0	0	0	7.75929	4.79248	4.79248	4.79248	chr1	211077633	211078333	+		novel	NM_002238	KCNH1	antisense	700
chr1:211115006-211116087+	0	4	0	0	4.79248	8.39607	4.79248	4.79248	chr1	211115005	211116087	+		novel	NM_002238	KCNH1	antisense	1082
chr1:211444574-211469095+	0	0	3	0	4.79248	4.79248	8.66146	4.79248	chr1	211444573	211469095	+	hsa_circ_0016354	circBase	NM_018254	RCOR3	exonic	794
chr1:211526581-211527809+	0	0	0	1	4.79248	4.79248	4.79248	7.93503	chr1	211526580	211527809	+	hsa_circ_0007234	circBase	NM_004619	TRAF5	exonic	277
chr1:211548699-211599625+	0	0	0	3	4.79248	4.79248	4.79248	9.40675	chr1	211548698	211599625	+		novel	NR_026761	LINC00467	sense overlapping	50927
chr1:211714941-211715569-	2	0	0	0	7.75929	4.79248	4.79248	4.79248	chr1	211714940	211715569	-		novel			intergenic	629
chr1:211849276-211849447-	0	2	0	0	4.79248	7.51013	4.79248	4.79248	chr1	211849275	211849447	-		novel	ENST00000415202	RP11-122M14.1	antisense	172
chr1:211870769-211870997-	0	3	0	0	4.79248	8.02007	4.79248	4.79248	chr1	211870768	211870997	-		novel			intergenic	229
chr1:211952260-211966532-	0	0	6	0	4.79248	4.79248	9.61122	4.79248	chr1	211952259	211966532	-	hsa_circ_0002274	circBase	NM_014873	LPGAT1	exonic	616
chr1:212218002-212220759+	0	0	0	2	4.79248	4.79248	4.79248	8.85094	chr1	212218001	212220759	+	hsa_circ_0000179	circBase	NM_001286229	DTL	exonic	282
chr1:213037067-213046160+	0	0	3	0	4.79248	4.79248	8.66146	4.79248	chr1	213037066	213046160	+	hsa_circ_0111906	circBase	NM_014053	FLVCR1	exonic	286
chr1:213038913-213039446+	0	0	0	0	4.79248	4.79248	4.79248	4.79248	chr1	213038912	213039446	+		novel	ENST00000366971	FLVCR1	intronic	534
chr1:213246212-213251421+	0	0	0	4	4.79248	4.79248	4.79248	9.80698	chr1	213246211	213251421	+		novel	NM_001287221	RPS6KC1	intronic	5210
chr1:213251038-213290752+	0	0	0	2	4.79248	4.79248	4.79248	8.85094	chr1	213251037	213290752	+	hsa_circ_0004849	circBase	NM_012424	RPS6KC1	exonic	331
chr1:213341201-213349835+	0	0	5	0	4.79248	4.79248	9.35838	4.79248	chr1	213341200	213349835	+	hsa_circ_0005314	circBase	NM_012424	RPS6KC1	exonic	209
chr1:213403840-213405598+	0	0	1	0	4.79248	4.79248	7.26158	4.79248	chr1	213403839	213405598	+	hsa_circ_0016430	circBase	NM_012424	RPS6KC1	exonic	181
chr1:213528066-213531268+	0	3	0	0	4.79248	8.02007	4.79248	4.79248	chr1	213528065	213531268	+		novel			intergenic	3203
chr1:213650069-213650481+	0	0	2	0	4.79248	4.79248	8.12504	4.79248	chr1	213650068	213650481	+		novel			intergenic	413
chr1:213681907-213684640-	0	2	0	0	4.79248	7.51013	4.79248	4.79248	chr1	213681906	213684640	-		novel	ENST00000417161	RP11-554K11.2	antisense	2734
chr1:214028581-214028776-	0	0	0	0	4.79248	4.79248	4.79248	4.79248	chr1	214028580	214028776	-		novel	ENST00000413560	PROX1-AS1	intronic	196
chr1:214169812-214185058+	0	0	0	0	4.79248	4.79248	4.79248	4.79248	chr1	214169811	214185058	+	hsa_circ_0111952	circBase	NM_002763	PROX1	exonic	2095
chr1:214309178-214312396+	0	2	0	0	4.79248	7.51013	4.79248	4.79248	chr1	214309177	214312396	+		novel			intergenic	3219
chr1:214454682-214454890+	0	0	3	0	4.79248	4.79248	8.66146	4.79248	chr1	214454681	214454890	+		novel	NM_020197	SMYD2	sense overlapping	209
chr1:214564331-214571344-	0	0	0	3	4.79248	4.79248	4.79248	9.40675	chr1	214564330	214571344	-	hsa_circ_0008659	circBase	NM_005401	PTPN14	exonic	318
chr1:214819540-214820085+	0	3	0	0	4.79248	8.02007	4.79248	4.79248	chr1	214819539	214820085	+		novel	NM_016343	CENPF	sense overlapping	546
chr1:215412813-215413363-	0	2	0	0	4.79248	7.51013	4.79248	4.79248	chr1	215412812	215413363	-		novel			intergenic	551
chr1:215749244-215752480+	0	0	0	3	4.79248	4.79248	4.79248	9.40675	chr1	215749243	215752480	+	hsa_circ_0000184	circBase	NM_016121	KCTD3	exonic	352
chr1:215762283-215762528+	2	0	0	0	7.75929	4.79248	4.79248	4.79248	chr1	215762282	215762528	+		novel	ENST00000259154	KCTD3	intronic	246
chr1:215990729-215991637-	0	2	0	0	4.79248	7.51013	4.79248	4.79248	chr1	215990728	215991637	-		novel	ENST00000307340	USH2A	intronic	909
chr1:216939466-216939653+	0	0	0	0	4.79248	4.79248	4.79248	4.79248	chr1	216939465	216939653	+		novel	NM_206594	ESRRG	antisense	188
chr1:217038403-217082169-	0	0	0	0	4.79248	4.79248	4.79248	4.79248	chr1	217038402	217082169	-		novel	NM_001243506	ESRRG	intronic	43767
chr1:217783663-217787544+	0	0	0	0	4.79248	4.79248	4.79248	4.79248	chr1	217783662	217787544	+		novel	NM_018040	GPATCH2	antisense	3882
chr1:218081551-218081792+	2	0	0	0	7.75929	4.79248	4.79248	4.79248	chr1	218081550	218081792	+		novel	ENST00000431637	LINC00210	intronic	242
chr1:219366424-219392054+	0	0	5	0	4.79248	4.79248	9.35838	4.79248	chr1	219366423	219392054	+	hsa_circ_0004314	circBase	NM_138794	LYPLAL1	sense overlapping	25631
chr1:219366424-219414650+	0	0	7	5	4.79248	4.79248	9.82629	10.12	chr1	219366423	219414650	+	hsa_circ_0004417	circBase	NM_138794	LYPLAL1	sense overlapping	48227
chr1:219366424-219445080+	0	0	0	0	4.79248	4.79248	4.79248	4.79248	chr1	219366423	219445080	+	hsa_circ_0111993	circBase	NM_138794	LYPLAL1	sense overlapping	78657
chr1:219366424-219446891+	0	0	0	0	4.79248	4.79248	4.79248	4.79248	chr1	219366423	219446891	+		novel	NM_138794	LYPLAL1	sense overlapping	80468
chr1:219366472-219392054+	0	0	3	0	4.79248	4.79248	8.66146	4.79248	chr1	219366471	219392054	+	hsa_circ_0111994	circBase	NM_138794	LYPLAL1	sense overlapping	25583
chr1:219366472-219414650+	0	0	4	0	4.79248	4.79248	9.0516	4.79248	chr1	219366471	219414650	+	hsa_circ_0006963	circBase	NM_138794	LYPLAL1	sense overlapping	48179
chr1:219736608-219737162-	0	2	0	0	4.79248	7.51013	4.79248	4.79248	chr1	219736607	219737162	-		novel			intergenic	555
chr1:220287656-220312481+	0	0	3	0	4.79248	4.79248	8.66146	4.79248	chr1	220287655	220312481	+	hsa_circ_0112029	circBase	NM_018060	IARS2	exonic	828
chr1:220741010-220741842+	0	0	0	0	4.79248	4.79248	4.79248	4.79248	chr1	220741009	220741842	+		novel	ENST00000366917	MARK1	intronic	833
chr1:220751441-220751872+	0	2	0	0	4.79248	7.51013	4.79248	4.79248	chr1	220751440	220751872	+		novel	ENST00000366917	MARK1	intronic	432
chr1:220869193-220869506+	0	2	0	0	4.79248	7.51013	4.79248	4.79248	chr1	220869192	220869506	+		novel	ENST00000294889	C1orf115	intronic	314
chr1:220935000-220936392+	0	0	2	0	4.79248	4.79248	8.12504	4.79248	chr1	220934999	220936392	+	hsa_circ_0112087	circBase	NM_017898	MARC2	exonic	304
chr1:221054487-221056278+	0	2	0	0	4.79248	7.51013	4.79248	4.79248	chr1	221054486	221056278	+		novel	NM_021958	HLX	sense overlapping	1792
chr1:221084344-221084676-	0	4	0	0	4.79248	8.39607	4.79248	4.79248	chr1	221084343	221084676	-		novel			intergenic	333
chr1:221155474-221157130-	0	0	0	0	4.79248	4.79248	4.79248	4.79248	chr1	221155473	221157130	-		novel			intergenic	1657
chr1:222444449-222446074+	2	0	0	0	7.75929	4.79248	4.79248	4.79248	chr1	222444448	222446074	+		novel	ENST00000416510	RP11-400N13.1	antisense	1626
chr1:222563308-222563796+	2	0	0	0	7.75929	4.79248	4.79248	4.79248	chr1	222563307	222563796	+		novel			intergenic	489
chr1:222563308-222563796-	2	0	0	0	7.75929	4.79248	4.79248	4.79248	chr1	222563307	222563796	-		novel			intergenic	489
chr1:222897434-222903519+	0	0	0	2	4.79248	4.79248	4.79248	8.85094	chr1	222897433	222903519	+	hsa_circ_0112106	circBase	NM_144695	BROX	exonic	588
chr1:223362844-223363099+	0	0	0	4	4.79248	4.79248	4.79248	9.80698	chr1	223362843	223363099	+		novel			intergenic	256
chr1:223362860-223363115+	0	0	0	4	4.79248	4.79248	4.79248	9.80698	chr1	223362859	223363115	+		novel			intergenic	256
chr1:223683026-223684424-	0	2	0	0	4.79248	7.51013	4.79248	4.79248	chr1	223683025	223684424	-		novel			intergenic	1399
chr1:223976710-223984292+	0	0	0	5	4.79248	4.79248	4.79248	10.12	chr1	223976709	223984292	+		novel	NM_005426	TP53BP2	antisense	7583
chr1:223991876-223994649-	0	0	3	0	4.79248	4.79248	8.66146	4.79248	chr1	223991875	223994649	-	hsa_circ_0003914	circBase	NM_005426	TP53BP2	exonic	277
chr1:224035839-224038102+	3	0	0	0	8.2814	4.79248	4.79248	4.79248	chr1	224035838	224038102	+		novel			intergenic	2264
chr1:224228988-224230416-	2	0	0	0	7.75929	4.79248	4.79248	4.79248	chr1	224228987	224230416	-		novel			intergenic	1429
chr1:224377279-224378021+	0	0	0	2	4.79248	4.79248	4.79248	8.85094	chr1	224377278	224378021	+	hsa_circ_0112127	circBase	NM_003676	DEGS1	exonic	743
chr1:224553581-224559125+	0	0	2	3	4.79248	4.79248	8.12504	9.40675	chr1	224553580	224559125	+	hsa_circ_0000190	circBase	NM_014184	CNIH4	exonic	254	Duchenne muscular dystrophy (DMD), T-cell leukemia, acute lymphoblastic leukemia (ALL), acute myeloid leukemia (AML), asthma, breast cancer, colorectal cancer, dermatomyositis (DM), epithelial ovarian cancer (EOC), glioblastoma, glioma, hepatocellular carcinoma (HCC), limb-girdle muscular dystrophies types 2A (LGMD2A), lung cancer, miyoshi myopathy (MM), nemaline myopathy (NM), non-alcoholic fatt…
chr1:224585799-224588771-	0	0	5	0	4.79248	4.79248	9.35838	4.79248	chr1	224585798	224588771	-	hsa_circ_0112150	circBase	NM_025160	WDR26	exonic	475
chr1:224759048-224759814+	0	3	0	0	4.79248	8.02007	4.79248	4.79248	chr1	224759047	224759814	+		novel	ENST00000471578	CNIH3	intronic	767
chr1:224825561-224826553-	0	5	0	0	4.79248	8.69407	4.79248	4.79248	chr1	224825560	224826553	-		novel	NM_152495	CNIH3	antisense	993
chr1:224916882-224917049-	0	0	0	0	4.79248	4.79248	4.79248	4.79248	chr1	224916881	224917049	-		novel	ENST00000431691	RP11-3L21.2	intronic	168
chr1:225092447-225092689+	0	0	0	0	4.79248	4.79248	4.79248	4.79248	chr1	225092446	225092689	+		novel	ENST00000445597	DNAH14	intronic	243
chr1:225140372-225161855+	0	0	2	5	4.79248	4.79248	8.12504	10.12	chr1	225140371	225161855	+	hsa_circ_0016600	circBase	NM_001373	DNAH14	exonic	863
chr1:225140372-225195246+	0	0	2	1	4.79248	4.79248	8.12504	7.93503	chr1	225140371	225195246	+	hsa_circ_0016601	circBase	NM_001373	DNAH14	exonic	1140
chr1:225140372-225195246-	0	0	0	3	4.79248	4.79248	4.79248	9.40675	chr1	225140371	225195246	-		novel	NM_001373	DNAH14	antisense	54875
chr1:225190485-225284941+	0	0	3	0	4.79248	4.79248	8.66146	4.79248	chr1	225190484	225284941	+	hsa_circ_0112179	circBase	NM_001373	DNAH14	exonic	2865
chr1:225339707-225373127+	0	0	4	1	4.79248	4.79248	9.0516	7.93503	chr1	225339706	225373127	+	hsa_circ_0112210	circBase	NM_001373	DNAH14	exonic	715
chr1:226175597-226180703-	0	0	0	0	4.79248	4.79248	4.79248	4.79248	chr1	226175596	226180703	-		novel	NM_152608	SDE2	exonic	896
chr1:226791956-226792495-	0	2	0	0	4.79248	7.51013	4.79248	4.79248	chr1	226791955	226792495	-		novel	NM_001003665	C1orf95	antisense	540
chr1:227381487-227400920-	0	0	1	0	4.79248	4.79248	7.26158	4.79248	chr1	227381486	227400920	-	hsa_circ_0005322	circBase	NM_003607	CDC42BPA	exonic	329
chr1:227935393-227935934+	0	0	0	0	4.79248	4.79248	4.79248	4.79248	chr1	227935392	227935934	+	hsa_circ_0016759	circBase	NM_053052	SNAP47	exonic	542
chr1:227969937-227970322-	0	2	0	0	4.79248	7.51013	4.79248	4.79248	chr1	227969936	227970322	-		novel			intergenic	386
chr1:227975140-227977179-	0	2	0	0	4.79248	7.51013	4.79248	4.79248	chr1	227975139	227977179	-		novel	TCONS_00001315	XLOC_000595	antisense	2040
chr1:228114747-228115125+	0	0	0	0	4.79248	4.79248	4.79248	4.79248	chr1	228114746	228115125	+		novel	NM_003395	WNT9A	antisense	379
chr1:228187138-228187312+	0	0	0	0	4.79248	4.79248	4.79248	4.79248	chr1	228187137	228187312	+		novel			intergenic	175
chr1:228507289-228507621-	0	0	0	0	4.79248	4.79248	4.79248	4.79248	chr1	228507288	228507621	-		novel	NM_052843	OBSCN	antisense	333
chr1:228565190-228565990+	0	0	0	3	4.79248	4.79248	4.79248	9.40675	chr1	228565189	228565990	+		novel	NM_001098623	OBSCN	sense overlapping	801
chr1:228717248-228717492-	0	0	2	0	4.79248	4.79248	8.12504	4.79248	chr1	228717247	228717492	-		novel			intergenic	245
chr1:228722850-228723130-	0	0	0	0	4.79248	4.79248	4.79248	4.79248	chr1	228722849	228723130	-		novel			intergenic	281
chr1:228739187-228747444-	0	2	0	0	4.79248	7.51013	4.79248	4.79248	chr1	228739186	228747444	-		novel	NR_106988	MIR7641-2	sense overlapping	8258
chr1:228846859-228849015-	0	0	3	0	4.79248	4.79248	8.66146	4.79248	chr1	228846858	228849015	-		novel	NR_037962	RHOU	antisense	2157
chr1:229267742-229268245+	0	0	2	0	4.79248	4.79248	8.12504	4.79248	chr1	229267741	229268245	+		novel			intergenic	504
chr1:229346383-229347147-	2	0	0	0	7.75929	4.79248	4.79248	4.79248	chr1	229346382	229347147	-		novel			intergenic	765
chr1:229619311-229621767-	2	0	0	0	7.75929	4.79248	4.79248	4.79248	chr1	229619310	229621767	-		novel	NM_018230	NUP133	sense overlapping	2457
chr1:229914304-229914544-	2	0	0	0	7.75929	4.79248	4.79248	4.79248	chr1	229914303	229914544	-		novel			intergenic	241
chr1:230081839-230082007-	0	5	0	0	4.79248	8.69407	4.79248	4.79248	chr1	230081838	230082007	-		novel			intergenic	169
chr1:230204135-230204298-	0	0	3	0	4.79248	4.79248	8.66146	4.79248	chr1	230204134	230204298	-		novel	NM_004481	GALNT2	antisense	164
chr1:230262985-230263489+	0	2	0	0	4.79248	7.51013	4.79248	4.79248	chr1	230262984	230263489	+		novel	ENST00000366672	GALNT2	intronic	505
chr1:230724217-230724416-	2	0	0	0	7.75929	4.79248	4.79248	4.79248	chr1	230724216	230724416	-		novel			intergenic	200
chr1:231090079-231097049-	0	0	15	1	4.79248	4.79248	10.9021	7.93503	chr1	231090078	231097049	-	hsa_circ_0000195	circBase	NM_024525	TTC13	exonic	242	acute lymphoblastic leukemia (ALL), acute myeloid leukemia (AML), cardiac hypertrophy, colorectal cancer, lung cancer, non-alcoholic fatty liver disease (NAFLD), prostate cancer
chr1:231432205-231432568-	4	0	0	0	8.66395	4.79248	4.79248	4.79248	chr1	231432204	231432568	-		novel			intergenic	364
chr1:231500073-231503382-	0	0	2	0	4.79248	4.79248	8.12504	4.79248	chr1	231500072	231503382	-	hsa_circ_0112381	circBase	NM_022051	EGLN1	sense overlapping	3310
chr1:231506308-231509845-	0	0	2	0	4.79248	4.79248	8.12504	4.79248	chr1	231506307	231509845	-	hsa_circ_0000196	circBase	NM_022051	EGLN1	exonic	257
chr1:231672959-231678357+	0	0	0	1	4.79248	4.79248	4.79248	7.93503	chr1	231672958	231678357	+	hsa_circ_0004834	circBase	NM_005999	TSNAX	exonic	246
chr1:231829572-231830551+	0	0	3	0	4.79248	4.79248	8.66146	4.79248	chr1	231829571	231830551	+		PMID:25242744	NM_018662	DISC1	exonic	980
chr1:231837701-231858474+	0	0	2	0	4.79248	4.79248	8.12504	4.79248	chr1	231837700	231858474	+		novel	ENST00000602700	DISC1	intronic	20774
chr1:231885672-231954263-	0	0	2	0	4.79248	4.79248	8.12504	4.79248	chr1	231885671	231954263	-		novel	NR_002227	DISC2	sense overlapping	68592
chr1:231902886-231906816+	0	0	4	0	4.79248	4.79248	9.0516	4.79248	chr1	231902885	231906816	+		PMID:25242744	NM_018662	DISC1	exonic	366
chr1:231928640-231954263+	0	0	24	0	4.79248	4.79248	11.5724	4.79248	chr1	231928639	231954263	+		novel	ENST00000537876	DISC1	intronic	25624
chr1:231928640-231954263-	0	0	2	0	4.79248	4.79248	8.12504	4.79248	chr1	231928639	231954263	-		novel	NR_002227	DISC2	sense overlapping	25624
chr1:231930988-231954263+	0	0	10	0	4.79248	4.79248	10.3276	4.79248	chr1	231930987	231954263	+	hsa_circ_0007848	circBase	NM_018662	DISC1	exonic	347
chr1:231954075-231954896+	0	0	4	0	4.79248	4.79248	9.0516	4.79248	chr1	231954074	231954896	+	hsa_circ_0112390	circBase	NM_001164546	DISC1	intronic	822
chr1:232216637-232218481-	0	2	0	0	4.79248	7.51013	4.79248	4.79248	chr1	232216636	232218481	-		novel			intergenic	1845
chr1:232490284-232490803+	0	0	0	0	4.79248	4.79248	4.79248	4.79248	chr1	232490283	232490803	+		novel			intergenic	520
chr1:232555875-232556386-	2	0	0	0	7.75929	4.79248	4.79248	4.79248	chr1	232555874	232556386	-		novel	ENST00000262861	SIPA1L2	intronic	512
chr1:232596633-232607274-	0	0	4	0	4.79248	4.79248	9.0516	4.79248	chr1	232596632	232607274	-	hsa_circ_0112394	circBase	NM_020808	SIPA1L2	exonic	1010
chr1:232891131-232893556+	2	0	0	0	7.75929	4.79248	4.79248	4.79248	chr1	232891130	232893556	+		novel			intergenic	2426
chr1:233091303-233092189+	0	0	2	0	4.79248	4.79248	8.12504	4.79248	chr1	233091302	233092189	+	hsa_circ_0112403	circBase	NM_032324	NTPCR	exonic	260
chr1:233230537-233231975+	4	0	0	0	8.66395	4.79248	4.79248	4.79248	chr1	233230536	233231975	+		novel	NM_014801	PCNXL2	antisense	1439
chr1:233334685-233372726-	0	0	10	7	4.79248	4.79248	10.3276	10.5951	chr1	233334684	233372726	-	hsa_circ_0000198	circBase	NM_014801	PCNXL2	exonic	844	Duchenne muscular dystrophy (DMD), acute lymphoblastic leukemia (ALL), autism spectrum disorder (ASD), breast cancer, colorectal cancer, endometrial cancer, epithelial ovarian cancer (EOC), kidney cancer, lung cancer, malignant melanoma, non-alcoholic fatty liver disease (NAFLD), ovarian cancer (OC), testicular germ cell tumor, uveal melanoma
chr1:233482188-233498039+	0	0	1	0	4.79248	4.79248	7.26158	4.79248	chr1	233482187	233498039	+	hsa_circ_0112428	circBase	NM_032435	KIAA1804	exonic	747
chr1:233683701-233684574+	2	0	0	0	7.75929	4.79248	4.79248	4.79248	chr1	233683700	233684574	+		novel			intergenic	874
chr1:235316021-235318427-	0	0	0	0	4.79248	4.79248	4.79248	4.79248	chr1	235316020	235318427	-	hsa_circ_0017041	circBase	NR_027762	RBM34	exonic	292
chr1:235403628-235424067-	0	0	0	2	4.79248	4.79248	4.79248	8.85094	chr1	235403627	235424067	-	hsa_circ_0112499	circBase	NM_016374	ARID4B	exonic	579
chr1:235409735-235424067-	0	0	8	0	4.79248	4.79248	10.0134	4.79248	chr1	235409734	235424067	-	hsa_circ_0112500	circBase	NM_016374	ARID4B	exonic	440
chr1:235474980-235475136-	0	0	0	0	4.79248	4.79248	4.79248	4.79248	chr1	235474979	235475136	-		novel	ENST00000264183	ARID4B	intronic	157
chr1:235534500-235535251+	6	0	0	0	9.21567	4.79248	4.79248	4.79248	chr1	235534499	235535251	+		novel	ENST00000366601	TBCE	intronic	752
chr1:235628953-235634274-	0	0	0	0	4.79248	4.79248	4.79248	4.79248	chr1	235628952	235634274	-	hsa_circ_0112521	circBase	NM_152490	B3GALNT2	exonic	190
chr1:235928415-235929378-	4	0	0	0	8.66395	4.79248	4.79248	4.79248	chr1	235928414	235929378	-		novel	ENST00000389793	LYST	intronic	964
chr1:235993526-235996967+	0	0	2	0	4.79248	4.79248	8.12504	4.79248	chr1	235993525	235996967	+		novel	NM_000081	LYST	antisense	3442
chr1:235993526-235996967-	0	0	0	3	4.79248	4.79248	4.79248	9.40675	chr1	235993525	235996967	-	hsa_circ_0005899	circBase	NM_000081	LYST	exonic	289
chr1:236195701-236201553-	0	0	0	0	4.79248	4.79248	4.79248	4.79248	chr1	236195700	236201553	-	hsa_circ_0017111	circBase	NM_002508	NID1	exonic	402
chr1:236706525-236706678-	0	0	2	0	4.79248	4.79248	8.12504	4.79248	chr1	236706524	236706678	-		novel	ENST00000433131	RP11-385F5.4	intronic	154
chr1:236718596-236718764-	0	0	2	0	4.79248	4.79248	8.12504	4.79248	chr1	236718595	236718764	-		novel	NM_018072	HEATR1	exonic	169
chr1:236966134-236967072+	2	0	0	0	7.75929	4.79248	4.79248	4.79248	chr1	236966133	236967072	+		novel	ENST00000418145	MTR	intronic	939
chr1:236969444-236979843+	0	0	6	0	4.79248	4.79248	9.61122	4.79248	chr1	236969443	236979843	+	hsa_circ_0004039	circBase	NM_000254	MTR	exonic	515
chr1:236969444-236979843-	0	0	4	0	4.79248	4.79248	9.0516	4.79248	chr1	236969443	236979843	-		novel	NM_000254	MTR	antisense	10400
chr1:236987419-236990196+	0	0	5	0	4.79248	4.79248	9.35838	4.79248	chr1	236987418	236990196	+	hsa_circ_0007875	circBase	NM_000254	MTR	exonic	231
chr1:236998847-237016388+	0	0	5	0	4.79248	4.79248	9.35838	4.79248	chr1	236998846	237016388	+	hsa_circ_0017155	circBase	NM_000254	MTR	exonic	765
chr1:236998847-237026854+	0	0	0	0	4.79248	4.79248	4.79248	4.79248	chr1	236998846	237026854	+	hsa_circ_0112609	circBase	NM_000254	MTR	exonic	1217
chr1:237023133-237026854+	0	0	0	0	4.79248	4.79248	4.79248	4.79248	chr1	237023132	237026854	+	hsa_circ_0003929	circBase	NM_000254	MTR	exonic	452
chr1:237219246-237219447-	2	0	0	0	7.75929	4.79248	4.79248	4.79248	chr1	237219245	237219447	-		novel	NM_001035	RYR2	antisense	202
chr1:237452272-237452648+	2	7	0	0	7.75929	9.15165	4.79248	4.79248	chr1	237452271	237452648	+		novel	ENST00000360064	RYR2	intronic	377
chr1:237532834-237632487+	0	0	0	0	4.79248	4.79248	4.79248	4.79248	chr1	237532833	237632487	+	hsa_circ_0112625	circBase	NM_001035	RYR2	exonic	1399
chr1:237985236-237985583-	0	0	0	0	4.79248	4.79248	4.79248	4.79248	chr1	237985235	237985583	-		novel	NM_001035	RYR2	antisense	348
chr1:239558468-239558677+	0	0	0	0	4.79248	4.79248	4.79248	4.79248	chr1	239558467	239558677	+		novel	ENST00000468573	CHRM3	intronic	210
chr1:240336514-240337797+	0	0	0	0	4.79248	4.79248	4.79248	4.79248	chr1	240336513	240337797	+		novel	ENST00000319653	FMN2	intronic	1284
chr1:240370099-240421332+	0	0	0	0	4.79248	4.79248	4.79248	4.79248	chr1	240370098	240421332	+	hsa_circ_0112705	circBase	NM_020066	FMN2	exonic	2167
chr1:240482982-240483580-	0	4	0	0	4.79248	8.39607	4.79248	4.79248	chr1	240482981	240483580	-		novel	NM_020066	FMN2	antisense	599
chr1:240483006-240483604-	3	0	0	0	8.2814	4.79248	4.79248	4.79248	chr1	240483005	240483604	-		novel	NM_020066	FMN2	antisense	599
chr1:241712129-241718960+	0	0	0	3	4.79248	4.79248	4.79248	9.40675	chr1	241712128	241718960	+		novel	NM_003679	KMO	exonic	307
chr1:242078912-242079072-	0	0	0	0	4.79248	4.79248	4.79248	4.79248	chr1	242078911	242079072	-		novel			intergenic	161
chr1:242672123-242672418-	0	0	0	2	4.79248	4.79248	4.79248	8.85094	chr1	242672122	242672418	-		novel	ENST00000366545	PLD5	intronic	296
chr1:243433394-243449699+	0	0	0	3	4.79248	4.79248	4.79248	9.40675	chr1	243433393	243449699	+	hsa_circ_0007543	circBase	ENST00000490065	SDCCAG8	exonic	492
chr1:243456393-243471479-	0	0	0	0	4.79248	4.79248	4.79248	4.79248	chr1	243456392	243471479	-		novel	NM_006642	SDCCAG8	antisense	15087
chr1:243579004-243589860+	0	0	5	0	4.79248	4.79248	9.35838	4.79248	chr1	243579003	243589860	+	hsa_circ_0017241	circBase	NM_006642	SDCCAG8	exonic	369
chr1:243708812-243736350-	0	0	2	1	4.79248	4.79248	8.12504	7.93503	chr1	243708811	243736350	-	hsa_circ_0000199	circBase	NM_005465	AKT3	exonic	555	epithelial ovarian cancer (EOC), malignant melanoma
chr1:243733912-243734072-	0	0	0	0	4.79248	4.79248	4.79248	4.79248	chr1	243733911	243734072	-		novel	ENST00000263826	AKT3	intronic	161
chr1:244059340-244059634-	0	2	0	0	4.79248	7.51013	4.79248	4.79248	chr1	244059339	244059634	-		novel			intergenic	295
chr1:244325057-244325652+	0	0	0	0	4.79248	4.79248	4.79248	4.79248	chr1	244325056	244325652	+		novel			intergenic	596
chr1:244361261-244361599+	8	0	0	0	9.6138	4.79248	4.79248	4.79248	chr1	244361260	244361599	+		novel			intergenic	339
chr1:244453457-244454697-	0	4	0	0	4.79248	8.39607	4.79248	4.79248	chr1	244453456	244454697	-		novel			intergenic	1241
chr1:244649631-244650220-	0	0	0	2	4.79248	4.79248	4.79248	8.85094	chr1	244649630	244650220	-		novel	NM_173807	C1orf101	antisense	590
chr1:244715624-244724447+	0	0	5	0	4.79248	4.79248	9.35838	4.79248	chr1	244715623	244724447	+	hsa_circ_0006080	circBase	NM_173807	C1orf101	exonic	971
chr1:244715624-244724447-	0	0	0	0	4.79248	4.79248	4.79248	4.79248	chr1	244715623	244724447	-		novel	NM_173807	C1orf101	antisense	8824
chr1:244768997-244773628+	0	0	7	0	4.79248	4.79248	9.82629	4.79248	chr1	244768996	244773628	+		PMID:25070500	NM_173807	C1orf101	exonic	187
chr1:245195440-245195593+	0	0	0	0	4.79248	4.79248	4.79248	4.79248	chr1	245195439	245195593	+		novel	ENST00000366521	EFCAB2	intronic	154
chr1:245195440-245195593-	0	0	0	0	4.79248	4.79248	4.79248	4.79248	chr1	245195439	245195593	-		novel	NM_032328	EFCAB2	antisense	154
chr1:245251280-245252960+	0	7	0	0	4.79248	9.15165	4.79248	4.79248	chr1	245251279	245252960	+		novel	ENST00000366522	EFCAB2	intronic	1681
chr1:246350045-246357265-	0	0	0	4	4.79248	4.79248	4.79248	9.80698	chr1	246350044	246357265	-	hsa_circ_0008650	circBase	ENST00000453676	SMYD3	intronic	7221
chr1:246490503-246518396-	0	0	0	3	4.79248	4.79248	4.79248	9.40675	chr1	246490502	246518396	-	hsa_circ_0005034	circBase	NM_022743	SMYD3	exonic	367
chr1:246719875-246720836-	0	0	4	0	4.79248	4.79248	9.0516	4.79248	chr1	246719874	246720836	-	hsa_circ_0004005	circBase	NM_022366	TFB2M	exonic	303
chr1:246875463-246876802+	0	3	0	0	4.79248	8.02007	4.79248	4.79248	chr1	246875462	246876802	+		novel			intergenic	1340
chr1:247024201-247051819-	0	0	3	0	4.79248	4.79248	8.66146	4.79248	chr1	247024200	247051819	-		novel	NM_015446	AHCTF1	exonic	1988
chr1:247038576-247038934-	0	3	0	0	4.79248	8.02007	4.79248	4.79248	chr1	247038575	247038934	-		novel	ENST00000326225	AHCTF1	intronic	359
chr1:247039339-247040604-	0	0	2	0	4.79248	4.79248	8.12504	4.79248	chr1	247039338	247040604	-	hsa_circ_0006097	circBase	NM_015446	AHCTF1	exonic	428
chr1:247050544-247050707-	4	0	0	0	8.66395	4.79248	4.79248	4.79248	chr1	247050543	247050707	-		novel	NM_015446	AHCTF1	sense overlapping	164
chr1:247169700-247170592-	0	3	0	0	4.79248	8.02007	4.79248	4.79248	chr1	247169699	247170592	-		novel	ENST00000339986	ZNF695	intronic	893
chr1:247302018-247323115-	0	0	5	2	4.79248	4.79248	9.35838	8.85094	chr1	247302017	247323115	-	hsa_circ_0002802	circBase	NM_001243740	ZNF124	sense overlapping	21098
chr1:247318868-247323115-	0	0	16	18	4.79248	4.79248	10.994	11.9418	chr1	247318867	247323115	-	hsa_circ_0002922	circBase	NM_001243740	ZNF124	sense overlapping	4248
chr1:247318868-247323169-	0	0	0	5	4.79248	4.79248	4.79248	10.12	chr1	247318867	247323169	-	hsa_circ_0112878	circBase	NM_001243740	ZNF124	sense overlapping	4302
chr1:247319708-247323115-	0	0	14	3	4.79248	4.79248	10.8041	9.40675	chr1	247319707	247323115	-	hsa_circ_0112879	circBase	NM_001243740	ZNF124	sense overlapping	3408
chr1:247322308-247323115-	0	0	0	3	4.79248	4.79248	4.79248	9.40675	chr1	247322307	247323115	-	hsa_circ_0017348	circBase	NM_001243740	ZNF124	exonic	188
chr1:247322989-247335277-	0	0	0	4	4.79248	4.79248	4.79248	9.80698	chr1	247322988	247335277	-		novel	NM_003431	ZNF124	sense overlapping	12289
chr1:247687539-247687776-	0	7	0	0	4.79248	9.15165	4.79248	4.79248	chr1	247687538	247687776	-		novel	NM_001281834	GCSAML	antisense	238
chr1:247687564-247687824-	0	3	0	0	4.79248	8.02007	4.79248	4.79248	chr1	247687563	247687824	-		novel	NM_001281834	GCSAML	antisense	261
chr1:248315552-248349973+	0	0	0	0	4.79248	4.79248	4.79248	4.79248	chr1	248315551	248349973	+		novel	NM_001004688	OR2M2	sense overlapping	34422
chr1:248605021-248605400-	0	3	0	0	4.79248	8.02007	4.79248	4.79248	chr1	248605020	248605400	-		novel	ENST00000460972	OR2T7	antisense	380
chr1:248652175-248722624+	0	3	0	0	4.79248	8.02007	4.79248	4.79248	chr1	248652174	248722624	+		novel	NM_001004697	OR2T5	sense overlapping	70450
chr1:248658517-248658736+	2	0	0	0	7.75929	4.79248	4.79248	4.79248	chr1	248658516	248658736	+		novel			intergenic	220
chr1:248731266-248731675-	0	0	0	0	4.79248	4.79248	4.79248	4.79248	chr1	248731265	248731675	-		novel			intergenic	410
chr1:249097469-249098042-	0	3	0	0	4.79248	8.02007	4.79248	4.79248	chr1	249097468	249098042	-		novel			intergenic	574
chr1:249097715-249097960-	0	3	0	0	4.79248	8.02007	4.79248	4.79248	chr1	249097714	249097960	-		novel			intergenic	246
chr1:249118645-249118841+	0	2	0	0	4.79248	7.51013	4.79248	4.79248	chr1	249118644	249118841	+		novel	NM_030645	SH3BP5L	antisense	197
chr10:225934-255988+	0	0	3	0	4.79248	4.79248	8.66146	4.79248	chr10	225933	255988	+	hsa_circ_0017359	circBase	NM_006624	ZMYND11	exonic	295
chr10:422546-423312-	2	0	0	0	7.75929	4.79248	4.79248	4.79248	chr10	422545	423312	-		novel	ENST00000280886	DIP2C	intronic	767
chr10:518379-532470-	0	0	4	0	4.79248	4.79248	9.0516	4.79248	chr10	518378	532470	-	hsa_circ_0008655	circBase	NM_014974	DIP2C	exonic	183
chr10:536847-540058-	0	0	0	0	4.79248	4.79248	4.79248	4.79248	chr10	536846	540058	-		novel	ENST00000280886	DIP2C	intronic	3212
chr10:552800-553446-	0	0	2	0	4.79248	4.79248	8.12504	4.79248	chr10	552799	553446	-		novel	ENST00000280886	DIP2C	intronic	647
chr10:652288-652535-	0	0	2	0	4.79248	4.79248	8.12504	4.79248	chr10	652287	652535	-		novel	ENST00000280886	DIP2C	intronic	248
chr10:665840-666222-	0	2	0	0	4.79248	7.51013	4.79248	4.79248	chr10	665839	666222	-		novel	ENST00000280886	DIP2C	intronic	383
chr10:703067-704314-	0	2	0	0	4.79248	7.51013	4.79248	4.79248	chr10	703066	704314	-		novel	ENST00000280886	DIP2C	intronic	1248
chr10:730265-730629+	0	0	0	2	4.79248	4.79248	4.79248	8.85094	chr10	730264	730629	+		novel	NM_014974	DIP2C	antisense	365
chr10:825659-825817+	0	2	0	0	4.79248	7.51013	4.79248	4.79248	chr10	825658	825817	+		novel			intergenic	159
chr10:850428-850582-	0	0	0	2	4.79248	4.79248	4.79248	8.85094	chr10	850427	850582	-		novel			intergenic	155
chr10:1030516-1030999-	3	0	0	0	8.2814	4.79248	4.79248	4.79248	chr10	1030515	1030999	-		novel	ENST00000381466	AL359878.1	intronic	484
chr10:1085488-1085667+	0	2	0	0	4.79248	7.51013	4.79248	4.79248	chr10	1085487	1085667	+		novel	ENST00000420381	IDI2-AS1	intronic	180
chr10:1118056-1142186+	0	0	2	0	4.79248	4.79248	8.12504	4.79248	chr10	1118055	1142186	+	hsa_circ_0000205	circBase	NM_014023	WDR37	exonic	766
chr10:1130343-1132297+	0	0	0	0	4.79248	4.79248	4.79248	4.79248	chr10	1130342	1132297	+	hsa_circ_0017454	circBase	NM_014023	WDR37	exonic	208
chr10:1149539-1151207-	0	0	7	0	4.79248	4.79248	9.82629	4.79248	chr10	1149538	1151207	-		novel	NM_014023	WDR37	antisense	1669
chr10:1236291-1236473+	0	0	5	0	4.79248	4.79248	9.35838	4.79248	chr10	1236290	1236473	+		novel	NM_018702	ADARB2	antisense	183
chr10:1481939-1482120+	2	0	0	0	7.75929	4.79248	4.79248	4.79248	chr10	1481938	1482120	+		novel	NM_018702	ADARB2	antisense	182
chr10:2090845-2091090+	0	3	0	0	4.79248	8.02007	4.79248	4.79248	chr10	2090844	2091090	+		novel			intergenic	246
chr10:2495944-2498048+	2	0	0	0	7.75929	4.79248	4.79248	4.79248	chr10	2495943	2498048	+		novel	TCONS_00018400	XLOC_008688	antisense	2105
chr10:2665506-2665977-	0	2	0	0	4.79248	7.51013	4.79248	4.79248	chr10	2665505	2665977	-		novel			intergenic	472
chr10:2752393-2752794+	0	3	0	0	4.79248	8.02007	4.79248	4.79248	chr10	2752392	2752794	+		novel			intergenic	402
chr10:3044149-3044397+	0	0	0	0	4.79248	4.79248	4.79248	4.79248	chr10	3044148	3044397	+		novel			intergenic	249
chr10:3160974-3162236+	0	0	0	0	4.79248	4.79248	4.79248	4.79248	chr10	3160973	3162236	+	hsa_circ_0006608	circBase	NM_002627	PFKP	exonic	241
chr10:3870057-3870431-	0	5	0	0	4.79248	8.69407	4.79248	4.79248	chr10	3870056	3870431	-		novel			intergenic	375
chr10:3870201-3870757-	0	3	0	0	4.79248	8.02007	4.79248	4.79248	chr10	3870200	3870757	-		novel			intergenic	557
chr10:4366290-4366798-	2	0	0	0	7.75929	4.79248	4.79248	4.79248	chr10	4366289	4366798	-		novel			intergenic	509
chr10:4445321-4445526-	0	0	0	0	4.79248	4.79248	4.79248	4.79248	chr10	4445320	4445526	-		novel	NR_108054	LINC00703	antisense	206
chr10:4872867-4951798-	0	0	0	0	4.79248	4.79248	4.79248	4.79248	chr10	4872866	4951798	-		novel	NR_026743	AKR1C6P	sense overlapping	78932
chr10:4915406-4975522-	0	0	4	0	4.79248	4.79248	9.0516	4.79248	chr10	4915405	4975522	-		novel	NR_026743	AKR1C6P	sense overlapping	60117
chr10:5339587-5339902-	0	5	0	0	4.79248	8.69407	4.79248	4.79248	chr10	5339586	5339902	-		novel			intergenic	316
chr10:5759622-5777509+	0	0	3	0	4.79248	4.79248	8.66146	4.79248	chr10	5759621	5777509	+		novel	NM_017782	FAM208B	exonic	1638
chr10:5836848-5842668-	0	0	3	0	4.79248	4.79248	8.66146	4.79248	chr10	5836847	5842668	-	hsa_circ_0002665	circBase	NM_001494	GDI2	exonic	343
chr10:6076321-6076917+	0	2	0	0	4.79248	7.51013	4.79248	4.79248	chr10	6076320	6076917	+		novel	ENST00000440436	RP11-536K7.5	intronic	597
chr10:6605021-6605228-	2	0	0	0	7.75929	4.79248	4.79248	4.79248	chr10	6605020	6605228	-		novel	ENST00000263125	PRKCQ	intronic	208
chr10:6875605-6880164+	0	0	6	0	4.79248	4.79248	9.61122	4.79248	chr10	6875604	6880164	+		PMID:25070500	NR_038291	LINC00707	sense overlapping	4560
chr10:7037996-7039777+	0	0	5	0	4.79248	4.79248	9.35838	4.79248	chr10	7037995	7039777	+		novel			intergenic	1782
chr10:7239510-7247890-	0	0	2	0	4.79248	4.79248	8.12504	4.79248	chr10	7239509	7247890	-	hsa_circ_0017617	circBase	NM_001018039	SFMBT2	exonic	368
chr10:7262373-7327916-	0	0	3	1	4.79248	4.79248	8.66146	7.93503	chr10	7262372	7327916	-	hsa_circ_0017628	circBase	NM_001018039	SFMBT2	exonic	894
chr10:7318854-7327916+	0	0	0	0	4.79248	4.79248	4.79248	4.79248	chr10	7318853	7327916	+		novel	NM_001018039	SFMBT2	antisense	9063
chr10:7318854-7327916-	0	0	4	7	4.79248	4.79248	9.0516	10.5951	chr10	7318853	7327916	-	hsa_circ_0000211	circBase	NM_001018039	SFMBT2	exonic	434
chr10:7318854-7332795-	0	0	2	0	4.79248	4.79248	8.12504	4.79248	chr10	7318853	7332795	-		novel	NM_001018039	SFMBT2	sense overlapping	13942
chr10:7329344-7330721-	0	0	0	2	4.79248	4.79248	4.79248	8.85094	chr10	7329343	7330721	-		novel	ENST00000361972	SFMBT2	intronic	1378
chr10:7409611-7423911-	0	0	0	4	4.79248	4.79248	4.79248	9.80698	chr10	7409610	7423911	-	hsa_circ_0017648	circBase	NM_001018039	SFMBT2	exonic	487
chr10:7679191-7684053-	0	0	3	0	4.79248	4.79248	8.66146	4.79248	chr10	7679190	7684053	-		novel	NM_030569	ITIH5	exonic	517
chr10:7749549-7750079+	2	0	0	0	7.75929	4.79248	4.79248	4.79248	chr10	7749548	7750079	+		novel	ENST00000358415	ITIH2	intronic	531
chr10:7839010-7844817+	0	0	16	29	4.79248	4.79248	10.994	12.626	chr10	7839009	7844817	+	hsa_circ_0007292	circBase	NM_005174	ATP5C1	exonic	799
chr10:7839010-7844817-	0	0	2	1	4.79248	4.79248	8.12504	7.93503	chr10	7839009	7844817	-		novel	NM_005174	ATP5C1	antisense	5808
chr10:8511696-8520571-	0	0	0	0	4.79248	4.79248	4.79248	4.79248	chr10	8511695	8520571	-		novel	ENST00000603398	RP11-543F8.3	antisense	8876
chr10:9449008-9449601-	0	2	0	0	4.79248	7.51013	4.79248	4.79248	chr10	9449007	9449601	-		novel			intergenic	594
chr10:10352986-10353255-	0	0	0	3	4.79248	4.79248	4.79248	9.40675	chr10	10352985	10353255	-		novel			intergenic	270
chr10:10410882-10412998-	0	3	0	0	4.79248	8.02007	4.79248	4.79248	chr10	10410881	10412998	-		novel			intergenic	2117
chr10:10773640-10773808+	2	0	0	0	7.75929	4.79248	4.79248	4.79248	chr10	10773639	10773808	+		novel			intergenic	169
chr10:11098099-11099242-	2	0	0	0	7.75929	4.79248	4.79248	4.79248	chr10	11098098	11099242	-		novel	NM_006561	CELF2	antisense	1144
chr10:11349086-11349912-	0	2	0	0	4.79248	7.51013	4.79248	4.79248	chr10	11349085	11349912	-		novel	NM_006561	CELF2	antisense	827
chr10:11591297-11591491+	0	0	0	2	4.79248	4.79248	4.79248	8.85094	chr10	11591296	11591491	+		novel	NM_014688	USP6NL	antisense	195
chr10:12039671-12056183-	0	0	0	3	4.79248	4.79248	4.79248	9.40675	chr10	12039670	12056183	-	hsa_circ_0000213	circBase	NM_015542	UPF2	exonic	699	asthma, breast cancer, epithelial ovarian cancer (EOC), hepatocellular carcinoma (HCC)
chr10:12084452-12084805-	0	0	2	0	4.79248	4.79248	8.12504	4.79248	chr10	12084451	12084805	-		novel	ENST00000397053	UPF2	intronic	354
chr10:12123471-12133683+	0	0	0	2	4.79248	4.79248	4.79248	8.85094	chr10	12123470	12133683	+	hsa_circ_0003074	circBase	NM_018706	DHTKD1	exonic	1005
chr10:12123471-12143180+	0	0	0	0	4.79248	4.79248	4.79248	4.79248	chr10	12123470	12143180	+	hsa_circ_0017728	circBase	NM_018706	DHTKD1	exonic	1742
chr10:12123471-12162266-	0	0	3	0	4.79248	4.79248	8.66146	4.79248	chr10	12123470	12162266	-		novel	ENST00000606801	U6	sense overlapping	38796
chr10:12148245-12162266+	0	0	4	0	4.79248	4.79248	9.0516	4.79248	chr10	12148244	12162266	+	hsa_circ_0092889	circBase	NM_018706	DHTKD1	exonic	762
chr10:12406832-12407185+	3	0	0	0	8.2814	4.79248	4.79248	4.79248	chr10	12406831	12407185	+		novel	ENST00000378845	CAMK1D	intronic	354
chr10:12802947-12811798+	0	0	2	0	4.79248	4.79248	8.12504	4.79248	chr10	12802946	12811798	+	hsa_circ_0093065	circBase	NM_020397	CAMK1D	exonic	266
chr10:12910795-12914829+	2	0	0	0	7.75929	4.79248	4.79248	4.79248	chr10	12910794	12914829	+		novel			intergenic	4035
chr10:13375817-13378350-	0	0	0	0	4.79248	4.79248	4.79248	4.79248	chr10	13375816	13378350	-		PMID:25242744	NM_012247	SEPHS1	exonic	263
chr10:13515540-13516850-	0	3	0	0	4.79248	8.02007	4.79248	4.79248	chr10	13515539	13516850	-		novel	ENST00000341083	BEND7	intronic	1311
chr10:13686445-13686704+	3	0	0	0	8.2814	4.79248	4.79248	4.79248	chr10	13686444	13686704	+		novel	ENST00000437446	RP11-295P9.3	intronic	260
chr10:13701323-13702553-	0	0	10	0	4.79248	4.79248	10.3276	4.79248	chr10	13701322	13702553	-		novel	NM_018027	FRMD4A	exonic	406
chr10:14098478-14098643+	0	3	0	0	4.79248	8.02007	4.79248	4.79248	chr10	14098477	14098643	+		novel	NM_018027	FRMD4A	antisense	166
chr10:14146122-14146312+	0	2	0	0	4.79248	7.51013	4.79248	4.79248	chr10	14146121	14146312	+		novel	NM_018027	FRMD4A	antisense	191
chr10:14170749-14171722-	0	0	0	0	4.79248	4.79248	4.79248	4.79248	chr10	14170748	14171722	-		novel	ENST00000357447	FRMD4A	intronic	974
chr10:14228674-14228952-	0	0	0	3	4.79248	4.79248	4.79248	9.40675	chr10	14228673	14228952	-	hsa_circ_0093163	circBase	ENST00000378503	FRMD4A	intronic	279
chr10:14347243-14347611-	0	0	0	2	4.79248	4.79248	4.79248	8.85094	chr10	14347242	14347611	-		novel	ENST00000357447	FRMD4A	intronic	369
chr10:14641993-14642195-	0	0	0	2	4.79248	4.79248	4.79248	8.85094	chr10	14641992	14642195	-		novel	ENST00000181796	FAM107B	intronic	203
chr10:14687453-14687723-	0	0	0	0	4.79248	4.79248	4.79248	4.79248	chr10	14687452	14687723	-		novel	ENST00000181796	FAM107B	intronic	271
chr10:15025585-15025810-	0	0	0	0	4.79248	4.79248	4.79248	4.79248	chr10	15025584	15025810	-		novel	uc021pni.1	DCLRE1C	intronic	226
chr10:15182538-15183036+	0	0	0	3	4.79248	4.79248	4.79248	9.40675	chr10	15182537	15183036	+		novel	NM_004808	NMT2	antisense	499
chr10:15600073-15639298-	0	0	2	0	4.79248	4.79248	8.12504	4.79248	chr10	15600072	15639298	-	hsa_circ_0017838	circBase	NM_003638	ITGA8	exonic	648
chr10:15614210-15634303-	0	0	0	0	4.79248	4.79248	4.79248	4.79248	chr10	15614209	15634303	-		novel	NM_003638	ITGA8	exonic	426
chr10:15697353-15720782-	0	0	0	0	4.79248	4.79248	4.79248	4.79248	chr10	15697352	15720782	-		novel	NM_003638	ITGA8	exonic	433
chr10:15856625-15856840+	5	0	0	0	8.96602	4.79248	4.79248	4.79248	chr10	15856624	15856840	+		novel	NM_024948	FAM188A	antisense	216
chr10:15858834-15889942-	0	0	5	6	4.79248	4.79248	9.35838	10.377	chr10	15858833	15889942	-	hsa_circ_0000219	circBase	NM_024948	FAM188A	exonic	788	Alzheimer's disease, acute myeloid leukemia (AML), bladder cancer, breast cancer, cardiac hypertrophy, colorectal cancer, endometrial cancer, epithelial ovarian cancer (EOC), hepatocellular carcinoma (HCC), kidney cancer, lung cancer, malignant melanoma, non-alcoholic fatty liver disease (NAFLD), ovarian cancer (OC), pituitary adenoma, prostate cancer, retinitis pigmentosa (RP), schizophrenia, te…
chr10:15875629-15889942+	0	0	3	0	4.79248	4.79248	8.66146	4.79248	chr10	15875628	15889942	+		novel	NM_024948	FAM188A	antisense	14314
chr10:15875629-15889942-	0	0	11	0	4.79248	4.79248	10.4623	4.79248	chr10	15875628	15889942	-	hsa_circ_0006665	circBase	NM_024948	FAM188A	exonic	636
chr10:16666348-16672444+	0	6	0	0	4.79248	8.94092	4.79248	4.79248	chr10	16666347	16672444	+		novel	NM_012425	RSU1	antisense	6097
chr10:16764564-16765792+	0	0	0	0	4.79248	4.79248	4.79248	4.79248	chr10	16764563	16765792	+		novel	NM_012425	RSU1	antisense	1229
chr10:16794538-16796988-	0	0	4	0	4.79248	4.79248	9.0516	4.79248	chr10	16794537	16796988	-	hsa_circ_0005767	circBase	NM_012425	RSU1	exonic	317
chr10:16818903-16820007+	0	2	0	0	4.79248	7.51013	4.79248	4.79248	chr10	16818902	16820007	+		novel	NM_012425	RSU1	antisense	1105
chr10:16911635-16949678-	0	0	2	0	4.79248	4.79248	8.12504	4.79248	chr10	16911634	16949678	-		novel	NM_001081	CUBN	exonic	1921
chr10:17024483-17061982+	0	0	2	0	4.79248	4.79248	8.12504	4.79248	chr10	17024482	17061982	+		novel	NM_001081	CUBN	antisense	37500
chr10:17024483-17061982-	0	0	0	4	4.79248	4.79248	4.79248	9.80698	chr10	17024482	17061982	-		novel	NM_001081	CUBN	exonic	678
chr10:17061832-17089602-	0	0	5	0	4.79248	4.79248	9.35838	4.79248	chr10	17061831	17089602	-		novel	NM_001081	CUBN	exonic	1029
chr10:17151639-17153049-	0	0	0	2	4.79248	4.79248	4.79248	8.85094	chr10	17151638	17153049	-		novel	NM_001081	CUBN	exonic	228
chr10:17172127-17176676-	0	0	0	0	4.79248	4.79248	4.79248	4.79248	chr10	17172126	17176676	-		novel			intergenic	4550
chr10:17275586-17275807+	0	0	0	0	4.79248	4.79248	4.79248	4.79248	chr10	17275585	17275807	+		novel	NM_003380	VIM	sense overlapping	222
chr10:17277389-17277544+	0	0	0	0	4.79248	4.79248	4.79248	4.79248	chr10	17277388	17277544	+		novel	ENST00000224237	VIM	intronic	156
chr10:17645559-17646046-	0	0	0	0	4.79248	4.79248	4.79248	4.79248	chr10	17645558	17646046	-	hsa_circ_0006751	circBase	NM_014241	HACD1	exonic	226
chr10:18868710-18868978+	0	0	0	2	4.79248	4.79248	4.79248	8.85094	chr10	18868709	18868978	+		novel	NM_182543	NSUN6	antisense	269
chr10:19061914-19062082-	2	0	0	0	7.75929	4.79248	4.79248	4.79248	chr10	19061913	19062082	-		novel			intergenic	169
chr10:19580335-19580738-	0	0	13	0	4.79248	4.79248	10.6989	4.79248	chr10	19580334	19580738	-		novel	ENST00000426818	RP11-49L2.1	sense overlapping	404
chr10:20838673-20838829-	0	0	3	0	4.79248	4.79248	8.66146	4.79248	chr10	20838672	20838829	-		novel			intergenic	157
chr10:20838678-20839128-	3	0	0	0	8.2814	4.79248	4.79248	4.79248	chr10	20838677	20839128	-		novel			intergenic	451
chr10:20839382-20839731-	2	0	0	0	7.75929	4.79248	4.79248	4.79248	chr10	20839381	20839731	-		novel			intergenic	350
chr10:20956359-20956521+	0	2	0	0	4.79248	7.51013	4.79248	4.79248	chr10	20956358	20956521	+		novel			intergenic	163
chr10:21246660-21250708-	0	0	0	0	4.79248	4.79248	4.79248	4.79248	chr10	21246659	21250708	-	hsa_circ_0093307	circBase	NM_213569	NEBL	sense overlapping	4049
chr10:21643600-21644311-	0	0	0	0	4.79248	4.79248	4.79248	4.79248	chr10	21643599	21644311	-		novel	ENST00000433460	RP11-275N1.1	sense overlapping	712
chr10:21857796-21859068+	0	0	3	0	4.79248	4.79248	8.66146	4.79248	chr10	21857795	21859068	+		novel	ENST00000307729	MLLT10	intronic	1273
chr10:22002701-22019983-	0	0	0	0	4.79248	4.79248	4.79248	4.79248	chr10	22002700	22019983	-		novel	NM_004641	MLLT10	antisense	17283
chr10:22171211-22193541-	0	0	2	0	4.79248	4.79248	8.12504	4.79248	chr10	22171210	22193541	-		novel	NM_022365	DNAJC1	exonic	249
chr10:22171211-22209892-	0	0	3	4	4.79248	4.79248	8.66146	9.80698	chr10	22171210	22209892	-	hsa_circ_0002618	circBase	NM_022365	DNAJC1	exonic	607
chr10:23095493-23095751-	0	0	0	0	4.79248	4.79248	4.79248	4.79248	chr10	23095492	23095751	-		novel			intergenic	259
chr10:23224829-23226534-	4	0	0	0	8.66395	4.79248	4.79248	4.79248	chr10	23224828	23226534	-		novel	NM_173081	ARMC3	antisense	1706
chr10:24337595-24337895-	0	0	0	0	4.79248	4.79248	4.79248	4.79248	chr10	24337594	24337895	-		novel	NM_001098500	KIAA1217	antisense	301
chr10:24508555-24508838+	0	0	0	0	4.79248	4.79248	4.79248	4.79248	chr10	24508554	24508838	+	hsa_circ_0093343	circBase	NM_019590	KIAA1217	exonic	284
chr10:24813252-24817048+	0	0	0	2	4.79248	4.79248	4.79248	8.85094	chr10	24813251	24817048	+	hsa_circ_0006580	circBase	NM_019590	KIAA1217	exonic	626
chr10:24993302-24993475+	0	6	0	0	4.79248	8.94092	4.79248	4.79248	chr10	24993301	24993475	+		novel	NM_020824	ARHGAP21	antisense	174
chr10:25511121-25511401+	0	0	0	2	4.79248	4.79248	4.79248	8.85094	chr10	25511120	25511401	+		novel	ENST00000376351	GPR158	intronic	281
chr10:25550241-25550760-	0	0	0	0	4.79248	4.79248	4.79248	4.79248	chr10	25550240	25550760	-		novel	NM_020752	GPR158	antisense	520
chr10:25985474-25991064-	0	2	0	0	4.79248	7.51013	4.79248	4.79248	chr10	25985473	25991064	-		novel	NR_108067	LINC00836	antisense	5591
chr10:26355904-26385611+	0	0	0	3	4.79248	4.79248	4.79248	9.40675	chr10	26355903	26385611	+	hsa_circ_0093382	circBase	NM_017433	MYO3A	exonic	823
chr10:26414327-26436488+	0	0	0	2	4.79248	4.79248	4.79248	8.85094	chr10	26414326	26436488	+		novel	NM_017433	MYO3A	exonic	732
chr10:26559488-26562629-	0	2	0	0	4.79248	7.51013	4.79248	4.79248	chr10	26559487	26562629	-		novel	NM_000818	GAD2	antisense	3142
chr10:26789748-26792203+	0	0	6	0	4.79248	4.79248	9.61122	4.79248	chr10	26789747	26792203	+	hsa_circ_0006063	circBase	NM_019043	APBB1IP	exonic	371
chr10:26789748-26802589+	0	0	0	0	4.79248	4.79248	4.79248	4.79248	chr10	26789747	26802589	+	hsa_circ_0093390	circBase	NM_019043	APBB1IP	exonic	653
chr10:27311487-27322306-	0	0	4	0	4.79248	4.79248	9.0516	4.79248	chr10	27311486	27322306	-		PMID:25070500	NM_014915	ANKRD26	exonic	561
chr10:27349274-27355477-	0	0	3	0	4.79248	4.79248	8.66146	4.79248	chr10	27349273	27355477	-	hsa_circ_0018013	circBase	NM_014915	ANKRD26	exonic	357
chr10:27355416-27382728-	0	0	0	0	4.79248	4.79248	4.79248	4.79248	chr10	27355415	27382728	-		novel	NM_014915	ANKRD26	exonic	1027
chr10:27360647-27361980-	0	0	4	0	4.79248	4.79248	9.0516	4.79248	chr10	27360646	27361980	-		novel	ENST00000376087	ANKRD26	intronic	1334
chr10:27431316-27434519-	0	0	7	0	4.79248	4.79248	9.82629	4.79248	chr10	27431315	27434519	-	hsa_circ_0005633	circBase	NM_014263	YME1L1	exonic	262
chr10:27643197-27643471+	3	0	0	0	8.2814	4.79248	4.79248	4.79248	chr10	27643196	27643471	+		novel			intergenic	275
chr10:27801394-27802122+	0	0	0	0	4.79248	4.79248	4.79248	4.79248	chr10	27801393	27802122	+		novel	NR_046172	RAB18	intronic	729
chr10:28223939-28225809-	0	0	0	0	4.79248	4.79248	4.79248	4.79248	chr10	28223938	28225809	-	hsa_circ_0093465	circBase	NM_001290020	ARMC4	exonic	398
chr10:28872328-28884970+	0	0	3	0	4.79248	4.79248	8.66146	4.79248	chr10	28872327	28884970	+	hsa_circ_0007503	circBase	NM_016628	WAC	exonic	645
chr10:28962409-28962785-	0	3	0	0	4.79248	8.02007	4.79248	4.79248	chr10	28962408	28962785	-		novel			intergenic	377
chr10:29058827-29059779+	2	0	0	0	7.75929	4.79248	4.79248	4.79248	chr10	29058826	29059779	+		novel	NR_120652	LINC01517	intronic	953
chr10:29561470-29561660+	0	0	0	0	4.79248	4.79248	4.79248	4.79248	chr10	29561469	29561660	+		novel			intergenic	191
chr10:29801664-29820217-	0	0	0	0	4.79248	4.79248	4.79248	4.79248	chr10	29801663	29820217	-	hsa_circ_0018064	circBase	NM_003174	SVIL	exonic	1411
chr10:29821207-29821995-	2	0	0	0	7.75929	4.79248	4.79248	4.79248	chr10	29821206	29821995	-		novel	ENST00000375400	SVIL	intronic	789
chr10:29867265-29867510+	2	0	0	0	7.75929	4.79248	4.79248	4.79248	chr10	29867264	29867510	+		novel	NM_003174	SVIL	antisense	246
chr10:29867265-29867510-	3	0	0	0	8.2814	4.79248	4.79248	4.79248	chr10	29867264	29867510	-		novel	ENST00000355867	SVIL	intronic	246
chr10:30398751-30399673-	0	2	0	0	4.79248	7.51013	4.79248	4.79248	chr10	30398750	30399673	-		novel	uc001iuz.3	KIAA1462	intronic	923
chr10:30398895-30399565+	0	0	0	0	4.79248	4.79248	4.79248	4.79248	chr10	30398894	30399565	+		novel	uc001iuz.3	KIAA1462	antisense	671
chr10:30506846-30507464-	0	3	0	0	4.79248	8.02007	4.79248	4.79248	chr10	30506845	30507464	-		novel	NR_120653	LOC101929279	antisense	619
chr10:30516010-30516174-	0	0	0	0	4.79248	4.79248	4.79248	4.79248	chr10	30516009	30516174	-		novel	NR_120653	LOC101929279	antisense	165
chr10:30585437-30586989+	0	2	0	0	4.79248	7.51013	4.79248	4.79248	chr10	30585436	30586989	+		novel			intergenic	1553
chr10:30646747-30647512-	0	2	0	0	4.79248	7.51013	4.79248	4.79248	chr10	30646746	30647512	-		novel	ENST00000358107	MTPAP	intronic	766
chr10:30726105-30728203+	0	0	0	0	4.79248	4.79248	4.79248	4.79248	chr10	30726104	30728203	+	hsa_circ_0093491	circBase	NM_005204	MAP3K8	exonic	590
chr10:30743638-30743840+	4	0	0	0	8.66395	4.79248	4.79248	4.79248	chr10	30743637	30743840	+		novel	ENST00000263056	MAP3K8	intronic	203
chr10:30743638-30743840-	3	0	0	0	8.2814	4.79248	4.79248	4.79248	chr10	30743637	30743840	-		novel	NM_005204	MAP3K8	antisense	203
chr10:30878669-30879871-	0	0	0	0	4.79248	4.79248	4.79248	4.79248	chr10	30878668	30879871	-		novel			intergenic	1203
chr10:31107337-31107720-	2	0	0	0	7.75929	4.79248	4.79248	4.79248	chr10	31107336	31107720	-		novel			intergenic	384
chr10:31197862-31253508-	0	0	0	0	4.79248	4.79248	4.79248	4.79248	chr10	31197861	31253508	-		novel	NM_182755	ZNF438	sense overlapping	55647
chr10:31661947-31676195+	0	0	3	0	4.79248	4.79248	8.66146	4.79248	chr10	31661946	31676195	+	hsa_circ_0000228	circBase	ENST00000437844	ZEB1	exonic	299
chr10:31661947-31680153-	0	0	0	2	4.79248	4.79248	4.79248	8.85094	chr10	31661946	31680153	-		novel	ENST00000607134	RP11-192P3.5	intronic	18207
chr10:31661947-31750166+	0	0	10	0	4.79248	4.79248	10.3276	4.79248	chr10	31661946	31750166	+	hsa_circ_0000230	circBase	ENST00000437844	ZEB1	exonic	500	Alzheimer's disease, B-cell chronic lymphocytic leukemia, Cerebellar neurodegeneration, Duchenne muscular dystrophy (DMD), Glomerulosclerosis, Hodgkin's lymphoma, Intrahepatic cholangiocarcinoma (ICC), Oral Carcinoma, Waldenstrom Macroglobulinemia (WM), acute lymphoblastic leukemia (ALL), acute myeloid leukemia (AML), acute promyelocytic leukemia (APL), adrenocortical carcinoma, anaplastic thyroi…
chr10:31662051-31676195+	0	0	2	0	4.79248	4.79248	8.12504	4.79248	chr10	31662050	31676195	+	hsa_circ_0002641	circBase	NM_001174095	ZEB1	intronic	14145
chr10:31749966-31750166+	0	0	4	0	4.79248	4.79248	9.0516	4.79248	chr10	31749965	31750166	+	hsa_circ_0002140	circBase	NM_030751	ZEB1	exonic	201
chr10:31784705-31803636+	0	0	3	0	4.79248	4.79248	8.66146	4.79248	chr10	31784704	31803636	+		novel	NM_001128128	ZEB1	exonic	534
chr10:32197100-32199491-	0	0	2	2	4.79248	4.79248	8.12504	8.85094	chr10	32197099	32199491	-	hsa_circ_0000231	circBase	NM_018287	ARHGAP12	exonic	794	acute lymphoblastic leukemia (ALL), acute myeloid leukemia (AML), bladder cancer, cardiac hypertrophy, cervical cancer, chronic lymphocytic leukemia (CLL), glioblastoma, hepatocellular carcinoma (HCC), malignant melanoma, neuroblastoma (NB), pancreatic cancer, prostate cancer, uterine leiomyoma (ULM)
chr10:32740520-32751977+	0	0	4	0	4.79248	4.79248	9.0516	4.79248	chr10	32740519	32751977	+	hsa_circ_0093544	circBase	NM_145023	CCDC7	exonic	561
chr10:32740520-32762951+	0	0	5	0	4.79248	4.79248	9.35838	4.79248	chr10	32740519	32762951	+	hsa_circ_0093546	circBase	NM_145023	CCDC7	exonic	847
chr10:32759992-32762951+	0	0	5	0	4.79248	4.79248	9.35838	4.79248	chr10	32759991	32762951	+	hsa_circ_0002351	circBase	NM_145023	CCDC7	exonic	286
chr10:32760065-32762951+	0	0	0	2	4.79248	4.79248	4.79248	8.85094	chr10	32760064	32762951	+	hsa_circ_0093553	circBase	ENST00000537047	CCDC7	intronic	2887
chr10:32778010-32778853-	0	5	0	0	4.79248	8.69407	4.79248	4.79248	chr10	32778009	32778853	-		novel	NM_145023	CCDC7	antisense	844
chr10:32832228-32873232+	0	0	3	1	4.79248	4.79248	8.66146	7.93503	chr10	32832227	32873232	+	hsa_circ_0000233	circBase	NM_024688	CCDC7	sense overlapping	41005	acute lymphoblastic leukemia (ALL), acute myeloid leukemia (AML), bladder cancer, breast cancer, cardiac hypertrophy, cervical cancer, chronic lymphocytic leukemia (CLL), colorectal cancer, endometrial cancer, epithelial ovarian cancer (EOC), glioblastoma, hepatocellular carcinoma (HCC), kidney cancer, lung cancer, malignant melanoma, neuroblastoma (NB), non-alcoholic fatty liver disease (NAFLD),…
chr10:32832228-32873232-	0	0	5	0	4.79248	4.79248	9.35838	4.79248	chr10	32832227	32873232	-		novel	NM_024688	CCDC7	antisense	41005
chr10:32854486-32923292+	0	0	0	2	4.79248	4.79248	4.79248	8.85094	chr10	32854485	32923292	+	hsa_circ_0093562	circBase	NM_024688	CCDC7	sense overlapping	68807
chr10:32974898-33018385+	0	0	2	0	4.79248	4.79248	8.12504	4.79248	chr10	32974897	33018385	+	hsa_circ_0093566	circBase	NM_024688	CCDC7	exonic	783
chr10:33067905-33165508+	0	0	1	0	4.79248	4.79248	7.26158	4.79248	chr10	33067904	33165508	+	hsa_circ_0093572	circBase	uc001iwo.4	C10orf68	exonic	1440
chr10:33471626-33486637+	0	0	0	2	4.79248	4.79248	4.79248	8.85094	chr10	33471625	33486637	+		novel	NM_003873	NRP1	antisense	15012
chr10:33542956-33559784-	0	0	0	0	4.79248	4.79248	4.79248	4.79248	chr10	33542955	33559784	-	hsa_circ_0002169	circBase	NM_003873	NRP1	exonic	733
chr10:33940561-33940931+	0	3	0	0	4.79248	8.02007	4.79248	4.79248	chr10	33940560	33940931	+		novel			intergenic	371
chr10:34062099-34062249+	2	0	0	0	7.75929	4.79248	4.79248	4.79248	chr10	34062098	34062249	+		novel			intergenic	151
chr10:34062099-34062249-	3	0	0	0	8.2814	4.79248	4.79248	4.79248	chr10	34062098	34062249	-		novel			intergenic	151
chr10:34408541-34420511-	0	0	5	0	4.79248	4.79248	9.35838	4.79248	chr10	34408540	34420511	-		novel	NM_019619	PARD3	exonic	249
chr10:34509796-34510288-	0	3	0	0	4.79248	8.02007	4.79248	4.79248	chr10	34509795	34510288	-		novel	ENST00000346874	PARD3	intronic	493
chr10:34558585-34573173+	0	0	0	0	4.79248	4.79248	4.79248	4.79248	chr10	34558584	34573173	+		novel	NM_019619	PARD3	antisense	14589
chr10:34558585-34573173-	0	0	0	2	4.79248	4.79248	4.79248	8.85094	chr10	34558584	34573173	-	hsa_circ_0018168	circBase	NM_019619	PARD3	exonic	354
chr10:34606035-34630744-	0	0	0	2	4.79248	4.79248	4.79248	8.85094	chr10	34606034	34630744	-		novel	NM_019619	PARD3	exonic	847
chr10:34620045-34649187-	0	0	6	0	4.79248	4.79248	9.61122	4.79248	chr10	34620044	34649187	-	hsa_circ_0002487	circBase	NM_019619	PARD3	exonic	1135
chr10:34648075-34673182-	0	0	2	0	4.79248	4.79248	8.12504	4.79248	chr10	34648074	34673182	-	hsa_circ_0005486	circBase	NM_019619	PARD3	exonic	1177
chr10:34661426-34673182-	0	0	4	0	4.79248	4.79248	9.0516	4.79248	chr10	34661425	34673182	-	hsa_circ_0018180	circBase	NM_019619	PARD3	exonic	817
chr10:34690754-34731627-	0	0	0	0	4.79248	4.79248	4.79248	4.79248	chr10	34690753	34731627	-		novel	NM_019619	PARD3	sense overlapping	40874
chr10:35349802-35360267-	0	0	1	0	4.79248	4.79248	7.26158	4.79248	chr10	35349801	35360267	-	hsa_circ_0000234	circBase	NM_003591	CUL2	exonic	339
chr10:35391091-35391733-	0	0	4	0	4.79248	4.79248	9.0516	4.79248	chr10	35391090	35391733	-		novel	ENST00000450742	RP11-297A16.2	intronic	643
chr10:35744285-35772406+	0	0	0	0	4.79248	4.79248	4.79248	4.79248	chr10	35744284	35772406	+		PMID:25242744	uc001iyv.4	CCNY	exonic	182
chr10:35807301-35807872+	0	0	0	0	4.79248	4.79248	4.79248	4.79248	chr10	35807300	35807872	+		novel	NM_001282854	CCNY	intronic	572
chr10:36516951-36517180-	0	0	2	0	4.79248	4.79248	8.12504	4.79248	chr10	36516950	36517180	-		novel			intergenic	230
chr10:36796419-36797074-	2	0	0	0	7.75929	4.79248	4.79248	4.79248	chr10	36796418	36797074	-		novel			intergenic	656
chr10:37162967-37164483-	0	0	0	0	4.79248	4.79248	4.79248	4.79248	chr10	37162966	37164483	-		novel			intergenic	1517
chr10:37392212-37401844+	0	0	0	0	4.79248	4.79248	4.79248	4.79248	chr10	37392211	37401844	+		novel			intergenic	9633
chr10:37679419-37680183-	4	0	0	0	8.66395	4.79248	4.79248	4.79248	chr10	37679418	37680183	-		novel			intergenic	765
chr10:37759544-37761961-	3	0	0	0	8.2814	4.79248	4.79248	4.79248	chr10	37759543	37761961	-		novel			intergenic	2418
chr10:38120979-38121146-	0	0	2	0	4.79248	4.79248	8.12504	4.79248	chr10	38120978	38121146	-		novel	NM_001267607	ZNF248	intronic	168
chr10:38345127-38345377-	0	0	0	0	4.79248	4.79248	4.79248	4.79248	chr10	38345126	38345377	-		novel	NM_006954	ZNF33A	antisense	251
chr10:38549970-38550363+	0	2	0	0	4.79248	7.51013	4.79248	4.79248	chr10	38549969	38550363	+		novel	ENST00000450980	RP11-672F9.1	intronic	394
chr10:39020059-39020442-	2	0	0	0	7.75929	4.79248	4.79248	4.79248	chr10	39020058	39020442	-		novel			intergenic	384
chr10:42633552-42633744-	0	0	0	0	4.79248	4.79248	4.79248	4.79248	chr10	42633551	42633744	-		novel			intergenic	193
chr10:43478276-43478706-	0	0	0	0	4.79248	4.79248	4.79248	4.79248	chr10	43478275	43478706	-		novel			intergenic	431
chr10:43553614-43553953-	0	0	4	0	4.79248	4.79248	9.0516	4.79248	chr10	43553613	43553953	-		novel			intergenic	340
chr10:43650345-43671480+	0	0	3	0	4.79248	4.79248	8.66146	4.79248	chr10	43650344	43671480	+	hsa_circ_0093655	circBase	NM_018590	CSGALNACT2	exonic	1589
chr10:43882728-43883290+	2	0	0	0	7.75929	4.79248	4.79248	4.79248	chr10	43882727	43883290	+		novel	uc010qfa.1	HNRPF	sense overlapping	563
chr10:43882728-43883290-	4	0	0	0	8.66395	4.79248	4.79248	4.79248	chr10	43882727	43883290	-		novel	NM_004966	HNRNPF	sense overlapping	563
chr10:44059478-44063045-	0	3	0	0	4.79248	8.02007	4.79248	4.79248	chr10	44059477	44063045	-		novel	ENST00000306006	ZNF239	intronic	3568
chr10:44087457-44087673+	3	0	0	0	8.2814	4.79248	4.79248	4.79248	chr10	44087456	44087673	+		novel			intergenic	217
chr10:45417391-45417745-	0	2	0	0	4.79248	7.51013	4.79248	4.79248	chr10	45417390	45417745	-		novel	ENST00000450287	TMEM72-AS1	intronic	355
chr10:45465613-45480418+	0	0	7	0	4.79248	4.79248	9.82629	4.79248	chr10	45465612	45480418	+		novel	NM_032023	RASSF4	exonic	569
chr10:45953233-45959775-	0	0	3	0	4.79248	4.79248	8.66146	4.79248	chr10	45953232	45959775	-	hsa_circ_0093669	circBase	NM_001002266	MARCH8	sense overlapping	6543
chr10:47586841-47587266-	0	0	0	0	4.79248	4.79248	4.79248	4.79248	chr10	47586840	47587266	-		novel			intergenic	426
chr10:47962085-47962806+	0	0	0	5	4.79248	4.79248	4.79248	10.12	chr10	47962084	47962806	+		novel			intergenic	722
chr10:48364324-48364640+	0	0	4	0	4.79248	4.79248	9.0516	4.79248	chr10	48364323	48364640	+		novel	ENST00000395702	ZNF488	intronic	317
chr10:48418862-48419553+	0	3	0	0	4.79248	8.02007	4.79248	4.79248	chr10	48418861	48419553	+		novel			intergenic	692
chr10:49609655-49618211+	0	0	2	0	4.79248	4.79248	8.12504	4.79248	chr10	49609654	49618211	+	hsa_circ_0002968	circBase	NM_002750	MAPK8	exonic	499
chr10:49624447-49625614+	0	2	0	0	4.79248	7.51013	4.79248	4.79248	chr10	49624446	49625614	+		novel	ENST00000360332	MAPK8	intronic	1168
chr10:49683042-49683928-	0	2	0	0	4.79248	7.51013	4.79248	4.79248	chr10	49683041	49683928	-		novel	uc001jgw.3	BC043540	intronic	887
chr10:49708121-49708670-	0	3	0	0	4.79248	8.02007	4.79248	4.79248	chr10	49708120	49708670	-		novel	uc010qgl.3	ARHGAP22	intronic	550
chr10:50113905-50114107+	6	0	0	0	9.21567	4.79248	4.79248	4.79248	chr10	50113904	50114107	+		novel	ENST00000265453	WDFY4	intronic	203
chr10:50874901-50875452-	2	0	0	0	7.75929	4.79248	4.79248	4.79248	chr10	50874900	50875452	-		novel	uc010qgs.1	CHAT	antisense	552
chr10:51807962-51819484-	0	0	3	0	4.79248	4.79248	8.66146	4.79248	chr10	51807961	51819484	-		novel	ENST00000417804	RP11-324H6.5	exonic	682
chr10:51829307-51840691+	0	0	7	0	4.79248	4.79248	9.82629	4.79248	chr10	51829306	51840691	+	hsa_circ_0006523	circBase	NM_001005751	FAM21A	exonic	402
chr10:51838435-51840691+	0	0	0	0	4.79248	4.79248	4.79248	4.79248	chr10	51838434	51840691	+	hsa_circ_0006655	circBase	NM_001005751	FAM21A	exonic	237
chr10:52100147-52104105-	0	0	5	0	4.79248	4.79248	9.35838	4.79248	chr10	52100146	52104105	-		PMID:25070500	uc021pqp.1	SGMS1	exonic	1150
chr10:53159236-53159642-	0	0	0	0	4.79248	4.79248	4.79248	4.79248	chr10	53159235	53159642	-		novel	NM_006258	PRKG1	antisense	407
chr10:53353721-53353885+	0	0	0	3	4.79248	4.79248	4.79248	9.40675	chr10	53353720	53353885	+		novel	ENST00000373976	PRKG1	intronic	165
chr10:53457991-53458783-	0	0	0	0	4.79248	4.79248	4.79248	4.79248	chr10	53457990	53458783	-		novel	NM_015235	CSTF2T	sense overlapping	793
chr10:54031110-54050050+	0	0	1	0	4.79248	4.79248	7.26158	4.79248	chr10	54031109	54050050	+	hsa_circ_0093721	circBase	NM_006258	PRKG1	exonic	789
chr10:54419383-54419708+	0	2	0	0	4.79248	7.51013	4.79248	4.79248	chr10	54419382	54419708	+		novel	ENST00000443523	RP11-556E13.1	antisense	326
chr10:55568543-55568702-	2	0	0	0	7.75929	4.79248	4.79248	4.79248	chr10	55568542	55568702	-		novel	ENST00000373965	PCDH15	intronic	160
chr10:56958716-56960700-	0	3	0	0	4.79248	8.02007	4.79248	4.79248	chr10	56958715	56960700	-		novel	ENST00000373957	PCDH15	intronic	1985
chr10:56985547-56985737-	0	2	0	0	4.79248	7.51013	4.79248	4.79248	chr10	56985546	56985737	-		novel	ENST00000373957	PCDH15	intronic	191
chr10:58175106-58175397-	0	2	0	0	4.79248	7.51013	4.79248	4.79248	chr10	58175105	58175397	-		novel			intergenic	292
chr10:59596373-59596542-	4	0	0	0	8.66395	4.79248	4.79248	4.79248	chr10	59596372	59596542	-		novel			intergenic	170
chr10:59596378-59596547-	4	0	0	0	8.66395	4.79248	4.79248	4.79248	chr10	59596377	59596547	-		novel			intergenic	170
chr10:59734929-59736457-	0	0	0	0	4.79248	4.79248	4.79248	4.79248	chr10	59734928	59736457	-		novel			intergenic	1529
chr10:60347975-60380661+	0	0	3	0	4.79248	4.79248	8.66146	4.79248	chr10	60347974	60380661	+	hsa_circ_0093773	circBase	NM_001080512	BICC1	sense overlapping	32687
chr10:60449910-60450335-	0	0	0	0	4.79248	4.79248	4.79248	4.79248	chr10	60449909	60450335	-		novel	NM_001080512	BICC1	antisense	426
chr10:60718158-60718324-	3	0	0	0	8.2814	4.79248	4.79248	4.79248	chr10	60718157	60718324	-		novel			intergenic	167
chr10:60724915-60725536-	0	0	0	2	4.79248	4.79248	4.79248	8.85094	chr10	60724914	60725536	-		novel			intergenic	622
chr10:60732963-60733131-	0	3	0	0	4.79248	8.02007	4.79248	4.79248	chr10	60732962	60733131	-		novel			intergenic	169
chr10:60811605-60816553+	0	0	0	0	4.79248	4.79248	4.79248	4.79248	chr10	60811604	60816553	+		novel	TCONS_00018208	XLOC_008489	intronic	4949
chr10:61057726-61058073+	0	4	0	0	4.79248	8.39607	4.79248	4.79248	chr10	61057725	61058073	+		novel	NM_198215	FAM13C	antisense	348
chr10:61592283-61612460-	0	0	2	0	4.79248	4.79248	8.12504	4.79248	chr10	61592282	61612460	-	hsa_circ_0093792	circBase	NM_005436	CCDC6	exonic	279
chr10:61844360-61845011-	0	0	5	1	4.79248	4.79248	9.35838	7.93503	chr10	61844359	61845011	-	hsa_circ_0093804	circBase	NM_001149	ANK3	exonic	326
chr10:61932441-61933445-	6	0	0	0	9.21567	4.79248	4.79248	4.79248	chr10	61932440	61933445	-		novel	NM_020987	ANK3	sense overlapping	1005
chr10:62747212-62747372-	0	0	0	2	4.79248	4.79248	4.79248	8.85094	chr10	62747211	62747372	-		novel	NR_024554	RHOBTB1	intronic	161
chr10:63133033-63134164+	4	0	0	0	8.66395	4.79248	4.79248	4.79248	chr10	63133032	63134164	+		novel			intergenic	1132
chr10:63759850-63760080+	0	0	0	2	4.79248	4.79248	4.79248	8.85094	chr10	63759849	63760080	+	hsa_circ_0018453	circBase	NM_032199	ARID5B	exonic	231
chr10:64136132-64136401-	2	0	0	0	7.75929	4.79248	4.79248	4.79248	chr10	64136131	64136401	-		novel	NM_014951	ZNF365	antisense	270
chr10:64356650-64357017+	4	0	0	0	8.66395	4.79248	4.79248	4.79248	chr10	64356649	64357017	+		novel	ENST00000395251	ZNF365	intronic	368
chr10:64936057-64943329-	0	0	0	0	4.79248	4.79248	4.79248	4.79248	chr10	64936056	64943329	-	hsa_circ_0093835	circBase	NM_032776	JMJD1C	exonic	440
chr10:64936057-64949206-	0	0	0	0	4.79248	4.79248	4.79248	4.79248	chr10	64936056	64949206	-	hsa_circ_0093837	circBase	NM_032776	JMJD1C	exonic	1110
chr10:64948928-64953232-	0	0	2	0	4.79248	4.79248	8.12504	4.79248	chr10	64948927	64953232	-		novel	NM_032776	JMJD1C	exonic	836
chr10:65140078-65214849-	0	0	0	0	4.79248	4.79248	4.79248	4.79248	chr10	65140077	65214849	-	hsa_circ_0093865	circBase	NM_032776	JMJD1C	sense overlapping	74772
chr10:66698335-66698490-	0	0	0	0	4.79248	4.79248	4.79248	4.79248	chr10	66698334	66698490	-		novel			intergenic	156
chr10:67022583-67023540+	6	0	0	0	9.21567	4.79248	4.79248	4.79248	chr10	67022582	67023540	+		novel			intergenic	958
chr10:69643250-69643435+	0	0	0	4	4.79248	4.79248	4.79248	9.80698	chr10	69643249	69643435	+		novel			intergenic	186
chr10:69659986-69660284+	0	0	3	0	4.79248	4.79248	8.66146	4.79248	chr10	69659985	69660284	+		novel	ENST00000212015	SIRT1	intronic	299
chr10:69714352-69726559-	0	0	5	0	4.79248	4.79248	9.35838	4.79248	chr10	69714351	69726559	-	hsa_circ_0093898	circBase	NM_015601	HERC4	exonic	531
chr10:69714352-69773943-	0	0	3	0	4.79248	4.79248	8.66146	4.79248	chr10	69714351	69773943	-	hsa_circ_0018478	circBase	NM_015601	HERC4	exonic	1429
chr10:69726440-69773943-	0	0	0	0	4.79248	4.79248	4.79248	4.79248	chr10	69726439	69773943	-	hsa_circ_0093906	circBase	NM_015601	HERC4	exonic	1018
chr10:69792535-69804320-	0	0	4	0	4.79248	4.79248	9.0516	4.79248	chr10	69792534	69804320	-	hsa_circ_0004258	circBase	NM_015601	HERC4	exonic	551
chr10:70043872-70066660-	0	0	0	4	4.79248	4.79248	4.79248	9.80698	chr10	70043871	70066660	-		novel	NM_022129	PBLD	sense overlapping	22789
chr10:70062473-70066660-	0	0	0	0	4.79248	4.79248	4.79248	4.79248	chr10	70062472	70066660	-		novel	NM_022129	PBLD	sense overlapping	4188
chr10:70152895-70154208-	0	0	2	0	4.79248	4.79248	8.12504	4.79248	chr10	70152894	70154208	-	hsa_circ_0000239	circBase	NM_017987	RUFY2	exonic	252	B-cell chronic lymphocytic leukemia, Hodgkin's lymphoma, Intrahepatic cholangiocarcinoma (ICC), acute lymphoblastic leukemia (ALL), acute myeloid leukemia (AML), acute promyelocytic leukemia (APL), adrenocortical carcinoma, autism spectrum disorder (ASD), bladder cancer, breast cancer, cardiac hypertrophy, chronic lymphocytic leukemia (CLL), chronic pancreatitis, colorectal cancer, epithelial ova…
chr10:70152895-70156638+	0	0	8	0	4.79248	4.79248	10.0134	4.79248	chr10	70152894	70156638	+		novel	NM_017987	RUFY2	antisense	3744
chr10:70161377-70164601-	0	0	3	0	4.79248	4.79248	8.66146	4.79248	chr10	70161376	70164601	-	hsa_circ_0093959	circBase	NM_017987	RUFY2	exonic	292
chr10:70243177-70276600-	0	0	5	0	4.79248	4.79248	9.35838	4.79248	chr10	70243176	70276600	-	hsa_circ_0093990	circBase	NM_152707	SLC25A16	sense overlapping	33424
chr10:70246901-70248386+	0	0	0	0	4.79248	4.79248	4.79248	4.79248	chr10	70246900	70248386	+		novel	NM_152707	SLC25A16	antisense	1486
chr10:70246901-70266475-	0	0	2	0	4.79248	4.79248	8.12504	4.79248	chr10	70246900	70266475	-	hsa_circ_0007778	circBase	NM_152707	SLC25A16	exonic	619
chr10:70295353-70296674+	0	3	0	0	4.79248	8.02007	4.79248	4.79248	chr10	70295352	70296674	+		novel			intergenic	1322
chr10:70386952-70387469-	0	3	0	0	4.79248	8.02007	4.79248	4.79248	chr10	70386951	70387469	-		novel	NM_030625	TET1	antisense	518
chr10:70404455-70406762+	0	0	3	2	4.79248	4.79248	8.66146	8.85094	chr10	70404454	70406762	+	hsa_circ_0093996	circBase	NM_030625	TET1	exonic	2308
chr10:70482212-70509442+	0	0	4	0	4.79248	4.79248	9.0516	4.79248	chr10	70482211	70509442	+	hsa_circ_0094016	circBase	NM_018237	CCAR1	exonic	1168
chr10:70513609-70532856+	0	0	2	0	4.79248	4.79248	8.12504	4.79248	chr10	70513608	70532856	+	hsa_circ_0000240	circBase	NM_018237	CCAR1	exonic	1532	Alzheimer's disease, PFV-1 infection, acute myeloid leukemia (AML), bladder cancer, cardiac hypertrophy, chronic myeloid leukemia (CML), colorectal cancer, diffuse large B-cell lymphoma (DLBCL), hepatocellular carcinoma (HCC), lung cancer, multiple myeloma (MM), pancreatic cancer, prostate cancer, psoriasis, testicular germ cell tumor, uterine leiomyoma (ULM)
chr10:70567906-70568077+	0	5	0	0	4.79248	8.69407	4.79248	4.79248	chr10	70567905	70568077	+		novel			intergenic	172
chr10:70719562-70720005+	0	0	0	1	4.79248	4.79248	4.79248	7.93503	chr10	70719561	70720005	+	hsa_circ_0008865	circBase	NM_004728	DDX21	exonic	444
chr10:70723047-70734499+	0	0	5	0	4.79248	4.79248	9.35838	4.79248	chr10	70723046	70734499	+	hsa_circ_0018573	circBase	NM_004728	DDX21	exonic	1135
chr10:70762411-70762732-	0	0	0	0	4.79248	4.79248	4.79248	4.79248	chr10	70762410	70762732	-		novel	NM_015634	KIAA1279	antisense	322
chr10:70925798-70928387+	0	0	2	0	4.79248	4.79248	8.12504	4.79248	chr10	70925797	70928387	+		novel	NM_004896	VPS26A	exonic	212
chr10:71016792-71021050+	0	0	0	2	4.79248	4.79248	4.79248	8.85094	chr10	71016791	71021050	+		novel	NM_025130	HKDC1	exonic	536
chr10:71243447-71258152+	0	0	0	2	4.79248	4.79248	4.79248	8.85094	chr10	71243446	71258152	+	hsa_circ_0094061	circBase	NM_012339	TSPAN15	exonic	474
chr10:71722493-71723117-	0	2	0	0	4.79248	7.51013	4.79248	4.79248	chr10	71722492	71723117	-		novel	ENST00000518052	COL13A1	antisense	625
chr10:71849816-71855509+	0	0	0	0	4.79248	4.79248	4.79248	4.79248	chr10	71849815	71855509	+	hsa_circ_0094066	circBase	NM_018649	H2AFY2	exonic	516
chr10:72274027-72274977-	0	4	0	0	4.79248	8.39607	4.79248	4.79248	chr10	72274026	72274977	-		novel	NM_014431	PALD1	antisense	951
chr10:72695896-72696227-	0	4	0	0	4.79248	8.39607	4.79248	4.79248	chr10	72695895	72696227	-		novel			intergenic	332
chr10:73047500-73050251-	0	4	0	0	4.79248	8.39607	4.79248	4.79248	chr10	73047499	73050251	-		novel	NM_170744	UNC5B	antisense	2752
chr10:73296191-73296594+	4	0	0	0	8.66395	4.79248	4.79248	4.79248	chr10	73296190	73296594	+		novel	ENST00000224721	CDH23	intronic	404
chr10:73330637-73330985-	2	0	0	0	7.75929	4.79248	4.79248	4.79248	chr10	73330636	73330985	-		novel	NM_022124	CDH23	antisense	349
chr10:73433710-73434815+	5	0	0	0	8.96602	4.79248	4.79248	4.79248	chr10	73433709	73434815	+		novel	ENST00000224721	CDH23	intronic	1106
chr10:73433710-73434815-	2	0	0	0	7.75929	4.79248	4.79248	4.79248	chr10	73433709	73434815	-		novel	NM_022124	CDH23	antisense	1106
chr10:73581090-73581722-	0	0	0	0	4.79248	4.79248	4.79248	4.79248	chr10	73581089	73581722	-		novel	NM_002778	PSAP	sense overlapping	633
chr10:73886556-73886724+	0	0	3	0	4.79248	4.79248	8.66146	4.79248	chr10	73886555	73886724	+		novel	uc021psn.1	ANAPC16	intronic	169
chr10:73983646-73990198+	0	0	0	3	4.79248	4.79248	4.79248	9.40675	chr10	73983645	73990198	+	hsa_circ_0094098	circBase	NM_173473	ANAPC16	exonic	244
chr10:74034949-74035222+	0	0	0	3	4.79248	4.79248	4.79248	9.40675	chr10	74034948	74035222	+		novel	NM_019058	DDIT4	sense overlapping	274
chr10:74043946-74049940+	0	0	0	0	4.79248	4.79248	4.79248	4.79248	chr10	74043945	74049940	+		novel			intergenic	5995
chr10:74100547-74100928+	0	0	9	0	4.79248	4.79248	10.179	4.79248	chr10	74100546	74100928	+		novel	NM_017626	DNAJB12	antisense	382
chr10:74100547-74100928-	0	0	2	5	4.79248	4.79248	8.12504	10.12	chr10	74100546	74100928	-	hsa_circ_0008662	circBase	NM_017626	DNAJB12	exonic	266
chr10:74280425-74280586-	0	0	2	0	4.79248	4.79248	8.12504	4.79248	chr10	74280424	74280586	-		novel	NM_006077	MICU1	intronic	162
chr10:74474869-74475660+	0	0	0	1	4.79248	4.79248	4.79248	7.93503	chr10	74474868	74475660	+	hsa_circ_0000247	circBase	NR_073062	MCU	exonic	165	Alzheimer's disease, B-cell chronic lymphocytic leukemia, Duchenne muscular dystrophy (DMD), Hodgkin's lymphoma, Intrahepatic cholangiocarcinoma (ICC), acute lymphoblastic leukemia (ALL), acute myeloid leukemia (AML), acute promyelocytic leukemia (APL), adrenocortical carcinoma, autism spectrum disorder (ASD), bladder cancer, breast cancer, cardiac hypertrophy, chronic lymphocytic leukemia (CLL),…
chr10:74790029-74828741-	0	0	3	0	4.79248	4.79248	8.66146	4.79248	chr10	74790028	74828741	-	hsa_circ_0018767	circBase	NM_001142596	P4HA1	exonic	923
chr10:74906034-74923708-	0	0	4	0	4.79248	4.79248	9.0516	4.79248	chr10	74906033	74923708	-	hsa_circ_0007995	circBase	NM_007265	ECD	exonic	1140
chr10:74912051-74920309-	0	0	4	0	4.79248	4.79248	9.0516	4.79248	chr10	74912050	74920309	-	hsa_circ_0018784	circBase	NM_007265	ECD	exonic	707
chr10:75180801-75181520-	0	0	0	0	4.79248	4.79248	4.79248	4.79248	chr10	75180800	75181520	-		novel	uc001juc.3	MSS51	sense overlapping	720
chr10:75206250-75239275-	0	0	0	0	4.79248	4.79248	4.79248	4.79248	chr10	75206249	75239275	-	hsa_circ_0018813	circBase	NM_021132	PPP3CB	exonic	1183
chr10:75296027-75299351-	0	0	0	0	4.79248	4.79248	4.79248	4.79248	chr10	75296026	75299351	-	hsa_circ_0004568	circBase	NM_152586	USP54	exonic	319
chr10:75302561-75302889-	0	0	2	0	4.79248	4.79248	8.12504	4.79248	chr10	75302560	75302889	-	hsa_circ_0018824	circBase	NM_152586	USP54	exonic	197
chr10:75331179-75336119-	0	0	2	0	4.79248	4.79248	8.12504	4.79248	chr10	75331178	75336119	-	hsa_circ_0007221	circBase	ENST00000319786	USP54	exonic	821
chr10:75345855-75346041+	3	0	0	0	8.2814	4.79248	4.79248	4.79248	chr10	75345854	75346041	+		novel	uc010qkl.1	USP54	antisense	187
chr10:75520043-75522003+	0	2	0	0	4.79248	7.51013	4.79248	4.79248	chr10	75520042	75522003	+		novel	ENST00000535742	SEC24C	intronic	1961
chr10:75521592-75522098+	2	0	0	0	7.75929	4.79248	4.79248	4.79248	chr10	75521591	75522098	+		novel	ENST00000339365	SEC24C	intronic	507
chr10:75561077-75561332+	0	0	0	2	4.79248	4.79248	4.79248	8.85094	chr10	75561076	75561332	+		novel	NM_015037	ZSWIM8	sense overlapping	256
chr10:75576781-75583842-	0	0	0	0	4.79248	4.79248	4.79248	4.79248	chr10	75576780	75583842	-	hsa_circ_0094177	circBase	NM_001222	CAMK2G	exonic	265
chr10:75830428-75834661+	0	0	0	0	4.79248	4.79248	4.79248	4.79248	chr10	75830427	75834661	+	hsa_circ_0018881	circBase	NM_003373	VCL	exonic	544
chr10:76602358-76603236+	0	0	0	0	4.79248	4.79248	4.79248	4.79248	chr10	76602357	76603236	+	hsa_circ_0005235	circBase	NM_012330	KAT6B	exonic	879
chr10:76630613-76630921+	0	0	0	3	4.79248	4.79248	4.79248	9.40675	chr10	76630612	76630921	+		novel	ENST00000287239	KAT6B	intronic	309
chr10:76729418-76748870+	0	0	0	0	4.79248	4.79248	4.79248	4.79248	chr10	76729417	76748870	+	hsa_circ_0094190	circBase	NM_012330	KAT6B	exonic	1899
chr10:76910272-76910864+	0	0	3	0	4.79248	4.79248	8.66146	4.79248	chr10	76910271	76910864	+	hsa_circ_0006148	circBase	NM_144660	SAMD8	exonic	593
chr10:77301529-77301896+	0	0	4	0	4.79248	4.79248	9.0516	4.79248	chr10	77301528	77301896	+		novel			intergenic	368
chr10:77301529-77301896-	0	0	3	0	4.79248	4.79248	8.66146	4.79248	chr10	77301528	77301896	-		novel			intergenic	368
chr10:77795766-77818541+	0	0	9	0	4.79248	4.79248	10.179	4.79248	chr10	77795765	77818541	+	hsa_circ_0094209	circBase	NM_032024	C10orf11	exonic	385
chr10:77795766-77818541-	0	0	9	0	4.79248	4.79248	10.179	4.79248	chr10	77795765	77818541	-		novel	NM_032024	C10orf11	antisense	22776
chr10:77827213-77827546-	2	0	0	0	7.75929	4.79248	4.79248	4.79248	chr10	77827212	77827546	-		novel	NM_032024	C10orf11	antisense	334
chr10:78005522-78005677-	0	0	0	0	4.79248	4.79248	4.79248	4.79248	chr10	78005521	78005677	-		novel	NM_032024	C10orf11	antisense	156
chr10:78560797-78566765+	0	2	0	0	4.79248	7.51013	4.79248	4.79248	chr10	78560796	78566765	+		novel			intergenic	5969
chr10:79003892-79005230-	0	0	0	3	4.79248	4.79248	4.79248	9.40675	chr10	79003891	79005230	-		novel	uc009xrt.1	KCNMA1	intronic	1339
chr10:79399504-79399776-	0	0	0	2	4.79248	4.79248	4.79248	8.85094	chr10	79399503	79399776	-		novel			intergenic	273
chr10:79986737-79986922-	0	0	0	0	4.79248	4.79248	4.79248	4.79248	chr10	79986736	79986922	-		novel			intergenic	186
chr10:80087438-80088267+	0	5	0	0	4.79248	8.69407	4.79248	4.79248	chr10	80087437	80088267	+		novel	uc001jzw.2	LINC00595	intronic	830
chr10:80131818-80132227-	0	2	0	0	4.79248	7.51013	4.79248	4.79248	chr10	80131817	80132227	-		novel	uc001jzw.2	LINC00595	antisense	410
chr10:80172290-80172960+	0	2	0	0	4.79248	7.51013	4.79248	4.79248	chr10	80172289	80172960	+		novel	uc010qlp.2	LINC00856	intronic	671
chr10:80655533-80658689-	0	2	0	0	4.79248	7.51013	4.79248	4.79248	chr10	80655532	80658689	-		novel			intergenic	3157
chr10:80767408-80767560-	0	2	0	0	4.79248	7.51013	4.79248	4.79248	chr10	80767407	80767560	-		novel	NR_015429	ZMIZ1-AS1	intronic	153
chr10:80894997-80895614-	0	2	0	0	4.79248	7.51013	4.79248	4.79248	chr10	80894996	80895614	-		novel	NM_020338	ZMIZ1	antisense	618
chr10:81037941-81038120+	3	0	0	0	8.2814	4.79248	4.79248	4.79248	chr10	81037940	81038120	+		novel	ENST00000334512	ZMIZ1	intronic	180
chr10:81266951-81267262+	0	2	0	0	4.79248	7.51013	4.79248	4.79248	chr10	81266950	81267262	+		novel	uc010qls.1	AK302451	antisense	312
chr10:81317362-81373430+	0	0	0	0	4.79248	4.79248	4.79248	4.79248	chr10	81317361	81373430	+		novel	NM_005411	SFTPA1	sense overlapping	56069
chr10:82012587-82012874+	0	5	0	0	4.79248	8.69407	4.79248	4.79248	chr10	82012586	82012874	+		novel	ENST00000356374	AL359195.1	sense overlapping	288
chr10:82260432-82261250-	3	0	0	0	8.2814	4.79248	4.79248	4.79248	chr10	82260431	82261250	-		novel	NM_030927	TSPAN14	antisense	819
chr10:82513184-82514040-	3	0	0	0	8.2814	4.79248	4.79248	4.79248	chr10	82513183	82514040	-		novel			intergenic	857
chr10:82771346-82771990+	3	0	0	0	8.2814	4.79248	4.79248	4.79248	chr10	82771345	82771990	+		novel			intergenic	645
chr10:83242381-83244540-	3	0	0	0	8.2814	4.79248	4.79248	4.79248	chr10	83242380	83244540	-		novel			intergenic	2160
chr10:83781159-83781355+	0	0	0	0	4.79248	4.79248	4.79248	4.79248	chr10	83781158	83781355	+		novel	ENST00000372141	NRG3	intronic	197
chr10:84919101-84919403+	0	0	0	0	4.79248	4.79248	4.79248	4.79248	chr10	84919100	84919403	+		novel			intergenic	303
chr10:85323694-85324204-	7	0	0	0	9.42842	4.79248	4.79248	4.79248	chr10	85323693	85324204	-		novel			intergenic	511
chr10:85372100-85372575-	0	3	0	0	4.79248	8.02007	4.79248	4.79248	chr10	85372099	85372575	-		novel			intergenic	476
chr10:85601374-85602204-	0	0	2	0	4.79248	4.79248	8.12504	4.79248	chr10	85601373	85602204	-		novel			intergenic	831
chr10:85755089-85755405+	0	0	0	2	4.79248	4.79248	4.79248	8.85094	chr10	85755088	85755405	+		novel			intergenic	317
chr10:85918942-85919206+	0	4	0	0	4.79248	8.39607	4.79248	4.79248	chr10	85918941	85919206	+		novel			intergenic	265
chr10:86177527-86185649+	0	0	8	0	4.79248	4.79248	10.0134	4.79248	chr10	86177526	86185649	+	hsa_circ_0006956	circBase	NM_018999	CCSER2	exonic	254
chr10:86177527-86198463+	0	0	0	5	4.79248	4.79248	4.79248	10.12	chr10	86177526	86198463	+	hsa_circ_0003018	circBase	NM_018999	CCSER2	exonic	450
chr10:86195871-86197061-	0	0	0	5	4.79248	4.79248	4.79248	10.12	chr10	86195870	86197061	-		novel	NM_018999	CCSER2	antisense	1191
chr10:86445748-86446856-	0	5	0	0	4.79248	8.69407	4.79248	4.79248	chr10	86445747	86446856	-		novel			intergenic	1109
chr10:86864155-86864321-	0	4	0	0	4.79248	8.39607	4.79248	4.79248	chr10	86864154	86864321	-		novel			intergenic	167
chr10:87226360-87226605-	0	1	0	3	4.79248	6.7143	4.79248	9.40675	chr10	87226359	87226605	-		novel	NR_120671	LINC01520	antisense	246
chr10:87271945-87275644+	0	0	4	0	4.79248	4.79248	9.0516	4.79248	chr10	87271944	87275644	+		novel			intergenic	3700
chr10:87373164-87379790-	0	0	0	3	4.79248	4.79248	4.79248	9.40675	chr10	87373163	87379790	-	hsa_circ_0094304	circBase	NM_017551	GRID1	exonic	408
chr10:87709635-87709812-	0	0	0	2	4.79248	4.79248	4.79248	8.85094	chr10	87709634	87709812	-		novel	ENST00000327946	GRID1	intronic	178
chr10:87987505-87987957-	0	4	0	0	4.79248	8.39607	4.79248	4.79248	chr10	87987504	87987957	-		novel	ENST00000327946	GRID1	intronic	453
chr10:88211724-88233730-	0	0	0	0	4.79248	4.79248	4.79248	4.79248	chr10	88211723	88233730	-	hsa_circ_0019006	circBase	NM_015045	WAPL	exonic	1470
chr10:88212977-88220253-	0	0	2	0	4.79248	4.79248	8.12504	4.79248	chr10	88212976	88220253	-	hsa_circ_0094318	circBase	NM_015045	WAPL	exonic	467
chr10:88285542-88285854+	4	0	0	0	8.66395	4.79248	4.79248	4.79248	chr10	88285541	88285854	+		novel			intergenic	313
chr10:88598622-88635842+	0	0	0	0	4.79248	4.79248	4.79248	4.79248	chr10	88598621	88635842	+	hsa_circ_0006675	circBase	NM_004329	BMPR1A	exonic	334
chr10:88649819-88684398+	0	0	0	0	4.79248	4.79248	4.79248	4.79248	chr10	88649818	88684398	+		novel	NM_004329	BMPR1A	sense overlapping	34580
chr10:88659551-88664520+	0	0	0	2	4.79248	4.79248	4.79248	8.85094	chr10	88659550	88664520	+		novel	NM_004329	BMPR1A	sense overlapping	4970
chr10:88911107-88912636+	0	0	2	0	4.79248	4.79248	8.12504	4.79248	chr10	88911106	88912636	+	hsa_circ_0094331	circBase	NM_019054	FAM35A	exonic	1530
chr10:89297825-89298154+	6	0	0	0	9.21567	4.79248	4.79248	4.79248	chr10	89297824	89298154	+		novel	ENST00000371994	MINPP1	intronic	330
chr10:89582113-89582428-	3	0	0	0	8.2814	4.79248	4.79248	4.79248	chr10	89582112	89582428	-		novel	ENST00000495903	ATAD1	intronic	316
chr10:89653782-89655534+	0	0	0	0	4.79248	4.79248	4.79248	4.79248	chr10	89653781	89655534	+	hsa_circ_0094342	circBase	NM_000314	PTEN	sense overlapping	1753
chr10:89721517-89732861+	0	2	0	0	4.79248	7.51013	4.79248	4.79248	chr10	89721516	89732861	+		novel	NM_000314	PTEN	sense overlapping	11345
chr10:90238862-90239131-	0	0	0	0	4.79248	4.79248	4.79248	4.79248	chr10	90238861	90239131	-		novel	uc009xtj.3	RNLS	intronic	270
chr10:90653604-90665417+	0	0	6	0	4.79248	4.79248	9.61122	4.79248	chr10	90653603	90665417	+		novel	NM_020799	STAMBPL1	sense overlapping	11814
chr10:90653628-90665417+	0	0	16	3	4.79248	4.79248	10.994	9.40675	chr10	90653627	90665417	+	hsa_circ_0008629	circBase	NM_020799	STAMBPL1	sense overlapping	11790
chr10:91183919-91187149+	0	0	3	0	4.79248	4.79248	8.66146	4.79248	chr10	91183918	91187149	+		novel			intergenic	3231
chr10:92559479-92560804+	0	2	0	0	4.79248	7.51013	4.79248	4.79248	chr10	92559478	92560804	+		novel	NM_000872	HTR7	antisense	1326
chr10:92812462-92813044+	8	0	0	0	9.6138	4.79248	4.79248	4.79248	chr10	92812461	92813044	+		novel	ENST00000423621	LINC00502	intronic	583
chr10:92812462-92813044-	2	0	0	0	7.75929	4.79248	4.79248	4.79248	chr10	92812461	92813044	-		novel	NR_047467	LINC00502	antisense	583
chr10:92913169-92913403-	2	0	0	0	7.75929	4.79248	4.79248	4.79248	chr10	92913168	92913403	-		novel			intergenic	235
chr10:93247439-93253265+	0	0	0	0	4.79248	4.79248	4.79248	4.79248	chr10	93247438	93253265	+		novel	NM_182765	HECTD2	exonic	427
chr10:93586774-93602148+	0	0	0	0	4.79248	4.79248	4.79248	4.79248	chr10	93586773	93602148	+	hsa_circ_0019107	circBase	NM_025235	TNKS2	exonic	1264
chr10:93590680-93602148+	0	0	4	0	4.79248	4.79248	9.0516	4.79248	chr10	93590679	93602148	+	hsa_circ_0008170	circBase	NM_025235	TNKS2	exonic	955
chr10:93738341-93739280+	0	6	0	0	4.79248	8.94092	4.79248	4.79248	chr10	93738340	93739280	+		novel	ENST00000265990	BTAF1	intronic	940
chr10:93748421-93748660+	0	0	0	0	4.79248	4.79248	4.79248	4.79248	chr10	93748420	93748660	+		novel	ENST00000265990	BTAF1	intronic	240
chr10:93751876-93768032+	0	0	6	0	4.79248	4.79248	9.61122	4.79248	chr10	93751875	93768032	+	hsa_circ_0005975	circBase	NM_003972	BTAF1	exonic	959
chr10:93754292-93768032+	0	0	2	0	4.79248	4.79248	8.12504	4.79248	chr10	93754291	93768032	+	hsa_circ_0008148	circBase	NM_003972	BTAF1	exonic	614
chr10:93902786-93904869-	0	0	0	0	4.79248	4.79248	4.79248	4.79248	chr10	93902785	93904869	-	hsa_circ_0002435	circBase	NM_001178137	CPEB3	exonic	258
chr10:94178956-94179388+	0	0	0	0	4.79248	4.79248	4.79248	4.79248	chr10	94178955	94179388	+		novel	NR_038243	MARK2P9	sense overlapping	433
chr10:94291505-94297307-	0	0	2	0	4.79248	4.79248	8.12504	4.79248	chr10	94291504	94297307	-	hsa_circ_0000251	circBase	NM_004969	IDE	exonic	563	Alzheimer's disease, B-cell chronic lymphocytic leukemia, Duchenne muscular dystrophy (DMD), Oral Carcinoma, acute lymphoblastic leukemia (ALL), acute myeloid leukemia (AML), acute promyelocytic leukemia (APL), autism spectrum disorder (ASD), bladder cancer, breast cancer, cardiac hypertrophy, cervical cancer, chronic lymphocytic leukemia (CLL), colorectal cancer, glioblastoma, glioma, hepatocell…
chr10:94411355-94412127+	0	0	0	2	4.79248	4.79248	4.79248	8.85094	chr10	94411354	94412127	+		novel	ENST00000260731	KIF11	intronic	773
chr10:94543778-94544881-	0	2	0	0	4.79248	7.51013	4.79248	4.79248	chr10	94543777	94544881	-		novel			intergenic	1104
chr10:94700484-94708136+	0	0	4	0	4.79248	4.79248	9.0516	4.79248	chr10	94700483	94708136	+	hsa_circ_0094515	circBase	NM_019053	EXOC6	exonic	204
chr10:94992492-94993204+	0	3	0	0	4.79248	8.02007	4.79248	4.79248	chr10	94992491	94993204	+		novel			intergenic	713
chr10:95107374-95137186-	0	0	3	0	4.79248	4.79248	8.66146	4.79248	chr10	95107373	95137186	-		novel	NM_013451	MYOF	exonic	2248
chr10:95140976-95148911-	0	0	2	2	4.79248	4.79248	8.12504	8.85094	chr10	95140975	95148911	-	hsa_circ_0005898	circBase	NM_013451	MYOF	exonic	420
chr10:95155899-95159252-	0	0	0	3	4.79248	4.79248	4.79248	9.40675	chr10	95155898	95159252	-	hsa_circ_0019208	circBase	NM_013451	MYOF	exonic	300
chr10:95191211-95211898-	0	0	0	2	4.79248	4.79248	4.79248	8.85094	chr10	95191210	95211898	-		novel	NM_013451	MYOF	sense overlapping	20688
chr10:95436410-95447206-	0	0	3	0	4.79248	4.79248	8.66146	4.79248	chr10	95436409	95447206	-		novel	NM_145246	FRA10AC1	exonic	361
chr10:95574402-95574729-	0	0	5	0	4.79248	4.79248	9.35838	4.79248	chr10	95574401	95574729	-		novel			intergenic	328
chr10:95790440-95792009+	0	0	0	6	4.79248	4.79248	4.79248	10.377	chr10	95790439	95792009	+	hsa_circ_0019223	circBase	NM_016341	PLCE1	exonic	1570
chr10:96005703-96006378+	0	0	0	3	4.79248	4.79248	4.79248	9.40675	chr10	96005702	96006378	+	hsa_circ_0019225	circBase	NM_016341	PLCE1	exonic	676
chr10:96018557-96018907+	0	0	11	0	4.79248	4.79248	10.4623	4.79248	chr10	96018556	96018907	+	hsa_circ_0019230	circBase	NM_016341	PLCE1	exonic	260
chr10:96201653-96234540+	0	0	2	1	4.79248	4.79248	8.12504	7.93503	chr10	96201652	96234540	+	hsa_circ_0008874	circBase	NM_015188	TBC1D12	exonic	240
chr10:96269848-96281840+	0	0	3	0	4.79248	4.79248	8.66146	4.79248	chr10	96269847	96281840	+		novel	NM_015188	TBC1D12	exonic	290
chr10:97003271-97004336+	0	0	0	0	4.79248	4.79248	4.79248	4.79248	chr10	97003270	97004336	+		novel	NM_020992	PDLIM1	antisense	1066
chr10:97015968-97016293-	0	0	0	0	4.79248	4.79248	4.79248	4.79248	chr10	97015967	97016293	-		novel	ENST00000329399	PDLIM1	intronic	326
chr10:97110966-97144042-	0	0	0	0	4.79248	4.79248	4.79248	4.79248	chr10	97110965	97144042	-		novel	NM_024991	SORBS1	exonic	770
chr10:97141442-97170534-	0	0	2	4	4.79248	4.79248	8.12504	9.80698	chr10	97141441	97170534	-	hsa_circ_0094617	circBase	NM_006434	SORBS1	exonic	705
chr10:97250792-97253043-	0	0	0	0	4.79248	4.79248	4.79248	4.79248	chr10	97250791	97253043	-		novel	uc001kkx.1	SORBS1	exonic	208
chr10:97538836-97538990+	0	0	2	0	4.79248	4.79248	8.12504	4.79248	chr10	97538835	97538990	+		novel	uc010qol.2	ENTPD1	intronic	155
chr10:97569113-97569697+	0	0	0	0	4.79248	4.79248	4.79248	4.79248	chr10	97569112	97569697	+		novel	uc010qol.2	ENTPD1	intronic	585
chr10:97681773-97687089+	0	0	3	0	4.79248	4.79248	8.66146	4.79248	chr10	97681772	97687089	+	hsa_circ_0094631	circBase	NM_001130446	C10orf131	exonic	300
chr10:97697748-97733913+	0	0	0	3	4.79248	4.79248	4.79248	9.40675	chr10	97697747	97733913	+		novel	NM_001130446	C10orf131	sense overlapping	36166
chr10:97891801-97892040-	0	5	0	0	4.79248	8.69407	4.79248	4.79248	chr10	97891800	97892040	-		novel	NM_014803	ZNF518A	antisense	240
chr10:97959831-97969663-	0	0	0	0	4.79248	4.79248	4.79248	4.79248	chr10	97959830	97969663	-		novel	NM_013314	BLNK	exonic	419
chr10:97970344-97971436+	5	0	0	0	8.96602	4.79248	4.79248	4.79248	chr10	97970343	97971436	+		novel	NM_013314	BLNK	antisense	1093
chr10:97972891-97973480+	0	2	0	0	4.79248	7.51013	4.79248	4.79248	chr10	97972890	97973480	+		novel	NM_013314	BLNK	antisense	590
chr10:98206342-98206514-	3	0	0	0	8.2814	4.79248	4.79248	4.79248	chr10	98206341	98206514	-		novel	ENST00000357947	TLL2	intronic	173
chr10:98383229-98405419-	0	0	0	2	4.79248	4.79248	4.79248	8.85094	chr10	98383228	98405419	-	hsa_circ_0019308	circBase	NM_152309	PIK3AP1	exonic	550
chr10:98667022-98667504+	0	0	0	2	4.79248	4.79248	4.79248	8.85094	chr10	98667021	98667504	+	hsa_circ_0007707	circBase	NM_032440	LCOR	exonic	146
chr10:98798127-98800022+	0	2	0	0	4.79248	7.51013	4.79248	4.79248	chr10	98798126	98800022	+		novel	NM_003061	SLIT1	antisense	1896
chr10:99016075-99025882-	0	0	0	0	4.79248	4.79248	4.79248	4.79248	chr10	99016074	99025882	-	hsa_circ_0094676	circBase	NM_032900	ARHGAP19	exonic	871
chr10:99196174-99197507-	0	0	4	0	4.79248	4.79248	9.0516	4.79248	chr10	99196173	99197507	-	hsa_circ_0005887	circBase	NM_016046	EXOSC1	sense overlapping	1334
chr10:99196948-99197507-	0	0	5	0	4.79248	4.79248	9.35838	4.79248	chr10	99196947	99197507	-	hsa_circ_0004896	circBase	NM_016046	EXOSC1	exonic	136
chr10:99196948-99198460-	0	0	3	0	4.79248	4.79248	8.66146	4.79248	chr10	99196947	99198460	-	hsa_circ_0005097	circBase	NM_016046	EXOSC1	exonic	170
chr10:99196948-99203068-	0	0	5	0	4.79248	4.79248	9.35838	4.79248	chr10	99196947	99203068	-	hsa_circ_0019343	circBase	NM_016046	EXOSC1	exonic	334
chr10:99200465-99201016+	3	0	0	0	8.2814	4.79248	4.79248	4.79248	chr10	99200464	99201016	+		novel	NM_016046	EXOSC1	antisense	552
chr10:99225562-99238146-	0	0	2	0	4.79248	4.79248	8.12504	4.79248	chr10	99225561	99238146	-	hsa_circ_0019360	circBase	NM_022362	MMS19	exonic	1494
chr10:99416042-99424741+	0	0	0	0	4.79248	4.79248	4.79248	4.79248	chr10	99416041	99424741	+	hsa_circ_0019376	circBase	NM_018425	PI4K2A	exonic	448
chr10:99625625-99626045+	2	0	0	0	7.75929	4.79248	4.79248	4.79248	chr10	99625624	99626045	+		novel	NM_001010917	GOLGA7B	sense overlapping	421
chr10:99625625-99626045-	0	0	4	0	4.79248	4.79248	9.0516	4.79248	chr10	99625624	99626045	-		novel	ENST00000298819	CRTAC1	intronic	421
chr10:99636331-99636659-	0	4	0	0	4.79248	8.39607	4.79248	4.79248	chr10	99636330	99636659	-		novel	ENST00000298819	CRTAC1	intronic	329
chr10:99682074-99682536-	0	3	0	0	4.79248	8.02007	4.79248	4.79248	chr10	99682073	99682536	-		novel	ENST00000298819	CRTAC1	intronic	463
chr10:99915850-99923154+	0	0	3	0	4.79248	4.79248	8.66146	4.79248	chr10	99915849	99923154	+	hsa_circ_0004419	circBase	NM_001256619	R3HCC1L	exonic	253
chr10:100045782-100046434-	0	5	0	0	4.79248	8.69407	4.79248	4.79248	chr10	100045781	100046434	-		novel			intergenic	653
chr10:100047912-100048064-	2	0	0	0	7.75929	4.79248	4.79248	4.79248	chr10	100047911	100048064	-		novel			intergenic	153
chr10:100415986-100417236+	0	0	0	0	4.79248	4.79248	4.79248	4.79248	chr10	100415985	100417236	+		novel	NM_021828	HPSE2	antisense	1251
chr10:101216161-101216356-	0	2	0	0	4.79248	7.51013	4.79248	4.79248	chr10	101216160	101216356	-		novel			intergenic	196
chr10:101282660-101283208+	0	2	0	0	4.79248	7.51013	4.79248	4.79248	chr10	101282659	101283208	+		novel			intergenic	549
chr10:101318686-101318916+	0	0	0	0	4.79248	4.79248	4.79248	4.79248	chr10	101318685	101318916	+		novel			intergenic	231
chr10:101555860-101556135-	0	0	0	0	4.79248	4.79248	4.79248	4.79248	chr10	101555859	101556135	-		novel	NM_000392	ABCC2	antisense	276
chr10:101654703-101659823-	0	0	4	0	4.79248	4.79248	9.0516	4.79248	chr10	101654702	101659823	-		novel	NM_015221	DNMBP	exonic	602
chr10:101776903-101777207-	0	0	0	3	4.79248	4.79248	4.79248	9.40675	chr10	101776902	101777207	-		novel			intergenic	305
chr10:101959728-101964956-	0	0	0	0	4.79248	4.79248	4.79248	4.79248	chr10	101959727	101964956	-	hsa_circ_0092386	circBase	NM_001278	CHUK	exonic	498
chr10:102003455-102006692-	0	0	2	0	4.79248	4.79248	8.12504	4.79248	chr10	102003454	102006692	-	hsa_circ_0092391	circBase	NM_001303404	CWF19L1	exonic	336
chr10:102019975-102021820+	0	0	2	0	4.79248	4.79248	8.12504	4.79248	chr10	102019974	102021820	+		novel	NM_018294	CWF19L1	antisense	1846
chr10:102108662-102110027+	0	0	7	0	4.79248	4.79248	9.82629	4.79248	chr10	102108661	102110027	+		novel	ENST00000370355	SCD	intronic	1366
chr10:102571148-102571508+	0	0	0	0	4.79248	4.79248	4.79248	4.79248	chr10	102571147	102571508	+		novel	ENST00000355243	PAX2	intronic	361
chr10:102683732-102685776+	0	0	5	2	4.79248	4.79248	9.35838	8.85094	chr10	102683731	102685776	+	hsa_circ_0006654	circBase	NM_018121	SLF2	exonic	1069
chr10:102739605-102740986+	0	0	0	4	4.79248	4.79248	4.79248	9.80698	chr10	102739604	102740986	+	hsa_circ_0019548	circBase	NM_017893	SEMA4G	exonic	722
chr10:103031969-103032396-	0	2	0	0	4.79248	7.51013	4.79248	4.79248	chr10	103031968	103032396	-		novel			intergenic	428
chr10:103321330-103321524+	0	0	0	0	4.79248	4.79248	4.79248	4.79248	chr10	103321329	103321524	+		novel			intergenic	195
chr10:103384502-103436193-	0	0	0	0	4.79248	4.79248	4.79248	4.79248	chr10	103384501	103436193	-	hsa_circ_0005741	circBase	NM_022039	FBXW4	exonic	576
chr10:103427643-103436193-	0	0	28	1	4.79248	4.79248	11.7929	7.93503	chr10	103427642	103436193	-	hsa_circ_0008362	circBase	NM_022039	FBXW4	exonic	510
chr10:103432672-103433430-	0	0	0	0	4.79248	4.79248	4.79248	4.79248	chr10	103432671	103433430	-	hsa_circ_0019591	circBase	NM_022039	FBXW4	exonic	319
chr10:103432672-103436193-	0	0	0	2	4.79248	4.79248	4.79248	8.85094	chr10	103432671	103436193	-	hsa_circ_0000255	circBase	NM_022039	FBXW4	exonic	415
chr10:103450103-103451317-	2	0	0	0	7.75929	4.79248	4.79248	4.79248	chr10	103450102	103451317	-		novel	ENST00000331272	FBXW4	intronic	1215
chr10:103455302-103455478+	0	0	0	0	4.79248	4.79248	4.79248	4.79248	chr10	103455301	103455478	+		novel			intergenic	177
chr10:103520377-103521144+	0	0	0	4	4.79248	4.79248	4.79248	9.80698	chr10	103520376	103521144	+		novel	TCONS_00018590	XLOC_008927	antisense	768
chr10:103552596-103567658-	0	0	1	0	4.79248	4.79248	7.26158	4.79248	chr10	103552595	103567658	-	hsa_circ_0019606	circBase	NM_012215	MGEA5	exonic	1695
chr10:103552596-103570071-	0	0	5	0	4.79248	4.79248	9.35838	4.79248	chr10	103552595	103570071	-	hsa_circ_0019607	circBase	NM_012215	MGEA5	exonic	1826
chr10:103552596-103573363-	0	0	4	0	4.79248	4.79248	9.0516	4.79248	chr10	103552595	103573363	-	hsa_circ_0092433	circBase	NM_012215	MGEA5	exonic	1976
chr10:103557737-103560157-	0	0	9	0	4.79248	4.79248	10.179	4.79248	chr10	103557736	103560157	-	hsa_circ_0092436	circBase	NM_012215	MGEA5	exonic	948
chr10:103557737-103567658-	0	0	2	0	4.79248	4.79248	8.12504	4.79248	chr10	103557736	103567658	-	hsa_circ_0019608	circBase	NM_012215	MGEA5	exonic	1504
chr10:103558599-103567658-	0	0	0	0	4.79248	4.79248	4.79248	4.79248	chr10	103558598	103567658	-	hsa_circ_0019612	circBase	NM_012215	MGEA5	exonic	1329
chr10:103558599-103573363-	0	0	4	0	4.79248	4.79248	9.0516	4.79248	chr10	103558598	103573363	-	hsa_circ_0019613	circBase	NM_012215	MGEA5	exonic	1610
chr10:103577764-103587678-	0	0	0	2	4.79248	4.79248	4.79248	8.85094	chr10	103577763	103587678	-		novel	NM_012215	MGEA5	sense overlapping	9915
chr10:103649169-103717489-	0	0	0	0	4.79248	4.79248	4.79248	4.79248	chr10	103649168	103717489	-	hsa_circ_0007564	circBase	NM_024541	C10orf76	exonic	365
chr10:103699620-103717489-	0	0	0	0	4.79248	4.79248	4.79248	4.79248	chr10	103699619	103717489	-	hsa_circ_0004117	circBase	NM_024541	C10orf76	exonic	286
chr10:103783234-103799882-	0	0	5	0	4.79248	4.79248	9.35838	4.79248	chr10	103783233	103799882	-	hsa_circ_0019658	circBase	NM_024541	C10orf76	exonic	680
chr10:103862117-103871293-	0	0	4	0	4.79248	4.79248	9.0516	4.79248	chr10	103862116	103871293	-		novel	NM_003893	LDB1	sense overlapping	9177
chr10:103866653-103868009+	3	0	0	0	8.2814	4.79248	4.79248	4.79248	chr10	103866652	103868009	+		novel	NM_003893	LDB1	antisense	1357
chr10:103892951-103893119+	0	0	0	2	4.79248	4.79248	4.79248	8.85094	chr10	103892950	103893119	+		novel	NM_015062	PPRC1	sense overlapping	169
chr10:103916776-103917971+	0	0	2	0	4.79248	4.79248	8.12504	4.79248	chr10	103916775	103917971	+	hsa_circ_0000257	circBase	NM_004741	NOLC1	exonic	487
chr10:104120779-104121669-	0	0	0	2	4.79248	4.79248	4.79248	8.85094	chr10	104120778	104121669	-		novel	NM_004193	GBF1	antisense	891
chr10:104291574-104292878+	0	3	0	0	4.79248	8.02007	4.79248	4.79248	chr10	104291573	104292878	+		novel	ENST00000369899	SUFU	intronic	1305
chr10:104394467-104394957+	2	0	0	0	7.75929	4.79248	4.79248	4.79248	chr10	104394466	104394957	+		novel			intergenic	491
chr10:104809464-104816721+	0	0	4	0	4.79248	4.79248	9.0516	4.79248	chr10	104809463	104816721	+	hsa_circ_0092503	circBase	NM_017649	CNNM2	exonic	452
chr10:104857048-104861083+	0	0	0	0	4.79248	4.79248	4.79248	4.79248	chr10	104857047	104861083	+		novel	NM_012229	NT5C2	antisense	4036
chr10:104899163-104934739+	0	0	2	0	4.79248	4.79248	8.12504	4.79248	chr10	104899162	104934739	+		novel	NM_012229	NT5C2	antisense	35577
chr10:104899163-104934739-	0	0	3	0	4.79248	4.79248	8.66146	4.79248	chr10	104899162	104934739	-	hsa_circ_0019787	circBase	NM_012229	NT5C2	exonic	199
chr10:105106995-105108756-	0	0	0	3	4.79248	4.79248	4.79248	9.40675	chr10	105106994	105108756	-	hsa_circ_0005052	circBase	NM_001011663	PCGF6	exonic	313
chr10:105156521-105156934+	2	0	0	0	7.75929	4.79248	4.79248	4.79248	chr10	105156520	105156934	+		novel	ENST00000369797	PDCD11	intronic	414
chr10:105197772-105198565+	0	0	1	2	4.79248	4.79248	7.26158	8.85094	chr10	105197771	105198565	+	hsa_circ_0000258	circBase	NM_014976	PDCD11	exonic	180
chr10:105199503-105200607+	0	0	0	2	4.79248	4.79248	4.79248	8.85094	chr10	105199502	105200607	+	hsa_circ_0003366	circBase	NM_014976	PDCD11	exonic	532
chr10:105382227-105420872-	0	0	1	0	4.79248	4.79248	7.26158	4.79248	chr10	105382226	105420872	-	hsa_circ_0005620	circBase	uc010qqu.1	SH3PXD2A	exonic	330
chr10:105767935-105778666+	0	0	2	0	4.79248	4.79248	8.12504	4.79248	chr10	105767934	105778666	+	hsa_circ_0000259	circBase	NM_014720	SLK	exonic	528	B-cell chronic lymphocytic leukemia, Hodgkin's lymphoma, Intrahepatic cholangiocarcinoma (ICC), acute lymphoblastic leukemia (ALL), acute myeloid leukemia (AML), acute promyelocytic leukemia (APL), adrenocortical carcinoma, autism spectrum disorder (ASD), bladder cancer, breast cancer, cardiac hypertrophy, chronic lymphocytic leukemia (CLL), chronic pancreatitis, colorectal cancer, endometrial ca…
chr10:105767935-105778666-	0	0	0	0	4.79248	4.79248	4.79248	4.79248	chr10	105767934	105778666	-		novel	NM_014720	SLK	antisense	10732
chr10:105897427-105898291-	0	0	0	2	4.79248	4.79248	4.79248	8.85094	chr10	105897426	105898291	-		novel	ENST00000357060	WDR96	intronic	865
chr10:105940781-105941130-	0	0	0	0	4.79248	4.79248	4.79248	4.79248	chr10	105940780	105941130	-		novel	ENST00000278064	WDR96	intronic	350
chr10:106085130-106087302-	0	0	6	0	4.79248	4.79248	9.61122	4.79248	chr10	106085129	106087302	-		novel	ENST00000278071	ITPRIP	intronic	2173
chr10:106343364-106344346-	2	0	0	0	7.75929	4.79248	4.79248	4.79248	chr10	106343363	106344346	-		novel	TCONS_00018320	XLOC_008599	antisense	983
chr10:106518450-106519639+	0	2	0	0	4.79248	7.51013	4.79248	4.79248	chr10	106518449	106519639	+		novel	ENST00000369701	SORCS3	intronic	1190
chr10:106609855-106610213-	0	0	5	0	4.79248	4.79248	9.35838	4.79248	chr10	106609854	106610213	-		novel	NM_014978	SORCS3	antisense	359
chr10:106785640-106788286-	0	4	0	0	4.79248	8.39607	4.79248	4.79248	chr10	106785639	106788286	-		novel	NM_014978	SORCS3	antisense	2647
chr10:107005300-107015559-	0	0	2	0	4.79248	4.79248	8.12504	4.79248	chr10	107005299	107015559	-		novel	NM_014978	SORCS3	antisense	10260
chr10:109071245-109073592-	0	0	0	0	4.79248	4.79248	4.79248	4.79248	chr10	109071244	109073592	-		novel			intergenic	2348
chr10:109327035-109328954+	0	2	1	0	4.79248	7.51013	7.26158	4.79248	chr10	109327034	109328954	+		novel			intergenic	1920
chr10:110260465-110267276-	0	0	0	0	4.79248	4.79248	4.79248	4.79248	chr10	110260464	110267276	-		novel			intergenic	6812
chr10:111464186-111464803+	3	0	0	0	8.2814	4.79248	4.79248	4.79248	chr10	111464185	111464803	+		novel			intergenic	618
chr10:111883775-111890244+	0	0	5	0	4.79248	4.79248	9.35838	4.79248	chr10	111883774	111890244	+	hsa_circ_0003357	circBase	NM_001121	ADD3	exonic	589
chr10:112220907-112221191+	0	2	0	0	4.79248	7.51013	4.79248	4.79248	chr10	112220906	112221191	+		novel	ENST00000609514	RP11-525A16.4	antisense	285
chr10:112352923-112356191+	0	0	0	0	4.79248	4.79248	4.79248	4.79248	chr10	112352922	112356191	+		novel	NM_005445	SMC3	sense overlapping	3269
chr10:112356156-112358048+	0	0	1	3	4.79248	4.79248	7.26158	9.40675	chr10	112356155	112358048	+	hsa_circ_0000260	circBase	NM_005445	SMC3	exonic	305	Duchenne muscular dystrophy (DMD), acute myeloid leukemia (AML), breast cancer, cardiac hypertrophy, cholangiocarcinoma, chronic lymphocytic leukemia (CLL), colorectal cancer, facioscapulohumeral muscular dystrophy (FSHD), glioblastoma multiforme (GBM), head and neck squamous cell carcinoma (HNSCC), kidney cancer, limb-girdle muscular dystrophies types 2A (LGMD2A), lung cancer, malignant melanoma…
chr10:112569372-112569944+	0	0	0	2	4.79248	4.79248	4.79248	8.85094	chr10	112569371	112569944	+		novel	ENST00000369519	RBM20	intronic	573
chr10:112645011-112650428+	0	0	4	0	4.79248	4.79248	9.0516	4.79248	chr10	112645010	112650428	+	hsa_circ_0020024	circBase	NM_014456	PDCD4	exonic	549
chr10:112723883-112745523+	0	0	16	0	4.79248	4.79248	10.994	4.79248	chr10	112723882	112745523	+	hsa_circ_0020028	circBase	NM_007373	SHOC2	exonic	1075
chr10:112827732-112828350-	3	0	0	0	8.2814	4.79248	4.79248	4.79248	chr10	112827731	112828350	-		novel			intergenic	619
chr10:113256447-113256697-	0	0	2	0	4.79248	4.79248	8.12504	4.79248	chr10	113256446	113256697	-		novel			intergenic	251
chr10:114084656-114084920-	0	0	2	0	4.79248	4.79248	8.12504	4.79248	chr10	114084655	114084920	-		novel	ENST00000479705	GUCY2GP	intronic	265
chr10:114220283-114224416+	0	0	3	0	4.79248	4.79248	8.66146	4.79248	chr10	114220282	114224416	+	hsa_circ_0020045	circBase	NM_145206	VTI1A	exonic	170
chr10:114264019-114266467+	4	0	0	0	8.66395	4.79248	4.79248	4.79248	chr10	114264018	114266467	+		novel	ENST00000393077	VTI1A	intronic	2449
chr10:114573707-114574362-	3	0	0	0	8.2814	4.79248	4.79248	4.79248	chr10	114573706	114574362	-		novel	NM_145206	VTI1A	antisense	656
chr10:114705086-114705958+	0	3	0	0	4.79248	8.02007	4.79248	4.79248	chr10	114705085	114705958	+		novel			intergenic	873
chr10:114848485-114852408-	0	0	0	0	4.79248	4.79248	4.79248	4.79248	chr10	114848484	114852408	-		novel	NM_030756	TCF7L2	antisense	3924
chr10:114892999-114901075+	0	0	4	0	4.79248	4.79248	9.0516	4.79248	chr10	114892998	114901075	+		novel	NM_030756	TCF7L2	sense overlapping	8077
chr10:115454486-115454794+	0	2	0	0	4.79248	7.51013	4.79248	4.79248	chr10	115454485	115454794	+		novel	ENST00000345633	CASP7	intronic	309
chr10:115673583-115673918+	0	2	0	0	4.79248	7.51013	4.79248	4.79248	chr10	115673582	115673918	+		novel	uc001laz.3	AK000154	sense overlapping	336
chr10:116018113-116020284+	0	0	0	0	4.79248	4.79248	4.79248	4.79248	chr10	116018112	116020284	+		novel	uc009xyf.2	VWA2	intronic	2172
chr10:116089106-116090711+	0	3	0	0	4.79248	8.02007	4.79248	4.79248	chr10	116089105	116090711	+		novel	NM_032550	AFAP1L2	antisense	1606
chr10:116154036-116154445-	0	0	0	0	4.79248	4.79248	4.79248	4.79248	chr10	116154035	116154445	-		novel	ENST00000304129	AFAP1L2	intronic	410
chr10:116247717-116251637-	0	0	0	3	4.79248	4.79248	4.79248	9.40675	chr10	116247716	116251637	-	hsa_circ_0020072	circBase	NM_002313	ABLIM1	exonic	147
chr10:116293746-116304857-	0	0	4	0	4.79248	4.79248	9.0516	4.79248	chr10	116293745	116304857	-		novel	NM_002313	ABLIM1	sense overlapping	11112
chr10:116331056-116335358-	0	0	5	0	4.79248	4.79248	9.35838	4.79248	chr10	116331055	116335358	-	hsa_circ_0020074	circBase	NM_002313	ABLIM1	exonic	294
chr10:116421126-116421305-	0	0	0	0	4.79248	4.79248	4.79248	4.79248	chr10	116421125	116421305	-		novel	uc001lbz.1	ABLIM1	intronic	180
chr10:116590611-116596005+	0	0	6	0	4.79248	4.79248	9.61122	4.79248	chr10	116590610	116596005	+	hsa_circ_0020078	circBase	NM_020940	FAM160B1	exonic	477
chr10:116879949-116889297+	0	0	0	0	4.79248	4.79248	4.79248	4.79248	chr10	116879948	116889297	+	hsa_circ_0020093	circBase	NM_207303	ATRNL1	exonic	536
chr10:116879949-116889297-	0	0	0	0	4.79248	4.79248	4.79248	4.79248	chr10	116879948	116889297	-		novel	NM_207303	ATRNL1	antisense	9349
chr10:116879949-116931050+	0	0	0	0	4.79248	4.79248	4.79248	4.79248	chr10	116879948	116931050	+	hsa_circ_0092763	circBase	NM_207303	ATRNL1	exonic	1055
chr10:118152684-118153924-	2	0	0	0	7.75929	4.79248	4.79248	4.79248	chr10	118152683	118153924	-		novel			intergenic	1241
chr10:118451086-118451260+	2	0	0	0	7.75929	4.79248	4.79248	4.79248	chr10	118451085	118451260	+		novel	NM_025015	HSPA12A	antisense	175
chr10:119243128-119243336+	0	0	0	3	4.79248	4.79248	4.79248	9.40675	chr10	119243127	119243336	+		novel	ENST00000549104	CTA-109P11.4	intronic	209
chr10:119628766-119629271+	0	2	0	0	4.79248	7.51013	4.79248	4.79248	chr10	119628765	119629271	+		novel			intergenic	506
chr10:119710009-119710304-	3	0	0	0	8.2814	4.79248	4.79248	4.79248	chr10	119710008	119710304	-		novel			intergenic	296
chr10:119794258-119795388+	2	0	0	0	7.75929	4.79248	4.79248	4.79248	chr10	119794257	119795388	+		novel	ENST00000451610	RP11-354M20.3	intronic	1131
chr10:119861581-119862423-	0	0	0	0	4.79248	4.79248	4.79248	4.79248	chr10	119861580	119862423	-		novel	NR_026939	CASC2	antisense	843
chr10:120266867-120268719-	2	0	0	0	7.75929	4.79248	4.79248	4.79248	chr10	120266866	120268719	-		novel			intergenic	1853
chr10:120445495-120489922-	0	0	0	3	4.79248	4.79248	4.79248	9.40675	chr10	120445494	120489922	-	hsa_circ_0092846	circBase	uc010qst.1	CACUL1	exonic	888
chr10:120530104-120530917-	2	0	0	0	7.75929	4.79248	4.79248	4.79248	chr10	120530103	120530917	-		novel			intergenic	814
chr10:121351488-121353025-	0	0	4	0	4.79248	4.79248	9.0516	4.79248	chr10	121351487	121353025	-		novel	ENST00000479729	TIAL1	exonic	204
chr10:122509884-122510523+	0	0	2	0	4.79248	4.79248	8.12504	4.79248	chr10	122509883	122510523	+		novel	NR_049879	MIR5694	intronic	640
chr10:122683591-122684379-	3	0	0	0	8.2814	4.79248	4.79248	4.79248	chr10	122683590	122684379	-		novel	NR_049879	MIR5694	antisense	789
chr10:122704867-122705272-	0	2	0	0	4.79248	7.51013	4.79248	4.79248	chr10	122704866	122705272	-		novel	ENST00000414774	RP11-95I16.2	intronic	406
chr10:122819526-122819863-	0	0	0	2	4.79248	4.79248	4.79248	8.85094	chr10	122819525	122819863	-		novel			intergenic	338
chr10:122838471-122838678+	0	0	2	0	4.79248	4.79248	8.12504	4.79248	chr10	122838470	122838678	+		novel			intergenic	208
chr10:123298106-123325218-	0	0	5	2	4.79248	4.79248	9.35838	8.85094	chr10	123298105	123325218	-	hsa_circ_0092984	circBase	NM_000141	FGFR2	exonic	639
chr10:123464090-123465051-	0	2	0	0	4.79248	7.51013	4.79248	4.79248	chr10	123464089	123465051	-		novel			intergenic	962
chr10:123658356-123683844+	0	0	0	0	4.79248	4.79248	4.79248	4.79248	chr10	123658355	123683844	+		novel	NM_007041	ATE1	antisense	25489
chr10:124166092-124175518+	0	0	2	0	4.79248	4.79248	8.12504	4.79248	chr10	124166091	124175518	+		novel	NM_021622	PLEKHA1	exonic	368
chr10:124436227-124436402-	2	0	0	0	7.75929	4.79248	4.79248	4.79248	chr10	124436226	124436402	-		novel	TCONS_l2_00003294	XLOC_l2_001771	antisense	176
chr10:124708178-124709272+	0	2	0	0	4.79248	7.51013	4.79248	4.79248	chr10	124708177	124709272	+		novel	NM_024942	C10orf88	antisense	1095
chr10:124793872-124806814+	0	0	0	0	4.79248	4.79248	4.79248	4.79248	chr10	124793871	124806814	+	hsa_circ_0093021	circBase	NM_001609	ACADSB	exonic	948
chr10:125088386-125088540+	0	2	0	0	4.79248	7.51013	4.79248	4.79248	chr10	125088385	125088540	+		novel			intergenic	155
chr10:125098431-125100651+	0	2	0	0	4.79248	7.51013	4.79248	4.79248	chr10	125098430	125100651	+		novel			intergenic	2221
chr10:125165536-125167523+	0	3	0	0	4.79248	8.02007	4.79248	4.79248	chr10	125165535	125167523	+		novel	ENST00000448347	RP11-282I1.1	intronic	1988
chr10:125183142-125184313+	0	0	0	0	4.79248	4.79248	4.79248	4.79248	chr10	125183141	125184313	+		novel	ENST00000448347	RP11-282I1.1	intronic	1172
chr10:125424400-125424594+	0	2	0	0	4.79248	7.51013	4.79248	4.79248	chr10	125424399	125424594	+		novel			intergenic	195
chr10:125530813-125531090-	0	0	3	0	4.79248	4.79248	8.66146	4.79248	chr10	125530812	125531090	-		novel	ENST00000241305	CPXM2	intronic	278
chr10:125625078-125625347-	0	2	0	0	4.79248	7.51013	4.79248	4.79248	chr10	125625077	125625347	-		novel	ENST00000241305	CPXM2	intronic	270
chr10:125650682-125651209-	0	3	0	0	4.79248	8.02007	4.79248	4.79248	chr10	125650681	125651209	-		novel	ENST00000368854	CPXM2	intronic	528
chr10:125798031-125801963-	0	0	0	2	4.79248	4.79248	4.79248	8.85094	chr10	125798030	125801963	-	hsa_circ_0020305	circBase	NM_014863	CHST15	exonic	304
chr10:125798031-125804435-	0	0	7	0	4.79248	4.79248	9.82629	4.79248	chr10	125798030	125804435	-	hsa_circ_0020306	circBase	NM_014863	CHST15	exonic	644
chr10:125798031-125806240-	0	0	2	0	4.79248	4.79248	8.12504	4.79248	chr10	125798030	125806240	-	hsa_circ_0000264	circBase	NM_014863	CHST15	exonic	1702	Cerebellar neurodegeneration, acute myeloid leukemia (AML), cardiac hypertrophy, epithelial ovarian cancer (EOC), esophageal cancer, lung cancer, multiple myeloma (MM), non-alcoholic fatty liver disease (NAFLD), ovarian cancer (OC), pancreatic cancer, pituitary adenoma, prostate cancer, psoriasis
chr10:125819612-125820104-	0	2	0	0	4.79248	7.51013	4.79248	4.79248	chr10	125819611	125820104	-		novel	ENST00000346248	CHST15	intronic	493
chr10:125819643-125819897-	0	0	0	0	4.79248	4.79248	4.79248	4.79248	chr10	125819642	125819897	-		novel	ENST00000346248	CHST15	intronic	255
chr10:125819817-125819987+	0	0	2	2	4.79248	4.79248	8.12504	8.85094	chr10	125819816	125819987	+		novel	NM_014863	CHST15	antisense	171
chr10:125819817-125820104-	0	0	0	0	4.79248	4.79248	4.79248	4.79248	chr10	125819816	125820104	-		novel	ENST00000346248	CHST15	intronic	288
chr10:126176991-126186697+	0	0	0	0	4.79248	4.79248	4.79248	4.79248	chr10	126176990	126186697	+	hsa_circ_0003766	circBase	NM_022126	LHPP	exonic	311
chr10:126185641-126185994-	0	0	3	0	4.79248	4.79248	8.66146	4.79248	chr10	126185640	126185994	-		novel	NM_022126	LHPP	antisense	354
chr10:126358580-126359202-	2	0	0	0	7.75929	4.79248	4.79248	4.79248	chr10	126358579	126359202	-		novel	ENST00000280780	FAM53B	intronic	623
chr10:126370176-126370948+	0	0	1	2	4.79248	4.79248	7.26158	8.85094	chr10	126370175	126370948	+		novel	NM_014661	FAM53B	antisense	773
chr10:126370176-126370948-	0	0	1	1	4.79248	4.79248	7.26158	7.93503	chr10	126370175	126370948	-	hsa_circ_0000267	circBase	NM_014661	FAM53B	exonic	773	Duchenne muscular dystrophy (DMD), autism spectrum disorder (ASD), breast cancer, uveal melanoma
chr10:126370176-126384781+	0	0	0	0	4.79248	4.79248	4.79248	4.79248	chr10	126370175	126384781	+		novel	NM_014661	FAM53B	antisense	14606
chr10:126370176-126395456-	0	0	0	4	4.79248	4.79248	4.79248	9.80698	chr10	126370175	126395456	-	hsa_circ_0002282	circBase	NM_014661	FAM53B	exonic	1080
chr10:126372031-126372766+	0	3	0	0	4.79248	8.02007	4.79248	4.79248	chr10	126372030	126372766	+		novel	NM_014661	FAM53B	antisense	736
chr10:126429190-126429364+	0	0	0	0	4.79248	4.79248	4.79248	4.79248	chr10	126429189	126429364	+		novel	NM_014661	FAM53B	antisense	175
chr10:126502643-126503300+	0	0	2	0	4.79248	4.79248	8.12504	4.79248	chr10	126502642	126503300	+		novel	ENST00000298492	FAM175B	intronic	658
chr10:126613787-126614071+	0	0	0	0	4.79248	4.79248	4.79248	4.79248	chr10	126613786	126614071	+		novel	ENST00000508096	RP11-298J20.4	intronic	285
chr10:126631026-126650977+	0	0	4	0	4.79248	4.79248	9.0516	4.79248	chr10	126631025	126650977	+	hsa_circ_0004451	circBase	NM_017580	ZRANB1	sense overlapping	19952
chr10:126631026-126655350+	0	0	7	0	4.79248	4.79248	9.82629	4.79248	chr10	126631025	126655350	+	hsa_circ_0008915	circBase	uc010qug.2	ZRANB1	exonic	1039
chr10:126631026-126662967+	0	0	2	0	4.79248	4.79248	8.12504	4.79248	chr10	126631025	126662967	+	hsa_circ_0020336	circBase	uc010qug.2	ZRANB1	exonic	1464
chr10:127012810-127014198+	0	0	0	0	4.79248	4.79248	4.79248	4.79248	chr10	127012809	127014198	+		novel			intergenic	1389
chr10:127288423-127289055+	0	0	2	0	4.79248	4.79248	8.12504	4.79248	chr10	127288422	127289055	+		novel	uc001lij.3	TEX36	antisense	633
chr10:127291962-127292130-	0	2	0	0	4.79248	7.51013	4.79248	4.79248	chr10	127291961	127292130	-		novel	ENST00000532135	TEX36	intronic	169
chr10:127356196-127356710+	0	0	0	0	4.79248	4.79248	4.79248	4.79248	chr10	127356195	127356710	+		novel	NM_001128202	TEX36	antisense	515
chr10:127409773-127429770+	0	0	0	0	4.79248	4.79248	4.79248	4.79248	chr10	127409772	127429770	+		novel	NM_015608	EDRF1	exonic	2161
chr10:127483848-127484952-	0	2	0	0	4.79248	7.51013	4.79248	4.79248	chr10	127483847	127484952	-		novel	NM_000375	UROS	sense overlapping	1105
chr10:128279368-128282237-	0	0	0	0	4.79248	4.79248	4.79248	4.79248	chr10	128279367	128282237	-		novel	ENST00000488181	C10orf90	intronic	2870
chr10:128768966-128788867+	0	0	10	0	4.79248	4.79248	10.3276	4.79248	chr10	128768965	128788867	+	hsa_circ_0007142	circBase	NM_001290223	DOCK1	exonic	427
chr10:128768966-128798571+	0	0	8	1	4.79248	4.79248	10.0134	7.93503	chr10	128768965	128798571	+	hsa_circ_0002669	circBase	NM_001290223	DOCK1	exonic	939
chr10:128768966-128860040+	0	0	0	0	4.79248	4.79248	4.79248	4.79248	chr10	128768965	128860040	+	hsa_circ_0020394	circBase	NM_001290223	DOCK1	exonic	2399
chr10:128795012-128830584+	0	0	2	0	4.79248	4.79248	8.12504	4.79248	chr10	128795011	128830584	+	hsa_circ_0093071	circBase	NM_001290223	DOCK1	exonic	1439
chr10:128801332-128801569+	0	0	0	0	4.79248	4.79248	4.79248	4.79248	chr10	128801331	128801569	+		novel	ENST00000280333	DOCK1	intronic	238
chr10:128806996-128821588+	0	0	0	2	4.79248	4.79248	4.79248	8.85094	chr10	128806995	128821588	+	hsa_circ_0003515	circBase	NM_001290223	DOCK1	exonic	467
chr10:128806996-128824688+	0	0	3	0	4.79248	4.79248	8.66146	4.79248	chr10	128806995	128824688	+	hsa_circ_0093072	circBase	NM_001290223	DOCK1	exonic	639
chr10:128829914-128908618+	0	0	0	0	4.79248	4.79248	4.79248	4.79248	chr10	128829913	128908618	+		novel	NM_001380	DOCK1	exonic	999
chr10:128850945-128860040+	0	0	0	0	4.79248	4.79248	4.79248	4.79248	chr10	128850944	128860040	+	hsa_circ_0020460	circBase	NM_001290223	DOCK1	exonic	244
chr10:128904495-128908618+	0	0	1	0	4.79248	4.79248	7.26158	4.79248	chr10	128904494	128908618	+	hsa_circ_0006306	circBase	NM_001290223	DOCK1	exonic	178
chr10:129012456-129014413-	0	0	0	0	4.79248	4.79248	4.79248	4.79248	chr10	129012455	129014413	-		novel	NM_001380	DOCK1	antisense	1958
chr10:129095011-129095182+	0	0	0	0	4.79248	4.79248	4.79248	4.79248	chr10	129095010	129095182	+		novel	ENST00000280333	DOCK1	intronic	172
chr10:129234184-129236438-	2	0	0	0	7.75929	4.79248	4.79248	4.79248	chr10	129234183	129236438	-		novel	NM_001380	DOCK1	antisense	2255
chr10:129701763-129701926+	0	0	0	0	4.79248	4.79248	4.79248	4.79248	chr10	129701762	129701926	+		novel			intergenic	164
chr10:129738024-129738383-	0	2	0	0	4.79248	7.51013	4.79248	4.79248	chr10	129738023	129738383	-		novel	NM_006504	PTPRE	antisense	360
chr10:129833903-129834236+	0	0	0	0	4.79248	4.79248	4.79248	4.79248	chr10	129833902	129834236	+		novel	ENST00000254667	PTPRE	intronic	334
chr10:130108600-130108760+	0	3	0	0	4.79248	8.02007	4.79248	4.79248	chr10	130108599	130108760	+		novel	NR_120619	LINC01163	intronic	161
chr10:130205529-130205959+	0	4	0	0	4.79248	8.39607	4.79248	4.79248	chr10	130205528	130205959	+		novel			intergenic	431
chr10:130674878-130678171+	0	4	0	0	4.79248	8.39607	4.79248	4.79248	chr10	130674877	130678171	+		novel			intergenic	3294
chr10:130676038-130677652-	4	0	0	0	8.66395	4.79248	4.79248	4.79248	chr10	130676037	130677652	-		novel			intergenic	1615
chr10:130679100-130679451+	0	2	0	0	4.79248	7.51013	4.79248	4.79248	chr10	130679099	130679451	+		novel			intergenic	352
chr10:130795464-130795774+	0	2	0	0	4.79248	7.51013	4.79248	4.79248	chr10	130795463	130795774	+		novel			intergenic	311
chr10:131540896-131541081+	0	2	0	0	4.79248	7.51013	4.79248	4.79248	chr10	131540895	131541081	+		novel	ENST00000306010	MGMT	intronic	186
chr10:131735888-131737226-	2	0	0	0	7.75929	4.79248	4.79248	4.79248	chr10	131735887	131737226	-		novel	ENST00000355311	EBF3	intronic	1339
chr10:131841568-131842619+	0	0	0	0	4.79248	4.79248	4.79248	4.79248	chr10	131841567	131842619	+		novel	TCONS_l2_00003828	XLOC_l2_002160	antisense	1052
chr10:131995658-131995865-	0	2	0	0	4.79248	7.51013	4.79248	4.79248	chr10	131995657	131995865	-		novel			intergenic	208
chr10:132293448-132293895-	5	0	0	0	8.96602	4.79248	4.79248	4.79248	chr10	132293447	132293895	-		novel			intergenic	448
chr10:132476031-132476431+	0	0	0	0	4.79248	4.79248	4.79248	4.79248	chr10	132476030	132476431	+		novel			intergenic	401
chr10:133364799-133365407-	2	0	0	0	7.75929	4.79248	4.79248	4.79248	chr10	133364798	133365407	-		novel			intergenic	609
chr10:133731070-133732123+	0	0	0	3	4.79248	4.79248	4.79248	9.40675	chr10	133731069	133732123	+		novel	TCONS_00018649	XLOC_009000	antisense	1054
chr10:133757472-133758963+	0	0	6	0	4.79248	4.79248	9.61122	4.79248	chr10	133757471	133758963	+	hsa_circ_0020523	circBase	NM_018461	PPP2R2D	exonic	343
chr10:133948317-133948835+	0	4	0	0	4.79248	8.39607	4.79248	4.79248	chr10	133948316	133948835	+		novel	NM_001105521	JAKMIP3	sense overlapping	519
chr10:134048384-134048602+	0	2	0	0	4.79248	7.51013	4.79248	4.79248	chr10	134048383	134048602	+		novel	NM_173575	STK32C	antisense	219
chr10:134093389-134093994+	0	2	0	0	4.79248	7.51013	4.79248	4.79248	chr10	134093388	134093994	+		novel	NM_173575	STK32C	antisense	606
chr10:134176566-134176766-	0	0	0	0	4.79248	4.79248	4.79248	4.79248	chr10	134176565	134176766	-		novel	NM_030626	LRRC27	antisense	201
chr10:134291804-134292814+	0	2	0	0	4.79248	7.51013	4.79248	4.79248	chr10	134291803	134292814	+		novel			intergenic	1011
chr10:134333230-134334848+	0	4	0	0	4.79248	8.39607	4.79248	4.79248	chr10	134333229	134334848	+		novel	ENST00000445190	LINC01165	antisense	1619
chr10:134503896-134540409+	0	0	0	2	4.79248	4.79248	4.79248	8.85094	chr10	134503895	134540409	+	hsa_circ_0093129	circBase	NM_005539	INPP5A	exonic	426
chr10:134517025-134517285-	0	0	0	0	4.79248	4.79248	4.79248	4.79248	chr10	134517024	134517285	-		novel	NM_005539	INPP5A	antisense	261
chr10:134677099-134677511+	0	3	0	0	4.79248	8.02007	4.79248	4.79248	chr10	134677098	134677511	+		novel	NM_001200049	CFAP46	antisense	413
chr10:134771107-134771364+	0	3	0	0	4.79248	8.02007	4.79248	4.79248	chr10	134771106	134771364	+		novel	NR_120627	LINC01166	antisense	258
chr10:134871204-134871778+	0	2	0	0	4.79248	7.51013	4.79248	4.79248	chr10	134871203	134871778	+		novel			intergenic	575
chr10:134871220-134871794+	0	2	0	0	4.79248	7.51013	4.79248	4.79248	chr10	134871219	134871794	+		novel			intergenic	575
chr10:135151368-135151956-	0	0	0	0	4.79248	4.79248	4.79248	4.79248	chr10	135151367	135151956	-		novel	uc021qbf.1	PRAP1	antisense	589
chr10:135152298-135152927-	0	0	0	0	4.79248	4.79248	4.79248	4.79248	chr10	135152297	135152927	-		novel	uc021qbf.1	PRAP1	antisense	630
chr10:135280702-135341076+	0	0	0	0	4.79248	4.79248	4.79248	4.79248	chr10	135280701	135341076	+		novel	NM_000773	CYP2E1	sense overlapping	60375
chr10:135290467-135292618+	0	2	0	0	4.79248	7.51013	4.79248	4.79248	chr10	135290466	135292618	+		novel	ENST00000356567	RP11-108K14.4	intronic	2152
chr10:135429503-135430650+	0	2	0	0	4.79248	7.51013	4.79248	4.79248	chr10	135429502	135430650	+		novel			intergenic	1148
chr10:135499944-135500628-	3	0	0	0	8.2814	4.79248	4.79248	4.79248	chr10	135499943	135500628	-		novel			intergenic	685
chr11:362430-362597-	0	0	0	0	4.79248	4.79248	4.79248	4.79248	chr11	362429	362597	-		novel			intergenic	168
chr11:433314-433937-	0	0	2	0	4.79248	4.79248	8.12504	4.79248	chr11	433313	433937	-		novel	NM_001012302	ANO9	exonic	269
chr11:581492-582387+	0	0	0	2	4.79248	4.79248	4.79248	8.85094	chr11	581491	582387	+		novel	NM_020901	PHRF1	sense overlapping	896
chr11:581492-611692+	0	0	0	4	4.79248	4.79248	4.79248	9.80698	chr11	581491	611692	+		novel	NM_020901	PHRF1	sense overlapping	30201
chr11:992503-993381+	0	0	0	2	4.79248	4.79248	4.79248	8.85094	chr11	992502	993381	+		novel	NM_012305	AP2A2	exonic	281
chr11:1087957-1088257+	0	2	0	0	4.79248	7.51013	4.79248	4.79248	chr11	1087956	1088257	+		novel	NM_002457	MUC2	sense overlapping	301
chr11:1087957-1088257-	0	3	0	0	4.79248	8.02007	4.79248	4.79248	chr11	1087956	1088257	-		novel	NM_002457	MUC2	antisense	301
chr11:1442785-1442986-	0	2	0	0	4.79248	7.51013	4.79248	4.79248	chr11	1442784	1442986	-		novel	NM_003957	BRSK2	antisense	202
chr11:1774518-1774827+	0	0	0	0	4.79248	4.79248	4.79248	4.79248	chr11	1774517	1774827	+		novel	NM_001909	CTSD	antisense	310
chr11:2168683-2169000+	0	0	0	0	4.79248	4.79248	4.79248	4.79248	chr11	2168682	2169000	+		novel	NR_028043	IGF2-AS	sense overlapping	318
chr11:2403013-2403555+	2	0	0	0	7.75929	4.79248	4.79248	4.79248	chr11	2403012	2403555	+		novel	ENST00000263645	CD81	intronic	543
chr11:2446075-2446226+	0	2	0	0	4.79248	7.51013	4.79248	4.79248	chr11	2446074	2446226	+		novel			intergenic	152
chr11:2535315-2535524+	0	0	2	0	4.79248	4.79248	8.12504	4.79248	chr11	2535314	2535524	+		novel	ENST00000155840	KCNQ1	intronic	210
chr11:2535315-2535524-	0	0	8	0	4.79248	4.79248	10.0134	4.79248	chr11	2535314	2535524	-		novel	NM_000218	KCNQ1	antisense	210
chr11:2684977-2685191+	0	0	0	0	4.79248	4.79248	4.79248	4.79248	chr11	2684976	2685191	+		novel	ENST00000155840	KCNQ1	intronic	215
chr11:2703410-2704263-	3	0	0	0	8.2814	4.79248	4.79248	4.79248	chr11	2703409	2704263	-		novel	NR_002728	KCNQ1OT1	sense overlapping	854
chr11:2710650-2710803-	0	0	2	0	4.79248	4.79248	8.12504	4.79248	chr11	2710649	2710803	-		novel	NR_002728	KCNQ1OT1	sense overlapping	154
chr11:2854585-2856504+	0	0	0	2	4.79248	4.79248	4.79248	8.85094	chr11	2854584	2856504	+		novel	ENST00000155840	KCNQ1	intronic	1920
chr11:2972489-3000467-	0	0	0	0	4.79248	4.79248	4.79248	4.79248	chr11	2972488	3000467	-	hsa_circ_0020816	circBase	NM_005969	NAP1L4	exonic	1139
chr11:3216575-3216896+	0	0	3	0	4.79248	4.79248	8.66146	4.79248	chr11	3216574	3216896	+		novel			intergenic	322
chr11:3723693-3726586-	0	0	0	2	4.79248	4.79248	4.79248	8.85094	chr11	3723692	3726586	-		novel	NM_016320	NUP98	exonic	587
chr11:3752621-3774638-	0	0	0	0	4.79248	4.79248	4.79248	4.79248	chr11	3752620	3774638	-	hsa_circ_0000274	circBase	NM_005387	NUP98	exonic	556	Duchenne muscular dystrophy (DMD), acute myeloid leukemia (AML), breast cancer, cardiac hypertrophy, cholangiocarcinoma, chronic lymphocytic leukemia (CLL), colorectal cancer, endometrial cancer, epithelial ovarian cancer (EOC), facioscapulohumeral muscular dystrophy (FSHD), glioblastoma multiforme (GBM), head and neck squamous cell carcinoma (HNSCC), kidney cancer, limb-girdle muscular dystrophi…
chr11:3794862-3797251-	0	0	0	0	4.79248	4.79248	4.79248	4.79248	chr11	3794861	3797251	-	hsa_circ_0004960	circBase	NM_005387	NUP98	exonic	248
chr11:4123223-4127453+	0	0	0	0	4.79248	4.79248	4.79248	4.79248	chr11	4123222	4127453	+	hsa_circ_0007414	circBase	NM_001033	RRM1	exonic	267
chr11:4123223-4133292+	0	0	0	0	4.79248	4.79248	4.79248	4.79248	chr11	4123222	4133292	+	hsa_circ_0007923	circBase	NM_001033	RRM1	exonic	631
chr11:4620983-4622108-	0	2	0	0	4.79248	7.51013	4.79248	4.79248	chr11	4620982	4622108	-		novel	NM_018073	TRIM68	sense overlapping	1126
chr11:5067438-5067656-	3	0	0	0	8.2814	4.79248	4.79248	4.79248	chr11	5067437	5067656	-		novel			intergenic	219
chr11:5922366-5922614+	0	2	0	0	4.79248	7.51013	4.79248	4.79248	chr11	5922365	5922614	+		novel	uc001mbq.1	TRIM5	antisense	249
chr11:6518680-6520169-	0	0	2	0	4.79248	4.79248	8.12504	4.79248	chr11	6518679	6520169	-	hsa_circ_0096121	circBase	NM_144666	DNHD1	antisense	1490
chr11:6519354-6560040-	0	0	0	2	4.79248	4.79248	4.79248	8.85094	chr11	6519353	6560040	-		novel	NM_144666	DNHD1	antisense	40687
chr11:6962802-6977013+	0	0	6	0	4.79248	4.79248	9.61122	4.79248	chr11	6962801	6977013	+	hsa_circ_0008338	circBase	ENST00000529903	ZNF215	exonic	405
chr11:7051020-7053336+	0	2	0	0	4.79248	7.51013	4.79248	4.79248	chr11	7051019	7053336	+		novel	ENST00000299481	NLRP14	intronic	2317
chr11:7554521-7558025+	0	2	0	0	4.79248	7.51013	4.79248	4.79248	chr11	7554520	7558025	+		novel	ENST00000299492	PPFIBP2	intronic	3505
chr11:7614363-7631653+	0	0	6	0	4.79248	4.79248	9.61122	4.79248	chr11	7614362	7631653	+	hsa_circ_0006891	circBase	NM_003621	PPFIBP2	exonic	339
chr11:7670031-7673075+	0	0	0	0	4.79248	4.79248	4.79248	4.79248	chr11	7670030	7673075	+		novel	NM_003621	PPFIBP2	exonic	639
chr11:7693525-7702275+	0	6	0	0	4.79248	8.94092	4.79248	4.79248	chr11	7693524	7702275	+		novel	NM_016229	CYB5R2	antisense	8751
chr11:8018522-8018818-	0	0	0	0	4.79248	4.79248	4.79248	4.79248	chr11	8018521	8018818	-		novel	ENST00000533626	EIF3F	antisense	297
chr11:8111157-8111778+	0	0	3	0	4.79248	4.79248	8.66146	4.79248	chr11	8111156	8111778	+		PMID:25242744	NM_003320	TUB	exonic	215
chr11:8158925-8161740+	0	0	0	0	4.79248	4.79248	4.79248	4.79248	chr11	8158924	8161740	+		novel	NM_024557	RIC3	antisense	2816
chr11:8158925-8161740-	0	0	3	0	4.79248	4.79248	8.66146	4.79248	chr11	8158924	8161740	-	hsa_circ_0096554	circBase	NM_024557	RIC3	exonic	397
chr11:8435042-8486369-	0	0	0	0	4.79248	4.79248	4.79248	4.79248	chr11	8435041	8486369	-	hsa_circ_0096614	circBase	NM_001289058	STK33	exonic	1005
chr11:8946243-8949170-	0	2	0	0	4.79248	7.51013	4.79248	4.79248	chr11	8946242	8949170	-		novel	NM_020643	C11orf16	sense overlapping	2928
chr11:9096837-9097512-	4	0	0	0	8.66395	4.79248	4.79248	4.79248	chr11	9096836	9097512	-		novel	ENST00000309263	SCUBE2	intronic	676
chr11:9171628-9173989-	0	0	0	2	4.79248	4.79248	4.79248	8.85094	chr11	9171627	9173989	-		novel	NM_015213	DENND5A	exonic	299
chr11:9215041-9229179-	0	0	3	0	4.79248	4.79248	8.66146	4.79248	chr11	9215040	9229179	-	hsa_circ_0003546	circBase	NM_015213	DENND5A	exonic	1028
chr11:9303239-9303388-	0	0	7	0	4.79248	4.79248	9.82629	4.79248	chr11	9303238	9303388	-		novel	ENST00000299596	TMEM41B	intronic	150
chr11:9409884-9410754+	0	0	0	0	4.79248	4.79248	4.79248	4.79248	chr11	9409883	9410754	+		novel	ENST00000379719	IPO7	intronic	871
chr11:9450087-9463744+	0	0	0	4	4.79248	4.79248	4.79248	9.80698	chr11	9450086	9463744	+	hsa_circ_0021185	circBase	NM_006391	IPO7	exonic	1684
chr11:9451221-9452550+	0	0	6	0	4.79248	4.79248	9.61122	4.79248	chr11	9451220	9452550	+	hsa_circ_0005092	circBase	NM_006391	IPO7	exonic	290
chr11:9519315-9522801-	0	0	0	0	4.79248	4.79248	4.79248	4.79248	chr11	9519314	9522801	-		novel	uc021qdp.1	DM376720	sense overlapping	3487
chr11:9735013-9770730+	0	0	3	0	4.79248	4.79248	8.66146	4.79248	chr11	9735012	9770730	+	hsa_circ_0096863	circBase	NM_015055	SWAP70	exonic	1411
chr11:9759760-9770730+	0	0	4	0	4.79248	4.79248	9.0516	4.79248	chr11	9759759	9770730	+		novel	NM_015055	SWAP70	exonic	571
chr11:9864172-9871765-	0	0	0	0	4.79248	4.79248	4.79248	4.79248	chr11	9864171	9871765	-	hsa_circ_0096875	circBase	NM_030962	SBF2	exonic	646
chr11:10019813-10024236-	0	0	0	0	4.79248	4.79248	4.79248	4.79248	chr11	10019812	10024236	-	hsa_circ_0007055	circBase	NM_030962	SBF2	exonic	356
chr11:10078263-10078794-	0	5	0	0	4.79248	8.69407	4.79248	4.79248	chr11	10078262	10078794	-		novel	ENST00000256190	SBF2	intronic	532
chr11:10661134-10662235+	0	2	0	0	4.79248	7.51013	4.79248	4.79248	chr11	10661133	10662235	+		novel	NM_130385	MRVI1	antisense	1102
chr11:10979367-10979661-	0	3	0	0	4.79248	8.02007	4.79248	4.79248	chr11	10979366	10979661	-		novel			intergenic	295
chr11:11261199-11261379+	0	0	0	0	4.79248	4.79248	4.79248	4.79248	chr11	11261198	11261379	+		novel	ENST00000531961	MTND5P21	sense overlapping	181
chr11:11312245-11312500+	0	0	3	0	4.79248	4.79248	8.66146	4.79248	chr11	11312244	11312500	+		novel	NM_198516	GALNT18	antisense	256
chr11:11330042-11330212-	0	0	0	3	4.79248	4.79248	4.79248	9.40675	chr11	11330041	11330212	-		novel	ENST00000227756	GALNT18	intronic	171
chr11:11566921-11567153-	0	0	3	0	4.79248	4.79248	8.66146	4.79248	chr11	11566920	11567153	-		novel	ENST00000227756	GALNT18	intronic	233
chr11:11941703-11962095+	0	0	3	0	4.79248	4.79248	8.66146	4.79248	chr11	11941702	11962095	+		novel	NM_017944	USP47	exonic	1344
chr11:12710796-12711165+	4	0	0	0	8.66395	4.79248	4.79248	4.79248	chr11	12710795	12711165	+		novel	ENST00000334310	TEAD1	intronic	370
chr11:12712968-12713292+	0	0	0	0	4.79248	4.79248	4.79248	4.79248	chr11	12712967	12713292	+		novel	ENST00000334310	TEAD1	intronic	325
chr11:12785726-12785981+	0	0	4	1	4.79248	4.79248	9.0516	7.93503	chr11	12785725	12785981	+	hsa_circ_0095328	circBase	NM_021961	TEAD1	exonic	256
chr11:13007587-13022773-	0	0	9	0	4.79248	4.79248	10.179	4.79248	chr11	13007586	13022773	-		novel	NR_038904	LINC00958	sense overlapping	15187
chr11:13435077-13443385-	0	0	2	0	4.79248	4.79248	8.12504	4.79248	chr11	13435076	13443385	-	hsa_circ_0008967	circBase	NM_032320	BTBD10	exonic	707
chr11:13435077-13466728-	0	0	2	0	4.79248	4.79248	8.12504	4.79248	chr11	13435076	13466728	-	hsa_circ_0003234	circBase	NM_032320	BTBD10	exonic	865
chr11:13875781-13876870-	3	0	0	0	8.2814	4.79248	4.79248	4.79248	chr11	13875780	13876870	-		novel	ENST00000525381	RP11-98J9.3	intronic	1090
chr11:14479330-14480233-	0	0	4	0	4.79248	4.79248	9.0516	4.79248	chr11	14479329	14480233	-	hsa_circ_0095400	circBase	ENST00000525214	COPB1	exonic	256
chr11:14606253-14607258+	0	0	0	3	4.79248	4.79248	4.79248	9.40675	chr11	14606252	14607258	+		novel	NM_148976	PSMA1	antisense	1006
chr11:15145424-15146282-	0	0	3	0	4.79248	4.79248	8.66146	4.79248	chr11	15145423	15146282	-		novel	NM_001031853	INSC	antisense	859
chr11:15156669-15156935+	0	0	0	0	4.79248	4.79248	4.79248	4.79248	chr11	15156668	15156935	+		novel	ENST00000379554	INSC	intronic	267
chr11:15672304-15673593+	0	0	5	0	4.79248	4.79248	9.35838	4.79248	chr11	15672303	15673593	+		novel	ENST00000532242	RP11-396O20.1	intronic	1290
chr11:15672304-15673593-	0	0	4	0	4.79248	4.79248	9.0516	4.79248	chr11	15672303	15673593	-		novel	NM_001293172	LOC102724957	antisense	1290
chr11:16623602-16623884-	0	0	0	3	4.79248	4.79248	4.79248	9.40675	chr11	16623601	16623884	-		novel	uc001mmi.3	SOX6	intronic	283
chr11:16629526-16630784+	3	0	0	0	8.2814	4.79248	4.79248	4.79248	chr11	16629525	16630784	+		novel	uc001mmh.1	SOX6	antisense	1259
chr11:16802378-16802542-	0	0	0	0	4.79248	4.79248	4.79248	4.79248	chr11	16802377	16802542	-		novel	ENST00000531066	PLEKHA7	intronic	165
chr11:16872738-16877461-	0	0	0	2	4.79248	4.79248	4.79248	8.85094	chr11	16872737	16877461	-	hsa_circ_0021371	circBase	NM_175058	PLEKHA7	exonic	391
chr11:16907250-16907573-	0	0	0	4	4.79248	4.79248	4.79248	9.80698	chr11	16907249	16907573	-		novel	ENST00000355661	PLEKHA7	intronic	324
chr11:16983456-16999974-	0	0	0	2	4.79248	4.79248	4.79248	8.85094	chr11	16983455	16999974	-		novel	ENST00000355661	PLEKHA7	intronic	16519
chr11:17042020-17045203+	0	0	4	0	4.79248	4.79248	9.0516	4.79248	chr11	17042019	17045203	+		novel	ENST00000530490	OR7E14P	intronic	3184
chr11:17067170-17067566-	0	0	0	0	4.79248	4.79248	4.79248	4.79248	chr11	17067169	17067566	-		novel	ENST00000530490	OR7E14P	antisense	397
chr11:17141333-17170334-	0	0	0	0	4.79248	4.79248	4.79248	4.79248	chr11	17141332	17170334	-		novel	NM_002645	PIK3C2A	exonic	1519
chr11:17351674-17359081+	0	0	3	0	4.79248	4.79248	8.66146	4.79248	chr11	17351673	17359081	+		novel	uc001mmx.5	NUCB2	exonic	440
chr11:17881549-17881753-	0	2	0	0	4.79248	7.51013	4.79248	4.79248	chr11	17881548	17881753	-		novel	ENST00000265965	SERGEF	intronic	205
chr11:18305342-18307006-	0	0	3	0	4.79248	4.79248	8.66146	4.79248	chr11	18305341	18307006	-	hsa_circ_0007484	circBase	NM_007216	HPS5	exonic	221
chr11:18312989-18313566-	0	0	2	0	4.79248	4.79248	8.12504	4.79248	chr11	18312988	18313566	-	hsa_circ_0000279	circBase	NM_007216	HPS5	exonic	578
chr11:18312989-18314523-	0	0	15	2	4.79248	4.79248	10.9021	8.85094	chr11	18312988	18314523	-	hsa_circ_0000280	circBase	NM_007216	HPS5	exonic	656
chr11:18443458-18444658-	0	0	2	0	4.79248	4.79248	8.12504	4.79248	chr11	18443457	18444658	-		novel	NM_002301	LDHC	antisense	1201
chr11:18536463-18536926-	2	0	0	0	7.75929	4.79248	4.79248	4.79248	chr11	18536462	18536926	-		novel	ENST00000251968	TSG101	intronic	464
chr11:19707841-19708321-	0	2	0	0	4.79248	7.51013	4.79248	4.79248	chr11	19707840	19708321	-		novel	NM_001111018	NAV2	antisense	481
chr11:20101610-20136341+	0	0	0	2	4.79248	4.79248	4.79248	8.85094	chr11	20101609	20136341	+		novel	NM_145117	NAV2	exonic	1985
chr11:21033050-21033237+	0	0	0	0	4.79248	4.79248	4.79248	4.79248	chr11	21033049	21033237	+		novel	ENST00000298925	NELL1	intronic	188
chr11:22358828-22359555-	3	0	0	0	8.2814	4.79248	4.79248	4.79248	chr11	22358827	22359555	-		novel	ENST00000528009	CTD-2140G10.2	sense overlapping	728
chr11:23367095-23367466-	0	4	0	3	4.79248	8.39607	4.79248	9.40675	chr11	23367094	23367466	-		novel			intergenic	372
chr11:25510997-25511311+	0	3	0	0	4.79248	8.02007	4.79248	4.79248	chr11	25510996	25511311	+		novel			intergenic	315
chr11:25874966-25875119-	0	2	0	0	4.79248	7.51013	4.79248	4.79248	chr11	25874965	25875119	-		novel			intergenic	154
chr11:26434872-26484695+	0	0	2	0	4.79248	4.79248	8.12504	4.79248	chr11	26434871	26484695	+		novel	NM_031418	ANO3	sense overlapping	49824
chr11:26694213-26694421-	0	2	0	0	4.79248	7.51013	4.79248	4.79248	chr11	26694212	26694421	-		novel	ENST00000396005	SLC5A12	intronic	209
chr11:26732305-26734288-	0	0	5	0	4.79248	4.79248	9.35838	4.79248	chr11	26732304	26734288	-		novel	NM_178498	SLC5A12	sense overlapping	1984
chr11:27412641-27434407-	0	0	4	0	4.79248	4.79248	9.0516	4.79248	chr11	27412640	27434407	-	hsa_circ_0095645	circBase	NM_018490	LGR4	exonic	216
chr11:28232609-28252532+	0	0	3	0	4.79248	4.79248	8.66146	4.79248	chr11	28232608	28252532	+		PMID:25070500	NM_152636	METTL15	sense overlapping	19924
chr11:28841256-28841407+	2	0	0	0	7.75929	4.79248	4.79248	4.79248	chr11	28841255	28841407	+		novel	ENST00000513853	RP11-115J23.1	intronic	152
chr11:30849658-30852834-	0	0	2	0	4.79248	4.79248	8.12504	4.79248	chr11	30849657	30852834	-		novel	uc001mss.1	DCDC5	sense overlapping	3177
chr11:30865207-30867288+	0	2	0	0	4.79248	7.51013	4.79248	4.79248	chr11	30865206	30867288	+		novel	uc001mss.1	DCDC5	antisense	2082
chr11:31821620-31821785+	0	3	0	0	4.79248	8.02007	4.79248	4.79248	chr11	31821619	31821785	+		novel	NM_000280	PAX6	antisense	166
chr11:32110168-32110675-	0	3	0	0	4.79248	8.02007	4.79248	4.79248	chr11	32110167	32110675	-		novel	uc021qfp.1	RCN1	antisense	508
chr11:32118690-32120074+	0	0	0	0	4.79248	4.79248	4.79248	4.79248	chr11	32118689	32120074	+	hsa_circ_0007245	circBase	NM_002901	RCN1	exonic	373
chr11:32608558-32623368+	0	0	0	0	4.79248	4.79248	4.79248	4.79248	chr11	32608557	32623368	+	hsa_circ_0095693	circBase	NM_006360	EIF3M	exonic	962
chr11:32901387-32901708+	4	2	0	0	8.66395	7.51013	4.79248	4.79248	chr11	32901386	32901708	+		novel			intergenic	322
chr11:32948703-32956981+	0	0	3	0	4.79248	4.79248	8.66146	4.79248	chr11	32948702	32956981	+	hsa_circ_0021570	circBase	NM_001076786	QSER1	exonic	3968
chr11:33113817-33127610-	0	0	0	0	4.79248	4.79248	4.79248	4.79248	chr11	33113816	33127610	-	hsa_circ_0095706	circBase	NM_001326	CSTF3	exonic	1089
chr11:33307959-33309057+	0	0	109	2	4.79248	4.79248	13.7453	8.85094	chr11	33307958	33309057	+	hsa_circ_0000284	circBase	NM_005734	HIPK3	exonic	1099	Alzheimer's disease, Duchenne muscular dystrophy (DMD), Inclusion body myositis (IBM), PFV-1 infection, T-cell leukemia, acute lymphoblastic leukemia (ALL), acute myeloid leukemia (AML), asthma, autism spectrum disorder (ASD), bladder cancer, breast cancer, cardiac hypertrophy, cervical cancer, cholangiocarcinoma, chronic lymphocytic leukemia (CLL), colorectal cancer, coronary artery disease, der…
chr11:33307959-33309057-	0	0	7	1	4.79248	4.79248	9.82629	7.93503	chr11	33307958	33309057	-		novel	NM_005734	HIPK3	antisense	1099
chr11:33350056-33369559+	0	0	0	0	4.79248	4.79248	4.79248	4.79248	chr11	33350055	33369559	+		novel	NM_005734	HIPK3	exonic	1209
chr11:33362514-33363232+	0	0	3	1	4.79248	4.79248	8.66146	7.93503	chr11	33362513	33363232	+	hsa_circ_0000285	circBase	NM_005734	HIPK3	exonic	284	acute lymphoblastic leukemia (ALL), acute myeloid leukemia (AML), bladder cancer, cardiac hypertrophy, cervical cancer, chronic lymphocytic leukemia (CLL), glioblastoma, hepatocellular carcinoma (HCC), malignant melanoma, neuroblastoma (NB), pancreatic cancer, prostate cancer, uterine leiomyoma (ULM)
chr11:33362514-33370833+	0	0	10	0	4.79248	4.79248	10.3276	4.79248	chr11	33362513	33370833	+		novel	NM_005734	HIPK3	exonic	1194
chr11:33689419-33690090+	0	0	0	0	4.79248	4.79248	4.79248	4.79248	chr11	33689418	33690090	+		novel	NM_012194	KIAA1549L	sense overlapping	672
chr11:34016084-34017517+	0	0	0	0	4.79248	4.79248	4.79248	4.79248	chr11	34016083	34017517	+		novel			intergenic	1434
chr11:34016252-34016570+	0	0	0	0	4.79248	4.79248	4.79248	4.79248	chr11	34016251	34016570	+		novel			intergenic	319
chr11:34087534-34087841+	0	0	0	0	4.79248	4.79248	4.79248	4.79248	chr11	34087533	34087841	+		novel	ENST00000341394	CAPRIN1	intronic	308
chr11:34093273-34098189+	0	0	5	0	4.79248	4.79248	9.35838	4.79248	chr11	34093272	34098189	+	hsa_circ_0005974	circBase	NM_005898	CAPRIN1	exonic	472
chr11:34104372-34111003+	0	0	3	0	4.79248	4.79248	8.66146	4.79248	chr11	34104371	34111003	+	hsa_circ_0021639	circBase	NM_005898	CAPRIN1	exonic	467
chr11:34107611-34113603+	0	0	0	0	4.79248	4.79248	4.79248	4.79248	chr11	34107610	34113603	+	hsa_circ_0000287	circBase	NM_005898	CAPRIN1	exonic	739	Cerebellar neurodegeneration, Waldenstrom Macroglobulinemia (WM), breast cancer, cardiac hypertrophy, cardiomyopathy, colorectal cancer, coronary artery disease, heart failure, hepatocellular carcinoma (HCC), lung cancer, myeloproliferative disorder, myocardial infarction, ovarian cancer (OC), retinitis pigmentosa (RP), rhabdomyosarcoma, schizophrenia
chr11:34111726-34113603+	0	0	6	0	4.79248	4.79248	9.61122	4.79248	chr11	34111725	34113603	+	hsa_circ_0004851	circBase	NM_005898	CAPRIN1	exonic	412
chr11:34121474-34121675+	0	0	5	0	4.79248	4.79248	9.35838	4.79248	chr11	34121473	34121675	+		novel	NM_005898	CAPRIN1	sense overlapping	202
chr11:34155866-34169213+	0	0	0	3	4.79248	4.79248	4.79248	9.40675	chr11	34155865	34169213	+		novel	NM_024662	NAT10	sense overlapping	13348
chr11:34156797-34158209+	0	0	0	0	4.79248	4.79248	4.79248	4.79248	chr11	34156796	34158209	+		novel	ENST00000527971	NAT10	intronic	1413
chr11:34978931-34999729+	0	0	6	0	4.79248	4.79248	9.61122	4.79248	chr11	34978930	34999729	+	hsa_circ_0021712	circBase	NM_003477	PDHX	exonic	681
chr11:34991686-35006275+	0	0	1	3	4.79248	4.79248	7.26158	9.40675	chr11	34991685	35006275	+	hsa_circ_0000290	circBase	NM_003477	PDHX	exonic	366	acute lymphoblastic leukemia (ALL), acute myeloid leukemia (AML), cardiac hypertrophy, colorectal cancer, lung cancer, non-alcoholic fatty liver disease (NAFLD), prostate cancer
chr11:35106679-35108871-	0	2	0	0	4.79248	7.51013	4.79248	4.79248	chr11	35106678	35108871	-		novel			intergenic	2193
chr11:35349799-35350001+	0	0	0	3	4.79248	4.79248	4.79248	9.40675	chr11	35349798	35350001	+		novel	NM_004171	SLC1A2	antisense	203
chr11:35770626-35772034+	0	0	2	0	4.79248	4.79248	8.12504	4.79248	chr11	35770625	35772034	+		novel	ENST00000299413	TRIM44	intronic	1409
chr11:36248635-36248980+	0	0	4	0	4.79248	4.79248	9.0516	4.79248	chr11	36248634	36248980	+	hsa_circ_0006988	circBase	NM_174902	LDLRAD3	exonic	346
chr11:36804633-36804866+	0	2	0	0	4.79248	7.51013	4.79248	4.79248	chr11	36804632	36804866	+		novel			intergenic	234
chr11:37028238-37028905-	2	0	0	0	7.75929	4.79248	4.79248	4.79248	chr11	37028237	37028905	-		novel			intergenic	668
chr11:37129889-37130211-	0	2	0	0	4.79248	7.51013	4.79248	4.79248	chr11	37129888	37130211	-		novel			intergenic	323
chr11:39406609-39410974+	0	2	0	0	4.79248	7.51013	4.79248	4.79248	chr11	39406608	39410974	+		novel			intergenic	4366
chr11:40292744-40295149-	2	0	0	0	7.75929	4.79248	4.79248	4.79248	chr11	40292743	40295149	-		novel	ENST00000278198	LRRC4C	intronic	2406
chr11:41541399-41541873+	0	0	5	0	4.79248	4.79248	9.35838	4.79248	chr11	41541398	41541873	+		novel	ENST00000526978	RP11-124G5.3	antisense	475
chr11:42438260-42439044-	0	0	0	0	4.79248	4.79248	4.79248	4.79248	chr11	42438259	42439044	-		novel			intergenic	785
chr11:43173072-43173867-	0	0	4	0	4.79248	4.79248	9.0516	4.79248	chr11	43173071	43173867	-		novel	ENST00000533565	HNRNPKP3	intronic	796
chr11:43179048-43180222+	0	0	3	0	4.79248	4.79248	8.66146	4.79248	chr11	43179047	43180222	+		novel	ENST00000533565	HNRNPKP3	antisense	1175
chr11:43976489-43981904+	0	2	0	0	4.79248	7.51013	4.79248	4.79248	chr11	43976488	43981904	+		novel	ENST00000526408	RP11-613D13.4	intronic	5416
chr11:44129233-44135851+	0	0	5	0	4.79248	4.79248	9.35838	4.79248	chr11	44129232	44135851	+	hsa_circ_0009018	circBase	NM_000401	EXT2	exonic	773
chr11:44279774-44280942-	0	2	0	0	4.79248	7.51013	4.79248	4.79248	chr11	44279773	44280942	-		novel			intergenic	1169
chr11:44537786-44539086-	2	0	0	0	7.75929	4.79248	4.79248	4.79248	chr11	44537785	44539086	-		novel			intergenic	1301
chr11:44956598-44956859+	0	0	0	3	4.79248	4.79248	4.79248	9.40675	chr11	44956597	44956859	+		novel	NM_006034	TP53I11	antisense	262
chr11:45645603-45645779+	0	0	0	0	4.79248	4.79248	4.79248	4.79248	chr11	45645602	45645779	+		novel			intergenic	177
chr11:45835716-45836627-	0	0	0	0	4.79248	4.79248	4.79248	4.79248	chr11	45835715	45836627	-		novel	ENST00000534128	CTD-2210P24.6	antisense	912
chr11:45883611-45893784+	0	0	0	0	4.79248	4.79248	4.79248	4.79248	chr11	45883610	45893784	+	hsa_circ_0000295	circBase	NM_021117	CRY2	exonic	1132	acute lymphoblastic leukemia (ALL), acute myeloid leukemia (AML), breast cancer, cervical cancer, colorectal cancer, epithelial ovarian cancer (EOC), hepatocellular carcinoma (HCC), kidney cancer, lung cancer, malignant melanoma, ovarian cancer (OC), pancreatic ductal adenocarcinoma (PDAC), prostate cancer, psoriasis, retinitis pigmentosa (RP), uterine leiomyoma (ULM)
chr11:45939958-45940844-	0	0	0	0	4.79248	4.79248	4.79248	4.79248	chr11	45939957	45940844	-		novel	ENST00000532681	PEX16	sense overlapping	887
chr11:46098305-46105853-	0	0	0	0	4.79248	4.79248	4.79248	4.79248	chr11	46098304	46105853	-	hsa_circ_0095866	circBase	NM_016621	PHF21A	exonic	236
chr11:46098305-46113774-	0	0	4	2	4.79248	4.79248	9.0516	8.85094	chr11	46098304	46113774	-	hsa_circ_0000296	circBase	NM_016621	PHF21A	exonic	277	Cerebellar neurodegeneration, acute myeloid leukemia (AML), cardiac hypertrophy, epithelial ovarian cancer (EOC), esophageal cancer, non-alcoholic fatty liver disease (NAFLD), pancreatic cancer, pituitary adenoma, prostate cancer
chr11:46829581-46842819-	0	0	0	0	4.79248	4.79248	4.79248	4.79248	chr11	46829580	46842819	-	hsa_circ_0095900	circBase	NM_014756	CKAP5	exonic	1015
chr11:47308028-47309661+	2	0	0	0	7.75929	4.79248	4.79248	4.79248	chr11	47308027	47309661	+		novel	ENST00000524530	MADD	intronic	1634
chr11:47317047-47317606+	0	0	0	2	4.79248	4.79248	4.79248	8.85094	chr11	47317046	47317606	+	hsa_circ_0095913	circBase	NM_003682	MADD	exonic	243
chr11:47377901-47378070-	0	0	0	2	4.79248	4.79248	4.79248	8.85094	chr11	47377900	47378070	-		novel	ENST00000227163	SPI1	intronic	170
chr11:47433477-47434018+	0	0	0	0	4.79248	4.79248	4.79248	4.79248	chr11	47433476	47434018	+		novel	NM_152264	SLC39A13	exonic	236
chr11:47433477-47434018-	0	0	0	0	4.79248	4.79248	4.79248	4.79248	chr11	47433476	47434018	-		novel	NM_152264	SLC39A13	antisense	542
chr11:47444125-47444524-	0	0	4	0	4.79248	4.79248	9.0516	4.79248	chr11	47444124	47444524	-	hsa_circ_0006723	circBase	NM_002804	PSMC3	exonic	293
chr11:47505005-47506075-	0	0	0	2	4.79248	4.79248	4.79248	8.85094	chr11	47505004	47506075	-	hsa_circ_0006027	circBase	NM_006560	CELF1	exonic	215
chr11:47656224-47657123-	0	0	0	2	4.79248	4.79248	4.79248	8.85094	chr11	47656223	47657123	-		novel	NM_014342	MTCH2	exonic	90
chr11:47752926-47758292-	0	0	2	0	4.79248	4.79248	8.12504	4.79248	chr11	47752925	47758292	-	hsa_circ_0095934	circBase	NM_015308	FNBP4	exonic	552
chr11:47769287-47769579-	3	0	0	0	8.2814	4.79248	4.79248	4.79248	chr11	47769286	47769579	-		novel	ENST00000263773	FNBP4	intronic	293
chr11:47774468-47776216-	0	0	2	0	4.79248	4.79248	8.12504	4.79248	chr11	47774467	47776216	-	hsa_circ_0004075	circBase	NM_015308	FNBP4	exonic	324
chr11:48364836-48367260+	0	0	0	0	4.79248	4.79248	4.79248	4.79248	chr11	48364835	48367260	+		novel	NM_001005513	OR4C45	antisense	2425
chr11:48711776-48712149-	2	0	0	0	7.75929	4.79248	4.79248	4.79248	chr11	48711775	48712149	-		novel			intergenic	374
chr11:49837571-49837821-	0	0	0	0	4.79248	4.79248	4.79248	4.79248	chr11	49837570	49837821	-		novel			intergenic	251
chr11:50074852-50075538+	2	0	0	0	7.75929	4.79248	4.79248	4.79248	chr11	50074851	50075538	+		novel			intergenic	687
chr11:50075539-50075709+	0	0	0	0	4.79248	4.79248	4.79248	4.79248	chr11	50075538	50075709	+		novel			intergenic	171
chr11:50321225-50321395-	0	0	0	0	4.79248	4.79248	4.79248	4.79248	chr11	50321224	50321395	-		novel			intergenic	171
chr11:50321396-50322082-	2	0	0	0	7.75929	4.79248	4.79248	4.79248	chr11	50321395	50322082	-		novel			intergenic	687
chr11:50335501-50335672-	0	0	0	0	4.79248	4.79248	4.79248	4.79248	chr11	50335500	50335672	-		novel			intergenic	172
chr11:50530412-50531611+	0	2	0	0	4.79248	7.51013	4.79248	4.79248	chr11	50530411	50531611	+		novel			intergenic	1200
chr11:50531752-50532254+	0	4	0	0	4.79248	8.39607	4.79248	4.79248	chr11	50531751	50532254	+		novel			intergenic	503
chr11:50603467-50608846-	5	0	0	0	8.96602	4.79248	4.79248	4.79248	chr11	50603466	50608846	-		novel			intergenic	5380
chr11:51153778-51155433+	0	0	0	0	4.79248	4.79248	4.79248	4.79248	chr11	51153777	51155433	+		novel			intergenic	1656
chr11:51297252-51297597+	0	0	0	0	4.79248	4.79248	4.79248	4.79248	chr11	51297251	51297597	+		novel			intergenic	346
chr11:51371083-51372973-	2	0	0	0	7.75929	4.79248	4.79248	4.79248	chr11	51371082	51372973	-		novel			intergenic	1891
chr11:55019319-55020173-	0	3	0	0	4.79248	8.02007	4.79248	4.79248	chr11	55019318	55020173	-		novel			intergenic	855
chr11:56213710-56216323+	2	0	0	0	7.75929	4.79248	4.79248	4.79248	chr11	56213709	56216323	+		novel	uc001nit.2	OR8U8	intronic	2614
chr11:56409166-56409678+	0	2	0	0	4.79248	7.51013	4.79248	4.79248	chr11	56409165	56409678	+		novel	uc001nit.2	OR8U8	intronic	513
chr11:56409166-56409678-	0	4	0	0	4.79248	8.39607	4.79248	4.79248	chr11	56409165	56409678	-		novel	NM_001002925	OR5AP2	sense overlapping	513
chr11:57083248-57084552-	3	0	0	0	8.2814	4.79248	4.79248	4.79248	chr11	57083247	57084552	-		novel	ENST00000358252	TNKS1BP1	intronic	1305
chr11:57258697-57259335+	0	0	3	0	4.79248	4.79248	8.66146	4.79248	chr11	57258696	57259335	+		novel	NM_003627	SLC43A1	antisense	639
chr11:57258697-57259335-	0	0	0	0	4.79248	4.79248	4.79248	4.79248	chr11	57258696	57259335	-	hsa_circ_0005204	circBase	NM_003627	SLC43A1	exonic	322
chr11:57436067-57436220+	0	3	0	0	4.79248	8.02007	4.79248	4.79248	chr11	57436066	57436220	+		novel	ENST00000287169	ZDHHC5	intronic	154
chr11:57536710-57537724-	0	0	0	3	4.79248	4.79248	4.79248	9.40675	chr11	57536709	57537724	-		novel	NM_001331	CTNND1	antisense	1015
chr11:58671617-58671966-	3	0	0	0	8.2814	4.79248	4.79248	4.79248	chr11	58671616	58671966	-		novel	ENST00000533636	GLYATL2	sense overlapping	350
chr11:58867464-58867639-	0	0	0	2	4.79248	4.79248	4.79248	8.85094	chr11	58867463	58867639	-		novel			intergenic	176
chr11:58925692-58926123+	0	2	0	0	4.79248	7.51013	4.79248	4.79248	chr11	58925691	58926123	+		novel			intergenic	432
chr11:59986215-59986611-	3	0	0	0	8.2814	4.79248	4.79248	4.79248	chr11	59986214	59986611	-		novel	ENST00000398984	MS4A4E	intronic	397
chr11:60034729-60035352+	3	0	0	0	8.2814	4.79248	4.79248	4.79248	chr11	60034728	60035352	+		novel			intergenic	624
chr11:60925277-60927309-	0	0	0	0	4.79248	4.79248	4.79248	4.79248	chr11	60925276	60927309	-		novel	ENST00000301765	VPS37C	intronic	2033
chr11:61039147-61042056+	0	0	0	3	4.79248	4.79248	4.79248	9.40675	chr11	61039146	61042056	+		novel	NM_152718	VWCE	antisense	2910
chr11:61039147-61042056-	0	0	3	6	4.79248	4.79248	8.66146	10.377	chr11	61039146	61042056	-	hsa_circ_0022245	circBase	NM_152718	VWCE	exonic	290
chr11:61133517-61135470+	0	0	2	4	4.79248	4.79248	8.12504	9.80698	chr11	61133516	61135470	+	hsa_circ_0002058	circBase	NM_016464	TMEM138	exonic	248
chr11:61205097-61205585+	0	0	8	0	4.79248	4.79248	10.0134	4.79248	chr11	61205096	61205585	+	hsa_circ_0000311	circBase	NM_017841	SDHAF2	exonic	334
chr11:61205097-61205592+	0	0	0	0	4.79248	4.79248	4.79248	4.79248	chr11	61205096	61205592	+	hsa_circ_0096029	circBase	ENST00000541135	RP11-286N22.8	exonic	341
chr11:61229970-61230356+	0	2	0	0	4.79248	7.51013	4.79248	4.79248	chr11	61229969	61230356	+		novel	ENST00000536670	RP11-286N22.8	intronic	387
chr11:61293382-61294390+	0	2	0	0	4.79248	7.51013	4.79248	4.79248	chr11	61293381	61294390	+		novel	NM_004200	SYT7	antisense	1009
chr11:61607806-61608197+	0	0	0	0	4.79248	4.79248	4.79248	4.79248	chr11	61607805	61608197	+		novel	NM_004265	FADS2	exonic	300
chr11:62276795-62278105-	0	0	3	0	4.79248	4.79248	8.66146	4.79248	chr11	62276794	62278105	-		novel	ENST00000257247	AHNAK	intronic	1311
chr11:62287396-62297751-	0	0	0	2	4.79248	4.79248	4.79248	8.85094	chr11	62287395	62297751	-		novel	ENST00000257247	AHNAK	intronic	10356
chr11:62287480-62287863+	0	0	7	0	4.79248	4.79248	9.82629	4.79248	chr11	62287479	62287863	+		novel	NM_001620	AHNAK	antisense	384
chr11:62288466-62288687-	0	0	3	0	4.79248	4.79248	8.66146	4.79248	chr11	62288465	62288687	-		novel	ENST00000257247	AHNAK	intronic	222
chr11:62292592-62292831-	0	0	0	0	4.79248	4.79248	4.79248	4.79248	chr11	62292591	62292831	-		novel	ENST00000257247	AHNAK	intronic	240
chr11:62292754-62293137-	0	0	0	0	4.79248	4.79248	4.79248	4.79248	chr11	62292753	62293137	-		novel	ENST00000257247	AHNAK	intronic	384
chr11:62293729-62294112-	0	0	0	5	4.79248	4.79248	4.79248	10.12	chr11	62293728	62294112	-		novel	ENST00000257247	AHNAK	intronic	384
chr11:62296012-62296212-	0	0	0	2	4.79248	4.79248	4.79248	8.85094	chr11	62296011	62296212	-		novel	ENST00000257247	AHNAK	intronic	201
chr11:62296684-62298057+	0	4	0	0	4.79248	8.39607	4.79248	4.79248	chr11	62296683	62298057	+		novel	NM_001620	AHNAK	antisense	1374
chr11:62296684-62298057-	0	3	0	0	4.79248	8.02007	4.79248	4.79248	chr11	62296683	62298057	-		novel	ENST00000257247	AHNAK	intronic	1374
chr11:62297389-62297673-	0	0	0	2	4.79248	4.79248	4.79248	8.85094	chr11	62297388	62297673	-		novel	ENST00000257247	AHNAK	intronic	285
chr11:62301863-62302609-	0	3	0	0	4.79248	8.02007	4.79248	4.79248	chr11	62301862	62302609	-		novel	NM_001620	AHNAK	sense overlapping	747
chr11:62406455-62407203-	0	0	2	0	4.79248	4.79248	8.12504	4.79248	chr11	62406454	62407203	-	hsa_circ_0008011	circBase	NM_198334	GANAB	exonic	342
chr11:62480659-62480969-	0	0	6	0	4.79248	4.79248	9.61122	4.79248	chr11	62480658	62480969	-		novel	ENST00000403734	HNRNPUL2-BSCL2	intronic	311
chr11:62491059-62491898-	0	0	1	0	4.79248	4.79248	7.26158	4.79248	chr11	62491058	62491898	-	hsa_circ_0007866	circBase	NR_037946	HNRNPUL2-BSCL2	exonic	353
chr11:62540851-62541150+	0	0	0	0	4.79248	4.79248	4.79248	4.79248	chr11	62540850	62541150	+		novel	ENST00000294168	TAF6L	intronic	300
chr11:62601165-62601999+	0	5	0	0	4.79248	8.69407	4.79248	4.79248	chr11	62601164	62601999	+		novel	ENST00000535817	RP11-727F15.9	sense overlapping	835
chr11:62602903-62603508-	0	0	2	0	4.79248	4.79248	8.12504	4.79248	chr11	62602902	62603508	-		novel	NM_018093	WDR74	exonic	325
chr11:62652649-62653080+	0	0	11	0	4.79248	4.79248	10.4623	4.79248	chr11	62652648	62653080	+	hsa_circ_0022591	circBase	NM_002394	SLC3A2	exonic	325
chr11:63540271-63540458+	0	0	0	0	4.79248	4.79248	4.79248	4.79248	chr11	63540270	63540458	+		novel	TCONS_00019653	XLOC_009458	antisense	188
chr11:63961661-63965446-	0	0	0	2	4.79248	4.79248	4.79248	8.85094	chr11	63961660	63965446	-		novel	NM_006819	STIP1	antisense	3786
chr11:64409126-64409709+	0	2	0	0	4.79248	7.51013	4.79248	4.79248	chr11	64409125	64409709	+		novel	NM_015080	NRXN2	antisense	584
chr11:64575687-64575961+	0	3	0	0	4.79248	8.02007	4.79248	4.79248	chr11	64575686	64575961	+		novel	NM_000244	MEN1	antisense	275
chr11:65198240-65205128+	0	0	0	0	4.79248	4.79248	4.79248	4.79248	chr11	65198239	65205128	+	hsa_circ_0003812	circBase	NR_131012	NEAT1	sense overlapping	6889
chr11:65267709-65267933+	0	0	0	0	4.79248	4.79248	4.79248	4.79248	chr11	65267708	65267933	+		novel	NR_002819	MALAT1	sense overlapping	225
chr11:65268342-65268651+	0	0	0	0	4.79248	4.79248	4.79248	4.79248	chr11	65268341	65268651	+		novel	NR_002819	MALAT1	sense overlapping	310
chr11:65269792-65271140+	0	0	0	2	4.79248	4.79248	4.79248	8.85094	chr11	65269791	65271140	+		novel	NR_002819	MALAT1	sense overlapping	1349
chr11:65271704-65271894+	0	0	0	0	4.79248	4.79248	4.79248	4.79248	chr11	65271703	65271894	+		novel	NR_002819	MALAT1	sense overlapping	191
chr11:65272658-65272846+	0	0	1	1	4.79248	4.79248	7.26158	7.93503	chr11	65272657	65272846	+	hsa_circ_0096166	circBase	NR_002819	MALAT1	sense overlapping	189
chr11:65332898-65334090+	0	5	0	0	4.79248	8.69407	4.79248	4.79248	chr11	65332897	65334090	+		novel			intergenic	1193
chr11:65403877-65404218-	0	2	0	0	4.79248	7.51013	4.79248	4.79248	chr11	65403876	65404218	-		novel	NM_032223	PCNXL3	antisense	342
chr11:65831357-65831535+	0	0	0	0	4.79248	4.79248	4.79248	4.79248	chr11	65831356	65831535	+		novel	ENST00000322535	SF3B2	intronic	179
chr11:66349526-66349973+	0	0	0	0	4.79248	4.79248	4.79248	4.79248	chr11	66349525	66349973	+		novel			intergenic	448
chr11:66410921-66411611-	0	0	0	0	4.79248	4.79248	4.79248	4.79248	chr11	66410920	66411611	-		novel	NM_002896	RBM4	antisense	691
chr11:66436086-66436762-	0	0	0	2	4.79248	4.79248	4.79248	8.85094	chr11	66436085	66436762	-	hsa_circ_0004168	circBase	NM_031492	RBM4B	exonic	677
chr11:66526514-66529921+	0	0	0	4	4.79248	4.79248	4.79248	9.80698	chr11	66526513	66529921	+	hsa_circ_0096217	circBase	ENST00000527368	C11orf80	exonic	426
[truncated: 10,575 more rows]
