# Supplementary material for: Analysis of exosomal circRNAs upon irradiation in pancreatic cancer cell repopulation
Source: BMC Med Genomics. 2020 Jul 29;13:107. doi: 10.1186/s12920-020-00756-3 (PMC7391519; doi:10.1186/s12920-020-00756-3)
Supplement: Supplementary file 2 — Additional file 2: Supplementary Data 2. Detail information of the differentially expressed circRNAs identified in this study – see Full Excel version. [file 12920_2020_756_MOESM2_ESM.xlsx]

## Sheet: up_B_vs_A
Differentially expressed circRNAs for: up_B_vs_A Fold Change cut-off: 2.0 P-value cut-off: 0.05 Column A: CircRNAID, the ID of the identified circRNA by DCC. Column B ~ G: edgeR results for differentially expressed circRNAs. Column H ~ K: junction reads, the junction read number of each sample. Column L ~ O: logCPM by edgeR, CPM is the acronym of "counts per million". Column O ~ S: the coordinate…
	B_vs_A up regulated circRNAs
	P-value, Fold change and Regulation						junction reads				logCPM by edgeR				Annotations
CircRNAID	logFC	logCPM	LR	PValue	FDR	regulation	B1	B3	A1	A2	B1	B3	A1	A2	chrom	txStart	txEnd	strand	circBaseID	source	best_transcript	GeneName	Catalog	predicted_sequence_length	circRNA-associated diseases
chr19:23541232-23545527-	6.36971	9.60242	6.12197	0.0133512	0.525416	up	16	1	0	0	10.994	7.93503	4.79248	4.79248	chr19	23541231	23545527	-	hsa_circ_0109315	circBase	ENST00000596989	ZNF91	intronic	4296
chr19:6702138-6702590-	7.80301	10.7794	11.9315	0.000551932	0.478641	up	8	24	0	0	10.0134	12.3543	4.79248	4.79248	chr19	6702137	6702590	-	hsa_circ_0002130	circBase	NM_000064	C3	exonic	195
chr6:87925621-87928449+	6.72342	9.8709	7.43026	0.00641361	0.525416	up	16	4	0	0	10.994	9.80698	4.79248	4.79248	chr6	87925620	87928449	+	hsa_circ_0004058	circBase	NM_015021	ZNF292	exonic	370
chr5:176370336-176385155-	6.39354	9.62449	6.20541	0.0127361	0.525416	up	8	6	0	0	10.0134	10.377	4.79248	4.79248	chr5	176370335	176385155	-	hsa_circ_0001558	circBase	NM_016290	UIMC1	exonic	397
chr2:24357989-24369956+	6.56919	9.7511	6.85803	0.00882439	0.525416	up	17	2	0	0	11.0803	8.85094	4.79248	4.79248	chr2	24357988	24369956	+	hsa_circ_0000982	circBase	NM_001145710	FAM228B	exonic	587	epithelial ovarian cancer (EOC), malignant melanoma
chr1:247318868-247323115-	7.7392	10.7206	11.6404	0.000645364	0.478641	up	16	18	0	0	10.994	11.9418	4.79248	4.79248	chr1	247318867	247323115	-	hsa_circ_0002922	circBase	NM_001243740	ZNF124	sense overlapping	4248
chr19:5604594-5604947-	6.19908	9.48049	5.53689	0.0186197	0.525416	up	14	1	0	0	10.8041	7.93503	4.79248	4.79248	chr19	5604593	5604947	-	hsa_circ_0000880	circBase	NM_014649	SAFB2	exonic	263
chr1:117944808-117957453+	6.10495	9.41541	5.14048	0.0233742	0.525416	up	13	1	0	0	10.6989	7.93503	4.79248	4.79248	chr1	117944807	117957453	+	hsa_circ_0000117	circBase	NM_006699	MAN1A2	exonic	472	prostate cancer
chr9:138773479-138774924-	8.33122	11.2482	14.299	0.000155947	0.342219	up	43	16	0	0	12.4079	11.7731	4.79248	4.79248	chr9	138773478	138774924	-	hsa_circ_0001900	circBase	NM_015447	CAMSAP1	exonic	425	colorectal cancer, multiple sclerosis, ovarian cancer (OC)
chr8:131164982-131193126-	7.10779	10.1795	9.07552	0.00259054	0.525416	up	18	7	0	0	11.1617	10.5951	4.79248	4.79248	chr8	131164981	131193126	-	hsa_circ_0008934	circBase	NM_018482	ASAP1	exonic	550
chr21:46275125-46281186-	6.13052	9.43906	5.24284	0.0220373	0.525416	up	0	9	0	0	4.79248	10.9519	4.79248	4.79248	chr21	46275124	46281186	-	hsa_circ_0001200	circBase	NM_004339	PTTG1IP	exonic	328
chr5:167915607-167921655+	8.17297	11.1049	13.7086	0.00021347	0.342219	up	34	17	0	0	12.071	11.8599	4.79248	4.79248	chr5	167915606	167921655	+	hsa_circ_0001550	circBase	NM_002887	RARS	exonic	534
chr14:102506573-102507010+	6.44653	9.6615	6.40512	0.0113792	0.525416	up	12	4	0	0	10.5854	9.80698	4.79248	4.79248	chr14	102506572	102507010	+	hsa_circ_0002398	circBase	NM_001376	DYNC1H1	exonic	251
chr1:219366424-219414650+	6.16519	9.46012	5.39495	0.0201951	0.525416	up	7	5	0	0	9.82629	10.12	4.79248	4.79248	chr1	219366423	219414650	+	hsa_circ_0004417	circBase	NM_138794	LYPLAL1	sense overlapping	48227
chr17:57430576-57430887+	6.3968	9.62124	6.22135	0.0126219	0.525416	up	18	0	0	0	11.1617	4.79248	4.79248	4.79248	chr17	57430575	57430887	+	hsa_circ_0005600	circBase	NM_001005404	YPEL2	exonic	312
chr1:59805630-59844509+	6.74478	9.88374	7.51489	0.00611911	0.525416	up	23	0	0	0	11.5115	4.79248	4.79248	4.79248	chr1	59805629	59844509	+	hsa_circ_0006633	circBase	NM_018291	FGGY	exonic	353
chr12:12397196-12397589-	6.03932	9.37028	4.87712	0.027215	0.525416	up	14	0	0	0	10.8041	4.79248	4.79248	4.79248	chr12	12397195	12397589	-	hsa_circ_0000378	circBase	NM_002336	LRP6	exonic	394	Alzheimer's disease, B-cell chronic lymphocytic leukemia, Duchenne muscular dystrophy (DMD), Oral Carcinoma, acute lymphoblastic leukemia (ALL), acute myeloid leukemia (AML), acute promyelocytic leukemia (APL), autism spectrum disorder (ASD), bladder cancer, breast cancer, cardiac hypertrophy, cervical cancer, chronic lymphocytic leukemia (CLL), colorectal cancer, glioblastoma, glioma, hepatocell…
chrX:58272038-58276295+	6.03932	9.37028	4.87712	0.027215	0.525416	up	14	0	0	0	10.8041	4.79248	4.79248	4.79248	chrX	58272037	58276295	+		novel			intergenic	4258
chr15:65471272-65472542-	6.47225	9.67955	6.50407	0.0107628	0.525416	up	14	3	0	0	10.8041	9.40675	4.79248	4.79248	chr15	65471271	65472542	-	hsa_circ_0004374	circBase	NM_006660	CLPX	exonic	279
chr1:205585606-205593019-	6.5184	9.72085	6.67184	0.00979481	0.525416	up	3	10	0	0	8.66146	11.1019	4.79248	4.79248	chr1	205585605	205593019	-	hsa_circ_0000175	circBase	uc021pid.1	ELK4	exonic	1373	Duchenne muscular dystrophy (DMD), acute lymphoblastic leukemia (ALL), acute myeloid leukemia (AML), breast cancer, cardiac hypertrophy, cholangiocarcinoma, chronic lymphocytic leukemia (CLL), colorectal cancer, facioscapulohumeral muscular dystrophy (FSHD), glioblastoma multiforme (GBM), head and neck squamous cell carcinoma (HNSCC), kidney cancer, limb-girdle muscular dystrophies types 2A (LGMD…
chr19:18650181-18650530-	6.93741	10.0456	8.31446	0.00393308	0.525416	up	8	11	0	0	10.0134	11.2377	4.79248	4.79248	chr19	18650180	18650530	-	hsa_circ_0000915	circBase	NM_012181	FKBP8	exonic	259
chr3:149563798-149639014+	6.2828	9.54523	5.80946	0.0159402	0.525416	up	5	7	0	0	9.35838	10.5951	4.79248	4.79248	chr3	149563797	149639014	+	hsa_circ_0001346	circBase	NM_007282	RNF13	exonic	716	Alzheimer's disease, B-cell chronic lymphocytic leukemia, Cerebellar neurodegeneration, Hodgkin's lymphoma, Intrahepatic cholangiocarcinoma (ICC), Waldenstrom Macroglobulinemia (WM), acute lymphoblastic leukemia (ALL), acute myeloid leukemia (AML), acute promyelocytic leukemia (APL), adrenocortical carcinoma, autism spectrum disorder (ASD), bladder cancer, breast cancer, cardiac hypertrophy, card…
chr2:40655613-40657441-	6.52219	9.71481	6.6936	0.00967597	0.525416	up	18	1	0	0	11.1617	7.93503	4.79248	4.79248	chr2	40655612	40657441	-	hsa_circ_0005232	circBase	ENST00000403092	SLC8A1	exonic	1829
chr5:21491430-21497305+	8.45606	11.3694	14.763	0.000121905	0.342219	up	7	41	0	0	9.82629	13.1237	4.79248	4.79248	chr5	21491429	21497305	+	hsa_circ_0128780	circBase	NR_027028	GUSBP1	exonic	448
chr8:22054193-22054933+	6.03932	9.37028	4.87712	0.027215	0.525416	up	14	0	0	0	10.8041	4.79248	4.79248	4.79248	chr8	22054192	22054933	+	hsa_circ_0002075	circBase	NM_001199	BMP1	exonic	342
chr7:128845044-128846428+	6.0667	9.39373	4.97643	0.025695	0.525416	up	1	8	0	0	7.26158	10.7845	4.79248	4.79248	chr7	128845043	128846428	+	hsa_circ_0001742	circBase	NM_005631	SMO	exonic	727	Duchenne muscular dystrophy (DMD), acute myeloid leukemia (AML), breast cancer, cardiac hypertrophy, cholangiocarcinoma, chronic lymphocytic leukemia (CLL), colorectal cancer, facioscapulohumeral muscular dystrophy (FSHD), glioblastoma multiforme (GBM), head and neck squamous cell carcinoma (HNSCC), kidney cancer, limb-girdle muscular dystrophies types 2A (LGMD2A), lung cancer, malignant melanoma…
chr2:58449077-58459247-	6.3952	9.62285	6.21365	0.0126769	0.525416	up	13	3	0	0	10.6989	9.40675	4.79248	4.79248	chr2	58449076	58459247	-	hsa_circ_0001009	circBase	NM_018062	FANCL	exonic	278
chr5:32135678-32143986-	6.46936	9.68331	6.49007	0.0108479	0.525416	up	4	9	0	0	9.0516	10.9519	4.79248	4.79248	chr5	32135677	32143986	-	hsa_circ_0001470	circBase	NM_022130	GOLPH3	exonic	247
chrX:139865340-139866824+	7.07453	10.1463	8.93776	0.00279336	0.525416	up	29	0	0	0	11.8431	4.79248	4.79248	4.79248	chrX	139865339	139866824	+	hsa_circ_0001946	circBase	NM_004065	CDR1	antisense	1485
chr16:53175091-53191453+	6.2828	9.54523	5.80946	0.0159402	0.525416	up	5	7	0	0	9.35838	10.5951	4.79248	4.79248	chr16	53175090	53191453	+	hsa_circ_0105527	circBase	NM_025134	CHD9	sense overlapping	16363
chr4:129913322-129925031-	6.00424	9.34723	4.73998	0.0294695	0.525416	up	12	1	0	0	10.5854	7.93503	4.79248	4.79248	chr4	129913321	129925031	-	hsa_circ_0001439	circBase	NM_144643	SCLT1	exonic	396
chr3:125032152-125050082-	6.25753	9.52267	5.72914	0.0166857	0.525416	up	13	2	0	0	10.6989	8.85094	4.79248	4.79248	chr3	125032151	125050082	-	hsa_circ_0001333	circBase	NM_021964	ZNF148	exonic	566	Cerebellar neurodegeneration, Duchenne muscular dystrophy (DMD), Waldenstrom Macroglobulinemia (WM), autism spectrum disorder (ASD), breast cancer, cardiac hypertrophy, cardiomyopathy, colorectal cancer, coronary artery disease, heart failure, hepatocellular carcinoma (HCC), lung cancer, myeloproliferative disorder, myocardial infarction, ovarian cancer (OC), retinitis pigmentosa (RP), rhabdomyos…
chr15:64791492-64792365+	6.44798	9.65971	6.412	0.0113351	0.525416	up	17	1	0	0	11.0803	7.93503	4.79248	4.79248	chr15	64791491	64792365	+	hsa_circ_0000615	circBase	NM_015042	ZNF609	sense overlapping	874	B-cell chronic lymphocytic leukemia, Cerebellar neurodegeneration, Duchenne muscular dystrophy (DMD), Hodgkin's lymphoma, Inclusion body myositis (IBM), Intrahepatic cholangiocarcinoma (ICC), acute lymphoblastic leukemia (ALL), acute myeloid leukemia (AML), acute promyelocytic leukemia (APL), adrenocortical carcinoma, autism spectrum disorder (ASD), bladder cancer, breast cancer, cardiac hypertro…
chr4:144464662-144465125+	7.35675	10.3847	10.0204	0.00154812	0.525416	up	27	5	0	0	11.7408	10.12	4.79248	4.79248	chr4	144464661	144465125	+	hsa_circ_0001445	circBase	NM_003601	SMARCA5	exonic	269
chr5:176963359-176966148-	6.13052	9.43906	5.24284	0.0220373	0.525416	up	0	9	0	0	4.79248	10.9519	4.79248	4.79248	chr5	176963358	176966148	-	hsa_circ_0002972	circBase	NR_024019	FAM193B	exonic	866
chr1:155408118-155408859-	6.51972	9.71882	6.67958	0.00975237	0.525416	up	8	7	0	0	10.0134	10.5951	4.79248	4.79248	chr1	155408117	155408859	-	hsa_circ_0000137	circBase	NM_018489	ASH1L	exonic	742	Alzheimer's disease, PFV-1 infection, acute myeloid leukemia (AML), colorectal cancer, hepatocellular carcinoma (HCC), lung cancer, multiple myeloma (MM), multiple sclerosis, ovarian cancer (OC), pancreatic cancer, prostate cancer, testicular germ cell tumor, uterine leiomyoma (ULM)
chr11:120345269-120348235+	6.25753	9.52267	5.72914	0.0166857	0.525416	up	13	2	0	0	10.6989	8.85094	4.79248	4.79248	chr11	120345268	120348235	+	hsa_circ_0002100	circBase	NM_015313	ARHGEF12	exonic	499
chr3:171965323-171969331+	7.4397	10.463	10.3482	0.00129601	0.525416	up	9	17	0	0	10.179	11.8599	4.79248	4.79248	chr3	171965322	171969331	+	hsa_circ_0006156	circBase	NM_022763	FNDC3B	exonic	526
chr1:21083659-21100103-	6.13052	9.43906	5.24284	0.0220373	0.525416	up	0	9	0	0	4.79248	10.9519	4.79248	4.79248	chr1	21083658	21100103	-	hsa_circ_0000024	circBase	NM_016287	HP1BP3	exonic	631	Duchenne muscular dystrophy (DMD), acute myeloid leukemia (AML), breast cancer, cardiac hypertrophy, cholangiocarcinoma, chronic lymphocytic leukemia (CLL), colorectal cancer, endometrial cancer, epithelial ovarian cancer (EOC), facioscapulohumeral muscular dystrophy (FSHD), glioblastoma multiforme (GBM), head and neck squamous cell carcinoma (HNSCC), kidney cancer, limb-girdle muscular dystrophi…
chr12:32760891-32764217+	6.61205	9.79337	7.00496	0.00812844	0.525416	up	1	12	0	0	7.26158	11.3619	4.79248	4.79248	chr12	32760890	32764217	+	hsa_circ_0000390	circBase	NM_139241	FGD4	exonic	345	Alzheimer's disease, PFV-1 infection, acute lymphoblastic leukemia (ALL), acute myeloid leukemia (AML), bladder cancer, cardiac hypertrophy, cervical cancer, colorectal cancer, epithelial ovarian cancer (EOC), hepatocellular carcinoma (HCC), lung cancer, multiple myeloma (MM), pancreatic cancer, pancreatic ductal adenocarcinoma (PDAC), pituitary adenoma, prostate cancer, schizophrenia, testicular…
chr19:13039156-13039661-	6.61205	9.79337	7.00496	0.00812844	0.525416	up	1	12	0	0	7.26158	11.3619	4.79248	4.79248	chr19	13039155	13039661	-	hsa_circ_0000896	circBase	NM_004461	FARSA	exonic	338	acute lymphoblastic leukemia (ALL)
chr16:53907698-53922863+	6.44798	9.65971	6.412	0.0113351	0.525416	up	17	1	0	0	11.0803	7.93503	4.79248	4.79248	chr16	53907697	53922863	+	hsa_circ_0005941	circBase	NM_001080432	FTO	exonic	344
chr20:57014001-57016139+	6.19669	9.48137	5.52498	0.0187468	0.525416	up	9	4	0	0	10.179	9.80698	4.79248	4.79248	chr20	57014000	57016139	+	hsa_circ_0001173	circBase	NM_004738	VAPB	exonic	258
chr1:51868107-51874004-	6.03482	9.37052	4.85104	0.0276294	0.525416	up	4	6	0	0	9.0516	10.377	4.79248	4.79248	chr1	51868106	51874004	-	hsa_circ_0005567	circBase	NM_001981	EPS15	exonic	607
chr10:7839010-7844817+	8.22436	11.1556	13.8909	0.000193732	0.342219	up	16	29	0	0	10.994	12.626	4.79248	4.79248	chr10	7839009	7844817	+	hsa_circ_0007292	circBase	NM_005174	ATP5C1	exonic	799
chr12:125396369-125397736-	6.16266	9.46088	5.38303	0.0203335	0.525416	up	2	8	0	0	8.12504	10.7845	4.79248	4.79248	chr12	125396368	125397736	-		novel	NM_021009	UBC	sense overlapping	1368
chr8:142264088-142264728-	6.65975	9.81904	7.18916	0.00733454	0.525416	up	20	1	0	0	11.312	7.93503	4.79248	4.79248	chr8	142264087	142264728	-	hsa_circ_0001829	circBase	NM_001286646	SLC45A4	exonic	641	Cerebellar neurodegeneration, acute myeloid leukemia (AML), cardiac hypertrophy, epithelial ovarian cancer (EOC), esophageal cancer, non-alcoholic fatty liver disease (NAFLD), pancreatic cancer, pituitary adenoma, prostate cancer
chr1:41536267-41541123-	6.84345	9.9731	7.91092	0.00491374	0.525416	up	3	13	0	0	8.66146	11.4762	4.79248	4.79248	chr1	41536266	41541123	-	hsa_circ_0000061	circBase	NM_012236	SCMH1	exonic	360	Cerebellar neurodegeneration, acute lymphoblastic leukemia (ALL), acute myeloid leukemia (AML), asthma, bladder cancer, breast cancer, cardiac hypertrophy, cervical cancer, chronic lymphocytic leukemia (CLL), epithelial ovarian cancer (EOC), esophageal cancer, glioblastoma, hepatocellular carcinoma (HCC), malignant melanoma, neuroblastoma (NB), non-alcoholic fatty liver disease (NAFLD), pancreati…
chr9:138773479-138774924+	6.54532	9.73409	6.77276	0.00925598	0.525416	up	15	3	0	0	10.9021	9.40675	4.79248	4.79248	chr9	138773478	138774924	+		novel	NM_015447	CAMSAP1	antisense	1446
chr8:52773405-52773806-	7.25881	10.301	9.64032	0.00190352	0.525416	up	28	3	0	0	11.7929	9.40675	4.79248	4.79248	chr8	52773404	52773806	-	hsa_circ_0001801	circBase	NM_052937	PCMTD1	exonic	402	Alzheimer's disease, PFV-1 infection, acute lymphoblastic leukemia (ALL), acute myeloid leukemia (AML), cardiac hypertrophy, colorectal cancer, hepatocellular carcinoma (HCC), lung cancer, multiple myeloma (MM), non-alcoholic fatty liver disease (NAFLD), pancreatic cancer, prostate cancer, testicular germ cell tumor, uterine leiomyoma (ULM)
chr6:31238163-31323269-	7.95783	10.9191	12.6661	0.000372351	0.425563	up	0	32	0	0	4.79248	12.7674	4.79248	4.79248	chr6	31238162	31323269	-		novel	NM_002117	HLA-C	sense overlapping	85107
chr1:58971732-59002413-	6.00204	9.34717	4.72653	0.0297008	0.525416	up	7	4	0	0	9.82629	9.80698	4.79248	4.79248	chr1	58971731	59002413	-	hsa_circ_0000072	circBase	NM_145243	OMA1	exonic	865	Alzheimer's disease, Duchenne muscular dystrophy (DMD), PFV-1 infection, acute myeloid leukemia (AML), autism spectrum disorder (ASD), breast cancer, colorectal cancer, epithelial ovarian cancer (EOC), esophageal cancer, head and neck squamous cell carcinoma (HNSCC), hepatocellular carcinoma (HCC), lung cancer, malignant melanoma, multiple myeloma (MM), non-small cell lung cancer (NSCLC), ovarian…
chr8:141889570-141900868-	6.00424	9.34723	4.73998	0.0294695	0.525416	up	12	1	0	0	10.5854	7.93503	4.79248	4.79248	chr8	141889569	141900868	-	hsa_circ_0006646	circBase	NM_005607	PTK2	exonic	394
chr10:112723883-112745523+	6.2297	9.50121	5.63846	0.0175706	0.525416	up	16	0	0	0	10.994	4.79248	4.79248	4.79248	chr10	112723882	112745523	+	hsa_circ_0020028	circBase	NM_007373	SHOC2	exonic	1075
chr1:247319708-247323115-	6.47225	9.67955	6.50407	0.0107628	0.525416	up	14	3	0	0	10.8041	9.40675	4.79248	4.79248	chr1	247319707	247323115	-	hsa_circ_0112879	circBase	NM_001243740	ZNF124	sense overlapping	3408
chr1:7837220-7838229+	6.19421	9.48226	5.51237	0.0188824	0.525416	up	4	7	0	0	9.0516	10.5951	4.79248	4.79248	chr1	7837219	7838229	+	hsa_circ_0006354	circBase	NM_004781	VAMP3	exonic	211
chr2:202010101-202014558+	7.41242	10.4372	10.2393	0.00137483	0.525416	up	15	13	0	0	10.9021	11.4762	4.79248	4.79248	chr2	202010100	202014558	+	hsa_circ_0001092	circBase	NM_003879	CFLAR	exonic	187
chr4:37633007-37640126-	7.07579	10.1578	8.94775	0.00277811	0.525416	up	9	12	0	0	10.179	11.3619	4.79248	4.79248	chr4	37633006	37640126	-	hsa_circ_0001400	circBase	NM_001085399	RELL1	exonic	434	acute lymphoblastic leukemia (ALL), acute myeloid leukemia (AML), breast cancer, cardiac hypertrophy, colorectal cancer, epithelial ovarian cancer (EOC), esophageal cancer, head and neck squamous cell carcinoma (HNSCC), lung cancer, malignant melanoma, non-alcoholic fatty liver disease (NAFLD), non-small cell lung cancer (NSCLC), ovarian cancer (OC), prostate cancer, testicular germ cell tumor
chr5:138917800-138922136+	6.13052	9.43906	5.24284	0.0220373	0.525416	up	0	9	0	0	4.79248	10.9519	4.79248	4.79248	chr5	138917799	138922136	+		novel	ENST00000511725	UBE2D2	intronic	4337
chr7:24663285-24690331+	6.0714	9.39314	5.00242	0.0253119	0.525416	up	11	2	0	0	10.4623	8.85094	4.79248	4.79248	chr7	24663284	24690331	+	hsa_circ_0001685	circBase	NM_016447	MPP6	exonic	653
chr5:137320946-137324004-	6.41868	9.64488	6.29748	0.012091	0.525416	up	5	8	0	0	9.35838	10.7845	4.79248	4.79248	chr5	137320945	137324004	-	hsa_circ_0001535	circBase	NM_016603	FAM13B	exonic	331	Duchenne muscular dystrophy (DMD), autism spectrum disorder (ASD), breast cancer, uveal melanoma
chr5:176636637-176639196+	6.10262	9.41586	5.12858	0.023535	0.525416	up	8	4	0	0	10.0134	9.80698	4.79248	4.79248	chr5	176636636	176639196	+	hsa_circ_0075161	circBase	NM_022455	NSD1	exonic	2560
chr14:55168780-55169298+	6.2297	9.50121	5.63846	0.0175706	0.525416	up	16	0	0	0	10.994	4.79248	4.79248	4.79248	chr14	55168779	55169298	+	hsa_circ_0004846	circBase	NM_015589	SAMD4A	exonic	519
chr16:53289512-53308214+	6.10021	9.41632	5.11597	0.0237067	0.525416	up	3	7	0	0	8.66146	10.5951	4.79248	4.79248	chr16	53289511	53308214	+	hsa_circ_0039366	circBase	NM_025134	CHD9	exonic	938
chr20:30954187-30959677+	6.97329	10.0752	8.47407	0.00360244	0.525416	up	7	12	0	0	9.82629	11.3619	4.79248	4.79248	chr20	30954186	30959677	+	hsa_circ_0006922	circBase	ENST00000542461	ASXL1	exonic	289
chr2:201721405-201721708-	7.10817	10.1824	9.07417	0.00259245	0.525416	up	13	10	0	0	10.6989	11.1019	4.79248	4.79248	chr2	201721404	201721708	-	hsa_circ_0004001	circBase	NM_004071	CLK1	exonic	225
chr5:140960311-140963182-	6.1378	9.43723	5.27856	0.0215895	0.525416	up	15	0	0	0	10.9021	4.79248	4.79248	4.79248	chr5	140960310	140963182	-	hsa_circ_0074323	circBase	NM_005219	DIAPH1	exonic	422
chr16:4382216-4383520+	6.0371	9.3704	4.86442	0.027416	0.525416	up	9	3	0	0	10.179	9.40675	4.79248	4.79248	chr16	4382215	4383520	+	hsa_circ_0005692	circBase	ENST00000262366	GLIS2	exonic	411
chr2:72945232-72960247-	6.4736	9.6777	6.51032	0.010725	0.525416	up	19	0	0	0	11.2388	4.79248	4.79248	4.79248	chr2	72945231	72960247	-	hsa_circ_0009043	circBase	NM_015189	EXOC6B	exonic	390
chr11:33307959-33309057+	9.00668	11.8746	16.9886	3.76046e-05	0.342219	up	109	2	0	0	13.7453	8.85094	4.79248	4.79248	chr11	33307958	33309057	+	hsa_circ_0000284	circBase	NM_005734	HIPK3	exonic	1099	Alzheimer's disease, Duchenne muscular dystrophy (DMD), Inclusion body myositis (IBM), PFV-1 infection, T-cell leukemia, acute lymphoblastic leukemia (ALL), acute myeloid leukemia (AML), asthma, autism spectrum disorder (ASD), bladder cancer, breast cancer, cardiac hypertrophy, cervical cancer, cholangiocarcinoma, chronic lymphocytic leukemia (CLL), colorectal cancer, coronary artery disease, der…
chr15:41961026-41962156+	7.02455	10.1057	8.70483	0.00317368	0.525416	up	28	0	0	0	11.7929	4.79248	4.79248	4.79248	chr15	41961025	41962156	+	hsa_circ_0000591	circBase	NM_001080541	MGA	exonic	1131	Alzheimer's disease, B-cell chronic lymphocytic leukemia, Duchenne muscular dystrophy (DMD), T-cell leukemia, acute lymphoblastic leukemia (ALL), acute myeloid leukemia (AML), bladder cancer, colorectal cancer, epithelial ovarian cancer (EOC), glioblastoma multiforme (GBM), glioma, head and neck squamous cell carcinoma (HNSCC), kidney cancer, lung cancer, malignant melanoma, pancreatic ductal ade…
chr6:31239543-31324631-	6.03932	9.37028	4.87712	0.027215	0.525416	up	14	0	0	0	10.8041	4.79248	4.79248	4.79248	chr6	31239542	31324631	-		novel	NM_002117	HLA-C	sense overlapping	85089
chr12:70193989-70195501+	8.67027	11.5632	15.6093	7.78712e-05	0.342219	up	43	27	0	0	12.4079	12.5233	4.79248	4.79248	chr12	70193988	70195501	+	hsa_circ_0000419	circBase	NM_022456	RAB3IP	exonic	242
chr15:90982564-90986710+	6.31378	9.56381	5.92139	0.0149581	0.525416	up	12	3	0	0	10.5854	9.40675	4.79248	4.79248	chr15	90982563	90986710	+	hsa_circ_0000651	circBase	NM_003870	IQGAP1	exonic	446
chr15:90760671-90763123+	6.16519	9.46012	5.39495	0.0201951	0.525416	up	7	5	0	0	9.82629	10.12	4.79248	4.79248	chr15	90760670	90763123	+	hsa_circ_0036763	circBase	NM_020210	SEMA4B	exonic	326
chr7:156758964-156759786+	6.1378	9.43723	5.27856	0.0215895	0.525416	up	15	0	0	0	10.9021	4.79248	4.79248	4.79248	chr7	156758963	156759786	+	hsa_circ_0004210	circBase	NM_138400	NOM1	exonic	265
chr10:7318854-7327916-	6.19421	9.48226	5.51237	0.0188824	0.525416	up	4	7	0	0	9.0516	10.5951	4.79248	4.79248	chr10	7318853	7327916	-	hsa_circ_0000211	circBase	NM_001018039	SFMBT2	exonic	434
chr19:17212470-17213367+	6.80525	9.93095	7.75617	0.00535294	0.525416	up	24	0	0	0	11.5724	4.79248	4.79248	4.79248	chr19	17212469	17213367	+	hsa_circ_0000907	circBase	NM_004145	MYO9B	exonic	898	Cerebellar neurodegeneration, acute myeloid leukemia (AML), cardiac hypertrophy, epithelial ovarian cancer (EOC), esophageal cancer, non-alcoholic fatty liver disease (NAFLD), pancreatic cancer, pituitary adenoma, prostate cancer
chr10:15858834-15889942-	6.13304	9.43844	5.25549	0.0218777	0.525416	up	5	6	0	0	9.35838	10.377	4.79248	4.79248	chr10	15858833	15889942	-	hsa_circ_0000219	circBase	NM_024948	FAM188A	exonic	788	Alzheimer's disease, acute myeloid leukemia (AML), bladder cancer, breast cancer, cardiac hypertrophy, colorectal cancer, endometrial cancer, epithelial ovarian cancer (EOC), hepatocellular carcinoma (HCC), kidney cancer, lung cancer, malignant melanoma, non-alcoholic fatty liver disease (NAFLD), ovarian cancer (OC), pituitary adenoma, prostate cancer, retinitis pigmentosa (RP), schizophrenia, te…
chr6:32487205-32549391-	6.91908	10.021	8.23384	0.00411164	0.525416	up	26	0	0	0	11.6868	4.79248	4.79248	4.79248	chr6	32487204	32549391	-		novel	NM_002124	HLA-DRB1	sense overlapping	62187
chr2:10559860-10560261+	6.25753	9.52267	5.72914	0.0166857	0.525416	up	13	2	0	0	10.6989	8.85094	4.79248	4.79248	chr2	10559859	10560261	+	hsa_circ_0000976	circBase	NM_002149	HPCAL1	exonic	402
chr9:37424842-37426651+	6.16519	9.46012	5.39495	0.0201951	0.525416	up	7	5	0	0	9.82629	10.12	4.79248	4.79248	chr9	37424841	37426651	+	hsa_circ_0001861	circBase	NM_012203	GRHPR	exonic	321	acute lymphoblastic leukemia (ALL), acute myeloid leukemia (AML), cardiac hypertrophy, colorectal cancer, lung cancer, non-alcoholic fatty liver disease (NAFLD), prostate cancer
chr8:71126138-71128999-	6.54641	9.73203	6.77891	0.0092241	0.525416	up	20	0	0	0	11.312	4.79248	4.79248	4.79248	chr8	71126137	71128999	-	hsa_circ_0137069	circBase	NM_006540	NCOA2	exonic	278
chr2:203329532-203332412+	6.0714	9.39314	5.00242	0.0253119	0.525416	up	11	2	0	0	10.4623	8.85094	4.79248	4.79248	chr2	203329531	203332412	+	hsa_circ_0003218	circBase	NM_001204	BMPR2	exonic	342
chr6:31238920-31324013-	6.41699	9.64662	6.28879	0.0121504	0.525416	up	0	11	0	0	4.79248	11.2377	4.79248	4.79248	chr6	31238919	31324013	-		novel	NM_002117	HLA-C	sense overlapping	85094
chr3:142455221-142467302+	6.3968	9.62124	6.22135	0.0126219	0.525416	up	18	0	0	0	11.1617	4.79248	4.79248	4.79248	chr3	142455220	142467302	+	hsa_circ_0001345	circBase	NM_003304	TRPC1	exonic	358	Alzheimer's disease, B-cell chronic lymphocytic leukemia, B-cell lymphoma, Cerebellar neurodegeneration, Hodgkin's lymphoma, Intrahepatic cholangiocarcinoma (ICC), T-cell leukemia, Waldenstrom Macroglobulinemia (WM), acute lymphoblastic leukemia (ALL), acute myeloid leukemia (AML), acute promyelocytic leukemia (APL), adrenocortical carcinoma, autism spectrum disorder (ASD), bladder cancer, breast…
chrX:117788565-117788924+	6.25312	9.52494	5.70672	0.0169001	0.525416	up	3	8	0	0	8.66146	10.7845	4.79248	4.79248	chrX	117788564	117788924	+	hsa_circ_0007733	circBase	NM_144658	DOCK11	exonic	274
chr1:233334685-233372726-	6.65835	9.8237	7.18057	0.00736973	0.525416	up	10	7	0	0	10.3276	10.5951	4.79248	4.79248	chr1	233334684	233372726	-	hsa_circ_0000198	circBase	NM_014801	PCNXL2	exonic	844	Duchenne muscular dystrophy (DMD), acute lymphoblastic leukemia (ALL), autism spectrum disorder (ASD), breast cancer, colorectal cancer, endometrial cancer, epithelial ovarian cancer (EOC), kidney cancer, lung cancer, malignant melanoma, non-alcoholic fatty liver disease (NAFLD), ovarian cancer (OC), testicular germ cell tumor, uveal melanoma
chr16:16218646-16219768+	6.03932	9.37028	4.87712	0.027215	0.525416	up	14	0	0	0	10.8041	4.79248	4.79248	4.79248	chr16	16218645	16219768	+	hsa_circ_0000679	circBase	NM_004996	ABCC1	exonic	229
chr2:34823138-34827426-	6.41699	9.64662	6.28879	0.0121504	0.525416	up	0	11	0	0	4.79248	11.2377	4.79248	4.79248	chr2	34823137	34827426	-		novel	ENST00000422558	AC073218.1	antisense	4289
chr21:30693542-30702014+	6.22515	9.50323	5.61568	0.0178005	0.525416	up	6	6	0	0	9.61122	10.377	4.79248	4.79248	chr21	30693541	30702014	+	hsa_circ_0001181	circBase	NM_001186	BACH1	exonic	1836	acute lymphoblastic leukemia (ALL), acute myeloid leukemia (AML), bladder cancer, breast cancer, cardiac hypertrophy, cervical cancer, chronic lymphocytic leukemia (CLL), colorectal cancer, epithelial ovarian cancer (EOC), glioblastoma, hepatocellular carcinoma (HCC), kidney cancer, lung cancer, malignant melanoma, neuroblastoma (NB), pancreatic cancer, prostate cancer, retinitis pigmentosa (RP),…
chr19:22157531-22171711-	6.3968	9.62124	6.22135	0.0126219	0.525416	up	18	0	0	0	11.1617	4.79248	4.79248	4.79248	chr19	22157530	22171711	-	hsa_circ_0109301	circBase	ENST00000599916	ZNF208	exonic	302
chr11:130130751-130131824-	7.3698	10.395	10.0728	0.00150472	0.525416	up	29	4	0	0	11.8431	9.80698	4.79248	4.79248	chr11	130130750	130131824	-	hsa_circ_0002484	circBase	NM_014155	ZBTB44	exonic	1074
chr20:2944918-2945848+	6.00424	9.34723	4.73998	0.0294695	0.525416	up	12	1	0	0	10.5854	7.93503	4.79248	4.79248	chr20	2944917	2945848	+	hsa_circ_0006117	circBase	NM_002836	PTPRA	exonic	421
chrX:76907604-76912143-	6.13052	9.43906	5.24284	0.0220373	0.525416	up	0	9	0	0	4.79248	10.9519	4.79248	4.79248	chrX	76907603	76912143	-	hsa_circ_0001932	circBase	ENST00000373344	ATRX	exonic	437
chr20:34302107-34313077-	6.6367	9.80522	7.10116	0.00770341	0.525416	up	13	5	0	0	10.6989	10.12	4.79248	4.79248	chr20	34302106	34313077	-	hsa_circ_0004870	circBase	NM_004902	RBM39	exonic	680
chr2:63206323-63223901+	6.31182	9.56516	5.9115	0.0150424	0.525416	up	7	6	0	0	9.82629	10.377	4.79248	4.79248	chr2	63206322	63223901	+	hsa_circ_0005552	circBase	NM_015252	EHBP1	exonic	751
chr5:142434004-142437312+	6.44798	9.65971	6.412	0.0113351	0.525416	up	17	1	0	0	11.0803	7.93503	4.79248	4.79248	chr5	142434003	142437312	+	hsa_circ_0074371	circBase	NM_015071	ARHGAP26	exonic	253
chr8:37623044-37623873+	6.70265	9.85298	7.35104	0.00670241	0.525416	up	19	2	0	0	11.2388	8.85094	4.79248	4.79248	chr8	37623043	37623873	+	hsa_circ_0001788	circBase	NM_007198	PROSC	exonic	220	Alzheimer's disease, B-cell lymphoma, Hodgkin's lymphoma, T-cell leukemia, acute myeloid leukemia (AML), autism spectrum disorder (ASD), breast cancer, chronic lymphocytic leukemia (CLL), chronic myeloid leukemia (CML), colorectal cancer, diffuse large B-cell lymphoma (DLBCL), epithelial ovarian cancer (EOC), esophageal cancer, follicular lymphoma (FL), gastric cancer (stomach cancer), glioma, he…
chr16:68155890-68160513+	6.80503	9.93353	7.75477	0.00535708	0.525416	up	19	3	0	0	11.2388	9.40675	4.79248	4.79248	chr16	68155889	68160513	+	hsa_circ_0000711	circBase	NM_004555	NFATC3	exonic	1298	Alzheimer's disease, Burkitt lymphoma, Down syndrome (DS), Hodgkin's lymphoma, acute lymphoblastic leukemia (ALL), acute myeloid leukemia (AML), acute promyelocytic leukemia (APL), adenoma, bladder cancer, breast cancer, cardiac hypertrophy, cervical cancer, cholangiocarcinoma, chronic lymphocytic leukemia (CLL), colorectal cancer, diffuse large B-cell lymphoma (DLBCL), endometrial cancer, epithe…
chr7:152007051-152012423-	6.76464	9.90384	7.59184	0.00586331	0.525416	up	15	5	0	0	10.9021	10.12	4.79248	4.79248	chr7	152007050	152012423	-	hsa_circ_0001769	circBase	NM_170606	KMT2C	exonic	460	acute myeloid leukemia (AML), breast cancer, colorectal cancer, epithelial ovarian cancer (EOC), esophageal cancer, head and neck squamous cell carcinoma (HNSCC), lung cancer, malignant melanoma, multiple myeloma (MM), non-small cell lung cancer (NSCLC), ovarian cancer (OC), testicular germ cell tumor
chr12:97886239-97954825+	7.48372	10.4899	10.537	0.00117008	0.525416	up	37	1	0	0	12.1922	7.93503	4.79248	4.79248	chr12	97886238	97954825	+	hsa_circ_0099634	circBase	ENST00000538559	RMST	exonic	1188
chr5:122881111-122893258+	6.99072	10.0855	8.55232	0.00345083	0.525416	up	14	8	0	0	10.8041	10.7845	4.79248	4.79248	chr5	122881110	122893258	+	hsa_circ_0001522	circBase	NM_004384	CSNK1G3	exonic	536	Alzheimer's disease, bladder cancer, cardiac hypertrophy, epithelial ovarian cancer (EOC), hepatocellular carcinoma (HCC), pituitary adenoma, prostate cancer, schizophrenia
chr1:231928640-231954263+	6.80525	9.93095	7.75617	0.00535294	0.525416	up	24	0	0	0	11.5724	4.79248	4.79248	4.79248	chr1	231928639	231954263	+		novel	ENST00000537876	DISC1	intronic	25624
chr9:33953283-33963789-	6.03932	9.37028	4.87712	0.027215	0.525416	up	14	0	0	0	10.8041	4.79248	4.79248	4.79248	chr9	33953282	33963789	-	hsa_circ_0001847	circBase	NM_001282529	UBAP2	exonic	309
chr3:145838899-145842016-	6.0371	9.3704	4.86442	0.027416	0.525416	up	9	3	0	0	10.179	9.40675	4.79248	4.79248	chr3	145838898	145842016	-	hsa_circ_0122319	circBase	NM_000935	PLOD2	exonic	229
chr18:56601665-56621031+	6.61562	9.78439	7.02667	0.00803045	0.525416	up	21	0	0	0	11.3816	4.79248	4.79248	4.79248	chr18	56601664	56621031	+	hsa_circ_0003423	circBase	NM_018181	ZNF532	exonic	804
chr21:16386665-16415895-	7.33114	10.3667	9.91644	0.00163809	0.525416	up	18	10	0	0	11.1617	11.1019	4.79248	4.79248	chr21	16386664	16415895	-	hsa_circ_0004771	circBase	NM_003489	NRIP1	exonic	203
chr14:88883055-88904247+	6.3968	9.62124	6.22135	0.0126219	0.525416	up	18	0	0	0	11.1617	4.79248	4.79248	4.79248	chr14	88883054	88904247	+	hsa_circ_0102766	circBase	ENST00000045347	SPATA7	exonic	1043
chr5:72370569-72373320+	7.96388	10.9142	12.699	0.000365859	0.425563	up	39	9	0	0	12.2677	10.9519	4.79248	4.79248	chr5	72370568	72373320	+	hsa_circ_0002490	circBase	NM_138782	FCHO2	exonic	268
chr7:115750762-115752092-	6.25312	9.52494	5.70672	0.0169001	0.525416	up	3	8	0	0	8.66146	10.7845	4.79248	4.79248	chr7	115750761	115752092	-		PMID:25070500	ENST00000484212	TFEC	exonic	266
chr12:116534474-116549317-	6.0714	9.39314	5.00242	0.0253119	0.525416	up	11	2	0	0	10.4623	8.85094	4.79248	4.79248	chr12	116534473	116549317	-	hsa_circ_0000441	circBase	NM_015335	MED13L	exonic	169	Alzheimer's disease, B-cell chronic lymphocytic leukemia, Duchenne muscular dystrophy (DMD), Oral Carcinoma, acute myeloid leukemia (AML), acute promyelocytic leukemia (APL), autism spectrum disorder (ASD), breast cancer, chronic lymphocytic leukemia (CLL), colorectal cancer, glioblastoma, glioma, hepatocellular carcinoma (HCC), lung cancer, multiple myeloma (MM), nemaline myopathy (NM), pancreat…
chr7:99090663-99092254-	6.47225	9.67955	6.50407	0.0107628	0.525416	up	14	3	0	0	10.8041	9.40675	4.79248	4.79248	chr7	99090662	99092254	-	hsa_circ_0001726	circBase	ENST00000462024	ZNF394	intronic	1592
chr21:37711077-37717005+	6.47225	9.67955	6.50407	0.0107628	0.525416	up	14	3	0	0	10.8041	9.40675	4.79248	4.79248	chr21	37711076	37717005	+	hsa_circ_0001189	circBase	NM_015358	MORC3	sense overlapping	5929
chr2:168920010-168986268-	7.81537	10.7927	11.9876	0.000535559	0.478641	up	0	29	0	0	4.79248	12.626	4.79248	4.79248	chr2	168920009	168986268	-	hsa_circ_0005882	circBase	NM_013233	STK39	exonic	402
chr1:35824526-35827390+	6.49747	9.69732	6.60244	0.0101839	0.525416	up	16	2	0	0	10.994	8.85094	4.79248	4.79248	chr1	35824525	35827390	+	hsa_circ_0011536	circBase	NM_005095	ZMYM4	exonic	755
chr7:99621042-99621930+	6.59072	9.77223	6.93148	0.00846915	0.525416	up	9	7	0	0	10.179	10.5951	4.79248	4.79248	chr7	99621041	99621930	+	hsa_circ_0001727	circBase	NM_003439	ZKSCAN1	exonic	668	Alzheimer's disease, B-cell lymphoma, Hodgkin's lymphoma, T-cell leukemia, autism spectrum disorder (ASD), breast cancer, chronic lymphocytic leukemia (CLL), chronic myeloid leukemia (CML), colorectal cancer, diffuse large B-cell lymphoma (DLBCL), follicular lymphoma (FL), gastric cancer (stomach cancer), glioma, hepatocellular carcinoma (HCC), kidney cancer, lung cancer, malignant lymphoma, mali…
chr19:33604673-33605325+	6.13546	9.43783	5.26737	0.0217288	0.525416	up	10	3	0	0	10.3276	9.40675	4.79248	4.79248	chr19	33604672	33605325	+	hsa_circ_0008287	circBase	NM_018025	GPATCH1	exonic	304
chr16:29845054-29845387+	6.9007	10.0127	8.15475	0.00429485	0.525416	up	14	7	0	0	10.8041	10.5951	4.79248	4.79248	chr16	29845053	29845387	+	hsa_circ_0000688	circBase	NM_005115	MVP	exonic	256
chr1:231090079-231097049-	6.28692	9.54275	5.83023	0.0157531	0.525416	up	15	1	0	0	10.9021	7.93503	4.79248	4.79248	chr1	231090078	231097049	-	hsa_circ_0000195	circBase	NM_024525	TTC13	exonic	242	acute lymphoblastic leukemia (ALL), acute myeloid leukemia (AML), cardiac hypertrophy, colorectal cancer, lung cancer, non-alcoholic fatty liver disease (NAFLD), prostate cancer
chr1:117944808-117984947+	6.63589	9.80752	7.09612	0.00772509	0.525416	up	8	8	0	0	10.0134	10.7845	4.79248	4.79248	chr1	117944807	117984947	+	hsa_circ_0000119	circBase	NM_006699	MAN1A2	exonic	648	prostate cancer
chr2:148653870-148657467+	6.4736	9.6777	6.51032	0.010725	0.525416	up	19	0	0	0	11.2388	4.79248	4.79248	4.79248	chr2	148653869	148657467	+	hsa_circ_0001073	circBase	NM_001616	ACVR2A	exonic	473	acute lymphoblastic leukemia (ALL), acute myeloid leukemia (AML), cardiac hypertrophy, colorectal cancer, lung cancer, non-alcoholic fatty liver disease (NAFLD), prostate cancer
chr10:103427643-103436193-	7.10699	10.1737	9.0777	0.00258745	0.525416	up	28	1	0	0	11.7929	7.93503	4.79248	4.79248	chr10	103427642	103436193	-	hsa_circ_0008362	circBase	NM_022039	FBXW4	exonic	510
chr19:18648411-18649246-	6.30978	9.56653	5.90096	0.0151326	0.525416	up	2	9	0	0	8.12504	10.9519	4.79248	4.79248	chr19	18648410	18649246	-	hsa_circ_0000914	circBase	NM_012181	FKBP8	exonic	394	acute lymphoblastic leukemia (ALL)
chr16:11114050-11154879+	6.0667	9.39373	4.97643	0.025695	0.525416	up	1	8	0	0	7.26158	10.7845	4.79248	4.79248	chr16	11114049	11154879	+	hsa_circ_0000672	circBase	NM_015226	CLEC16A	exonic	813	epithelial ovarian cancer (EOC), malignant melanoma
chr9:19288594-19300329+	6.1378	9.43723	5.27856	0.0215895	0.525416	up	15	0	0	0	10.9021	4.79248	4.79248	4.79248	chr9	19288593	19300329	+	hsa_circ_0138394	circBase	NM_017925	DENND4C	exonic	753
chr5:167915607-167924353+	6.34021	9.58473	6.01286	0.014202	0.525416	up	9	5	0	0	10.179	10.12	4.79248	4.79248	chr5	167915606	167924353	+	hsa_circ_0001551	circBase	NM_002887	RARS	exonic	777
chr1:121484357-121485375+	6.28062	9.5465	5.79807	0.0160437	0.525416	up	0	10	0	0	4.79248	11.1019	4.79248	4.79248	chr1	121484356	121485375	+		novel	TCONS_00001651	XLOC_000992	antisense	1019
chrX:17121841-17157084+	6.36435	9.60707	6.09501	0.0135564	0.525416	up	1	10	0	0	7.26158	11.1019	4.79248	4.79248	chrX	17121840	17157084	+	hsa_circ_0089972	circBase	NM_004726	REPS2	exonic	398
chr3:111632166-111639266+	6.54418	9.73615	6.76616	0.00929023	0.525416	up	10	6	0	0	10.3276	10.377	4.79248	4.79248	chr3	111632165	111639266	+	hsa_circ_0001326	circBase	NM_145753	PHLDB2	exonic	666
chr4:148778704-148803083+	7.07487	10.1492	8.94055	0.00278908	0.525416	up	24	3	0	0	11.5724	9.40675	4.79248	4.79248	chr4	148778703	148803083	+	hsa_circ_0071106	circBase	NM_024605	ARHGAP10	exonic	650
chr7:99952766-99953427+	6.82475	9.94809	7.83556	0.00512283	0.525416	up	21	2	0	0	11.3816	8.85094	4.79248	4.79248	chr7	99952765	99953427	+	hsa_circ_0005925	circBase	ENST00000452089	PILRB	intronic	662
chr12:102433646-102439897-	6.00204	9.34717	4.72653	0.0297008	0.525416	up	7	4	0	0	9.82629	9.80698	4.79248	4.79248	chr12	102433645	102439897	-	hsa_circ_0002349	circBase	NM_016053	CCDC53	exonic	285
chr6:5404775-5431405+	6.22746	9.50221	5.62739	0.0176819	0.525416	up	11	3	0	0	10.4623	9.40675	4.79248	4.79248	chr6	5404774	5431405	+	hsa_circ_0075533	circBase	NM_006567	FARS2	exonic	292
chr7:6840579-6841154-	6.3968	9.62124	6.22135	0.0126219	0.525416	up	18	0	0	0	11.1617	4.79248	4.79248	4.79248	chr7	6840578	6841154	-	hsa_circ_0007135	circBase	NM_198097	CCZ1B	exonic	287
chr5:124036707-124036962-	8.19025	11.122	13.7697	0.000206644	0.342219	up	28	21	0	0	11.7929	12.1627	4.79248	4.79248	chr5	124036706	124036962	-	hsa_circ_0001523	circBase	NM_020747	ZNF608	exonic	256	Cerebellar neurodegeneration, Duchenne muscular dystrophy (DMD), Glomerulosclerosis, Hodgkin's lymphoma, acute lymphoblastic leukemia (ALL), acute myeloid leukemia (AML), anaplastic thyroid carcinoma (ATC), bladder cancer, cardiac hypertrophy, chronic lymphocytic leukemia (CLL), colorectal cancer, epithelial ovarian cancer (EOC), head and neck squamous cell carcinoma (HNSCC), lung cancer, maligna…
chr14:35020920-35024118-	7.47412	10.4862	10.4944	0.00119738	0.525416	up	25	8	0	0	11.6307	10.7845	4.79248	4.79248	chr14	35020919	35024118	-	hsa_circ_0007379	circBase	T102748	G024201	sense overlapping	3199
chr15:25650608-25657118-	6.97308	10.0696	8.4726	0.00360537	0.525416	up	17	6	0	0	11.0803	10.377	4.79248	4.79248	chr15	25650607	25657118	-	hsa_circ_0000586	circBase	NM_000462	UBE3A	exonic	291	acute lymphoblastic leukemia (ALL)
chr14:99924616-99932150-	7.6359	10.6224	11.1843	0.000824907	0.525416	up	38	3	0	0	12.2305	9.40675	4.79248	4.79248	chr14	99924615	99932150	-	hsa_circ_0000567	circBase	NM_032233	SETD3	exonic	683
chr10:90653628-90665417+	6.61479	9.78661	7.02185	0.0080521	0.525416	up	16	3	0	0	10.994	9.40675	4.79248	4.79248	chr10	90653627	90665417	+	hsa_circ_0008629	circBase	NM_020799	STAMBPL1	sense overlapping	11790
chr7:43679048-43680248-	6.22746	9.50221	5.62739	0.0176819	0.525416	up	11	3	0	0	10.4623	9.40675	4.79248	4.79248	chr7	43679047	43680248	-	hsa_circ_0001700	circBase	NR_047701	COA1	exonic	310
chr17:57808782-57816308+	6.54641	9.73203	6.77891	0.0092241	0.525416	up	20	0	0	0	11.312	4.79248	4.79248	4.79248	chr17	57808781	57816308	+	hsa_circ_0006508	circBase	NM_030938	VMP1	exonic	440
chr12:116668338-116675510-	7.76273	10.7333	11.7509	0.000608127	0.478641	up	42	3	0	0	12.3741	9.40675	4.79248	4.79248	chr12	116668337	116675510	-	hsa_circ_0000443	circBase	NM_015335	MED13L	sense overlapping	7173	bladder cancer, cardiac hypertrophy, chronic myeloid leukemia (CML), colorectal cancer, diffuse large B-cell lymphoma (DLBCL), pancreatic cancer, prostate cancer, psoriasis, uterine leiomyoma (ULM)
chr6:29901995-29911250+	7.85846	10.825	12.1922	0.000479904	0.478641	up	20	18	0	0	11.312	11.9418	4.79248	4.79248	chr6	29901994	29911250	+		novel	uc011dmb.3	HLA-G	intronic	9256
chr18:29412047-29419420-	6.16519	9.46012	5.39495	0.0201951	0.525416	up	7	5	0	0	9.82629	10.12	4.79248	4.79248	chr18	29412046	29419420	-	hsa_circ_0003805	circBase	NM_014939	TRAPPC8	exonic	236
chr14:45587231-45599993-	6.19908	9.48049	5.53689	0.0186197	0.525416	up	14	1	0	0	10.8041	7.93503	4.79248	4.79248	chr14	45587230	45599993	-	hsa_circ_0101874	circBase	NM_002013	FKBP3	sense overlapping	12763
chr3:114069121-114070725-	6.49478	9.70121	6.58973	0.0102568	0.525416	up	6	8	0	0	9.61122	10.7845	4.79248	4.79248	chr3	114069120	114070725	-	hsa_circ_0005332	circBase	NM_015642	ZBTB20	exonic	1605
chr8:42183488-42186732+	6.28692	9.54275	5.83023	0.0157531	0.525416	up	15	1	0	0	10.9021	7.93503	4.79248	4.79248	chr8	42183487	42186732	+	hsa_circ_0001793	circBase	NM_001556	IKBKB	exonic	219
chr20:30954187-30956926+	7.12404	10.1945	9.13275	0.00251075	0.525416	up	15	9	0	0	10.9021	10.9519	4.79248	4.79248	chr20	30954186	30956926	+	hsa_circ_0001136	circBase	NM_015338	ASXL1	exonic	195
chr1:16891302-16893846-	6.41868	9.64488	6.29748	0.012091	0.525416	up	5	8	0	0	9.35838	10.7845	4.79248	4.79248	chr1	16891301	16893846	-		novel	NM_017940	NBPF1	exonic	515
chr2:170728746-170735084+	6.25537	9.5238	5.71826	0.0167893	0.525416	up	8	5	0	0	10.0134	10.12	4.79248	4.79248	chr2	170728745	170735084	+	hsa_circ_0002603	circBase	NM_172070	UBR3	exonic	493
chr18:8718422-8720494+	7.10739	10.1766	9.07669	0.00258888	0.525416	up	23	4	0	0	11.5115	9.80698	4.79248	4.79248	chr18	8718421	8720494	+	hsa_circ_0000825	circBase	NM_015210	MTCL1	exonic	384
chr17:44248221-44249598-	6.1378	9.43723	5.27856	0.0215895	0.525416	up	15	0	0	0	10.9021	4.79248	4.79248	4.79248	chr17	44248220	44249598	-	hsa_circ_0005455	circBase	NM_015443	KANSL1	exonic	1378
chr12:121220458-121222396-	6.86297	9.98469	7.99378	0.00469382	0.525416	up	10	9	0	0	10.3276	10.9519	4.79248	4.79248	chr12	121220457	121222396	-	hsa_circ_0003472	circBase	NM_139015	SPPL3	exonic	312
chr3:196118684-196129890-	7.38271	10.4052	10.1249	0.00146283	0.525416	up	31	3	0	0	11.9386	9.40675	4.79248	4.79248	chr3	196118683	196129890	-	hsa_circ_0001380	circBase	NM_015562	UBXN7	exonic	247
chr5:73136305-73136585+	6.95527	10.0535	8.39294	0.00376682	0.525416	up	20	4	0	0	11.312	9.80698	4.79248	4.79248	chr5	73136304	73136585	+	hsa_circ_0005777	circBase	NM_001080479	ARHGEF28	exonic	281
chr6:31238163-31323269+	6.13052	9.43906	5.24284	0.0220373	0.525416	up	0	9	0	0	4.79248	10.9519	4.79248	4.79248	chr6	31238162	31323269	+		novel	ENST00000413027	RPL3P2	sense overlapping	85107
chr7:140055468-140058585-	6.2297	9.50121	5.63846	0.0175706	0.525416	up	16	0	0	0	10.994	4.79248	4.79248	4.79248	chr7	140055467	140058585	-	hsa_circ_0004069	circBase	NM_032295	SLC37A3	exonic	243
chr11:18312989-18314523-	6.42186	9.64144	6.31312	0.0119848	0.525416	up	15	2	0	0	10.9021	8.85094	4.79248	4.79248	chr11	18312988	18314523	-	hsa_circ_0000280	circBase	NM_007216	HPS5	exonic	656
chr13:33091994-33101669-	7.73777	10.7177	11.6347	0.000647331	0.478641	up	21	15	0	0	11.3816	11.6808	4.79248	4.79248	chr13	33091993	33101669	-	hsa_circ_0000471	circBase	NM_001278432	N4BP2L2	exonic	388	asthma, breast cancer, epithelial ovarian cancer (EOC), hepatocellular carcinoma (HCC)
chr5:153413351-153414527-	6.59169	9.77004	6.93727	0.00844176	0.525416	up	14	4	0	0	10.8041	9.80698	4.79248	4.79248	chr5	153413350	153414527	-	hsa_circ_0001546	circBase	NM_018691	FAM114A2	exonic	417	acute myeloid leukemia (AML), breast cancer, colorectal cancer, epithelial ovarian cancer (EOC), hepatocellular carcinoma (HCC), kidney cancer, lung cancer, malignant melanoma, prostate cancer, retinitis pigmentosa (RP)
chr1:27056142-27059283+	6.63503	9.80983	7.09067	0.00774864	0.525416	up	3	11	0	0	8.66146	11.2377	4.79248	4.79248	chr1	27056141	27059283	+	hsa_circ_0008494	circBase	NM_006015	ARID1A	exonic	783
chr18:45391430-45423180-	6.31567	9.56247	5.9307	0.0148793	0.525416	up	17	0	0	0	11.0803	4.79248	4.79248	4.79248	chr18	45391429	45423180	-	hsa_circ_0000847	circBase	NM_005901	SMAD2	exonic	783	Cerebellar neurodegeneration, Waldenstrom Macroglobulinemia (WM), acute myeloid leukemia (AML), breast cancer, cardiac hypertrophy, cardiomyopathy, colorectal cancer, coronary artery disease, epithelial ovarian cancer (EOC), esophageal cancer, head and neck squamous cell carcinoma (HNSCC), heart failure, hepatocellular carcinoma (HCC), lung cancer, malignant melanoma, myeloproliferative disorder,…
chr1:117944808-117963271+	6.47084	9.68142	6.49734	0.0108036	0.525416	up	9	6	0	0	10.179	10.377	4.79248	4.79248	chr1	117944807	117963271	+	hsa_circ_0000118	circBase	NM_006699	MAN1A2	exonic	553	prostate cancer
chr19:17387304-17387718+	6.54418	9.73615	6.76616	0.00929023	0.525416	up	10	6	0	0	10.3276	10.377	4.79248	4.79248	chr19	17387303	17387718	+	hsa_circ_0003253	circBase	NM_014173	BABAM1	exonic	217
chr4:155122900-155128205+	6.65678	9.82843	7.1704	0.00741163	0.525416	up	0	13	0	0	4.79248	11.4762	4.79248	4.79248	chr4	155122899	155128205	+	hsa_circ_0004892	circBase	T273093	G063418	exonic	5306
chr14:20811283-20811436+	7.20288	10.2649	9.41854	0.00214803	0.525416	up	5	16	0	0	9.35838	11.7731	4.79248	4.79248	chr14	20811282	20811436	+		novel	NR_002312	RPPH1	antisense	154
chr7:104678573-104681470+	6.16519	9.46012	5.39495	0.0201951	0.525416	up	7	5	0	0	9.82629	10.12	4.79248	4.79248	chr7	104678572	104681470	+	hsa_circ_0007395	circBase	NM_182931	KMT2E	exonic	259
chr19:21216262-21216990+	6.10262	9.41586	5.12858	0.023535	0.525416	up	8	4	0	0	10.0134	9.80698	4.79248	4.79248	chr19	21216261	21216990	+	hsa_circ_0008838	circBase	NM_025189	ZNF430	exonic	226
chr16:85667520-85667738+	6.368	9.60396	6.11357	0.0134148	0.525416	up	11	4	0	0	10.4623	9.80698	4.79248	4.79248	chr16	85667519	85667738	+	hsa_circ_0000722	circBase	NM_014615	GSE1	exonic	219
chr2:168920010-168931741-	6.13052	9.43906	5.24284	0.0220373	0.525416	up	0	9	0	0	4.79248	10.9519	4.79248	4.79248	chr2	168920009	168931741	-	hsa_circ_0003279	circBase	NM_013233	STK39	exonic	287
chr12:109046048-109048186-	7.35675	10.3847	10.0204	0.00154812	0.525416	up	27	5	0	0	11.7408	10.12	4.79248	4.79248	chr12	109046047	109048186	-	hsa_circ_0000437	circBase	NM_014325	CORO1C	exonic	251	Alzheimer's disease, Burkitt lymphoma, Down syndrome (DS), Hodgkin's lymphoma, acute lymphoblastic leukemia (ALL), acute myeloid leukemia (AML), acute promyelocytic leukemia (APL), adenoma, breast cancer, cardiac hypertrophy, cervical cancer, cholangiocarcinoma, chronic lymphocytic leukemia (CLL), colorectal cancer, diffuse large B-cell lymphoma (DLBCL), epithelial ovarian cancer (EOC), facioscap…
chr1:155695173-155695810+	6.54298	9.73824	6.75911	0.00932704	0.525416	up	5	9	0	0	9.35838	10.9519	4.79248	4.79248	chr1	155695172	155695810	+	hsa_circ_0014614	circBase	NM_004632	DAP3	exonic	202
chr18:12999420-13030607+	6.13546	9.43783	5.26737	0.0217288	0.525416	up	10	3	0	0	10.3276	9.40675	4.79248	4.79248	chr18	12999419	13030607	+	hsa_circ_0107922	circBase	NM_032142	CEP192	exonic	1538
chr4:153332455-153333681-	6.68042	9.83966	7.26439	0.00703352	0.525416	up	12	6	0	0	10.5854	10.377	4.79248	4.79248	chr4	153332454	153333681	-	hsa_circ_0001451	circBase	uc021xsy.1	FBXW7	exonic	620	Alzheimer's disease, B-cell chronic lymphocytic leukemia, Duchenne muscular dystrophy (DMD), Oral Carcinoma, acute lymphoblastic leukemia (ALL), acute myeloid leukemia (AML), acute promyelocytic leukemia (APL), autism spectrum disorder (ASD), bladder cancer, breast cancer, cardiac hypertrophy, cervical cancer, chronic lymphocytic leukemia (CLL), colorectal cancer, glioblastoma, glioma, hepatocell…
chr19:10906048-10909248+	6.06908	9.39343	4.98979	0.0254973	0.525416	up	6	5	0	0	9.61122	10.12	4.79248	4.79248	chr19	10906047	10909248	+	hsa_circ_0049335	circBase	NM_004945	DNM2	exonic	294
chr2:168986051-168997268-	6.58971	9.77444	6.92525	0.00849873	0.525416	up	4	10	0	0	9.0516	11.1019	4.79248	4.79248	chr2	168986050	168997268	-	hsa_circ_0003296	circBase	NM_013233	STK39	exonic	461
chr2:40655613-40657444-	8.00281	10.9523	12.889	0.000330525	0.425563	up	27	17	0	0	11.7408	11.8599	4.79248	4.79248	chr2	40655612	40657444	-	hsa_circ_0000994	circBase	NM_021097	SLC8A1	exonic	1832
chr2:208841375-208842310-	6.34021	9.58473	6.01286	0.014202	0.525416	up	9	5	0	0	10.179	10.12	4.79248	4.79248	chr2	208841374	208842310	-	hsa_circ_0001095	circBase	NM_001080475	PLEKHM3	exonic	936	Cerebellar neurodegeneration, Waldenstrom Macroglobulinemia (WM), breast cancer, cardiac hypertrophy, cardiomyopathy, colorectal cancer, coronary artery disease, heart failure, hepatocellular carcinoma (HCC), lung cancer, myeloproliferative disorder, myocardial infarction, ovarian cancer (OC), retinitis pigmentosa (RP), rhabdomyosarcoma, schizophrenia
chr6:4891947-4892613+	6.2297	9.50121	5.63846	0.0175706	0.525416	up	16	0	0	0	10.994	4.79248	4.79248	4.79248	chr6	4891946	4892613	+	hsa_circ_0008285	circBase	NM_004824	CDYL	exonic	667
chr7:65751498-65751696+	6.10262	9.41586	5.12858	0.023535	0.525416	up	8	4	0	0	10.0134	9.80698	4.79248	4.79248	chr7	65751497	65751696	+	hsa_circ_0006365	circBase	NM_003596	TPST1	exonic	199
chr14:34394824-34400421-	6.88211	9.99338	8.0753	0.00448726	0.525416	up	22	2	0	0	11.448	8.85094	4.79248	4.79248	chr14	34394823	34400421	-	hsa_circ_0101692	circBase	NM_022073	EGLN3	sense overlapping	5598

## Sheet: down_B_vs_A
Differentially expressed circRNAs for: down_B_vs_A Fold Change cut-off: 2.0 P-value cut-off: 0.05 Column A: CircRNAID, the ID of the identified circRNA by DCC. Column B ~ G: edgeR results for differentially expressed circRNAs. Column H ~ K: junction reads, the junction read number of each sample. Column L ~ O: logCPM by edgeR, CPM is the acronym of "counts per million". Column O ~ S: the coordina…
	B_vs_A down regulated circRNAs
	P-value, Fold change and Regulation						junction reads				logCPM by edgeR				Annotations
CircRNAID	logFC	logCPM	LR	PValue	FDR	regulation	B1	B3	A1	A2	B1	B3	A1	A2	chrom	txStart	txEnd	strand	circBaseID	source	best_transcript	GeneName	Catalog	predicted_sequence_length	circRNA-associated diseases
chrM:14068-15382-	-6.11167	9.45315	4.23026	0.0397093	0.525416	down	0	0	11	11	4.79248	4.79248	10.0592	9.77793	chrM	14067	15382	-		novel	uc022bqs.1	JA760602	intronic	1315
chrM:14213-15778-	-6.58981	9.798	5.61287	0.017829	0.525416	down	0	0	19	11	4.79248	4.79248	10.8319	9.77793	chrM	14212	15778	-		novel	uc022bqs.1	JA760602	sense overlapping	1566
chrM:14131-15754-	-8.83765	11.7291	13.6712	0.000217766	0.342219	down	0	0	98	44	4.79248	4.79248	13.1809	11.7434	chrM	14130	15754	-		novel	uc022bqs.1	JA760602	sense overlapping	1624
chrM:14414-14923-	-6.28485	9.5738	4.71921	0.0298274	0.525416	down	0	0	7	19	4.79248	4.79248	9.42842	10.5471	chrM	14413	14923	-		novel	uc022bqs.1	JA760602	intronic	510
chrM:7749-8685-	-6.71866	9.89592	6.01082	0.0142185	0.525416	down	0	0	20	13	4.79248	4.79248	10.9048	10.0119	chrM	7748	8685	-		novel	uc022bqs.1	JA760602	sense overlapping	937
chrM:14068-14923+	-7.77288	10.7645	9.69016	0.00185257	0.525416	down	0	0	41	28	4.79248	4.79248	11.9297	11.0979	chrM	14067	14923	+		novel	uc004cox.4	MTND5	sense overlapping	856
chrM:14068-14413+	-7.6572	10.6637	9.24397	0.00236272	0.525416	down	0	0	27	39	4.79248	4.79248	11.3323	11.5708	chrM	14067	14413	+		novel	uc004cox.4	MTND5	sense overlapping	346
chrM:14068-14827+	-6.37767	9.64076	4.9871	0.0255369	0.525416	down	0	0	11	16	4.79248	4.79248	10.0592	10.3042	chrM	14067	14827	+		novel	uc004cox.4	MTND5	sense overlapping	760
chrM:14068-14446-	-6.20773	9.52049	4.50662	0.0337639	0.525416	down	0	0	19	3	4.79248	4.79248	10.8319	8.02007	chrM	14067	14446	-		novel	uc022bqs.1	JA760602	intronic	379
chrM:13856-14217-	-6.38797	9.64831	5.01777	0.0250885	0.525416	down	0	0	12	15	4.79248	4.79248	10.1817	10.2132	chrM	13855	14217	-		novel	uc022bqs.1	JA760602	intronic	362
chrM:4198-6296+	-7.09078	10.1898	7.31067	0.00685465	0.525416	down	0	0	25	18	4.79248	4.79248	11.2225	10.4706	chrM	4197	6296	+		novel	uc004cos.5	TVAS5	sense overlapping	2099
chrM:14056-14263+	-6.26597	9.56068	4.66625	0.030761	0.525416	down	0	0	10	15	4.79248	4.79248	9.92548	10.2132	chrM	14055	14263	+		novel	uc004cox.4	MTND5	sense overlapping	208
chrM:4198-6296-	-6.73495	9.90861	6.06315	0.0138031	0.525416	down	0	0	22	11	4.79248	4.79248	11.0404	9.77793	chrM	4197	6296	-		novel	uc022bqp.1	JA429830	sense overlapping	2099
chrM:14131-15754+	-8.23363	11.174	11.5287	0.000685296	0.478641	down	0	0	66	27	4.79248	4.79248	12.6126	11.0461	chrM	14130	15754	+		novel	uc004cox.4	MTND5	sense overlapping	1624
