# Supplementary material for: Analysis of exosomal circRNAs upon irradiation in pancreatic cancer cell repopulation
Source: BMC Med Genomics. 2020 Jul 29;13:107. doi: 10.1186/s12920-020-00756-3 (PMC7391519; doi:10.1186/s12920-020-00756-3)
Supplement: Supplementary file 3 — Additional file 3: Supplementary Data 3. The sequence of DE-circRNAs in this study - see Full text version. [file 12920_2020_756_MOESM3_ESM.txt]

>chr1:58971732-59002413-
GGGCATAAGGAAATGGTGGCAGGCACTTCCTCCTAACAAGAAGGAAGTAGTTAAAGAAAA
TATAAGGAAGAATAAATGGAAGCTATTCCTTGGTTTGAGTAGTTTTGGATTGCTCTTTGT
GGTGTTTTATTTTACTCACCTGGAAGTAAGTCCAATCACAGGAAGGAGCAAGCTACTATT
ATTGGGGAAAGAACAGTTCAGACTTTTATCGGAACTGGAATATGAAGCATGGATGGAAGA
ATTTAAAAATGATATGCTAACTGAGAAAGATGCCCGATACCTGGCTGTTAAAGAAGTGCT
TTGTCATCTAATTGAATGCAATAAAGATGTTCCAGGGATCTCTCAGATCAATTGGGTTAT
TCATGTGGTTGATTCCCCAATTATTAATGCCTTCGTGCTTCCAAATGGACAAATGTTTGT
TTTCACTGGATTTTTAAATAGTGTAACCGATATTCATCAACTTTCTTTCCTTCTGGGCCA
TGAAATAGCACATGCAGTACTTGGGCATGCTGCAGAAAAGGCTGGCATGGTTCATTTGTT
GGATTTCCTAGGTATGATTTTCCTCACAATGATTTGGGCCATTTGTCCTCGAGATAGCTT
GGCACTTTTGTGCCAGTGGATACAGTCTAAATTGCAGGAGTATATGTTTAATAGACCATA
CAGCAGAAAATTGGAGGCCGAAGCTGACAAAATTGGACTACTGCTTGCTGCAAAGGCTTG
TGCAGACATAAGAGCCAGTTCAGTGTTTTGGCAGCAAATGGAGTTCGTTGATAGCCTGCA
TGGCCAACCCAAGATGCCAGAATGGTTATCTACACACCCTTCTCATGGCAATCGAGTTGA
GTACTTGGATAGACTTATACCTCAG
>chr18:8718422-8720494+
GATGAGTTAGATGAACTCCGTGCTGAGATGGAAGAGATGAGAGACAGTTATTTAGAGGAA
GATGTTTACCAGCTGCAGGAACTTCGGCGAGAACTGGACCGCGCTAATAAAAACTGCCGA
ATCCTGCAGTACCGTCTTCGGAAAGCCGAGCAGAAAAGCCTGAAAGTGGCTGAGACGGGT
CAGGTGGATGGTGAGCTTATTCGAAGCCTGGAGCAGGACTTGAAGGTAGCCAAAGATGTA
TCTGTCAGATTGCACCACGAACTTAAGACGGTGGAGGAAAAGCGCGCTAAAGCTGAGGAT
GAAAACGAAACTCTCCGACAGCAGATGATTGAAGTGGAAATATCCAAACAGGCCCTCCAG
AATGAGCTGGAGAGACTGAAAGAG
>chr1:35824526-35827390+
GTGGTGGTATCATGGATACAGAAATGTCTGAAGATATAGACCACAACTTAACTCCTACCC
TTGACAGCATGTCTTATGGAATGCCGAATCAAACAGGATCTGAAAATTCATTGCTGGATG
AAGATGATTATTTTTTGAACTCTGGGGATCTTGCAGGAATTCCAGTCGTTGGTAGTGACA
ATGAGGATGAACAGGATTTTAGTTCAAAGGACAATCTTGTTTCTTCAATTCATACTGATG
ATAGCTTGGAAGTAGAGAGAAGAGTCACACAGCATGAATCAGACAATGAAAATGAAATAC
AAATTCAAAATAAGTTAAAAAAAGACTTTCCTAAACAATTTGATCAGGTTTCTGTCTTTA
AATCAATACGGAAAGATTTTAGTCTAGTAAGAGAAAACAGCAAAGAGACATTTTCTGGAA
AGGAGAAAAATAGAGACCTAACTTATGAACGTGAAAAACGGTTGGATAAACCCCATAAAG
ATTTGGATTCAAGGTTGAAAAGCAGTTTTTTTGATAAAGCAGCTAATCAAGTTGAAGAAA
CATTACATACCCATTTACCACAAACCCCAGAAACAAACTTTAGGGATTCCAGCTACCCAT
TTGCCAATAAAGAATCCATTGGTTCGGAACTGGGGAATTCCTTTGCATCAAATATTAGAA
TTAAAGAAGAACCTTTGGATGATGAGTATGACAAAGCAATGGCACCACAGCAGGGACTAC
TAGACAAAATAAAAGATGAACCTGACAATGCTCAA
>chr6:5404775-5431405+
TTATTTGCTGGTATAAAGGATGGAGAAAGCCTGCAGCTCTTTGAACAAAGTTCTCGCTCT
GCGCATAAACAAGAGACACACACCATGGAGGCCGTGAAGCTTGTAGAGTTTGATCTTAAG
CAAACGCTTACCAGGCTCATGGCACATCTTTTTGGAGATGAGCTGGAGATAAGATGGGTA
GACTGCTACTTCCCTTTTACACATCCTTCCTTTGAGATGGAGATCAACTTTCATGGAGAA
TGGCTGGAAGTTCTTGGCTGCGGGGTGATGGAACAACAACTGGTCAATTCAG
>chr7:99090663-99092254-
GTTTGGAAAGCAGAGTGGAGAACAAAGAGTTGATTCCAATGCAACAAATTTTAGAAGAAG
CGGAGCCACAGGGGCAACTACAAGAAGCGTTCCAGGGGAAGCGCCCCCTGTTTTCTAAGT
GTGGCAGTACCCATGAGGACAGGGTGGAAAAGCAGTCCGGAGACCCCTTGCCCCTGAAAC
TTGAAAATTCTCCTGAAGCAGAAGGACTCAACAGCATCTCAGATGTCAATAAGAATGGTT
CCATAGAAGGGGAAGACTCTAAAAATAATGAATTGCAGAACAGTGCCAGGTGTTCCAACC
TTGTTCTATGTCAGCACATCCCGAAAGCAGAGAGGCCCACTGACAGTGAGGAACACGGGA
ACAAGTGCAAGCAAAGTTTCCACATGGTGACGTGGCACGTGCTGAAACCTCACAAGTCTG
ACAGTGGAGACAGTTTCCATCATTCCAGCCTTTTTGAGACCCAGAGGCAGCTCCATGAAG
AAAGACCTTATAAATGTGGTAACTGTGGGAAGAGTTTCAAACAACGCTCTGACCTCTTTA
GACACCAGAGAATCCACACAGGTGAGAAACCCTATGGCTGCCAAGAATGTGGGAAAAGCT
TCAGCCAGAGTGCTGCCCTGACCAAGCACCAGAGGACACACACAGGCGAGAAGCCGTACA
CCTGTCTGAAATGTGGGGAGCGCTTCAGGCAGAATTCACACCTAAATCGTCATCAAAGTA
CCCACAGTAGAGACAAACATTTTAAATGTGAGGAATGCGGGGAAACCTGTCATATTTCCA
ACCTTTTTAGACATCAGAGACTACATAAAGGGGAAAGACCCTATAAGTGTGAAGAATGCG
AGAAGAGCTTCAAACAGCGCTCTGACCTCTTTAAACACCACAGAATCCACACTGGGGAGA
AGCCCTATGGATGTTCCGTCTGTGGGAAACGCTTCAATCAGAGTGCAACCCTCATTAAAC
ACCAGAGAATTCACACTGGGGAAAAGCCTTACAAATGTCTTGAATGTGGGGAAAGATTTA
GACAAAGTACACACCTTATCCGACACCAAAGAATTCATCAAAATAAAGTGCTGTCggctg
ggcgtggtggctcacgcctataatcccagcactttgggaggccaaggcaggcagatcatt
tgagatcaggagtttgaaaccagcctggccaacatggtaaaatcctgtctctactaaaaa
tacaaaaatgagccgggcatggtggtgcatgcctgtaagcccagctattcgggaggctga
ggtaggagaatcacttgaacccaggaggcggaagttgcagtgagctgagatcatgccact
gcactccagcctgggcaacagagcgagactccatctcaaaaaagaaataaaGTGCTGTCA
TTTTGATATGTTTCTATGTGACTTGGCCTGTTTCTTTTCTTGTCCAGAACCACATTCCTT
GCCATTTGGAGTATATCAGTCAATTATGGATCTTCCTTGAGTATCTCCTACAAGATAGGT
TCAATCTGTCCTGAGCCTCATTACAGACTGATAGTTTCAGTGAGTGAGGAATGAGGAAGT
AGGGGGCCTTCTGAAATGTGAGCTGATGCCAG
>chr19:13039156-13039661-
GACTCTGAAGACCTACTGGGTGAGCAAAGGCAGTGCCTTTAGTACCAGCATCTCCAAGCA
AGAGACAGAGCTGAGCCCAGAGATGATCTCCAGTGGCTCTTGGCGGGACCGGCCCTTCAA
GCCCTACAACTTCTTGGCCCACGGTGTCCTCCCCGACAGCGGCCACCTTCACCCGCTGCT
CAAGGTCCGCTCCCAGTTCCGACAGATCTTCCTGGAGATGGGGTTCACCGAGATGCCGAC
TGATAACTTCATTGAGAGCTCCTTCTGGAACTTTGACGCCCTCTTCCAGCCCCAGCAGCA
CCCAGCCCGTGACCAGCACGACACCTTCTTCCTTCGAG
>chr5:73136305-73136585+
GTTGGTGATTTGGATATCAGCTATATTAATATAGAGGGAATCACTGCCACTACCAGCCCT
GAATCCAGAGGTTGCACTCTGTGGCCTCAGAGCAGCAAACACACCCTTCCTACAGAAACC
AGTCCCAGTGTGTACCCACTTAGTGAAAATGTCGAAGGGACAGCACACACTGAAGCCCAG
CAGTCCTTCATGTCACCATCAAGTTCGTGTGCTTCCAACTTGAATCTTTCTTTTGGTTGG
CATGGATTTGAAAAGGAACAAAGTCATCTAAAGAAAAGAAG
>chr6:4891947-4892613+
GTTGAAAGGATTGTTGACAAAAGGAAAAATAAAAAAGGGAAGACAGAGTATTTGGTTCGG
TGGAAAGGCTATGACAGCGAGGACGACACTTGGGAGCCGGAACAGCACCTCGTGAACTGT
GAGGAATACATCCACGACTTCAACAGACGCCACACGGAGAAGCAGAAGGAGAGCACATTG
ACCAGAACAAACAGGACCTCTCCCAACAATGCTAGGAAACAAATCTCCAGATCCACCAAC
AGCAACTTTTCTAAGACCTCTCCTAAGGCACTCGTGATTGGGAAAGACCACGAATCCAAA
AACAGCCAGCTGTTTGCTGCCAGCCAGAAGTTCAGGAAGAACACAGCTCCATCTCTCTCC
AGCCGGAAGAACATGGACCTAGCGAAGTCAGGTATCAAGATCCTCGTGCCTAAAAGCCCC
GTTAAGAGCAGGACCGCAGTGGACGGCTTTCAGAGCGAGAGCCCTGAGAAACTGGACCCC
GTCGAGCAGGGTCAGGAGGACACAGTGGCACCCGAAGTGGCAGCGGAAAAGCCGGTCGGA
GCTTTATTGGGCCCCGGTGCCGAGAGGGCCAGGATGGGGAGCAGGCCCAGGATACACCCA
CTAGTGCCTCAGGTGCCCGGCCCTGTGACTGCAGCCATGGCCACAGGCTTAGCTGTTAAC
GGGAAAG
>chr2:72945232-72960247-
AATCAAGTGACGGATACTAATAGAAAACTACAACATGAGGGAAAGGAACTGGTAATAGCA
ATGGAAGAGCTGAAGCAGTGTCGACTACAACAGAGAAATATTTCTGCCACTGTTGATAAA
TTAATGCTGTGTCTTCCAGTCCTAGAGATGTACAGCAAACTGAGGGACCAGATGAAAACT
AAAAGGCATTATCCTGCACTGAAAACTCTGGAACATCTAGAGCATACCTACCTGCCTCAA
GTAAGCCACTATCGATTCTGCAAGGTGATGGTGGACAACATCCCCAAGCTTCGAGAAGAA
ATAAAAGATGTTTCTATGTCCGATCTCAAAGACTTTCTGGAGAGCATCCGCAAACATTCA
GACAAAATTGGAGAGACTGCCATGAAGCAA
>chr4:144464662-144465125+
GGAGGCTTGTGGATCAGAATCTGAACAAAATTGGGAAAGATGAAATGCTTCAAATGATTA
GACATGGAGCAACACATGTGTTTGCTTCAAAGGAAAGTGAGATCACTGATGAAGATATCG
ATGGTATTTTGGAAAGAGGTGCAAAGAAGACTGCAGAGATGAATGAAAAGCTCTCCAAGA
TGGGCGAAAGTTCACTTAGAAACTTTACAATGGATACAGAGTCAAGTGTTTATAACTTCG
AAGGAGAAGACTATAGAGAAAAACAAAAG
>chr9:19288594-19300329+
TGGGGTTCCAGCGTGTTTCTGTGTTATAAGAAGTCTGTACCTGCTTCAAATGCAATAGCA
TATAAGGCTGGTTTAATTTTTAGATATCCAGAAGAGGACTATGAGTCATTTCCACTCTCA
GAATCAGATGTACCTCTTTTCTGCCTTCCTATGGGAGCTACTATTGAGTGCTGGGATCCT
GAAACCAAATATCCACTTCCAGTTTTTTCAACTTTTGTCTTGACAGGTTCTTCAGCCAAA
AAGGTATATGGAGCTGCCATTCAGTTTTATGAACCTTACTCTCGGGAACTTCTATCAGAG
AAACAGCTTATGCACCTGGGCTTGTTGACGCCTGTGGAGAGAAAAATGGTCTCCAAATCC
ATCAATACAAACAAATGCATTTGTTTACTCTCACACTGGCCTTTTTTTGAAGCTTTTAGG
AAATTTCTTATGTTTATCTACAAACTTTCTGTGTCTGGACCACATCCTCTTCCCATTGAA
AAGCACATTTCACATTTTATGCAAAACATCCCTTTTCCTTCACCACAAAGACCGAGAATC
CTTGTCCAGCTGTCAGTCCATGATGCATTAATATTATCACAGCCAGTTTCTACACCTTTA
CCACTAAGTGGAGCCAACTTTAGCACCTTGCTAATGAATCTGGGTCCTGAGAATTGTGCA
ACACTGCTGCTCTTTGTTTTACTTGAGAGTAAAATTCTGCTGCATTCTCTTAGGCCAGCT
GTCTTGACTGGGGTAGCTGAAGCTGTTGTAGCT
>chr15:90982564-90986710+
TTTGTACCTGTTCAAGCTAGGCCTGGCCCCTCAGATTCAAGACCTATATGGAAAGGTTGA
CTTCACAGAAGAAGAAATCAACAACATGAAGACTGAGTTGGAGAAGTATGGCATCCAGAT
GCCTGCCTTTAGCAAGATTGGGGGCATCTTGGCTAATGAACTGTCAGTGGATGAAGCCGC
ATTACATGCTGCTGTTATTGCTATTAATGAAGCTATTGACCGTAGAATTCCAGCCGACAC
ATTTGCAGCTTTGAAAAATCCGAATGCCATGCTTGTAAATCTTGAAGAGCCCTTGGCATC
CACTTACCAGGATATACTTTACCAGGCTAAGCAGGACAAAATGACAAATGCTAAAAACAG
GACAGAAAACTCAGAGAGAGAAAGAGATGTTTATGAGGAGCTGCTCACGCAAGCTGAAAT
TCAAGGCAATATAAACAAAGTCAATA
>chr1:155408118-155408859-
TAAACGGAGTTCCCTCTCGAAGTCCAAGATTAGTTGCTTCTGGGGATGACTCTGTGGATA
GTCTGCTGCAGCGGATGGTACAAAATGAGGACCAAGAGCCCATGGAGAAAAGTATTGATG
CTGTGATTGCAACTGCCTCTGCACCACCTTCTTCCAGTCCAGGCCGTAGCCACAGCAAGG
ACCGAACCCTGGGAAAACCAGACAGCCTTTTAGTGCCTGCAGTCACAAGTGACTCTTGCA
ATAATAGCATCTCACTCCTATCTGAAAAGTTGACAAGCAGCTGTTCCCCCCATCATATCA
AGAGAAGTGTAGTGGAAGCTATGCAACGCCAAGCTCGGAAAATGTGCAATTACGACAAAA
TCTTGGCCACAAAGAAAAACCTAGACCATGTCAATAAAATCTTAAAAGCCAAAAAACTTC
AAAGGCAGGCCAGGACAGGGAATAACTTTGTGAAACGTAGGCCAGGTCGACCTCGGAAAT
GTCCCCTTCAGGCTGTCGTATCAATGCAAGCATTCCAGGCTGCTCAGTTTGTCAACCCAG
AATTGAACAGAGACGAGGAAGGAGCAGCACTGCACCTCAGTCCTGACACAGTTACAGATG
TAATTGAGGCTGTTGTTCAGAGTGTAAATCTGAACCCAGAACATAAAAAGGGGTTGAAGA
GAAAAGGTTGGCTATTGGAAGAACAGACCAGAAAAAAGCAGAAGCCATTACCAGAGGAAG
AAGAGCAAGAGAATAATAAAAG
>chr7:140055468-140058585-
GTGTTTGTCTTTGGTGCGCTCACAGAATGGCTGCGTTTCTACAACAAATGGCTGTACTGC
TGCCTGTGGATTGTGAACGGCCTGCTGCAGTCCACTGGTTGGCCCTGTGTGGTTGCTGTT
ATGGGCAACTGGTTTGGGAAAGCCGGACGAGGAGTTGTTTTTGGTCTCTGGAGTGCCTGT
GCTTCGGTGGGCAACATTTTGGGAGCGTGCCTAGCTTCTTCTGTTCTTCAGTATGGTTAT
GAG
>chr4:129913322-129925031-
GTTGCACAGTGAATTAAAAGATGCTGTTGAAAAAAAATTGGAGGCCTTTCCCCTGGGCAC
AGAGGTAGGAACTGACATATATGCAGATGATGAAACAGTCAGAAACCTTCAAGAACAATT
GCAGCTAGCCAATCAAGAAAAAACTCAGGCTGTGGAACTCTGGCAGACTGTTTCTCAGGA
GTTGGACAGACTACACAAGCTTTACCAGGAACATATGACTGAGGCCCAGATTCATGTATT
TGAAAGTCAAAAACAAAAGGATCAGCTATTTGATTTTCAACAACTGACCAAACAACTTCA
TGTTACTAATGAGAACATGGAAGTGACTAACCAACAGTTTCTGAAAACAGTAACTGAACA
AAGTGTGATAATCGAACAACTCCGAAAAAAACTTAG
>chr8:22054193-22054933+
CTGCTTGTGGCGGATTCCTCACCAAGCTCAACGGCTCCATCACCAGCCCGGGCTGGCCCA
AGGAGTACCCCCCCAACAAGAACTGCATCTGGCAGCTGGTGGCCCCCACCCAGTACCGCA
TCTCCCTGCAGTTTGACTTCTTTGAGACAGAGGGCAATGATGTGTGCAAGTACGACTTCG
TGGAGGTGCGCAGTGGACTCACAGCTGACTCCAAGCTGCATGGCAAGTTCTGTGGTTCTG
AGAAGCCCGAGGTCATCACCTCCCAGTACAACAACATGCGCGTGGAGTTCAAGTCCGACA
ACACCGTGTCCAAAAAGGGCTTCAAGGCCCACTTCTTCTCAG
>chr4:155122900-155128205+
GGTGATTGCTGAGTTCTGGAGACAGACTGGGCTTCTGCTTTCTTTTGGTGGAGGTGTCTG
CTTGCAGAAAATTTATGTTCTGGGGTGAGTATTTAATTTTGAATAACGTTATCAAGCTCA
TTTTTGGCTACATCTAACTGTATTGAAAAAATAGCTTTGTTACTATTAAATCAGACCTAT
TGATCTCTATCTACAAGAGTCCTGCTGTATATCTTGGTTAATTCAGAGCTTGGCTACATC
TAACTGTATTGAACAAATAGCTTTGTTACTATTAAATCAGATCTATTGATCTCTATCCAC
AAGAGTCCTGCTGTATGTCTTGGTTAATTCAGAGCTTGGCCTGGGATCAGAGGTGTTGTT
TTCCTCCTATATCCATGATATGAGCTTGTGTGATTCACAATGGAAGGATAAAGGAGGACA
ACACGGCAATAAATAGGGAGTGATGGGAAAAATCGTCCAGAGTAAAGTATCAGGTTCACC
AGGGTAATCCATGGATCCTTTCTCTGAGTTCATTCCAGCCCAGAGAAGGATTCCTTCTTT
GTGTGATACCTGCAATACTAAATTTACTTAGGTTCAAAAGCATTAATAATAAAGTAAATG
ACTATCATATGTGTCTGGTTATAAATCTTTTCTTCCTCCCATGATGAAAGCTTGGCTACT
CATTTTTACTCTGAAGTTCATAGTCATCTTCCTCTTGAACTAAATTCTGGGGAAAGATTG
ATAAGCCATTTCAATATGGCATCCTATGACAAATAAAGCTTTGGAAACTCAGACATTTAG
CCCCTTCCAAACTCAGAAGACAGCTGCTACCCACACGGTCACTCAATAATCACAACATGT
TCCCAAATCTTGCTTTGTGGCTGAATTTTTAAAGTACCTCTAGAGTTATGATTGGACAAT
CTGTTTCTGTTTTACTATAATTACTATTTAATTTGTACTCTACTAATCCAGAATTTTGCA
TAAACATCCCTCCTATGATTCCTGCTTAATAGAATATTGAAAATCATTTCCTCATTGAAA
ATGTTTTGAGCTATTAAGAATAAAATACTCTGTTTTCAGAGCAGTTTTTACATTTTCCAA
ACTAAGGGAGCTGAAACAGTAAAGATTCTTTTAGCTTGCCTTTCGTTTTCAGGACTAGCA
GGTTCCTGTAATATAAAGGTCTTTGGGGTTTTTAGTGCAAGCCTATTGAGAACTGTAATT
TATTTCACCTCATTTCACTTATAAATGATACTATTTTACATGTTCCATGTAAAAGGAAAA
AATAATATTTCCTTAAAAATTATTCTATACATTCCTATAATTTAGCCTTGTGTGTGATGA
TGACCTTTTTCTATAAAAGAAAAATGTATGTAAATGCTGGTATAAGTTAATTATAAATAA
TGTTGTTGACATGTACAACCTAAGGCACACTTAGAAAATATATTCATATAgctgggcgca
gtggctcacgcctataatcccagcactttgggaggccgagacaggtgaatcacaaggtca
ggggttccagacccgcctggccaacatggtgaaaccccttctctactaaaaatacaaaaa
attagctgggcgtggtagtgggtgcctgtaatcccagctactcaggaggctgaggcagga
gaatggcgtgaatccaggaggtggaggttgcagtgagctgagattgtgcccctgcactcc
agcccagacgacagtgcaagactccatctcaaaaaaaaaaaaaaaaaaaaaaaaaaaaaa
aaaaaaaaaaaagaaagaaagaaaagaaaaTATATTCATATAACCCTGATTTTGGTAAAA
CACATTTCTACATATTCATTTCTGAGGCACAGGGTTTCTTATACAGTCACCTGTTTTGAG
GTATTTAAAACACTTTTTAGTTTTGTGCTAGTTGCAAAAAATGACATTTTAACATAAACT
ATCAGTTTTACTTGCAGAGTTTGGTGTAAAAAATATGAAGATTTTATCTCCAAAATTAAG
ATACTTCTATATACCTTTCCACACATCTCAAATTTGTGAAGTTTAAGAGGATTTTAGAAG
TGATCAGTATCAGTTTACAAAATTACTTGGAACATGTGTTAATCAGTCATCTTCCTTTGC
CAAGCTGACTCTGAAATTCATGGAAGGTACCTACACACCAAACTTTAAGTGATTGCATAT
GCTAGCTTCTAAATATTTATGAGGATTCTTTCAATTTTAGCATTTTGGGTACTAGCAAAC
AGTCTATTCCCATTACCAAATTCCTAAGCACAACATTGTTTCATTATCAAAGAAAATAAC
ATCTTTTGGGGGCTGTAAATACTCTGTGAGGACAAATGGATTTTCTAAAGGAGACTACTG
ACCATGTGTTAAACTATGACATTTCAATACACTTGTTTGATTGTTGGTCAAAAACATACT
CAAAGGTAAACAACTTGAGCAAATAACAGGCAACTGAAGTTGACCATTTAAAGAGAGGGA
CAATGAGCATGAAAAATCAAGACGAATGCATTGCTTCAATTTCATAGACAACATGAATTA
AACGCAAGCCACTGCCATTCTGCTTTAATTTAAATAAATCAAATGTTTTCACTGTCTCAG
AAAACTAGTTTTTTCAATAACATTTATGACATATTTTTTCTTGGTTTGTGCACCTATTTG
GAAAAGCATCACCGAGAGAGTTGTTGGTTATGAAAAAATACAATTCCCTTAGCCATTTAC
TGGGCTACATCAGTTAGTGGAAAACAGATTTCTCAAGATAAATTGTTATTGGTCATTAAA
AACATATAATGCTTCTCCTTAGACAGACTAAATTTATCTGATATGTTTGTATTCCAGGAT
GAAATCAGAAAAGTGACTGACGACAGGGAAACAGGATAAGATCTATTTTCACACCAGATT
TGTTATTCAAGTTGGCTTCAGAACTATTAATAAATATTTCCAAGAGCAGTTTTCATCAAC
TTAGATTAGACCAAGAATTATGACCACAGACCACAGACCCTCTGCCATCCCAGCTGGCCT
CTCCCATCAAGTAGTGCAATGGGGCTATCaaattttttattttattttattatttttttc
tctagttcttctaaaaaaaggggatacatgtacagtacatgcatgtttgttacataagcc
attacataggtatacgtgtgccatggtggtttgctgcacctattgacccctcctctaaat
ttcttctcttcaacccccacccgccaacaggctctagtgtgtgatgttcctctccctgtg
tccatgtgttctcaatgttcaactcccacttatgagtaagaacatgcagtgtttggtttt
ctgttcctgtgttagtttgttgaggatgatggcttcatccacgtccctacaaaggacagg
atctcattcctttttgtggctgcatagtgttccacggtgtatatgtactacattttcttt
acccagtctgtcattgatggacatttgggttggttccacgtctttactattgtaaatagc
actgcaataaacataaatgtgtgtgtgtctttatagtagaatgatttatattcttttggg
taGGGGCTATCAAATTTTTTATGAAGACTAGGTGGCCAGACAGCATATCTGCTCAGTTGT
TCCTCCATTCCTACCCATTTTCCATACTCTCTCACACTCACTTTCACCCTCATCTTCACC
AAAGGATGATAAAGCAAATGCCTACAATTGCAAGTGAGTGAGCAAGCAAGTCAAATGGAG
AAAGACGAGCTATAGGAAGCTAAGCAGAATCATATGCTAAAACAGGGAGGTGCCTGCTTC
ACTTGGGATAAAGCCAGAAGCTTCCTTCCATCTCTTTGGTATCATTTCAGGCCTAGTTGA
AAGTGAACGTGAACAGTAAAACGGGTGACCTTGAGCACAAGCTTATGGATAATGATAGTA
AAAAAGGAATTGTGTTTCACAAAACCACAGGTTTCAGTCCCTTGAGGCTCTGAAAAAGTA
AACAAGGAAGCTGACACATGACAGCATATCTTGAGAGCACACTCAAAGAATTTTTAGACA
CTTGTGATAAGAAGCTTTTTGGGGAATGTTCAGTTGTTTTTCCCTCCACACAGAAGCAGT
GGGAGGCAGAGTTTAGATTTCTGAGCATTCCAGAACCTGGGGAGGGTCATAGCTGCTGCT
GTTGCTAGAGAAGTCTGCGGAGTTAAGAGCAATAAAGGCAGTAAAAATAAAACCTAAAAT
AAGTATTTGGCCTTCTGTTCCTCAGCCTTCTCACTATGTGAGGCTCTTAGACTTCCTCCC
TACTAAACAGTGGGCCAGACCTGCCTTCACTGTCATTTTCATCCTTGATTTATCTGTTTT
CTTCAATGGAAtttttgtttgtttttgttgtttttgtttgtttgtttgtttgtttttgag
acagagtgtcgctctgtcacccaggctggagtggcacgatctcagctcactgcaacctcc
gtctccctgattcaagcacgtctcctgcctcagcctcctgagtagctgggactacaggcg
tgcaccaccacgcccagctaattttttgtatttttagtaaagacgaggtttcactatgtt
ggccaggatggtcttgatctcctgacctcgtgatctgcccgcctcagcctcccaaagtgc
tgggattacaggtgtgagccagcacacccggccTCAATTGAATTTTTAATGAACCCCTCA
GAGATAGTATCTTTGTATCTGAATAATTCCTAGGCGAGGTTTAGATATATCGAGTATGGT
CAACTTCATTAGAACACATGAAAGTGGTGACTATTTTCTTCTCCCTCAGTTAGTTCATAT
CATCCTGTTTCTCTAGTGATAAAATATGAAAGATTCCAAAAGTTGTAAAAGGAGAGAAAA
CAGGAATATAGAAGCAGGGAGTGCGTAGGGAAGATGAGAGTGGCAGGGAACTAAATCTTG
AGAAAGCACAGAACTCAACAGACATAGACCGAAAACCTTGTTTGTTATTAAATCTTACAT
TAGATTGAACAAGTGAAACTCCATCCCTGAGAAAGctcacctgtgaactgggcaatttca
gtgcagtttttttttttcttagagttattaataagatgaattgagataatgccaatgcct
tttggaaataagaaccaaacaaatgcaaggTGGCCTGGAAAATTGTCTCCAAAAAAAGGC
AGTGAGACCCCCATGAAACATTTTTAACTATATTTTTCAAAATTGCTTTTGTTTTCAAAG
ATTTACAACTTCAGGGAGACAAAGGAAACTCCAGCTCATCTCCCACATCATTGATTGAGA
GGACCATTTTCTGACTGTCTGCACAC
>chr7:115750762-115752092-
AGTCCTATCAATGATTTAGTTCCCTAGAGAAAATCAGAAAGTAAAAGTGAGAAGAAAAGA
AGAGAAATATGTTACAAGCTTTAACTGGACTTCAATTTCAGCTGAAAGAACAATTAGGAG
AAAAGGAGAGAAGACTTCAAATCAGCCAGGAAATCAGTGCCCATAGAACAGAGTTCCACA
TGCAGTTTTCATACAAACCAGTGTTGCATAGACTTGTCCCAGCAAGACCACAAATTTATT
CAAGTCAATTACCATCCTTTACCAGG
>chr6:87925621-87928449+
ACACTCCTAGAATATGCAGAGAAATGGAAAACTTCAGAAGATCCTTTACCTTTATTGGAG
GTATACACAGTGGCTATCCAAAGTTATGTTAAAGCCCGACCTTATCTTACCTCTGAATGT
GAAAATGTAGCCTTGGTTCTGGAACGCTTGGCATTAAGCTGTGTTGAACTTTTACTGTGT
CTGCCTGTTGAGTTATCAGATAAACAGTGGGAACAATTTCAGACACTGGTGCAGGTAGCT
CATGAAAAGCTGATGGAGAATGGCAGCTGTGAATTGCATTTTTTAGCTACTCTAGCTCAA
GAGACTGGGGTGTGGAAAAACCCGGTACTGTGCACTATTCTTTCCCAGGAACCATTGGAT
AAGGATAAAG
>chr14:99924616-99932150-
TCAGAAAAATGGGTAAGAAGAGTCGAGTAAAAACTCAGAAATCTGGCACTGGTGCTACAG
CAACTGTGTCACCAAAGGAAATCTTGAACCTGACCAGTGAGCTGCTGCAGAAATGCAGCA
GTCCGGCGCCTGGCCCAGGAAAAGAGTGGGAAGAGTATGTGCAGATCCGGACTCTGGTTG
AGAAAATACGGAAAAAGCAAAAAGGTCTGTCCGTTACTTTTGATGGAAAAAGAGAAGATT
ACTTTCCTGATCTAATGAAATGGGCCTCTGAAAATGGGGCTTCTGTCGAGGGTTTTGAAA
TGGTTAACTTCAAAGAAGAGGGCTTTGGTTTGAGAGCAACAAGAGATATCAAGGCAGAAG
AATTGTTTTTATGGGTTCCACGAAAATTGCTAATGACTGTTGAATCTGCTAAAAATTCAG
TGTTGGGGCCCTTATATTCTCAAGACCGAATCCTTCAAGCCATGGGAAACATCGCACTGG
CCTTTCATTTGCTGTGTGAGCGAGCCAGCCCTAACTCCTTCTGGCAGCCCTATATTCAAA
CCCTCCCCAGTGAATATGACACTCCTCTCTACTTTGAAGAAGATGAAGTTCGGTATCTTC
AGTCCACACAAGCTATACATGATGTCTTCAGCCAGTATAAAAACACAGCTCGACAGTACG
CCTACTTCTATAAAGTCATCCAG
>chr19:17387304-17387718+
CCAGCAGAAAACTGAGCTTCCGGTCACAGAGAACGTGCAGACGATTCCCCCGCCATATGT
GGTCCGCACCATCCTTGTCTACAGCCGTCCACCTTGCCAGCCCCAGTTCTCCTTGACGGA
GCCCATGAAGAAAATGTTCCAGTGCCCATATTTCTTCTTTGACGTTGTTTACATCCACAA
TGGCACTGAGGAGAAGGAGGAGGAGATGAGTTGGAAG
>chr3:149563798-149639014+
GTGATTTTACAACGAGATGCTGCTCTCCATAGGGATGCTCATGCTGTCAGCCACACAAGT
CTACACCATCTTGACTGTCCAGCTCTTTGCATTCTTAAACCTACTGCCTGTAGAAGCAGA
CATTTTAGCATATAACTTTGAAAATGCATCTCAGACATTTGATGACCTCCCTGCAAGATT
TGGTTATAGACTTCCAGCTGAAGGTTTAAAGGGTTTTTTGATTAACTCAAAACCAGAGAA
TGCCTGTGAACCCATAGTGCCTCCACCAGTAAAAGACAATTCATCTGGCACTTTCATCGT
GTTAATTAGAAGACTTGATTGTAATTTTGATATAAAGGTTTTAAATGCACAGAGAGCAGG
ATACAAGGCAGCCATAGTTCACAATGTTGATTCTGATGACCTCATTAGCATGGGATCCAA
CGACATTGAGGTACTAAAGAAAATTGACATTCCATCTGTCTTTATTGGTGAATCATCAGC
TAATTCTCTGAAAGATGAATTCACATATGAAAAAGGGGGCCACCTTATCTTAGTTCCAGA
ATTTAGTCTTCCTTTGGAATACTACCTAATTCCCTTCCTTATCATAGTGGGCATCTGTCT
CATCTTGATAGTCATTTTCATGATCACAAAATTTGTCCAGGATAGACATAGAGCTAGAAG
AAACAGACTTCGTAAAGATCAACTTAAGAAACTTCCTGTACATAAATTCAAGAAAG
>chr10:112723883-112745523+
GAACTCTAATGAATCATTGATTGACCAGCACTATTTTACCAGTTGGAATGAATGATCAGA
AATGGGCATAGTGCTTTTAGATCCAACATGTAACAGATGGATGTTACTCCATGCTGATTA
CTTCTTCAAGCCAGTACTTTTTTGATTGTGTAGGATCTTTGTCTCTTCATCTTTGAATTC
AATTACTGGAAAATAAAAGGAGTTCATGTAGTTTTTGTCCAGGCTTGAGTCACCATGAGT
AGTAGTTTAGGAAAAGAAAAAGACTCTAAAGAAAAAGATCCCAAAGTACCATCAGCCAAG
GAAAGAGAAAAGGAGGCAAAAGCCTCTGGAGGTTTTGGGAAAGAGAGCAAAGAAAAAGAA
CCTAAGACCAAAGGGAAAGATGCCAAAGATGGAAAGAAGGACTCCAGTGCTGCCCAACCA
GGGGTGGCATTTTCAGTTGACAATACGATCAAACGGCCAAACCCAGCACCTGGGACTAGA
AAAAAATCCAGCAATGCAGAGGTGATTAAAGAGCTCAACAAATGCCGGGAAGAGAATTCA
ATGCGTTTGGACTTATCCAAGAGATCTATACACATATTGCCATCATCAATCAAAGAGTTG
ACTCAATTAACAGAACTTTATTTATACAGTAACAAATTGCAGTCCCTCCCAGCAGAGGTG
GGATGTTTAGTAAATCTCATGACACTGGCTCTAAGTGAAAATTCACTTACCAGTTTGCCT
GACTCTCTTGATAACTTGAAGAAGCTGCGGATGCTTGATTTACGGCATAATAAACTGAGA
GAAATTCCTTCAGTGGTGTATAGGCTGGATTCTCTCACCACTCTTTACCTTCGCTTTAAT
CGTATAACTACTGTGGAAAAGGACATCAAAAACTTGTCAAAACTCAGCATGCTTAGCATT
CGAGAGAACAAAATTAAACAACTACCTGCTGAAATTGGTGAATTATGTAACCTCATTACG
CTGGATGTAGCTCACAATCAACTTGAACACCTTCCAAAGGAGATTGGAAACTGTACACAG
ATAACCAACCTTGACTTGCAGCACAATGAACTGCTAGACCTCCCAGATACTATAG
>chr1:7837220-7838229+
GTGGTGGACATAATGCGAGTTAACGTGGACAAGGTTCTGGAAAGAGACCAGAAGCTCTCT
GAGTTAGACGACCGTGCAGACGCACTGCAGGCAGGCGCTTCTCAATTTGAAACGAGCGCA
GCCAAGTTGAAGAGGAAATATTGGTGGAAGAATTGCAAGATGTGGGCAATCGGGATTACT
GTTCTGGTTATCTTCATCATCATCATCATCG
>chr19:23541232-23545527-
GTATATGTCCTCATTTTCCTCAAGACTTTTGGCCAGAGCAGAGCATGGAAGATTCTTTTC
AAAAAGTATTACTGAGAAAATATGAAAAATGTGGACATGAGAATTTACAGTTAAGAAAAG
GTTGTAAAAGTGTGGATGAGTGTAAGGTGCACAAAGAAGGTTATAATAAACTTAACCAGT
GTCTCACAACTGCCCAGAGCAAAGTATTTCAATGTGGGAAATATTTGAAAGTCTTCTATA
AATTTTTAAATTCAAACAGACATACGATAAGACATACTGGAAAGAAATGCTTCAAATGTA
AAAAATGTGTCAAGTCATTTTGCATCCGTTTACACAAAACCCAACATAAATGCGTTTATA
TTACAGAGAAGTCCTGTAAATGTAAAGAATGTGAAAAAACCTTTCATTGGTCCTCAACCC
TTACTAATCATAAGGAAATTCATACTGAAGATAAACCCTACAAATGTGAAGAATGTGGCA
AAGCTTTTAAGCAGCTCTCAACCCTTACTACACATAAAATAATCTGTGCTAAAGAGAAAA
TCTACAAGTGTGAAGAATGTGGCAAAGCATTTCTATGGTCCTCAACCCTAACTAGACATA
AGAGGATACACACTGGAGAGAAACCCTACAAATGTGAAGAATGTGGCAAAGCTTTTAGCC
ATTCTTCAACCCTTGCTAAACATAAGAGAATTCATACTGGAGAGAAACCCTACAAATGTG
AAGAATGTGGCAAAGCTTTTAGCCGTTCTTCAACCCTTGCTAAACATAAGAGAATTCATA
CTGGAGAGAAACCCTACAAATGTAAAGAATGTGGCAAAGCTTTTAGCAATTCCTCAACCC
TTGCTAATCATAAGATAACTCATACTGAAGAGAAACCCTACAAATGTAAAGAATGTGACA
AAGCTTTTAAGCGACTCTCAACCCTTACTAAACATAAAATAATACATGCTGGAGAGAAAC
TCTACAAATGTGAAGAATGTGGCAAAGCTTTTAATCGATCTTCAAATCTTACTATACATA
AGTTTATTCATACTGGAGAGAAACCTTACAAGTGTGAAGAATGTGGCAAAGCATTTAACT
GGTCCTCAAGCCTTACTAAACATAAAAGATTTCATACTAGAGAGAAACCCTTCAAATGTA
AAGAATGTGGCAAAGCATTTATATGGTCTTCAACCCTAACTAGACATAAGAGGATACACA
CTGGAGAGAAGCCCTACAAATGTGAAGAATGTGGCAAAGCTTTTAGGCAATCCTCAACCC
TTACTAAACATAAGATAATTCATACTGGAGAGAAACCCTACAAATTTGAAGAATGTGGCA
AAGCTTTTAGACAATCCTTAACCCTTAATAAACATAAGATAATTCATAGTAGAGAGAAAC
CCTACAAATGTAAAGAATGTGGCAAAGCTTTTAAGCAATTCTCAACCCTTACTACACATA
AAATAATTCATGCTGGAAAGAAACTCTACAAATGTGAAGAATGTGGCAAAGCTTTTAATC
ATTCCTCAAGTCTTTCTACACATAAGATAATTCATACTGGAGAGAAGTCTTACAAGTGTG
AAGAATGTGGCAAAGCATTTCTATGGTCCTCAACCCTAAGAAGACATAAGAGGATACACA
CTGGAGAGAAACCCTACAAATGTGAAGAATGTGGCAAAGCTTTTAGCCATTCTTCAGCCC
TTGCTAAACATAAGAGAATTCATACTGGAGAGAAACCCTACAAATGTAAAGAATGTGGCA
AAGCTTTTAGCAATTCCTCAACCCTTGCTAATCATAAGATAACTCATACTGAAGAGAAAC
CCTACAAATGTAAAGAATGTGACAAAACTTTTAAGCGACTCTCAACCCTTACTAAACATA
AAATAATACATGCTGGAGAGAAACTCTACAAATGTGAAGAATGTGGCAAAGCTTTTAATC
GATCTTCAAATCTTACTATACATAAGTTTATTCATACTGGAGAGAAACCTTACAAGTGTG
AAGAATGTGGCAAAGCATTTAACTGGTCCTCAAGCCTTACTAAACATAAAAGAATTCATA
CTAGAGAGAAACCCTTCAAATGTAAAGAATGTGGCAAAGCATTTATATGGTCTTCAACCC
TAACTAGACATAAGAGGATACACACTGGAGAGAAGCCCTACAAATGTGAAGAATGTGGCA
AAGCTTTTAGCCGTTCCTCAACCCTTACTAAGCATAAGACAATTCATACTGGAGAGAAAC
CCTACAAATGTAAAGAATGTGGCAAAGCTTTTAAGCACTCCTCAGCCCTTGCTAAACATA
AAATAATACATGCTGGAGAGAAACTCTACAAATGTGAGGAATGTGGCAAAGCTTTTAATC
AATCTTCAAATCTTACGACACATAAGATAATTCATACTAAAGAGAAACCTTCCAAGAGTG
AAGAATGTGACAAAGCATTTATCTGGTCCTCAACCCTTACTGAACATAAGAGAATTCATA
CCAGAGAGAAAACCTACAAATGTGAAGAATGTGGCAAAGCATTTAGCCAGCCTTCACACC
TTACTACACATAAGAGGATGCACACTGGAGAGAAACCCTACAAATGTGAAGAATGTGGCA
AAGCTTTTAGCCAATCCTCAACCCTTACTACACATAAGATAATTCATACTGGAGAGAAAC
CCTACAAATGTGAAGAATGTGGCAAAGCTTTTAGGAAATCTTCAACTCTTACTGAACATA
AGATAATTCATACTGGAGAGAAACCCTACAAATGTGAAGAATGTGGCAAAGCATTTAGCC
AATCCTCAACCCTAACTAGACATACGAGGATGCACACTGGAGAGAAACCATACAAATGTG
AAGAATGTGGCAAAGCTTTTAATCGATCCTCAAAGCTTACTACACATAAGATAATTCATA
CTGGAGAGAAACCTTACAAGTGTGAAGAATGTGGCAAAGCATTTATATCATCCTCAACCC
TAAATGGACATAAGAGAATTCATACTAGAGAGAAACCCTACAAATGTGAAGAATGTGGCA
AAGCATTTAGCCAATCTTCAACCCTAACTAGACATAAGAGGTTGCACACCGGAGAGAAAC
CCTACAAATGTGGAGAATGTGGCAAAGCCTTTAAAGAGTCCTCAGCTCTTACTAAACATA
AGATAATTCACACTGGAGAGAAACCCTACAAATGTGAAAAATGTGGCAAAGCCTTTAACC
AGTCTTCAATCCTTACTAACCATAAGAAAATTCATACTAtcacacctgtaatcccactac
tttgggaggccgaggcgggcggatcacgaggtcaggagatggagaccatcctggctaaca
cagtgaaaccccttctctactaaaaaatacaaaaaattagccgggcgtggtggcgggcgc
ctgtagtcccagctatgcgagaggctgaggcaggagaatggcgtgaacccgggaggcgga
gcttgcagtgagccgagatcacgccactgcactcaagcctgggcgacagagcgagactcc
gtctcaaaaaaaaaaaaaagaaaaTTCATACTAGAGAGAAACCCTACAAATATAAAGAAT
GTGGCAAATCTTTTAACCGGTCTTCAACCTTTACTAAACATAAGGTAATTCATACTGGAG
TAAAACTCTACAAATGTGAAGAATGTGGCAAATCCTTTTTCTGGTCCTCAGCCCTAACCA
GACATAAGAAAATTCATACTGGACAGCAACCCTACAAACAGGAAAAATTTGGCAAAGCCT
TTAACCAGTTTTCACACCTTACTACAGATAAGATAACTCATATTGGAGAGAAATCTTACA
AGTGTGAATAATGTGGTAAAGTCTATAAAAAGTCCTGAATTCTTAACAGACATAATATTA
TTCATACTGGAGAGAAACTCTACAAACCTGAAAGATGTGCCAACGCTTTTGACAAGTCAA
ACTTTTCTAAACATCAAGAAAATCATGCTGCTGAGAAATCCTAGAAATGTGAAGAATGTG
ACAAAGCCTCTAAATGATTGTCACACTTGATCGTAGGTAAGATAATTCATACTGGAGAAA
ACTACCAGTGTGAACAATGTGGCCAAGCTTTGAACTAATGCTCACACCTTAATGCATAGG
AAAGCATTTATGCTTGAGAAAAAGTGAACAAATATAGACAAAAAGCCATTAATACCTGCT
CACATCGTACTCAAATTCAGAGCGTTCATACTAAATAAGAAGTGTAATTACTGTCAAACG
ACTGATCAGAAAATATGTCTTTAAAGTACAGAAGAGTATTTTGAAAAAGCATTACAAATA
TGAAGAGGCATTATTTATGACCTTTTCTATGGAAAG
>chr8:71126138-71128999-
TTGCTGATATGTGTTCAAGATGAGTGGGATGGGAGAAAATACCTCTGACCCCTCCAGGGC
AGAGACAAGAAAGCGCAAGGAATGTCCTGACCAACTTGGACCCAGCCCCAAAAGGAACAC
TGAAAAACGTAATCGTGAACAGGAAAATAAATATATAGAAGAACTTGCAGAGTTGATTTT
TGCAAATTTTAATGATATAGACAACTTTAACTTCAAACCTGACAAATGTGCAATCTTAAA
AGAAACTGTGAAGCAAATTCGTCAGATCAAAGAACAAG
>chr19:10906048-10909248+
ATGGAGTTTGACGAGAAGGACTTACGACGGGAGATCAGCTATGCCATTAAGAACATCCAT
GGAGTCAGGACCGGGCTTTTCACCCCGGACTTGGCATTCGAGGCCATTGTGAAAAAGCAG
GTCGTCAAGCTGAAAGAGCCCTGTCTGAAATGTGTCGACCTGGTTATCCAGGAGCTAATC
AATACAGTTAGGCAGTGTACCAGTAAGCTCAGTTCCTACCCCCGGTTGCGAGAGGAGACA
GAGCGAATCGTCACCACTTACATCCGGGAACGGGAGGGGAGAACGAAGGACCAG
>chr19:22157531-22171711-
GGATCATTGACATTTAGGGATGTGGCCATAGAATTCTCTCTGGAGGAGTGGCAATGCCTG
GACACTGCACAGCAGAATTTATATAGAAATGTGATGTTAGAGAACTACAGAAACCTGGTC
TTCCTGGGTATTGCTGCCTTTAAGCCAGACCTGATCATTTTTCTGGAGGAAGGAAAAGAG
TCCTGGAATATGAAGAGACATGAGATGGTGGAAGAATCCCCAGTTATATGTTCTCATTTT
GCTCAAGATCTTTGGCCAGAGCAGGGCATAGAAGATTCTTTCCAAAAAGTGATATTGAGA
AG
>chr11:120345269-120348235+
AATTTGGATTTAACAAAAAGGAAGATGATTCATGAAGGGCCATTGGTTTGGAAGGTGAAT
AGAGATAAAACTATTGATTTATACACGTTGCTGCTGGAAGACATTCTTGTATTGTTACAA
AAGCAGGATGATAGACTGGTTTTAAGGTGTCATAGTAAGATTCTGGCATCTACAGCTGAT
AGCAAACACACGTTTAGCCCTGTCATTAAGTTGAGTACAGTGTTGGTTCGACAAGTGGCA
ACAGATAACAAAGCTTTATTCGTCATTTCCATGTCAGACAATGGCGCTCAGATTTATGAA
CTGGTGGCACAGACAGTTTCTGAAAAGACTGTCTGGCAGGACCTAATCTGTCGGATGGCT
GCATCAGTGAAGGAGCAATCCACAAAGCCAATTCCATTACCACAGTCAACACCTGGCGAA
GGAGATAATGATGAAGAAGATCCTTCAAAATTAAAAGAGGAGCAGCATGGCATTTCAGTC
ACTGGTTTGCAGAGTCCAG
>chrX:139865340-139866824+
GGTTTCCGATGGCACCTGTGTCAAGGTCTTCCAACAACTCCGGGTCTTCCAGCGACTTCA
AGTCTTCCAATAATCTCAAGGTCTTCCAGATAATCCTGAGCTTCCAGAAAATCCACATCT
TCCAGACAATCCATGTCTTCCGGACAATCCATGTCTTCCAAGAAGCTCCAAGTCTTCCAG
TAAATCAAGTCTTCCAGCAAATCCAGTCTTCCAGCAATTACTGGTCTTCCACCAAATCCA
GATCTTCCAGGAAAATCCACGTCTTCCAGGAAATCCATGTCTTCCAATAATTTCAAGGTC
TTCCATCAAATACAGATCTTCCAGCTAATCCATGTCTTCCAGAAAAATCTGTGTCTTCCA
CCAAATCCAAGTCTTCCAGTAAATCTAGTTCTTCCAGAAAAATCTAGATCTTCCAGTCAA
TCAGTGTCTTCCAGAAAGAAATCCAGGTCTTCCAGTCAATCAGTGTCTTCCAGAAAGAAA
TCCAGGTCTTCCAGTCAGTCAGTGTCTTCCAGAAAAATCTACGTCTTCCACCAAATCCAG
GTCTTCCAGTCAATCCACATCTTCCGGAAAAAATCCAGGTCTTCCAGCCAATATATGTCT
TCCTGAAGATCCACGTCTTCCAGAAAATCCATGTCTTCCAGAAAATCCATGTCTTCCAGT
AACCTCCCAGTCTTCCAGAAAATCCACGTCTTCCCAACAATCCAAGTCTTCCGGATAATT
TGGGTCTTCCTGAAAATCTACGTCTTCCAAAAAAGCCATGTCTTCCAGAAAATCCACATC
TTCCAATGGCCTCCAGGTCTTCCAGACTATCCATGTCTTCCAGAAAATCCTTGTCTTCCC
TTAAATCTATAGCTTCCAAAAAATCCGGGTCTTCCAGGAAATCCGTGTCTTCCAGCAAGT
CCACGTCTTCCAACAAAGCCATGTCTTCCAGACTATCCATGTCTTCCAGAAAATCCTTGT
CTTCCCTCAAATCCATAGCTTCCGAAAAATCCAGGTCTTCCAGGAAATCCGTGTCTTCCA
GCAAATCCACGTCTTCCAACAAAGCCATGTCTTCCATCAAATTAATGTCTTCCAGCCTAC
TTGTGTCTTCCAACAAAGGTACGTCTTCCAACAAAGGTACGTCTTCCAACAAAGGTATGT
CTTCCAACAAAGGTACGTCTTCCAGAAAATCCACGTCTTCCAACCAAGCCATGTCTTCCA
GAAAATCCACGTCTTCCAGAAAATATATGTCTTCCAACTAAGCTACGTCTTCCAACAAAT
CCATGTCTTCCTATATCTCCAGGTCTTCCAGCATCTCCAGGGCTTCCAGCATCTGCTCGT
CTTCCAACATCTCCACGTCTTCCAGCATCTCTGTGTCTTCCAGCATCTTCATGTCTTCCA
ACAACTACCCAGTCTTCCATCAACTGGCTCAATATCCATGTCTTCCAACGTCTCCAGTGT
GCTGATCTTCTGACATTCAGGTCTTCCAGTGTCTGCAATATCCAG
>chr14:55168780-55169298+
GAATCATTAACCAATGGCAACAGGAATCCAAGGATAAAGTGATTTCCCTCCTGTTAACTC
ATCTGCCTTTGCTGAAGCCAGGAAACCTCGACGCGAAAGTAGAATATATGAAACTGCTGC
CCAAAATCCTGGCTCACTCTATTGAACACAACCAGCACATTGAGGAGAGCAGGCAGCTGC
TGTCCTATGCTTTGATACATCCAGCCACTTCGTTAGAAGACCGTAGTGCTTTAGCCATGT
GGCTGAATCACTTGGAGGACCGCACGTCGACCAGCTTTGGTGGCCAGAACCGAGGCCGCT
CAGACTCTGTGGATTATGGACAGACACACTACTATCACCAAAGACAGAACTCTGATGACA
AGCTCAATGGGTGGCAGAACTCTCGGGATTCTGGGATTTGCATCAATGCCTCCAACTGGC
AGGACAAAAGCATGGGGTGTGAGAATGGCCATGTGCCCCTCTACTCCTCCTCATCTGTCC
CCACCACAATCAATACGATTGGAACCAGCACAAGTACAA
>chr11:33307959-33309057+
GTATGGCCTCACAAGTCTTGGTCTACCCACCATATGTTTATCAAACTCAGTCAAGTGCCT
TTTGTAGTGTGAAGAAACTCAAAGTAGAGCCAAGCAGTTGTGTATTCCAGGAAAGAAACT
ATCCACGGACCTATGTGAATGGTAGAAACTTTGGAAATTCTCATCCTCCCACTAAGGGTA
GTGCTTTTCAGACAAAGATACCATTTAATAGACCTCGAGGACACAACTTTTCATTGCAGA
CAAGTGCTGTTGTTTTGAAAAACACTGCAGGTGCTACAAAGGTCATAGCAGCTCAGGCAC
AGCAAGCTCACGTGCAGGCACCTCAGATTGGGGCGTGGCGAAACAGATTGCATTTCCTAG
AAGGCCCCCAGCGATGTGGATTGAAGCGCAAGAGTGAGGAGTTGGATAATCATAGCAGCG
CAATGCAGATTGTCGATGAATTGTCCATACTTCCTGCAATGTTGCAAACCAACATGGGAA
ATCCAGTGACAGTTGTGACAGCTACCACAGGATCAAAACAGAATTGTACCACTGGAGAAG
GTGACTATCAGTTAGTACAGCATGAAGTCTTATGCTCCATGAAAAATACTTACGAAGTCC
TTGATTTTCTTGGTCGAGGCACGTTTGGCCAGGTAGTTAAATGCTGGAAAAGAGGGACAA
ATGAAATTGTAGCAATCAAAATTTTGAAGAATCATCCTTCTTATGCCCGTCAAGGTCAAA
TAGAAGTGAGCATATTAGCAAGGCTCAGTACTGAAAATGCTGATGAATATAACTTTGTAC
GAGCTTATGAATGCTTTCAGCACCGTAACCATACTTGTTTAGTCTTTGAGATGCTGGAAC
AAAACTTGTATGACTTTCTGAAACAAAATAAATTTAGTCCCCTGCCACTAAAAGTGATTC
GGCCCATTCTTCAACAAGTGGCCACTGCACTGAAAAAATTGAAAAGTCTTGGTTTAATTC
ATGCTGATCTCAAGCCAGAGAATATTATGTTGGTGGATCCTGTTCGGCAGCCTTACAGGG
TTAAAGTAATAGACTTTGGGTCGGCCAGTCATGTATCAAAGACTGTTTGTTCAACATATC
TACAATCTCGGTACTACAG
>chr2:168986051-168997268-
ATTTTGGGGTAAGTGCGTTCCTAGCAACAGGGGGTGATGTTACCCGAAATAAAGTAAGAA
AAACATTCGTTGGCACCCCATGTTGGATGGCTCCTGAAGTCATGGAACAGGTGAGAGGCT
ATGACTTCAAGGCTGACATGTGGAGTTTTGGAATAACTGCCATTGAATTAGCAACAGGAG
CAGCGCCTTATCACAAATATCCTCCCATGAAAGTGTTAATGTTGACTTTGCAAAATGATC
CACCCACTTTGGAAACAGGGGTAGAGGATAAAGAAATGATGAAAAAGTACGGCAAGTCCT
TTAGAAAATTACTTTCACTGTGTCTTCAGAAAGATCCTTCCAAAAGGCCCACAGCAGCAG
AACTTTTAAAATGCAAATTCTTCCAGAAAGCCAAGAACAGAGAGTACCTGATTGAGAAGC
TGCTTACAAGAACACCAGACATAGCCCAAAGAGCCAAAAAG
>chr16:4382216-4383520+
GTTCCTGCGTGAAGACCAGCTGGGAGCCCACTGCCTGCTGCCACCTCCAACTCCGGCCCC
CTCACCATGCACTCCCTGGACGAGCCGCTCGACCTGAAGCTGAGTATCACCAAGCTCCGG
GCGGCAAGAGAGAAGCGGGAGAGGACGCTGGGTGTGGTCCGGCCCCGTGCTCTGCACAGG
GAGCTGGGCCTGGTGGATGACAGCCCCACACCTGGCTCTCCAGGCTCCCCGCCCTCAGGC
TTCCTGCTGAACTCCAAGTTCCCCGAGAAGGTGGAGGGACGCTTTTCAGCAGCCCCTCTC
GTGGACCTCAGCCTGTCACCACCATCTGGGCTGGACTCCCCCAATGGCAGCAGCTCGCTG
TCCCCCGAGCGCCAGGGCAACGGGGACCTGCCTCCAGTGCCCAGTGCCTCG
>chr16:53289512-53308214+
ATTCAGCAGCTTTCCAAAAAGGAAATAGAAGATCTGCTTCGAAGAGGTGCTTATGGTGCT
ATTATGGAGGAAGAAGATGAAGGCTCTAAATTCTGCGAAGAGGATATCGATCAGATTTTA
CTACGTCGTACAAAAACTATTACAATTGAATCAGAAGGACGTGGGTCAACATTTGCCAAG
GCGAGTTTTGTGGCATCTGGAAACCGGACAGATATTTCTTTAGATGATCCCAACTTCTGG
CAAAAATGGGCTAAAAAGGCAGAAATAGATATAGAGGCCATCAGTGGCAGAAACAGCTTG
GTTATTGACACTCCAAGAATTAGGAAGCAAACAAGACCTTTTAGTGCCACAAAAGATGAA
TTGGCTGAATTATCTGAAGCTGAAAGTGAAGGAGATGAAAAGCCCAAACTCCGGAGACCC
TGTGACCGTTCCAATGGCTATGGAAGAACTGAATGCTTTAGAGTTGAGAAAAACCTGCTA
GTTTATGGGTGGGGCCGATGGAGAGAGATTCTATCTCATGGCCGTTTCAAAAGGCAGCTA
AATGAACACGATGTAGAGATAATTTGCCGAGCTCTCTTAGCATATTGCCTTGTTCACTAC
CGAGGAGATGAGAAGATTAAAGGTTTCATATGGGATCTCATTACTCCAACTGAAGATGGA
CAGACACGAGAGCTACAGAATCATCTAGGCCTATCAGCTCCTGTACCCAGGGGTCGAAAA
GGGAAGAAAGTAAAAACTCAAACAAGCTCATTTGATATACAAAAAGCAGAATGGCTTCGA
AAATATAATCCCGAGCAGCTCCTTCAAGATGAAGGCTACAAAAAACATATAAAACACCAC
TGTAATAAGGTTTTGCTTCGTGTGAGAATGCTGTATTATCTAAAGCAAGAAGTTATTGGA
AATGAGTGTCAGAAAGTATTTGATGGAGTTGATGCAAG
>chr7:156758964-156759786+
GCTTGGACTTAAGGATCAGCAGGAGAGAGAAATCATTCACGTTCTCATGGATTGCTGCCT
TCAAGAGAAAACTTACAATCCCTTCTATGCTTTCCTGGCTAGCAAATTCTGTGAATATGA
AAGGAGATTTCAGATGACTTTCCAGTTCAGCATATGGGACAAATTTCGGGACTTGGAAAA
CTTGCCAGCTACGAATTTCTCTAATTTGGTTCATCTGGTGGCCCACTTGTTGAAGACAAA
ATCGCTTTCCCTTTCCATCTTAAAG
>chr12:32760891-32764217+
AAACAGAAAATCTGTGGGAGCTTAACTTTGCAGCATCACATGCTAGAACCTGTTCAGCGG
ATTCCCCGGTATGAGATGCTCCTTAAGGACTATCTAAGGAAATTGCCTCCTGATTCCCTG
GACTGGAATGATGCTAAAAAATCACTTGAAATTATATCTACAGCAGCAAGCCATTCTAAT
AGTGCAATAAGGAAAATGGAGAACCTAAAGAAACTCTTAGAGATTTATGAAATGTTGGGA
GAAGAAGAAGACATTGTAAACCCTTCAAATGAACTAATAAAAGAAGGACAGATCCTCAAA
CTAGCTGCTCGGAACACTTCAGCACAAGAACGCTACCTTTTCTTA
>chr19:33604673-33605325+
TTCAACTTTAGTTGGCTTACCAAGAGTGAAGCGTGACAAGTACTCAGTCTTCAACTTTCT
GACGCTCCCAGAGACAGCTTCCTTGCCCACCACTCAAGCATCAAGTGAAAAAGTATCACA
GCACCGAGGTCCCGACAAATCAAGAAAACCATCCAGATGGGATACCTCTAAACACGAAAA
GAAAGAAGATTCCATTAGTGAATTTTTAAGTTTGGCTAGATCAAAAGCCGAGCCACCTAA
ACAACAGTCCAGCCCCTTAGTAAACAAAGAGGAAGAGCATGCACCAGAATTATCCGCAAA
TCAG
>chr1:247319708-247323115-
AACTCGGTTGCCTTTGAGGATGTGGCTGTGAACTTCACCCAGGAGGAGTGGGCTTTGTTG
GATCCTTCCCAGAAGAATCTCTATAGAGACGTGATGCAGGAAACCTTCAGGAATCTGGCT
TCCATAGGTAAGAATCACAATATTTCTTCACTTAGTCAATCAGAAAGTAAGTGTTTCATG
GTTTTCAATGTCATTCCATGATTTGGAATGTACAAAGGGAACACTTTGATGAGTGAATGA
GGCATGGACCCAGTGTGCAATGACTCTTGTTtcttagtctattttttaattgtgataaca
gaatacctgatcctgggtaatttacaaaaatagttttatattggtttatgattctagtgg
ctagaaagtccaaggttgcatctggtaaggacctgatgctacttcagctcagggcatgaa
gcagaagcaagtgggcatgtgcaaagggatcacagcaagaaaataagagcaattcttggg
agctaaacttgcttttataacaacctgccctctggcaactaattcagtcttgcaagagta
agagaaaacatgcattcccaagcaaggacattaatctattaataaggaatctgtacccat
aacacaaacaatgttgccatattgatgaccaaattacagcattcattttggtgggtacaa
accatatccccaacatagcaCCTAGAGTCTAGTAATTTTTCTATAATTTCAAATAATTTG
TAATATATTTCTGGGTCTACATTTTAGGAAACAAAGGGGAAGACCAGAGCATTGAAGATC
AGTACAAAAATTCTTCAAGAAATCTAAGGTAATTTGCCCTCACAAGAGGAAGCAGTCCCC
CTTGGGGTCAATTGTAGTATATAATCATATGTTTAAAGCAAACAAggccaggcatggtgg
ctcacacctgtaatcccagcactttgggatgctgaggtgggcggatcacctgaggtcagg
agtttgagaccagcctgaccaacacggcaaaaacccgtctctactaaaaatacaaaatta
gcccagtgtgatggtgcatgcctgtaatccctgctgtttgggaggctgaggcaggagaat
tgcttgaacctgggaggcggaggttgcaatgagctgaggttgtgccattgcactccagcc
agggaaacaagagcaaaacaccatctcggggaaaaaaaaaaaccaagcaaacaaaaTAAA
TTAAGACAACATCAATTTATTCTCAAAGTTTTTACCAAAAATATATACTTCAATGTAACA
TGGATGTTAAATGTTTGCAAAATAGTTCACTTGAAAACAGTATtgttttagtctgcttgc
attgctataaaggaatacctaggctgagtaatttataaggaagagttttatttggctaat
ggttctgcaggctttatcagaagcataaagccagcatctgcttctgatgaggacctcaga
gagcttccagtcatggcagaaggggaaggggagctgacatgtcacatggggagagaagga
gcaagagagagagaaaggaagtgccaaagtttttggggtttttttgttttgttttgtttt
gtttgagatggagtctctctctggtatccagactggagtgcagtggtgcagtcttggctc
actgcaacctccgcctcccgggttcaagtgattctccggactcagtctcccaagtagctg
ggattacaggaacatgccaccacacccagctaatttttgtatttttagtagagacagcat
ttcaccatgttggccaggctggtcttgaattcctgacctcaagtgatctgcccaccttgg
cctcccaaagtgctgggattacaggcgtgagccaccatgcccgaccattttttttttttt
tttaacaatcggatctttcaggaactaatagagcgagaagtcactcattaccacaacagt
gccacttatgtggaatctgctcccatgacccaagcacctcacaccaggtcatacctccaa
catgaggatcaaatttcagcatgaaatttgaagggagaaaatacccaaactgtaTTCAAT
ACTAAGAAACTGCATATGAGAATATTACTGTATTGTTAATAGCTATAGGGGAGGGAGCCA
TGTTGTAGACTAATCAATCCATTTATGTTCAATTTGTTTATGTTAGAAAACCTGCACTTT
CTCTGATATTGGTAGCAGTGTAAGTTCAGACTTAGTAATAAAAGAAAATAACTAATAAAC
CATTAATGATGGGGTTGTCATTTTTTGCAGAAGTCATATGATAGACATACTGTGTAAAAT
TAAATAAGTCAGTGTAGAAAAACCTCCAGATGCCAAATTTTAATCTGAACAAAAAAATTC
CTGCTAGAGTAAAACCACATGAATGCATTGTGTGTGAAAAATTCTTCATACGTCATTCAT
CCCTTCATAGGCACATCATATCTCATTCTGGAAACAACCCATATGGGTGTGAGGAATGCG
GAAAGAAGCCATGTACATGTAAACAATGTCAGAAAACTTCCCTTTCTGTCACAAGGGTTC
ACAGAGACACAGTAATGCACACTGGAAATGGACATTATGGTTGTACAATATGTGAGAAAG
TTTTTAATATTCCCAGTTCATTTCAGATACATCAGAGAAATCACACTGGAGAGAAACCCT
ATGAATGTATGGAATGTGGGAAAGCCTTAGGTTTTTCCCGTTCTCTTAATAGACATAAAA
GGATTCACACTGGAGAAAAACGCTATGAATGTAAGCAATGTGGGAAAGCCTTCAGTCGTT
CCAGTCACCTTCGTGACCATGAAAGAACTCATACTGGAGAGAAACCCTATGAATGTAAGC
ACTGTGGGAAAGCCTTCCGTTACTCCAATTGCCTTCATTACCATGAAAGAACTCACACTG
GAGAGAAACCTTATGTGTGCATGGAATGTGGCAAAGCTTTCAGTTGTCTCAGTTCCTTGC
AAGGACATATAAAGGCTCATGCTGGTGAAGAACCCTATCCATGTAAGCAATGTGGGAAAG
CCTTCAGATACGCCAGTTCCCTTCAGAAACACGAGAAAACTCATATTGCACAGAAACCCT
ATGTATGTAACAATTGTGGTAAAGGCTTCAGATGTTCCAGTTCCCTTCGTGACCATGAAA
GGACTCATACTGGAGAGAAACCCTATGAATGTCAGAAATGTGGCAAAGCCTTTAGTCGTG
CTAGTACCCTTTGGAAGCATAAAAAAACTCATACTGGAGAAAAGCCCTATAAATGTAAAA
AAATGTAAAGGCTTTAATCACTACAGTTTTTGTCAAAAACATGAACAGTCACATACTTGA
GAGAAACTGTGAATGTAAGGTGTAGGAAAGTACTTAATTTTCCCAGATTTCCTCAAATAC
ATGAAACGAATCAAACTGGAGATAAACCCTATGACTATAAGCAATAAG
>chr16:29845054-29845387+
GACATCACACCCCTGCAGGTGGTTCTGCCCAACACTGCCCTCCATCTAAAGGCGCTGCTT
GATTTTGAGGATAAAGATGGAGACAAGGTGGTGGCAGGAGATGAGTGGCTTTTCGAGGGA
CCTGGCACGTACATCCCCCGGAAGGAAGTGGAGGTCGTGGAGATCATTCAGGCCACCATC
ATCAGGCAGAACCAGGCTCTGCGGCTCAGGGCCCGCAAGGAGTGCTGGGACCGGGACGGC
AAGGAGAGGGTGACAG
>chr18:45391430-45423180-
GTTCGATACAAGAGGCTGTTTTCCTAGCGTGGCTTGCTGCCTTTGGTAAGAACATGTCGT
CCATCTTGCCATTCACGCCGCCAGTTGTGAAGAGACTGCTGGGATGGAAGAAGTCAGCTG
GTGGGTCTGGAGGAGCAGGCGGAGGAGAGCAGAATGGGCAGGAAGAAAAGTGGTGTGAGA
AAGCAGTGAAAAGTCTGGTGAAGAAGCTAAAGAAAACAGGACGATTAGATGAGCTTGAGA
AAGCCATCACCACTCAAAACTGTAATACTAAATGTGTTACCATACCAAGCACTTGCTCTG
AAATTTGGGGACTGAGTACACCAAATACGATAGATCAGTGGGATACAACAGGCCTTTACA
GCTTCTCTGAACAAACCAGGTCTCTTGATGGTCGTCTCCAGGTATCCCATCGAAAAGGAT
TGCCACATGTTATATATTGCCGATTATGGCGCTGGCCTGATCTTCACAGTCATCATGAAC
TCAAGGCAATTGAAAACTGCGAATATGCTTTTAATCTTAAAAAGGATGAAGTATGTGTAA
ACCCTTACCACTATCAGAGAGTTGAGACACCAGTTTTGCCTCCAGTATTAGTGCCCCGAC
ACACCGAGATCCTAACAGAACTTCCGCCTCTGGATGACTATACTCACTCCATTCCAGAAA
ACACTAACTTCCCAGCAGGAATTGAGCCACAGAGTAATTATATTCCAGAAACGCCACCTC
CTGGATATATCAGTGAAGATGGAGAAACAAGTGACCAACAGTTGAATCAAAGTATGGACA
CAG
>chr19:18650181-18650530-
GGAACGGGCTGTTGAGGAAGAAGACGCTGGTCCCAGGGCCGCCAGGTTCGAGCCGCCCGG
TCAAGGGCCAGGTGGTCACCGTACATCTGCAGACGTCGCTGGAGAATGGCACACGGGTGC
AGGAGGAGCCGGAGCTGGTGTTCACTCTGGGTGACTGTGACGTCATCCAGGCCCTGGATC
TCAGTGTCCCACTCATGGACGTGGGGGAGACGGCCATGGTCACTGCTGACTCCAAGTACT
GCTACGGCCCCCAAGGCAG
>chr5:176963359-176966148-
GTCCCCCCCGCCTCCAGCCAGCCTGTGCAGACTTGCTGCCTGCTGTGTCACCGGGAACGC
AAAGGCTGGGAAGAAGGCCCTTCTCAAAATGGACTGGTGTTGCAGGGTGAGAAGCTGCCC
CCTGACTTCATGCCAAAGCTCGTCAAGAATCTCCTAGGCGAGATGCCTCTGTGGGTCTGC
CAGAGTTGCCGAAAGAGCATGGAGGAAGATGAAAGGCAGACAGGTCGAGAACATGCAGTG
GCGATCTCCTTGTCACACACATCCTGCAAATCACAGTCTTGTGGAGATGACTCTCATTCG
tcctcgtcttcctcctcatcatcctcatcctcgtcctcctcttcctGCCCTGGGAACTCG
GGAGACTGGGATCCTAGCTCGTTCCTGTCGGCACATAAGCTCTCGGGCCTCTGGAATTCC
CCACATTCCAGTGGGGCCATGCCAGGCAGCTCTCTTGGGAGTCCTCCTACCATCCCCGGT
GAGGCTTTCCCCGTCTCGGAGCACCACCAGCACTCAGACCTCACTGCTCCCCCTAACAGC
CCCACCGGCCACCACCCGCAGCCAGCATCTCTAATCCCGTCTCACCCCAGCTCCTTTGGC
TCCCCACCCCACCCACACCTGCTGCCCACCACCCCGGCAGCACCTTTCCCTGCCCAGGCT
TCAGAGTGCCCTGTTGCTGCTGCCACTGCCCCCCACACTCCAGGGCCATGTCAGAGCTCC
CATCTACCCTCCACCAGCATGCCGCTCCTGAAGATGCCCCCACCATTCTCGGGGTGCAGC
CACCCCTGCAGCGGGCACTGTGGTGGGCACTGCAGTGGGCCTCTCCTCCCACCCCCGAGC
TCTCAGCCACTCCCTAGCACTCACAG
>chr5:176636637-176639196+
GTTCCTCAGAAAATTTTGAGTAAATGGGAAGCCAGTGTTGGACTTGCAGAACAGTATGAT
GTTCCCAAGGGGTCAAAGAACCGAAAATGTATTCCTGGTTCAATCAAGTTGGACAGTGAA
GAAGATATGCCATTTGAAGACTGCACAAATGATCCTGAGTCAGAACATGACCTGTTGCTT
AATGGCTGTTTGAAATCACTGGCTTTTGATTCTGAACATTCTGCAGATGAGAAGGAAAAG
CCTTGCGCTAAATCTCGAGCCAGAAAGAGCTCTGATAATCCAAAAAGGACTAGTGTGAAA
AAGGGCCACATACAATTTGAAGCACATAAAGATGAACGGAGGGGAAAGATTCCAGAGAAC
CTTGGCCTAAACTTTATCTCTGGGGATATATCTGATACGCAGGCCTCTAATGAACTTTCC
AGGATAGCAAATAGCCTCACAGGGTCCAACACTGCCCCAGGAAGTTTTCTGTTTTCTTCC
TGTGGAAAAAACACTGCAAAGAAAGAATTTGAGACTTCAAATGGTGACTCTTTATTGGGC
TTGCCTGAGGGTGCTTTGATCTCAAAGTGTTCTCGAGAGAAGAATAAACCCCAACGAAGC
CTGGTGTGTGGTTCAAAAGTGAAGCTCTGCTATATTGGAGCAGGTGATGAGGAAAAGCGA
AGTGATTCCATTAGTATCTGTACCACTTCTGATGATGGAAGCAGTGACCTGGATCCCATA
GAACACAGCTCAGAGTCTGATAACAGTGTCCTTGAAATTCCAGATGCTTTCGATAGAACA
GAGAACATGTTATCTATGCAGAAAAATGAAAAGATAAAGTATTCTAGGTTTGCTGCCACA
AACACTAGGGTAAAAGCAAAACAGAAGCCTCTCATTAGTAACTCACATACAGACCACTTA
ATGGGTTGTACTAAGAGTGCAGAGCCTGGAACCGAGACGTCTCAGGTTAATCTCTCTGAT
CTGAAGGCATCTACTCTTGTTCACAAACCCCAGTCAGATTTTACAAATGATGCTCTCTCT
CCAAAATTCAACCTGTCATCAAGCATATCCAGTGAGAACTCGTTAATAAAGGGTGGGGCA
GCAAATCAAGCTCTATTACATTCGAAAAGCAAACAGCCCAAGTTCCGAAGTATAAAGTGC
AAACACAAAGAAAATCCAGTTATGGCAGAACCCCCAGTTATAAATGAGGAGTGCAGTTTG
AAATGCTGCTCTTCTGATACCAAAGGCTCTCCTTTGGCCAGCATTTCTAAAAGTGGGAAA
GTGGATGGTCTAAAACTACTGAACAATATGCATGAGAAAACCAGGGATTCAAGTGACATA
GAAACAGCAGTGGTGAAACATGTTTTATCCGAGTTGAAGGAACTCTCTTACAGATCCTTA
GGTGAGGATGTCAGTGACTCTGGAACATCAAAGCCATCAAAACCATTACTTTTCTCTTCT
GCTTCTAGTCAGAATCACATACCTATTGAACCAGACTACAAATTCAGTACATTGCTAATG
ATGTTGAAAGATATGCATGATAGTAAGACGAAGGAGCAGCGGTTGATGACTGCTCAAAAC
CTGGTCTCTTACCGGAGTCCTGGTCGTGGGGACTGTTCTACTAATAGTCCTGTAGGAGTC
TCTAAGGTTTTGGTTTCAGGAGGCTCCACACACAATTCAGAGAAAAAGGGAGATGGCACT
CAGAACTCCGCCAATCCTAGCCCTAGTGGGGGTGACTCTGCATTATCTGGCGAGTTGTCT
GCTTCCCTACCTGGCTTACTGTCCGACAAGAGAGACCTCCCTGCTTCTGGTAAAAGTCGT
TCAGACTGTGTTACTAGGCGCAACTGTGGACGATCAAAGCCTTCATCCAAATTGCGAGAT
GCTTTTTCAGCCCAAATGGTAAAGAACACAGTGAACCGTAAAGCCTTAAAGACCGAGCGC
AAAAGAAAACTGAATCAGCTTCCAAGTGTGACTCTTGATGCTGTACTGCAGGGAGACCGA
GAACGTGGAGGTTCATTGAGAGGTGGGGCAGAAGATCCTAGTAAAGAGGATCCCCTTCAG
ATAATGGGCCACTTAACAAGTGAAGATGGTGACCATTTTTCTGATGTGCATTTCGATAGC
AAGGTTAAGCAATCTGATCCTGGTAAAATTTCTGAAAAAGGACTCTCTTTTGAAAACGGA
AAAGGCCCAGAGCTGGACTCTGTAATGAACAGTGAGAATGATGAACTCAATGGTGTAAAT
CAAGTGGTGCCTAAAAAGCGGTGGCAGCGTTTAAACCAAAGGCGCACTAAACCTCGTAAG
CGCATGAACAGATTTAAAGAGAAAGAAAACTCTGAGTGTGCCTTTAGGGTCTTACTTCCT
AGTGACCCTGTGCAGGAGGGGCGGGATGAGTTTCCAGAGCATAGAACTCCTTCAGCAAGC
ATACTTGAGGAACCACTGACAGAGCAAAATCATGCTGACTGCTTAGATTCAGCTGGGCCA
CGGTTAAATGTTTGTGATAAATCCAGTGCCAGCATTGGTGACATGGAAAAGGAGCCAGGA
ATTCCCAGTTTGACACCACAGGCTGAGCTCCCTGAACCAG
>chr2:168920010-168986268-
GCCCACAGCAGCAGAACTTTTAAAATGCAAATTCTTCCAGAAAGCCAAGAACAGAGAGTA
CCTGATTGAGAAGCTGCTTACAAGAACACCAGACATAGCCCAAAGAGCCAAAAAGGTAAG
AAGAGTTCCTGGGTCAAGTGGTCACCTTCATAAAACCGAAGACGGGGACTGGGAGTGGAG
TGACGACGAGATGGATGAGAAGAGCGAAGAAGGGAAAGCAGCTTTTTCTCAGGAAAAGTC
ACGAAGAGTAAAAGAAGAAAATCCAGAGATTGCAGTGAGTGCCAGCACCATCCCCGAACA
AATACAGTCCCTCTCTGTGCACGACTCTCAGGGCCCACCCAATGCTAATGAAGACTACAG
AGAAGCTTCTTCTTGTGCCGTGAACCTCGTTTTGAGATTAAG
>chr14:45587231-45599993-
AACATAAATTATTAGGAAACATTAAAAATGTGGCCAAGACAGCTAACAAGGACCACTTGG
TTACAGCCTATAACCATCTTTTTGAAACTAAGGTGAGTATTGTTAGATTCTGTTAGCAGA
ACATCACTTTTGAAATTTTATTTCCAAAAAAGATGTTTAAAATGCATTGATTTGTTGAAT
GTGTTGGAGCTTTTCCACCTGTAATTTTTCTGAACTGTTATCATAAGTGGACTAGCTGTC
AAATCTAGCAAGGCTAATCTGCAGTATGGCAGAATGTTTCAGTATTTTCAAAGGGTCTGG
ATTTTGTAGCTTAAATTGAGACAACAAATTCTTAAGTCCACTGAAGTTATAAATTCATTA
GGTCAGTGGTATTACCGTATTACTTTAGCATATGGTGTATATTAAATGTATTTTGTTGTT
GTTTTATTATATATGTTAAATGTTATATTGAAAATAAGTTTCCATTTCACTAATGAATTT
AAAGTCTGGTTTAGATTTAGGCTGAGCTTTACAAAAATACATTTTAAGACATTCTCCCAC
ATTTGTTTACTATGAAATGAATATCTTCCACAGGAAAGAAATCTTTATTTAGGAGTTATT
TGAATAGTGCTTATATCTCTGGGTATGAGTTGGCCTTTCTAAGGTCATGGTTCTCATTTC
AGAATTTATATTGTAAGCTGGTTTGAGGGTAATCATTTATTGTTTAAAAATAAATTATGA
GCAAAATTCTTTCTTTGCTCTTCGTTTCCTTAGACCATTTATTCACAATTGTGTTATACA
ACCTATATTTATTATGCAGATGTTCATTTAATTGAGAGGCTGAAAATCTTGATGTTGCTT
CTTGGTTTTAGCCTGTCCTGGGTATGATGTTACAACATTTTCCTTACAGCGTTTTAAGGG
TACTGAAAGTATAAGTAAAGTGTCTGAGCAAGTAAAAAATGTGAAGCTTAATGAAGATAA
ACCCAAAGAAACCAAGTCTGAAGAGACCCTGGATGAGGTCTGtatataattattttttta
ttttatCATGTGGAGTCTAGAAATTGTATTTATTTCTTTATTATTTGCACTAACTTCTCA
TAGTGAAGGGTGGTTGAATACGACCACTTTCAATGAGCCAAACACTTAATGTAGTGGGCC
ATTTCCCTTAGGTGTACTGGGACAGAAATAATCCTAAGAACTAGTGCTTTACAGTTATTA
GCCTATTCTGTGAAACACTTCTGATATTGTATTTAATATCGCCTCCACATCTGTCCAGAC
CTTCTGAGCTTTCAAAGCTATTTTAAGGCCTTGATTCTATAGCCAAGTTGGACTAAGTGA
AATACATTTTCTTTTGATTATTTTTAGCTTTTTCTAATGTACATGGTGTCCCTGGCAATA
GAAATAATCCAGGCTTGGCTGCAGGATGTGGGTTCATCTGTCTCAGTTTTCCCAACTCAG
GTTTTATACTTTGGTACAAAGGTTTGAAGAACCAGATTAATTCATTCCTGCAAATTGACA
GCCTTAGTAGAGCTAAGATCAGCTACTAAGAACTGACTTAGCAGAGCTGAATTGATTATA
ATCTTGTCATTTCTGATAATACCTTACTATCTAAGCTCACTCATTGCCAGCAGTCTTAGT
ATCAGTGATAATAATCTATTTTTAGTTCTTGTAAAGAGGTGAGGCTATTGATGACAGTGT
AGCTTTTGGGTATTTGTGGAAAGTGTAAGTTCAGTTATACAATTATAGATGTTTATTTGA
TTAAAGCTAGTTAATTTTGCATGATCTTTTCCTATTGGCTAAAAAGCACAAATTAATGTT
TATAGGTATATGTGCACACAAAGCAGTTTTAAAGTTTATCACAATTAATATTTAATAAAT
GTTATATCTATTGAGTAGCTACTAAGGTAAATGGAGCAATTATTATTGAAGGGTTTCAGA
AGCAACTGGCAACATAGTTCACCCTCCAGGAAATTAGAATGAGGATGGTTTTAGGAGACA
GATAATATTTCATTAAGGAGTTAAGAAAATAAAAGGTAAATTCATAAGAGCTAGAGACAA
TCTAGAGCAAGCTTATGAGGGTCCTAAACTCTATCATTTTATTTAAAACCTCTTCGTTTA
ACTGGCCAGCTTGAGCCCATTTATGTACTGTGACTGTTTTCCTAGCGTCCTACATTCAAA
AGCCTCTTGTCCATTTCCTTGCTAACCCTCGTTGTCTACTCTCTGTCTTCATGCTTTGGG
ACTGGAGAGCAGGCATTATAAACATATAATCATAAAACCTTTTATTGAGCCTGGTATAAA
TTCATGCTTAATATTAGCCAAGCATGTTTTCTAGTTTCATTGCTACTCAACAACATTTAT
ACTATCCTTTGCCCAGTTCTCCATCACATTGCTCATTGCTCACATAAAGTATTTGACATT
TTCTCACAAATTCTCAGTCCCTTCTTACTCCTttctctttttttgtttttgtttttgtct
ttgagacaaagtctcacccaggctggagtgcagtggtgccatcttggttcacagcaacct
ccccctcctgggttcaagtgattctcctgcctcagcctccccagtagctgggactccagg
caggcgccaccatgcccagctgatttttgtatttttaatagagacgcagtttctccatgt
tggctgggctggtcttgaactcctgacctcaagttatccgcccacctaggccttccaaag
tgttgggattacaggcgtgagccactgcccctggACTCCCTTCTCATTATATGCTCCTGT
GTTCTGTAGTGCCAAAATGTGAATGTCTAGCCATTGCCATTCCCTTCTTCTGAGCTTAAA
ATTTCTCTGAATCTTTGCGTCCCTTTTTCTTTCTCATGTCTCCTTCAGGACTAATGCTCT
CAAACATCTTCCTTTTATTTTAAACGTTCATTCCTTTTCCATTTTCAAGCATTCGAAGCA
AGGCCTCATACCCAGAATGTTAAAAACGTTGTTCATTTCTTGCCTCCCTTCTCTTTCTTT
ATCCAGTCAGCAACAAAATGGGTATTCTAATAAGATTTCTAAAACAATACTTTGCAAACC
ACACCCTGCTGAAAAATCTTCAGTAATTGAGTGTTGtctagaattgccccgttcagtatg
gtagttactaacaatatgtggctacagagtgctttagctactttgaactgaaatgtgctt
taagaataaaatatatactcagtttcaaaggtgtaatttagacgtttcttttttaaaaaa
gaatgtaaaatatctcagtattttttatattgattacttattgaaatgatggtatttggg
atgttttagtttaaataagaaaatttttcatttaaaaattttttattttatttttttAAG
ACAGGGTCGGTTGGGAggccaggcatggtggctcatgcctgtaatcccagcactttggga
ggccgaggcaggcggatcacctgaggttgggagttcgagaccagcctggccaacatggtt
aaaccctgtctctactaaaaatacaaaaaattagccagatgtggtggtgcacacctgtaa
tcccagctactcggaaggttgaggtgggagaatcgcctgaaccccagaggcggaggttgc
agtgagctgagatcgcaccattgtactccagcctgggcaacaagagtgaaactctgtctc
aaaaaaaaaaaaaaaGACAGGGTCAgtcaggtacagtggctggtgcctgtaatcccagca
ctttgggaggccaagaggagcagatcacttgaggtcaggagtttgagaccaacatggtga
aaccccgtctctactaaaaatacaaaaattagctgggcatggtggcatgcatctgtaatt
ccagccacatgggagactgaggcaggagaatcacttgaacccaggaggcagaggttgcag
ggagccaagattgcgccactgcactccagcctgggcaatagaaggagactcagtctcaaa
aaaaagaaaaaaagagacagggtcatgctgtgttgcccaggctggactcaaactcgtggg
ctccagtgatcctcctgcctcagaatactcagaataactgggactacaggcataccactg
cctggcATAGACATacttcatctctttctttttacatttttaagtgcagctattagacaa
ctcaaaattacatttgtgactcccatttttattggtcaccactgGTCTTCAATATATATC
CAAATTTCTTATTCTTGGCATTCAAAACTTCCAAAATGTGGCTGCTGCTAAGCTCCATAT
TCCATGTTTCTATAGACGTAttctttttttttctttgttttttgagacggggtcacgctc
tgttgcctaggctggaatgcagtggtgtgatctcggctcactgcaacctccgcctcccgg
gttcaagcagttctcctgccttagcctcctgagtagctgggattacaggcgcacaccaca
acgcccggttaatttttgtatttttagtagagacagggtttcaccatgttggtcaggcta
ttgtcgaattcctgacctcgtgatccacccacctcggcctcccaaagtgctgggattaca
ggcgtgagccactgtgcccggccTGTATAGACATGTTATTggccaggtgcagtggctcac
gcctattatcccagcactttgggaggccaaggaaggtggatcacttgagcccaggagttc
aagaccagcctgggcaacatggcgaaacctgtctctaccaaaaaagtagccaggcgtggt
ggtgtgtgcctgtagtcccaactactcaggaggctgagcagggaggatcctttgagcctg
ggagccagagattgtagtgagacaagattgtgtgccactgcactgcctaggtggcagagt
aagaccttgtctcaaaaaaaaaaaaaaTTTTTTTTCTTTGACCACAAATGTCTGCTCATT
GTCTACTACATCATGCCCTTTCCTACCTCCATATTTTATTTCTTCCTTAGAGTGTCCTTT
TACTATCCCTATTTGTCACTTCTGTGCTCCCTTTAAGACCCAGCTCCTGGGCTCATTGCT
TCCTCTGGAATTTTTACCATGTGAGACTTTGCTGTATACATACACAACTGCATACATTCC
TAAGCACATTTGTATTATTTATTTCTACCTTTATTTTAATATAAAGACTTGTCTAATAGC
TCTTATGGGATTTTAAATCAGTCATTGTCAATATATTTATTGTCTATTATATATTAAATA
GCATTGAGGAAAATTTTCATGGTATGAATGAGTATTGTACAGGAAAGAAAATATAAGTTA
CGACAGAAACTCACACTTAGCAATTAGAAGTCAGTATAAAAGTACTCAAACGAAAAATTT
GATAACTTCATCTTTGATAACTGcttcatatgtagttattaccaacttctggtgattctg
cctccaaaatatatcccaaagccattcatgttttgtcatcctcactgttagcaccctggt
ctaaacctaaactactatagtaacttttttcctaacaagtctctccacttctacttttgc
ttcccaagtcattttttatatttcagtcacagtgatctatttaaaacacaaatctggctg
ggcactgtggctcacgcctgtaatcccaacactttgggaggctgaagcaggcagatcacc
tgaggtcaggaattcgagaccagcctggccaacatgtgaaactccacctgcactaaaaat
acaaaaattagccaagtgtggtggttcatgcctgtagtcccagctgctggggaggctgag
gcaggagaattgcttgaactcgggaaacagaggttgcagtgagccgagatcacaccactg
cactccagcctgggcaacagagtgagactcggtctcagaaataaataaataaaataaaca
cagatccgattctgtaacttctcttatttaaaactctaaattggctaatgtcctaaagat
aaaaacccagattctaacatgtcctacgtatttttctagccgtatttcatgccattctcc
ctttcattgctcccttacagacaGTAATATTTTTATACTTTTGAAATATTATTAAGcagg
cacagtggctcctgcctgtaatccagcactttgggagactgaggcaggtggactgctaga
gcctataagtgagccgtgatcacactactgtaaaatatctcagtattttacagtggtatg
atcactccagcctcagcaacactgaaaccctgtctcttaaaaaaagaaaaaaaaaTATAT
ATATATAAttttttttttaagacagagttttactcttgtcacccaggctggaattcagtg
gcacaattttggctcactgcaacctctgcctcctggattcaagtgattctcctgcttcag
ccccctaaatagctgggatttcaggcgcctgccaccatgcccagctaatttttgtatttt
tagtagagatgagggtttcaccatgttggccaggttggtcccgaactcctgacctcaggt
gatcaacccttctgggcctcccaaagtgctgggtttacaggtgtgagtaactgcgcccag
cTGATTGAAAGATTTCTATGCTGTATGCACCTGCTCTACTGAGAAGGTCATGGAAAAGAC
AAGAGTTCAAAGGCTGATAGAATTCTGGAACTTCAGGGAGGGATAGATTAAGATCCTGCA
TGGTTTAGGCCTTTGGACACAAAACTATAAGCAGTAATTGTTAATATCACTCTAGCAGTT
GAGTAGAGGACTGACTCAAGGtgtcagagataaacacaatcggacattaaagtggtgaaa
acagattttattcagcctactgacagtaggggaaagagctaaactccagtctgatttgtg
gaggggtaactgggccttttaaaagaatgagggggctgggcctggtggctcacgcttgta
atcccagcactttgggaggccgaggcgggcagatcacgaggtcaggagatggagaccatc
ctggctaacatggtgaaaccccgtctctactaaaaatacaaacaaaaattagctgggtgt
ggtggcgggcgcctgtactcccagctactttgggaggctgaggcgggagaatggcgtgaa
cccgggaggcagagcttgcaatgagccgagatcatgccactgcactccagcctaggtgac
acagcaagactccatctgaaaaaaaaaaaaaaaaaaaaaaaaaaaaaaggagtagagagg
gatttaagcagagttagagaagtgaaaaattacataaagtaggaagtggggttggtccat
atgaaacccatctgagtttgccaactggcgcttatcaaaatcaggctcccacagagacag
agacaggggtcctatcttcatcttgaggcgttggctggaacaaacagtaaattttttttg
gcagccttaagttttcttaggcggacactttaaggagggatcaggtcctcctaggaataa
ggccttgagctatttgaaacttgtgtttgttcaaatctttatagtccaaggttgaaggct
tgtgaagaagaggtctcagaggaccctagctagggtttggtcagggagagaatctttTGC
CCAAGAGGTAGACTATTTGCAAGGAGATCAGACttttttttttttttttttagatggagc
cttgctctgtcgcccagtggtgccatcttggctcactgcaacctccgcctcctggattca
agtgattctcctgactctacctcccgagtagctgggattacaggcacacgccaccacatc
cacctaatttttgtatttttaatagagatggggttttaccatgttggccaggctgatctc
aaactcttgacctcaagtgatccacccaccttggcctcccaaagtgctgagattacaggt
gtgagccaccgcacccagcACAGATATTTTTACTTACAAGTTTTGGAAAAGGATAAAACC
TTCAGCTAGGGAAATGAAAGTGAATAAAAATTTGCATAACTTGACCAATTAGAAATAGAT
CAGGAATAggccaggcgcggtggctcacacttgtaatcccaacactttgggaggccgagg
cgggcggatcacgaggtctggagttcgagaccatcctggccaacatggtgaaaccgtgtc
tctactaaaaatccaaaaaatgagctgggcgtggtggcaggcgcctgtagtcccagctac
tcgggagactgaggcaggagaatcacttgaacccaggaggcagaggttgttgcagtgagc
cgagatcacaccgctgcactccagcctggcgacagagtgagactccatctcagaaaaaaa
aagaaaTAGGTCAGGAATAAAGAAAACACTTTTCTCTTGCTTTTCAAACTCAGGAACTAA
TAGATATGAATTATTGGATATCCAAGCACACCTTTGTTATTTATTTTATGAAATTTAGAA
ACCAAATATAGATTTGGATAATGCAGATCCCTCTGAATTTGGTCTGAATTCAGAAACCAA
ATAGATTTAGGTAAGGATACTTTTAAATTCGGTACACTTCTTCTTTTTTTTAATTAACTC
CCTAAGATTCTTGACAGTTCCTCTGTCTGCTTTCCTCTCATATATGAATTGCTATTGATT
AGATTAATATGTAACCTTTTTTGTAGAAGACCCTGATAATCCTACTTTGTTCTAGGAAAT
ATGCCTGTTATAGCAATTTCTTTAGGTAATTTCATCCATTGTGTGAATTTATTTTCCAAA
TCGGGGACAGAGGCAATATCACTGTATTCATTCTAATTGGTTATTATAAAAACACCTAGT
AATATCAATTATTGCTGCTAAAACAGTTCAAATCTTTGTGGGGGGGAAGTCACCATCCCT
TATTTTAATGCCTTATGATTTCATAGGAATTAAATAGTAATGATTTTTTTTAACTTTAGG
AAATAACTGAAATCATGTTATGGTTTGGTGAATTATTAACAGAATCTTATTAGAAGAATT
TAGGCTTCCAAAGAAGCTGGAAGTTATTTGAAATTAAATTATAGATGTGTAAGTTACTAA
TAGTCACATCACAGCCTTGAAATTAGATACTGAGGGTTTTGTTTGTTTATTTATTACCAA
ATCCATCAAACTCTTTAAACTGACTTTGGTCATTGTTGGCTATTGTTTGTCATTCTTTTA
AAGGACACAAATTAATAACTCTGTGTGTGTGTGTTGTTTTTTGTTTTTAGGGTCCACCAA
AATATACTAAATCTGTTCTGAAAAAGGGAGATAAAACCAACTTTCCCAAAAAGGGAGATG
TTGTTCACTGCTGGTATACAGGAACACTACAAGATGGGACTGTTTTTGATACTAATATTC
AAACAAGTAAGTCTAAATGGAATCTTATGTTTTTGGCTTAAAGAGATTCTAAATACTTGG
GTGGCAGACAGATGAGTAGTTAGCAGTACCTTTTTCCTGACTGTCACCTACTTTCATCCA
GACATACTTTCCCCCAAGATCTACTTGGAAGAGGTCTTCAGTTCACTGATTATTGGCTGG
CTAAAGACCTCTTGTTCTTTGGAAAGCAAAAGATAAGGAATCTCAGTCTAAACCTGGTTA
ATGTCCCAAAGTAAGGCATTAGTATTTGAATAGAAAAGGCAGGATAGTATGCTGTTTTGT
GATATAAGTATAGGTCCTACCCCTCTACCCTTTGTTAAGAATGTAATTATTTTTACAGCC
AGAATTTTATTGATGGATGATCTTTGTAAATTTTTTCCTTCTTTTAAAATACATAGTATT
GTAATTCTGAAATCAAACCACTATATTTTTCCACTGGAATTTAATAATTTCCAATGGAAA
TTTCTTAATAATAAATTAGAGTATATCATTAATGATAAGGAAAATCTGTTTTACAGGTGC
AAAGAAGAAGAAAAATGCCAAGCCTTTAAGTTTTAAGGTCGGAGTAGGCAAAGTTATCAG
AGGAGTAAGTAAAGAATGCCAATGAATCAGTAGATATTCTGGCATATGCTGCTTCTGGTA
TGGTGCTGTAAAGAATTAGGTTTGGGgatataatacaaaggaaacagactttggagtctg
acagattgggtataatcattgttagctgatcttgcacaagttatctcggtctcagtttcg
ctacatataaaatgaggacagtactgcctacctcaaggtttttagaagattaaatgagca
taacttgaagtacctaatacagtAGGGGCTTAAATATTAGTCCCTTCCATGTGTACCCAT
TTTATTATTTTTCTTCATAAAGTAAGTCTTTGTCAGAATGTTTGGCCCTCTAAATTTAAG
GTTCCTGTAAAATGTCTTATAACTGTTGTACCATTTACATATAATTTGCAAAGGTAAAAT
ATCTGTCCCACTGAAGTATTCACAGAAGCAGAGTTTGTTTCTGCAGCCTTTTCACCTCAT
ACAACATAGGCTGCAATACCAGAAAATCATTCAAACATGAGCATGCTTTAACCTACACTT
ATATGTGAGAGATAACAGAAAGAAACTTTGAGAAAAGAGGAAGTTAGGCTTGACCCGTAC
TGACCATTATACTGTACAAAAGAAGATAAAAGAGTAGGGCAGACTGTCACCTTCTATGAA
TCAGGTTTTCATGCTAAGGCCTGCCCATTGTGCCCATTGTTTGTTTTAAATTGTTATTCT
CAGAACATCAGACATCAATAACTGAAATGCCTATTTAAATGCAGTTATAGGAACCTTCAA
TATATTACTCTCTGTACAATCAGTAGGTCCTAAGATATGGTTCAGACAATCATATACAGA
ATATAAAACATCTTAAAACTAAAGGTTTAGTTGAGCATAACTTATAATTGTTACCTGCCC
CAgccaggcgtggtggctcatgcctgtaattgcagcaatttgggaggccgaggtgggtgg
atcacaaggtcggtcaggagatcgagaccatactggctaacactgtgaaacccgtctcta
ctaaaaatacaaaaaattatctgggcatggtggcacttgcctgtagtcccagctacttgg
gaggctgaggcaggagaattgcttgaacctgggaggtggaggttgtagtgagctgagatc
acgccactgcactccagcctgggcaacagagcaagactccatctcaaaaaaaaaaaaaaa
aTTGTTACCTGCCCGTACCAAGTTGATAGCAAGTATATTATCAAATTGGGCCATTTTTCT
ATTTCTGTAACTTATTTGCATACTGGTAAATTTCTTCTAGTCTACCGTAttctttttttt
tgagacggagttttgctcttgttgtccaggctggagtacaatggtgcaatctcggcttac
tgcaacctctgtctcctgagttcaagcgattctcctgcctcagcctcccgaatagctggg
attacaggcatgcgccaccacacctaattttgcattcctagtagagatggggtttcatca
tgttggtcaggctggtcttgagtgctgacctcaagtgatcgccctcttcatcttcagcct
cccaaagtgctgggattacaggcacgagccaccttgcccggcTAGTCTACCATATTCTTA
TTTTCCAAATGTGACCACCCTAACTTTGTCCCTTGTGCTTTATATGATTGTTGCATTTCA
ATACAGCATATAATATTAGGAATATTATCCCTTTGGTGATGTGGATTTAACTGTTTGTGG
AAACTAGCTTTAAGATCCAAATTTGGAAAATATGGAGAGGCCAACCCAGAAGACTTTTAT
TGTTTCTTTGAAAAGTTAGTTTTACCTTTTGCAAAAGATCTTAGTGCCGTAACATTTTAA
AAATTGTATTTCCaaaattagctgggcatgcctgtaatcccaactactagggaggctgag
gcaggagaatcggttaaacccgggaggcagaggctgcagtgagccaagatcacgctattg
cactccagccagggcaacaagagcgaaactccatctcaaaagaaaaaaagaaaaaaaTGT
ATTTTATGTGCCAACGTGACTCCACTATTACAATCTGGTAATCTTAAAACAATTTTACAG
TGAGTACTTGCCAGTGTATTCCAATAAAAATAAACTCGTTTGTCCTGTGATGTAAAAGTG
TTGCAGGTTTATGATGGTGCTAATAACTAACTGGTTTTCATAATGTATGGCATGTTACAG
TTTACAAAAAGttttttttttgttttttgtttgtttgtttgagaaggagtctcactctgt
tgcccagactggagtgcagtggctcaatcctggctcactgcaacctccaccttctgggtt
caagtgattcccctgcctcagcctcccgagtagctgggattacaggcacccaccaccgca
cccagctaatttttttatttttagtagaagatggggtttcactatgttagctaggctggt
ctcaaactcctgaccttaagtgatctgcccacctcggcctcccaaagtgctgggattata
ggtatgagccCCAAAAGGTTCTTTTCACATTAAAAAAGCCCTGCTTAAAATACCCTTTTT
TTTCTATTGAAGAAATGGAAGACAAAGATTTAGGGACTCACTGAAGTACATTATCTTAGA
ATATAGTGAAATCTATAGTAATAGATTCTGTGTTTGTTTTAACATACAATCTTGTCTTGA
CTGTCCTGGTATTGCATGTGCTTTTTGCAAAATACCATTAGTTTTTATTTTGTTCTTGCC
TTTAGTGGGATGAAGCTCTCTTGACTATGAGTAAAGGAGAAAAGGCTCGACTGGAGATTG
AACCAGAATGGGCTTACGGAAAGAAAGGACAGCCTGATGCCAA
>chr2:40655613-40657444-
TAGGTTGTGACAGTTGGAAGTGTCATGTACAACATGCGGCGATTAAGTCTTTCACCCACC
TTTTCAATGGGATTTCATCTGTTAGTTACTGTGAGTCTCTTATTTTCCCATGTGGACCAT
GTAATTGCTGAGACAGAAATGGAAGGAGAAGGAAATGAAACTGGTGAATGTACTGGATCA
TATTACTGTAAGAAAGGGGTGATTTTGCCCATTTGGGAACCCCAAGACCCTTCTTTTGGG
GACAAAATTGCTAGAGCTACTGTGTATTTTGTGGCCATGGTCTACATGTTTCTTGGAGTC
TCTATCATAGCTGATCGGTTCATGTCCTCTATAGAAGTCATCACATCTCAAGAAAAAGAA
ATAACCATAAAGAAACCCAATGGAGAGACCACCAAGACAACTGTGAGGATCTGGAATGAA
ACAGTTTCTAACCTGACCTTGATGGCCCTGGGATCTTCTGCTCCTGAGATTCTCCTTTCA
GTAATTGAAGTGTGTGGCCATAACTTCACTGCAGGAGACCTCGGTCCTAGCACCATCGTG
GGAAGTGCTGCATTCAATATGTTCATCATTATTGCACTCTGTGTTTATGTGGTGCCTGAC
GGAGAGACAAGGAAGATTAAGCATTTGCGTGTCTTCTTTGTGACAGCAGCCTGGAGCATC
TTTGCCTACACCTGGCTTTACATTATTTTGTCTGTCATATCTCCTGGTGTTGTGGAGGTC
TGGGAAGGTTTGCTTACTTTCTTCTTCTTTCCCATCTGTGTTGTGTTCGCTTGGGTAGCG
GATAGGAGACTTCTGTTTTACAAGTATGTCTACAAGAGGTATCGAGCTGGCAAGCAGAGG
GGGATGATTATTGAACATGAAGGAGACAGGCCATCTTCTAAGACTGAAATTGAAATGGAC
GGGAAAGTGGTCAATTCTCATGTTGAAAATTTCTTAGATGGTGCTCTGGTTCTGGAGGTG
GATGAGAGGGACCAAGATGATGAAGAAGCTAGGCGAGAAATGGCTAGGATTCTGAAGGAA
CTTAAGCAGAAGCATCCAGATAAAGAAATAGAGCAATTAATAGAATTAGCTAACTACCAA
GTCCTAAGTCAGCAGCAAAAAAGTAGAGCATTTTATCGCATTCAAGCTACTCGCCTCATG
ACTGGAGCTGGCAACATTTTAAAGAGGCATGCAGCTGACCAAGCAAGGAAGGCTGTCAGC
ATGCACGAGGTCAACACTGAAGTGACTGAAAATGACCCTGTTAGTAAGATCTTCTTTGAA
CAAGGGACATATCAGTGTCTGGAGAACTGTGGTACTGTGGCCCTTACCATTATCCGCAGA
GGTGGTGATTTGACTAACACTGTGTTTGTTGACTTCAGAACAGAGGATGGCACAGCAAAT
GCTGGGTCTGATTATGAATTTACTGAAGGAACTGTGGTGTTTAAGCCTGGTGATACCCAG
AAGGAAATCAGAGTGGGTATCATAGATGATGATATCTTTGAGGAGGATGAAAATTTCCTT
GTGCATCTCAGCAATGTCAAAGTATCTTCTGAAGCTTCAGAAGATGGCATACTGGAAGCC
AATCATGTTTCTACACTTGCTTGCCTCGGATCTCCCTCCACTGCCACTGTAACTATTTTT
GATGATGACCACGCAGGCATTTTTACTTTTGAGGAACCTGTGACTCATGTGAGTGAGAGC
ATTGGCATCATGGAGGTGAAAGTATTGAGAACATCTGGAGCTCGAGGAAATGTTATCGTT
CCATATAAAACCATCGAAGGGACTGCCAGAGGTGGAGGGGAGGATTTTGAGGACACTTGT
GGAGAGCTCGAATTCCAGAATGATGAAATTGT
>chr12:121220458-121222396-
GCATCCAAACAATTGACTCTACCCAGGCTCTGTTCCTTCCAATTGGAGCATCTGTCTCTC
TTTTAGTAATGTTCTTCTTCTTTGACTCAGTTCAAGTAGTTTTTACAATATGTACAGCAG
TTCTTGCAACGATAGCTTTTGCTTTTCTTCTCCTCCCGATGTGCCAGTATTTAACAAGAC
CCTGCTCACCTCAGAACAAGATTTCCTTTGGTTGCTGTGGACGTTTCACTGCTGCTGAGT
TGCTGTCATTCTCTCTGTCTGTCATGCTCGTCCTCATCTGGGTTCTCACTGGCCATTGGC
TTCTCATGGATG
>chr8:42183488-42186732+
AGCAAGGTCCGTGGTCCTGTCAGTGGAAGCCCGGATAGCATGAATGCCTCTCGACTTAGC
CAGCCTGGGCAGCTGATGTCTCAGCCCTCCACGGCCTCCAACAGCTTACCTGAGCCAGCC
AAGAAGAGTGAAGAACTGGTGGCTGAAGCACATAACCTCTGCACCCTGCTAGAAAATGCC
ATACAGGACACTGTGAGGGAACAAGACCAGAGTTTCACG
>chr5:153413351-153414527-
CTGATGTTCTAATCATGTCAGATAAAGATGATATTGAGACTCCACTGCTAACTGAAGCAG
CCCCCATCCTTGAAGATGGAAACTGTGAGCCAGCCAAGAATTCTGAGTCTGTTGACCAAG
GTGCCAAACCAGAGAGTAAATCAGAACCTGTAGTTTCCACTCGGAAAAGACCAGAGACCA
AACCTTCCAGTGACCTTGAGACTTCAAAAGTTCTCCCTATTCAGGATAATGTTTCCAAAG
ATGTACCCCAGACCAGATGGGGTTATTGGGGGAGCTGGGGCAAGTCCATACTCTCCTCAG
CCTCGGCTACAGTAGCTACAGTAGGACAAGGCATTTCAAATGTCATCGAGAAGGCAGAGA
CTTCCCTTGGAATCCCTGGTCCCAGTGAAATTTCAACTGAAGTCAAGTATGTAGCAG
>chr8:131164982-131193126-
TACAAAAATTGAGAAAGAGAAAAGAGAGCACGCAAAACAACATGGGATGATCCGCACAGA
GATAACAGGAGCTGAGATTGCGGAAGAAATGGAGAAGGAAAGGCGCCTCTTTCAGCTCCA
AATGTGTGAATATCTCATTAAAGTTAATGAAATCAAGACCAAAAAGGGTGTGGATCTGCT
GCAGAATCTTATAAAGTATTACCATGCACAGTGCAATTTCTTTCAAGATGGCTTGAAAAC
AGCTGATAAGTTGAAACAGTACATTGAAAAACTGGCTGCTGATTTATATAATATAAAACA
GACCCAGGATGAAGAAAAGAAACAGCTAACTGCACTCCGAGACTTAATAAAATCCTCTCT
TCAACTGGATCAGAAAGAAGATTCTCAGAGCCGGCAAGGAGGATACAGCATGCATCAGCT
CCAGGGCAATAAGGAATATGGCAGTGAAAAGAAGGGGTACCTGCTAAAGAAAAGTGACGG
GATCCGGAAAGTATGGCAGAGGAGGAAGTGTTCAGTCAAGAATGGGATTCTGACCATCTC
ACATGCCACA
>chr3:142455221-142467302+
GTGACTATTATATGGTTAAAAAGATTTTGGAGGAAAACAGTTCAGGTGACTTGAACATAA
ATTGCGTAGATGTGCTTGGGAGAAATGCTGTTACCATAACTATTGAAAACGAAAACTTGG
ATATACTGCAGCTTCTTTTGGACTACGGTTGTCAGAAACTAATGGAACGAATTCAGAATC
CTGAGTATTCAACAACTATGGATGTTGCACCTGTCATTTTAGCTGCTCATCGTAACAACT
ATGAAATTCTTACAATGCTCTTAAAACAGGATGTATCTCTACCCAAGCCCCATGCAGTTG
GCTGTGAATGCACATTGTGTTCTGCAAAAAACAAAAAGGATAGCCTCCGGCATTCCAG
>chr12:97886239-97954825+
ATTCTCAGGATGATGGAGTGAGTGATGGAATAGGTTGCCAACTGTAGTTACTCCACTCAG
CACAGAATGGCTGCGGGGAAATATAATCAGACATGCCCAAAGAAGTCTGCTTAGGGTGAA
ACAAATACCTTTGAGGTTTAAATCAGAAAGGAAGGAGAGACTGTTTCTACAGGTGTCATA
CAAAAATCAATACTGAGCCAAGGATTATTGGATCCCATAGAACCACGGAGACTTGGTAGT
GAAATTCTTCCAAAGCATTCCATCCGTGCAGGCAGATGGTGTTCCTAGGTTTGGAAATAT
AAATCCCATGGGAAGTCAGCTGAAGACCATTTTATGCATCACTCATCCTGTTAGAGCCCT
GTGCTGTTCTGTCTCTCTATAAGACTGGCTGAAACCACCACGGTTGTTTACAATTTATGC
TCTAACTTTGGATCACCTAGTTAATACTCTAACTCCGATTATTACCAAAGACAATGTTCT
ATAAAAGATATTGTCTATTAGAAGGATGCTTCTGCATTATTAATAAAATCACAGGGAAAA
TGCAACATTTTGGATGTCACATCTGATAAGTGGGTGACTGATCGTACCCGCCAGCTGGCT
AATGTCATAATTAACAAAGTTGCTACTACATCTGCAAAGTTTAATCGAAAAATTTGCCAG
TGATATGATGGCCTTGTCACAGAGATCACAAGGGACACGGAGTTGACTTTTGCTCAAGGT
GGAACGACAGAGCTGTGTAGGCAAGATGAGAAATTGCGAACTTGTTCGGCCAAAGGAGGC
TAATAATGAAGGGGCCGGGAAGGAGGCCAGTGCTACCAGGGTTATCTCACAACCTCAGAT
GCTGGATAAGTCGACGGAGGCAGAATCGCTTTGGGATGACATTCAGAAAGCCTGGAGTGA
TTACTTGCAAGAGAAAAGCCTACCTATTCTTTCCAAGGTGCAGGAATATTCCCCTGACCT
GCTCATCCAGTGGTCCAGTAATGAATTACTGGAGACCTGCCTTAGACAAAGAATGCACTC
GGAGCCCCAACACACCTAAAGCCATGCTTTGAAGGATCTGCCAAGCTCACTTTTAATCAT
GAGAAAGAAATTACCCACACGGAGTCAGCAGAAAATGAGAAAGTAGAGCTCGTGCTGTGA
ATAATTCCAGCAAGTGCCAAGGGGCTAGTTGAGGAATGGCTTCATGAG
>chr2:24357989-24369956+
GTTTTAGCTAAAGAAGATACTGAGGCAGCTATTCAATCAATATTATACAAAGAAAATTCT
GTAATTAAGGAACTAGATAAGTATTTACAACATCATGCCTTCTTAAATGCAAGAAGAAAG
GAGATGTTATATAAAAGATGGGTTGACTGTGTGGCAGATCCTCTTCAGAAGAAAATTATA
GAAAAAGTTTGCTCACATAAGAAGATTAAAAAAAGGAGGCAAGGGGAATTAGATGGCTTT
TTAAAACATGTAAATAAAAAGGGAAATGCATTTATAGAACATTATGATCCAAAAGAGTAT
GATCCCTTTTATATGAGCAAGAAGGACCCCAATTTTCTGAAGGTTACCATCCCACCATTT
CATGACCCTTTGAAAAAAGCACAATATGACAAGGATAACGAAAAAAGAACTCTTCTTCAG
TGTGAGACTGGCAAAATATATTCAATAAAGGAATTCAAAGAAGTTGAGAAGGTTCAGCTG
CATTCCAGATTCCCACAAATTTCTAATTCAAGGCACTTTATAACTCCAAACGAGTGGCTG
AAACTGCCTACAAGATACATAGAAAGTGAATTTTGTAGAAGGAGAAG
>chr5:122881111-122893258+
CTCTCTATCAATATCAGCTCACATCATTGAAAAGATAATTTTGAAGACATGTTTTGCTGA
AAAGACACTAAGAAAAATTTTACGAATGGGATGAACATGCTCCAGTTAATTGACTACCTA
CTGCAATTTGAATGTTAACATTACCCATCTGGTACAGTTACCTAGTGATGTACCTATTTT
CACAATACCCTGTTTCAGTGTGCTTGTCTTGATTAAAGAATTCAAAGTGGAGTACCGCAA
ACTTGATATGGAAAATAAAAAGAAAGACAAGGACAAATCAGATGATAGAATGGCACGACC
TAGTGGTCGATCGGGACACAACACTCGAGGAACTGGGTCTTCATCGTCTGGAGTTTTAAT
GGTTGGACCTAACTTTAGAGTTGGAAAAAAAATTGGATGTGGCAATTTTGGAGAATTACG
ATTAGGGAAAAATTTATACACAAATGAATATGTGGCAATTAAGTTGGAGCCCATGAAATC
AAGAGCACCACAGCTACATTTGGAATACAGATTCTATAAGCAGTTAGGATCTGGAG
>chr10:7318854-7327916-
CAATCAAAGAGAAGTACACAGACTGGACAGAATTTCTCATACGTGACTTGACTGGTTCGA
GGACAGCACCCGCCAACCTCCTGGAAGGTCCTCTGCGAGGGAAAGGCCCTATAGACCTCA
TTACAGTTGGTTCCTTAATAGAACTTCAGGATTCCCAGAACCCTTTTCAGTACTGGATAG
TTAGTGTGATTGAAAATGTTGGAGGAAGATTACGCCTTCGCTATGTGGGATTGGAGGACA
CTGAATCCTATGACCAGTGGTTGTTTTACTTGGATTACAGACTTCGACCAGTTGGTTGGT
GTCAAGAGAATAAATACAGAATGGACCCACCTTCAGAAATCTATCCTTTGAAGATGGCCT
CTGAATGGAAATGTACTCTGGAAAAATCCCTTATTGATGCTGCCAAATTTCCTCTTCCAA
TGGAAGTGTTTAAG
>chr10:15858834-15889942-
GGTTTGTGTTTAGTGAATCAGAGGGATCTGCATTAGAACAGTTTGAAGGTGGCCCCTGTG
CTGTTATTGCACCTGTTCAGGCATTTCTTTTGAAGAAGCTCCTGTTTTCTTCGGAGAAGT
CTTCTTGGCGGGATTGTTCAGAGGAAGAGCAGAAGGAACTCCTTTGTCATACCTTGTGTG
ATATTTTAGAAAGTGCTTGTTGTGACCACTCTGGATCATACTGCTTGGTTTCATGGTTAA
GAGGAAAGACAACTGAGGAAACTGCTAGTATTTCTGGGAGTCCTGCAGAGTCTAGTTGCC
AAGTGGAACATTCTTCTGCCTTGGCTGTCGAAGAGCTTGGCTTTGAGCGATTTCATGCAT
TAATTCAAAAAAGATCGTTCAGAAGTTTACCAGAATTAAAAGATGCTGTCTTGGACCAGT
ATTCAATGTGGGGAAATAAATTTGGAGTATTGCTTTTTCTGTATTCTGTATTACTGACAA
AGGGCATTGAAAACATAAAAAACGAAATTGAAGATGCAAGTGAACCCTTGATAGATCCTG
TATATGGACATGGCAGCCAAAGTTTAATTAATCTCCTGCTGACGGGACATGCTGTTTCTA
ATGTATGGGATGGTGATAGAGAGTGCTCAGGAATGAAACTTCTTGGTATACATGAACAAG
CAGCAGTAGGATTTTTAACACTAATGGAAGCTTTAAGATACTGTAAGGTTGGTTCTTACT
TGAAATCTCCAAAATTCCCTATTTGGATTGTTGGCAGTGAGACTCACCTCACCGTATTTT
TTGCCAAG
>chr9:33953283-33963789-
AACTGGCATCAAATACTCACAACATAGCTCAGGATCTGTCAAACAAAAGTTCTTATGGAC
TCAAAGGGGCTTGGAAGAATTCTGTGGAAGAGTGGACAACAGAAGACTGGACTGAAGATC
ATTGATCTGGTAGCCTTGCTCCAGAAGCCTGTTCCTCACAGTCAAGCCTCAGAAGCCAAC
TCCTTTGAAACTTCCCAACAGCAGGGCTTTGGCCAAGCCCTTGTCTTCACAAATTCGCAA
CACAACAATCAGATGGCACCAGGGACTGGCAGCTCCACTGCCGTCAACTCCTGTTCTCCT
CAGAGCCTG
>chr1:247318868-247323115-
AACTCGGTTGCCTTTGAGGATGTGGCTGTGAACTTCACCCAGGAGGAGTGGGCTTTGTTG
GATCCTTCCCAGAAGAATCTCTATAGAGACGTGATGCAGGAAACCTTCAGGAATCTGGCT
TCCATAGGTAAGAATCACAATATTTCTTCACTTAGTCAATCAGAAAGTAAGTGTTTCATG
GTTTTCAATGTCATTCCATGATTTGGAATGTACAAAGGGAACACTTTGATGAGTGAATGA
GGCATGGACCCAGTGTGCAATGACTCTTGTTtcttagtctattttttaattgtgataaca
gaatacctgatcctgggtaatttacaaaaatagttttatattggtttatgattctagtgg
ctagaaagtccaaggttgcatctggtaaggacctgatgctacttcagctcagggcatgaa
gcagaagcaagtgggcatgtgcaaagggatcacagcaagaaaataagagcaattcttggg
agctaaacttgcttttataacaacctgccctctggcaactaattcagtcttgcaagagta
agagaaaacatgcattcccaagcaaggacattaatctattaataaggaatctgtacccat
aacacaaacaatgttgccatattgatgaccaaattacagcattcattttggtgggtacaa
accatatccccaacatagcaCCTAGAGTCTAGTAATTTTTCTATAATTTCAAATAATTTG
TAATATATTTCTGGGTCTACATTTTAGGAAACAAAGGGGAAGACCAGAGCATTGAAGATC
AGTACAAAAATTCTTCAAGAAATCTAAGGTAATTTGCCCTCACAAGAGGAAGCAGTCCCC
CTTGGGGTCAATTGTAGTATATAATCATATGTTTAAAGCAAACAAggccaggcatggtgg
ctcacacctgtaatcccagcactttgggatgctgaggtgggcggatcacctgaggtcagg
agtttgagaccagcctgaccaacacggcaaaaacccgtctctactaaaaatacaaaatta
gcccagtgtgatggtgcatgcctgtaatccctgctgtttgggaggctgaggcaggagaat
tgcttgaacctgggaggcggaggttgcaatgagctgaggttgtgccattgcactccagcc
agggaaacaagagcaaaacaccatctcggggaaaaaaaaaaaccaagcaaacaaaaTAAA
TTAAGACAACATCAATTTATTCTCAAAGTTTTTACCAAAAATATATACTTCAATGTAACA
TGGATGTTAAATGTTTGCAAAATAGTTCACTTGAAAACAGTATtgttttagtctgcttgc
attgctataaaggaatacctaggctgagtaatttataaggaagagttttatttggctaat
ggttctgcaggctttatcagaagcataaagccagcatctgcttctgatgaggacctcaga
gagcttccagtcatggcagaaggggaaggggagctgacatgtcacatggggagagaagga
gcaagagagagagaaaggaagtgccaaagtttttggggtttttttgttttgttttgtttt
gtttgagatggagtctctctctggtatccagactggagtgcagtggtgcagtcttggctc
actgcaacctccgcctcccgggttcaagtgattctccggactcagtctcccaagtagctg
ggattacaggaacatgccaccacacccagctaatttttgtatttttagtagagacagcat
ttcaccatgttggccaggctggtcttgaattcctgacctcaagtgatctgcccaccttgg
cctcccaaagtgctgggattacaggcgtgagccaccatgcccgaccattttttttttttt
tttaacaatcggatctttcaggaactaatagagcgagaagtcactcattaccacaacagt
gccacttatgtggaatctgctcccatgacccaagcacctcacaccaggtcatacctccaa
catgaggatcaaatttcagcatgaaatttgaagggagaaaatacccaaactgtaTTCAAT
ACTAAGAAACTGCATATGAGAATATTACTGTATTGTTAATAGCTATAGGGGAGGGAGCCA
TGTTGTAGACTAATCAATCCATTTATGTTCAATTTGTTTATGTTAGAAAACCTGCACTTT
CTCTGATATTGGTAGCAGTGTAAGTTCAGACTTAGTAATAAAAGAAAATAACTAATAAAC
CATTAATGATGGGGTTGTCATTTTTTGCAGAAGTCATATGATAGACATACTGTGTAAAAT
TAAATAAGTCAGTGTAGAAAAACCTCCAGATGCCAAATTTTAATCTGAACAAAAAAATTC
CTGCTAGAGTAAAACCACATGAATGCATTGTGTGTGAAAAATTCTTCATACGTCATTCAT
CCCTTCATAGGCACATCATATCTCATTCTGGAAACAACCCATATGGGTGTGAGGAATGCG
GAAAGAAGCCATGTACATGTAAACAATGTCAGAAAACTTCCCTTTCTGTCACAAGGGTTC
ACAGAGACACAGTAATGCACACTGGAAATGGACATTATGGTTGTACAATATGTGAGAAAG
TTTTTAATATTCCCAGTTCATTTCAGATACATCAGAGAAATCACACTGGAGAGAAACCCT
ATGAATGTATGGAATGTGGGAAAGCCTTAGGTTTTTCCCGTTCTCTTAATAGACATAAAA
GGATTCACACTGGAGAAAAACGCTATGAATGTAAGCAATGTGGGAAAGCCTTCAGTCGTT
CCAGTCACCTTCGTGACCATGAAAGAACTCATACTGGAGAGAAACCCTATGAATGTAAGC
ACTGTGGGAAAGCCTTCCGTTACTCCAATTGCCTTCATTACCATGAAAGAACTCACACTG
GAGAGAAACCTTATGTGTGCATGGAATGTGGCAAAGCTTTCAGTTGTCTCAGTTCCTTGC
AAGGACATATAAAGGCTCATGCTGGTGAAGAACCCTATCCATGTAAGCAATGTGGGAAAG
CCTTCAGATACGCCAGTTCCCTTCAGAAACACGAGAAAACTCATATTGCACAGAAACCCT
ATGTATGTAACAATTGTGGTAAAGGCTTCAGATGTTCCAGTTCCCTTCGTGACCATGAAA
GGACTCATACTGGAGAGAAACCCTATGAATGTCAGAAATGTGGCAAAGCCTTTAGTCGTG
CTAGTACCCTTTGGAAGCATAAAAAAACTCATACTGGAGAAAAGCCCTATAAATGTAAAA
AAATGTAAAGGCTTTAATCACTACAGTTTTTGTCAAAAACATGAACAGTCACATACTTGA
GAGAAACTGTGAATGTAAGGTGTAGGAAAGTACTTAATTTTCCCAGATTTCCTCAAATAC
ATGAAACGAATCAAACTGGAGATAAACCCTATGACTATAAGCAATAAGGTAAAGCATTCA
ATTTTTCCATTTCTTTTTGAAAACTTGAAAGGACTCACTGAAGAAAATCCATATGAATGT
TTAAAATGTGGTAAGGCCTGCAGTTGTTCCAGTGGTATTTGATGGTATAACATAACTCAT
TCTAGAGAAAAACTTTATGAAGGTATCGAATGTGAGAATGCCTTCATTTATCCTATAACT
CACTCAGAGACACATGGTAACACATACTCCAGATTGACCTTATAAATAAAAGAATGCCCA
CCAGATTGAAATCCTAGAAATACAGAAAATTCTGAATTTTAACAATTACTTTAAAGGTCA
TGTGAAAACTCCCACTGGAAATAAATCCTGTAAATGTAAATATTATGGAAAACCTTATGG
AAAATAATTATAGTACAATTCTCAAGAAAATTCACTATGTGAATGAGATGTTTTAGGAGC
TATAAATAAATTGAATATATTGGTTGCTCATTTTTGAAGAGAGTCTCTAGAATATAGATT
TTCACTTCTTTTGAAAAAAAAAAAATTGAGGTGAGACttttttttttttttttgagatgg
agtctcactttgtcgcccaggctggtgtgcagtggcacaatctcagttcactgtaagctc
tgcctcccaggttcacgccattctcctgcctcagcctcctgagtagctgggactacaggt
gcctgccaccatgcccagctaattttttgtatttttagtagagatggggtttcaccgtgt
tagccaggatggtctcaatctcctgacctcgtgatccgcccgcttcagcctcccaaagtg
ctgggattacaggcgtgagccaccacgcccagcTGAGGCAAGACTTCT
>chr7:128845044-128846428+
AATGAGGTGCAGAACATCAAGTTCAACAGTTCAGGCCAGTGCGAAGTGCCCTTGGTTCGG
ACAGACAACCCCAAGAGCTGGTACGAGGACGTGGAGGGCTGCGGCATCCAGTGCCAGAAC
CCGCTCTTCACAGAGGCTGAGCACCAGGACATGCACAGCTACATCGCGGCCTTCGGGGCC
GTCACGGGCCTCTGCACGCTCTTCACCCTGGCCACATTCGTGGCTGACTGGCGGAACTCG
AATCGCTACCCTGCTGTTATTCTCTTCTACGTCAATGCGTGCTTCTTTGTGGGCAGCATT
GGCTGGCTGGCCCAGTTCATGGATGGTGCCCGCCGAGAGATCGTCTGCCGTGCAGATGGC
ACCATGAGGCTTGGGGAGCCCACCTCCAATGAGACTCTGTCCTGCGTCATCATCTTTGTC
ATCGTGTACTACGCCCTGATGGCTGGTGTGGTTTGGTTTGTGGTCCTCACCTATGCCTGG
CACACTTCCTTCAAAGCCCTGGGCACCACCTACCAGCCTCTCTCGGGCAAGACCTCCTAC
TTCCACCTGCTCACCTGGTCACTCCCCTTTGTCCTCACTGTGGCAATCCTTGCTGTGGCG
CAGGTGGATGGGGACTCTGTGAGTGGGATTTGTTTTGTGGGCTACAAGAACTACCGATAC
CGTGCGGGCTTCGTGCTGGCCCCAATCGGCCTGGTGCTCATCGTGGGAGGCTACTTCCTC
ATCCGAG
>chr7:99621042-99621930+
GAATAGTAAAGAAACACATCATAAAACCTCCCAGGACATAAAGGTGAGCACAGACCCTGT
TTGGATCAAGTCAGTTCCTGGAGCCTGAATGATGACTGCTGAATCACGGGAAGCCACGGG
TCTGTCCCCACAGGCTGCACAGGAGAAGGATGGTATCGTAATAGTGAAGGTGGAAGAGGA
AGATGAGGAAGACCACATGTGGGGGCAGGATTCCACCCTACAGGACACGCCTCCTCCAGA
CCCAGAGATATTCCGCCAACGCTTCAGGCGCTTCTGTTACCAGAACACTTTTGGGCCCCG
AGAGGCTCTCAGTCGGCTGAAGGAACTTTGTCATCAGTGGCTGCGGCCAGAAATAAACAC
CAAGGAACAGATCCTGGAGCTTCTGGTGCTAGAGCAGTTTCTTTCCATCCTGCCCAAGGA
GCTCCAGGTCTGGCTGCAGGAATACCGCCCCGATAGTGGAGAGGAGGCCGTGACCCTTCT
AGAAGACTTGGAGCTTGATTTATCAGGACAACAGGTCCCAGGTCAAGTTCATGGACCTGA
GATGCTCGCAAGGGGGATGGTGCCTCTGGATCCAGTTCAGGAGTCCTCGAGCTTTGACCT
TCATCACGAGGCCACCCAGTCCCACTTCAAACATTCGTCTCGGAAACCCCGCCTCTTACA
GTCACGAG
>chr5:137320946-137324004-
CACCCATATATCTCCCATCAGCATCCTACCAGCCTCTACAGATATTTTAGAAAGAACAAT
TAGAGCAGCTGTGGAACAGCACCTTTTTGATCTTCAGAGCAGCATAGATCATGATCTTAA
GAATTTACAACAGCAAAGTGTGGTGTGTAATAATGAAGCAGAAAGTATTCATTGTGATGG
GGAAGGATCTAATAACCAGATTGATATTGCTGATGATATTATTAATGCCAGTGAAAGTAA
CAGAGACTGTTCAAAACCTGTGGCTAGCACTAATTTAGACAATGAAGCTATGCAGCAAGA
TTGTGTATTTGAGAATGAAGAAAATACCCAG
>chr14:102506573-102507010+
GGAGCCCACCTACGATGCAGAATTCCAGCACTTCTTGAGAGGAAATGAGATTGTCCTGAG
TGCTGGCTCCACCCCCAGGATCCAGGGCCTGACTGTGGAGCAGGCGGAGGCGGTGGTGAG
GCTGAGCTGCCTTCCCGCGTTTAAGGACTTGATTGCAAAGGTTCAGGCAGACGAGCAATT
TGGCATCTGGCTGGACAGCAGCTCCCCGGAGCAGACTGTGCCCTACCTCTGGAGTGAAGA
AACACCTGCAA
>chr7:6840579-6841154-
GTCTGAGAAAGAACCCCAGTTTAAGTTTATCTACTTCAACCACATGAATCTCGCCGAGAA
GAGCACAGTTCACATGAGGAAAACGCCCAGCGTGTCGCTCACTTCCGTGCACCCGGATTT
AATGAAGATTCTCGGTGACATCAACAGTGACTTTACCAGAGTGGATGAAGATGAGGAGAT
CATTGTGAAGGCCATGAGTGATTACTGGGTTGTTGGAAAGAAGTCTGATCGGCGGGAGCT
CTATGTTATTTTGAATCAAAAAAATGCAAACCTGATTGAAGTAAATG
>chr2:208841375-208842310-
AACACAAGCAGACATTCCCAAACATTCTAAAGAAGGGTTACCTGGAGATTAGAAAGGACC
ATGACAGTTACTGGCAAAGCTGTTATGCAGAACTTTCACCTTACAACTTATACTTCTACA
GCCTCGACAGCAGTGGGAATCAAAACCTTTATGCCACGTACCAGCTTTCACACTTCCAGA
GCATATCTGTTTTAGGCAACCTGGAGGCCAGGATGGTGGATACTGTTTTGTATGACAACA
CTCAGCTACAGCTAAAGGCAGAGTCACCATGGGAGGCTTTGGACTGGGGACAGAAGCTTT
GGGAAGTAGTGCATGCTGCTGTGCCCGGTTACATGGGGCGGCAGAATGAGCTGACAATCT
CACCAGGGCTTGGCCATCATGATGACTATACACAGAATCATAGTTTCCAGAAGAAAACCA
GTGGGCTGCTGCCACCGTCCCCTGTCCTGGACAGCTCCAAACAGTACCAAAACATCCTCA
AATCAGGGACTCTCTACAGGCTGACTGTCCAAAACAACTGGAAGGCATTTACATTTGTGC
TGAGCAGGGCTTACCTTATGGCTTTTCAGCCTGGCAAGCTAGACGAGGATCCACTGTTGA
GCTACAACGTGGACGTGTGTCTGGCTGTCCAGATGGACAACCTGGATGGCTGCGACTCTT
GCTTTCAAGTCATTTTCCCCCAGGATGTCCTTCGCCTCCGAGCTGAGACCCGACAGAGGG
CTCAGGAATGGATGGAGGCTCTGAAGATAGCTGCCAATGTGGCGAGGAGTTCAGAGCAAA
ACCTGCAAGTCACACTGAGGAACAAACCCAAGGATCAAATGGGTGGGCATGAACTCAGGA
AGAACAAACGCCAATCTGTGACTACCAGCTTCCTGAGCATTTTGACGACTTTGTCTTTGG
AACGAGGACTCACTGCTCAGAGTTTCAAATGTGCAG
>chr19:21216262-21216990+
GGGCCATTGACATTTAGGGATGTGGCCATAGAATTTTCTCTGGAGGAGTGGCAATGCCTG
GACACTGCTCAGCAGGATTTGTATAGAAAAGTGATGTTAGAGAACTACAGAAACCTGGTC
TTCTTGGCAGGTATTGCTGTTTCTAAGCCAGACCTGATCACCTGTCTAGAGCAAGGAAAA
GAGCCCTGGAATATGAAGAGACATGCGATGGTAGATCAACCCCCAG
>chrX:17121841-17157084+
CTACCAAGTCAGGATTGTTACCCCCACCACCTGCGCTCCCTCCAAGACCTTGTCCATCAC
AGTCTGAACAAGTGTCGGAGGCCGAGTTACTCCCACAGCTGAGCAGAGCCCCATCCCAGG
CTGCAGAAAGTAGTCCAGCAAAGAAGGATGTACTGTATTCTCAGCCACCATCAAAGCCCA
TTCGTAGGAAATTCAGACCAGAAAACCAAGCTACAGAAAACCAAGAGCCTTCCACTGCTG
CAAGTGGGCCAGCTTCTGCGGCAACCATGAAACCGCATCCAACAGTCCAAAAGCAGTCTT
CCAAACAGAAGAAGGCCATTCAAACTGCTATCCGCAAAAATAAAGAGGCAAACGCAGTGC
TGGCTCGGCTGAACAGTGAGCTCCAGCAGCAGCTCAAG
>chr1:233334685-233372726-
AGAGATGCAGGTCAGCTCCTCCAGTACCACAACTTCTGAGAGTCAAGATCCGTCTTCTGG
GGACCCTGCCGTCAGTGCCCTTCAGCAACAGCTGTTACTGATGGTGGCTCGCAGGACCCA
GTCGGAAACCCCACGGCATGTGAGTCAGGATCTGGAAGCCTCGTCATGTTCTTCAACACA
AGGAAAATTTAACCGAGAGCAGTTTTACAAATTTATCATTTTCCCTGGCAAGTGGATTAA
AGTCTGGTATGATCGACTGACCTTGCTGGCATTACTTGATCGAACTGAAGACATCAAGGA
GAATGTACTGGCGATTTTACTCATTGTCCTGGTTTCCCTCCTTGGATTTCTGACCTTGAG
CCAAGGCTTTTGCAAAGATATGTGGGTGCTCCTCTTCTGCCTCGTCATGGCCAGCTGCCA
GTACTCCCTGCTAAAGAGTGTTCAGCCTGACCCCGCCTCACCAATACACGGACACAACCA
AATCATAACATATAGCAGACCAATCTATTTTTGTGTGCTGTGTGGCCTTATTTTGCTTCT
TGATACAGGGGCCAAAGCCAGGCACCCTCCCAGTTACGTTGTGTATGGCCTGAAGCTCTT
CTCTCCAGTGTTTCTACAATCAGCTAGGGACTACTTAATAGTATTTTTATATTGCTTCCC
TGCTATTTCCCTCCTTGGGCTCTTCCCGCAAATCAACACTTTCTGCACTTATCTTTTGGA
GCAAATTGACATGCTGTTTTTTGGTGGTTCTGCTGTGTCTGGGATAACCTCGGCTGTTTA
CAGTGTGGCCCGGAGCGTCTTGGCTGCCGCCCTGCTCCACGCAGTCTGCTTCAGTGCAGT
GAAG
>chr15:41961026-41962156+
GATGGGAAGGCCATTGTGACTATGTGGTGATTACAGTTGTCTTACTACTGAGTTTCCTAC
TGAAATCATGGAGGAGAAACAGCAGATTATATTGGCTAATCAAGATGGTGGAACAGTGGC
AGGAGCAGCACCTACCTTCTTTGTCATCTTAAAGCAGCCAGGAAATGGCAAAACTGATCA
AGGAATTTTGGTTACTAATCAGGATGCCTGTGCTTTGGCTAGTAGTGTGTCATCACCAGT
AAAATCTAAAGGGAAGATTTGCCTTCCAGCTGATTGTACTGTGGGTGGAATCACTGTTAC
CCTCGATAACAATAGTATGTGGAATGAGTTCTATCATCGAAGCACAGAGATGATTCTGAC
CAAGCAAGGAAGACGCATGTTTCCTTACTGTCGTTATTGGATAACAGGTTTAGATTCAAA
TTTGAAGTATATTCTTGTCATGGATATATCTCCTGTGGATAACCATCGTTATAAGTGGAA
TGGTCGTTGGTGGGAACCTAGTGGGAAGGCTGAACCTCATGTTTTGGGGAGGGTTTTCAT
TCATCCAGAATCTCCTTCCACAGGTCATTATTGGATGCATCAACCAGTATCTTTCTATAA
ACTCAAACTTACCAACAATACACTGGACCAAGAAGGGCATATCATCTTGCACTCTATGCA
TCGTTACCTGCCGAGGCTTCATTTGGTGCCTGCAGAAAAGGCTGTGGAGGTGATACAATT
AAATGGCCCTGGTGTCCACACTTTTACCTTCCCACAGACTGAATTCTTTGCAGTAACAGC
TTATCAGAACATTCAGATTACTCAGCTGAAAATAGATTACAATCCATTTGCCAAAGGCTT
TCGGGATGATGGGCTGAATAATAAGCCCCAGAGAGATGGAAAACAAAAGAACAGCTCTGA
CCAAGAAGGGAATAATATTTCCAGTTCTTCTGGTCATCGGGTCCGTCTTACAGAAGGTCA
GGGGTCAGAGATACAACCAGGTGATTTGGATCCTTTGTCAAGGGGTCATGAAACATCAGG
CAAGGGTTTGGAGAAGACTTCCCTTAATATAAAACGAGACTTTCTTGGTTTCATGGATAC
TGATTCAGCACTTAGTGAAGTTCCTCAATTGAAGCAAGAGATTTCTGAATG
>chr17:57430576-57430887+
GCTGCTGAGAACTAGCCCTAGACCTCTGCGTGAGGGTTCTTCTGCCGAAGACATCACCAG
TGTGTGGAGCCTGCCACACCCACCCGCTGCCAAACCACGGCCTTTACCTGTGTCTTCCGG
TGTTTCCCGTGCGACCCATCCTGTGGGAGTGCCTCGTGGGCTGCCCCAGAGTTCACCCCA
CACTCAGCAGCACCAATGGTGAAGATGACAAGATCGAAGACTTTCCAGGCATATCTGCCC
TCCTGCCACCGGACCTACAGCTGCATTCACTGCAGAGCTCACTTGGCCAATCATGATGAA
CTAATTTCCAAG
>chr2:40655613-40657441-
GTTGTGACAGTTGGAAGTGTCATGTACAACATGCGGCGATTAAGTCTTTCACCCACCTTT
TCAATGGGATTTCATCTGTTAGTTACTGTGAGTCTCTTATTTTCCCATGTGGACCATGTA
ATTGCTGAGACAGAAATGGAAGGAGAAGGAAATGAAACTGGTGAATGTACTGGATCATAT
TACTGTAAGAAAGGGGTGATTTTGCCCATTTGGGAACCCCAAGACCCTTCTTTTGGGGAC
AAAATTGCTAGAGCTACTGTGTATTTTGTGGCCATGGTCTACATGTTTCTTGGAGTCTCT
ATCATAGCTGATCGGTTCATGTCCTCTATAGAAGTCATCACATCTCAAGAAAAAGAAATA
ACCATAAAGAAACCCAATGGAGAGACCACCAAGACAACTGTGAGGATCTGGAATGAAACA
GTTTCTAACCTGACCTTGATGGCCCTGGGATCTTCTGCTCCTGAGATTCTCCTTTCAGTA
ATTGAAGTGTGTGGCCATAACTTCACTGCAGGAGACCTCGGTCCTAGCACCATCGTGGGA
AGTGCTGCATTCAATATGTTCATCATTATTGCACTCTGTGTTTATGTGGTGCCTGACGGA
GAGACAAGGAAGATTAAGCATTTGCGTGTCTTCTTTGTGACAGCAGCCTGGAGCATCTTT
GCCTACACCTGGCTTTACATTATTTTGTCTGTCATATCTCCTGGTGTTGTGGAGGTCTGG
GAAGGTTTGCTTACTTTCTTCTTCTTTCCCATCTGTGTTGTGTTCGCTTGGGTAGCGGAT
AGGAGACTTCTGTTTTACAAGTATGTCTACAAGAGGTATCGAGCTGGCAAGCAGAGGGGG
ATGATTATTGAACATGAAGGAGACAGGCCATCTTCTAAGACTGAAATTGAAATGGACGGG
AAAGTGGTCAATTCTCATGTTGAAAATTTCTTAGATGGTGCTCTGGTTCTGGAGGTGGAT
GAGAGGGACCAAGATGATGAAGAAGCTAGGCGAGAAATGGCTAGGATTCTGAAGGAACTT
AAGCAGAAGCATCCAGATAAAGAAATAGAGCAATTAATAGAATTAGCTAACTACCAAGTC
CTAAGTCAGCAGCAAAAAAGTAGAGCATTTTATCGCATTCAAGCTACTCGCCTCATGACT
GGAGCTGGCAACATTTTAAAGAGGCATGCAGCTGACCAAGCAAGGAAGGCTGTCAGCATG
CACGAGGTCAACACTGAAGTGACTGAAAATGACCCTGTTAGTAAGATCTTCTTTGAACAA
GGGACATATCAGTGTCTGGAGAACTGTGGTACTGTGGCCCTTACCATTATCCGCAGAGGT
GGTGATTTGACTAACACTGTGTTTGTTGACTTCAGAACAGAGGATGGCACAGCAAATGCT
GGGTCTGATTATGAATTTACTGAAGGAACTGTGGTGTTTAAGCCTGGTGATACCCAGAAG
GAAATCAGAGTGGGTATCATAGATGATGATATCTTTGAGGAGGATGAAAATTTCCTTGTG
CATCTCAGCAATGTCAAAGTATCTTCTGAAGCTTCAGAAGATGGCATACTGGAAGCCAAT
CATGTTTCTACACTTGCTTGCCTCGGATCTCCCTCCACTGCCACTGTAACTATTTTTGAT
GATGACCACGCAGGCATTTTTACTTTTGAGGAACCTGTGACTCATGTGAGTGAGAGCATT
GGCATCATGGAGGTGAAAGTATTGAGAACATCTGGAGCTCGAGGAAATGTTATCGTTCCA
TATAAAACCATCGAAGGGACTGCCAGAGGTGGAGGGGAGGATTTTGAGGACACTTGTGGA
GAGCTCGAATTCCAGAATGATGAAATTGT
>chr18:29412047-29419420-
GAGCCACCAGAAATGGAACTATTGAAATTTTTCAGGCCAGAAAACATTACAGTTTCCTCA
AGGCCATCAGTAGAGCAGCTTTCTAGTCTCATTAAAACGAGTCTTCACTACCCAGAATCA
TTTAATCATCCATTTCATCAAAAAAGCCTTTGTTTAGTACCAGTCACTCTTTTACTTTCC
AATTGTTCTAAGGCTGATGTAGATGTCATAGTTGATCTTCGGCATAAAACAACAAG
>chr16:53175091-53191453+
tcattttttgagaccagtactgttataatccctatttacagatgaagaaactgagcttca
aaatgattaagtgtcttgcctaggattacatagctggtaagtgatataaccaggattcca
gccttaacattctggttccagagcctgtaaaactgtgctataGGATCCCTTGTAGAATTC
CTTTTTGATGAAAATAGGATTCTTTCACTAAGGGATACGTGAGAATTAAAGTTTAAATTG
GATTACTGGGGCTTTAAAAAaattgtaaaaatatctgtagcaaagttaatcattttaact
cttttttaagtgtacagttcagtggGGGCATTCTTAAAGTCATGAAAATGATATGTTGTT
GCTTAATGCTTTTGGATCTTAGCTTTTAGAATAATGTAAGGATTGAGGAGTTTACTTATT
TGTTTATGTCATGGCATTATTGAATTCCTGAAAGCGTATGAGTATTTACTGTGTGGCAGG
AATTAAATTAGTagatgttaggaatacaaagatgaataagaaccagcctctgcactcatc
ttgtttagtagggataaagtagtgtgtaaaatatggaatacaaaaaaaaaatgagtgtat
aatAACTTGAAGTGTTTGAGTGTGTAAAGGCTTCCCAAAGGTGGTACCTGAGTTTAATCG
TGAAGACATTACTTTATTAAGAGGAAGGCTGGTGGAAAGGGTGATGTTGTAGGCATAGAG
AACATATTAATGGAGGTGTGAGAAAGTTTGTTGAATTCAGGCAACATTTCAATGTAGTGG
AAACATAGATTACCTATGAGAGTGGCAAATAAGAGTGGAGGGGCATTGATAACTTTGGGA
AAGGAATAAAATAGGAAGTACATATGTTGAGAGGCAAAGATAAATTTAGATATCATAAAA
TATGATATTGTTGATTGGTATAACATTTTTAATTTTTTAAATGAAAATACATTCAATACT
ATTAGATATAACAGGCTTGGATCTTGGTAAGTCGACAAGGAATCTTAATCTGTGTTTTTA
GTTTTATAGGTCGATGAGAGGGAaatagataatttttgagtacttactatgttttaggac
tttgaatatatatattttttcttctttgagatggagtttcatcatgtcacccaggctggt
ctcaaacttgtgggctcaagagatccgcctgccttgccctcgcaaagtgctaggattaca
ggcgtgagccactgcgcccatcccgaatattttctttctgaactctgcaacctttctaaa
ccctgtgatatagatggtccaatgaggaaacagactgaggTTTGTTTGttttttgtagag
atgggactgtgttgcccaggctgatctccagcttctggtctcaagcaatcctcccacctc
agcctcccaaagagctgggattacaggcatgagccactgtgcccagcttagactgagagg
ttttaagaaccactcaaggttacacagcttagaattagcagttagaatttgaatccacac
ctaagctccttcaactatgccatgactggctcATATTTGCCAGATATTTGTCTAATTGAT
TGGTGAATCTAATTTATTTTCTAATTAAACAGTCAAATGTtgtcttagtccattttatgt
tgctataacagaataccacagactggttaatttatacagaaaagacatttattagttttg
gaggctgggaagtccaaggtcaagaggcctgcatctggtataagatggcttacaagcatt
cacaagaaggccctctgatgcaaggccttctgctgcatcatcctgtagtagaaagcagag
gggcaagagagcaaggcatgactgaacttgattttcttttctgtaacaagcccactatct
tgatgactaacctactcctgtgataacattaatccattcatgagggcagaggcctcatga
cctaatcacctgttattaggccccacctcgaaacactgttgctttgaggactgagtttcc
aacacctaaactttgggggacatattcaaactatagcaAGTGTATAGATAATGCAGTTGG
ATTATCAGAAACATGTCAAGGATACATAGAACAGAGTTACAGATGGGGTTTAATAGAGTA
GTATACATGTGGAATACATGGCATTAAAGCCCCTTATGTGGACTTTCATAATGATtttat
ttatttttattttatcttattttatttatttatttatttatttatttatttatttattta
tttatCtgaggcagatactcgctctgtcgcccaggctggagcacagtggtgtgatcccca
cttactgcaagctccgcctcccgggttcataccattctcctgcctcagcctccccagtag
ctggaactacaggcacccgccaccatgcctggctaattttttgtatttttagtagagaca
gggttgcaccatgttagccaggatggtctcgatctcctgacctcgtgatccgcccacctt
ggcctcccaaagtgctaggattacaggcatgagctaccacgcccggccTCATAATGATTT
TATATATTTTACGTTAATAAAACACCTAAGGATTTGCTAATTAGCTACTGAAAATAATTT
AGGATACTTCTGGATAAATATTACAAGTTGGATTATTTTTCTTTTAGTTTCTCATTTTTG
CTGGGACTCATGCTGTTACATGTTAAGGTCATATTAGACTGAAAAATAAAGGAATGAGGG
CAGTGATACGCCCACAGTTAATGTAATGACCTTTTTCAGCATTTAAAAATATTTTTCCTG
ATTCTTGCCCATGACCCAAACATTTTTTTTTCTTTTTAAAAGGAATTTTAGGCATAGAAC
ATTATAGATGAGCTCCTGAAGTGGGGGGAAAAATATGATATCTTTTGtaaattaaaaaaa
ttttaattaaatCTCAGATAAGTTTTTCTTTTTAGATATGGAGCTTACTGCTTCATAGCT
TTCTTGCATTTATTCTGTAATCAGGATGAAGCTTTCTTCCCAATGAAGCTTATGTCTGTG
TTTTGGTTAGGGTAGTGGTGGTGTTTTAACTATTTTCTTGGGAGACTATGAAGTTTTAAA
ATTTCTGAATATGAATATAGAAAATAACCCAAAGTATagagtataagacacctttacaag
catccagttaaaacctgtcattgatgaggaaacagggccggagttgaatatgttatcaca
tattcagttactaccagagattagaattttggtctcTGTTAAGAAGAAAACAACAATTCT
AATAAGTTTTAATTTGTGTTTTGGGGCAATAAAATTTCTCTCTTGGAACCTTTTGTCCTA
CTTTAAAAATGTTTGTTGTGgcctgggcaacatagtgagaccctgtctacaaattttttt
ttttttttgagatggagtctggctctgttgcccaggctggagtgcagtggtgctatcttg
gctcaccacaacctctgcctcccgggttcaagcgattctcccgcctcagcctcccgagta
gctgggactacaggcgcccactatgcccagctaatttttgtatttttagtagagacgggg
tttcattatgtaggccaggctggtctcaaactcctgacctcgtgattcgcccacctcagc
ctcccaaagtgctgggattacaggcgtgagccaccacgcccagcctacaacatattttta
aaaatcagccaggcatggtggcacatgcttttagtctcagctactcaggaggcagaggtg
ggtggttcacttgagtacaggaagtcaaggctgcagtgagctatgatcatgccaccactg
tattccagcctgggcaacaaagcaagaccctgtctcaaaaaaaaaaaaaaaaaGTTCATT
TAGGATTGTAAGTAATGATTAAGTCAATTAAGCAAAGATACATTATATGTCCATAGAAAA
GAATTACTTTCAGAATACATTGGTTAGAAGTTTTCTAAGCAGCctgggcacagtggctta
ctcttgtaatcccagcacttttttttttttgagacagactttagctcttcttgcccaggc
tggagtgcagtggtgcgatctcagctcactgcaacctccgcctcccgggttcaaatgatt
ctcctgactcagcctcccaaatagctgggattacaggcatgcaccaccatgcctcactaa
ttttgtgtttttagtagaaatggggtttctccatgttggtcaggctggtctcgaactacc
gacctcaggtgatctgcccacctcggcctcccaaagtgctgagattacaggcatgagcca
ccatgcccggccaatcccagcactttaggaggctgaggcgggtggatcacctgaggtcag
gagtatgagaccagcctggccaacatggcgaaaccctgtctctactaaaaatacaaaatt
agctgagcgtggtggagggcacctgtaatcccagctactcaggaggctgaaacaggagaa
ttgcttgaacccaggaggcagaagttgcagtgagccgagattgcaccattgcactccagc
ctgggtgacaagagcaaaactccatctcaaaaaaaaaaTTGGGTCACAGTTTGGGATTTG
CTATCCAGACATCTTGTACTCTACCTCTTTTAAAATAGCTAAGTATACTACCAAAAGCTA
GATTCTATAGCAGAGCATGCTTCATCTTCATGAAAAAACAATCGTACGTGGGCCATAata
tacatataatggaatattagccttaaaaaggaaagatattctgacacatgctagctacaa
catggaagaaccttgaggacattatgctaagtgaaacagaccggtcacaaaaagacaaat
cctgtatgattgtacttatatgagttgtctagagttgttatattcatcgaaatgacagta
gatggtgattgccaggagtaagggttaagagaaatggtgggtaatgggtatggagttaaa
attttatggctaggcacagtggctcacacctgtaatcccagcactttgggaggccaaggt
gggcagatcatgaggccaggagttcgagaccaacctgaccaaaatggtgaaaccccgtct
ctactaaaaaaaaaaaaaaaaaaaattagtcgggcattgtgacgggcgcctgtaatccca
gctactcgggaggctgaggcaggagaattgcttgaacccgggaggcagaggttgcagtga
gctgagatcatgccattgcactccaggctgggtgacagtgagactctgtctcaaaaaaaa
aaaattgtgtgtgtgtgtatgtatatatatatatatataattaaaaagttccagagattg
gtgcacaacaatgagaatatacttaacactaccgaactgtatacttaaaaatggtgagga
tggacttggtggctcatgcctgtaatcccagcatgttgtgaggccgaggcgggtggatca
cttgaggccaggagtttgagaccagcctggccaacatagcaaaaccccatctctgcaaaa
aaatacaaaaattagccaggtatggtgacacatgcctgtaatcccagctacttgggaggc
tgaggcacgagaatctcttgagcctgggaggcagaggttacagtgaaccgagatcgtacc
actgcactctagcctgggggacagagtgagacggtctcaaaaaaaaaaaaaaagttagaa
tggtgacttttgttacacgtattttaccacattaaaaaaGGTTTTTTAATGGGCCATAAA
CTCAATGTCCAAATAATCACTGTTGCTATTTTTTTTTAAAGTTTCACAAAATATTTTTTT
AAACCCAGTTTCTGCCTTATGTAGCATTCCCTCTCCCCCACCAAAAAAGTTTGTCATTtt
catgaataaatacttattatctgatactgtgtgctactatttagtagatactaaggatac
attacataaaaattactgacttaaattttatggggagtgtaggctttaagataatatgta
aactatagaatgttagctagtactaagtcagaaaaataaagcaaggaagggggagtgtga
agcattggagagggaaataatgacattttagaaagggcaatcaggaaaggcctcactagg
aatgtcacttttgagaaaacttactgtaatgaaggaacagtatattgagcagagggaaca
gtaaatacaaagtcctggaagaacgtatattcctgacTTTCAAGATTGTTTTTAATTGTA
AGATCCATTTGACaaaatgtgctactttaactgtcaagtatacagcgcagtggcatcaac
atcattcacaatgttgtacaaccatcaccactacatgttgccatttttttatcatctcaa
ggcactgtacccattaccaaataacttctactctccccttcccctagccccaataacctc
taatttagttttatgtacctctgtctctgtgaattttcccattctaaatacttcatgtaa
gtggaatcatatttgctttgtgtctgcctgctaatatctctgaacatagtgttctcaggg
ttcatccatgttgtggcatgtatcaaaactttattactttttatgactgagtaagattct
attataaatatctgttgatggacacttggattgtttccagcttttgtctattgtgaataa
tgctgctatgagtgttcatgtacaagttctctgtttgagtccctattttcagttgctttt
ggtgaatagtatgtacctaggagtgatattgctgggtcataaggtaattctctgtttaac
tttttTAAATGTTTGCTTATTTAggccaggcgcggtggcccatggctgtaatctcagcac
tttgggaggttgaggtgggtggatcacctgaggtcaggagttcaagatcagcctagccaa
aatggtgaaaccctgtgtctactaaaaataaaaaaaaaattacccgggcatggtggtggg
cgcctgtaagcccagctactcgggaggctgaggtaggagaatcgtttgaatccaggaggc
agaggttgcaatgagccaagatcgcactgttgcactccagccttggtgtcagagtgagac
tctgcctccaaaaaaaTATATAAAATTTTGCTTATTTAGtttattgtttgtttttgtttt
ttagacacagggtctcactctgtcacctaggcagaagtgcagtgacgcagtcagctcact
gcagccttggcctcctgggctcaagcagtccttctgcctcagcttcctgagtagctggga
ctacaggcacacgtacccgtctggcttgtttaactttttgaggaaccaccacactatttt
ccacagtggctataccattttacattcctatgagaaatgtatgagggttccaatttcttc
acatcttctccaacacttgttgtttattttttataccattcctggtaggtgtgaagtgat
atctcattgtgatttctgtttgtgtttcactaacgactgatgttgagtgtcttcatgtcc
tccttggacattcctgtatcttttttgatgaaatatcgaatgaagttctttgcccatttt
taaattgggttgtctttctgatactgagttgtaggagttctttaaaaattctggatatta
aacccttatcagatatatgatttacaaatactttcttgcattctgttggttgccttttta
ttatcttctgctacctttgggtttagtttgcttttctgtttccttaggggtacaattagg
ttattaatttaagatatatctttaaaaatgtagttgttcacaggtataacttgccctcag
agcattgctttgataagcactgggtctgataagttttgctatattgcgtttcaattttca
tttgcgtattttctaattttcctcgttatttcttcttagacccattgattgtgtgctatt
taatttttacatatttgtgatttttctaatttggcttctgttatcgatatttaggtttat
tccattggagtcagagaggacagtttgtatacttgtaatattttaaaatgttttaagaat
tgttttgtggcctaccatatggccaatcctggagaatgtttcatctgcactccggaagaa
tgtatattttgctattgttgggtagagtgtctgtatatgtgtgttaggtctaattggttt
gtagtgttgttcaagtcctctttttttattgattttctgtctggttggtctatctattat
tgaaaatgagatatttaagtctccgactattgtagaactttctacaactatattgtagaa
ttatttgtttttcccatcaattctgtgtatttttacttcataaattttgtgggtctgtta
ggtgcatacatgtttataattgttatatcatattggtagattgagtctctttcatcagtg
tgtaatatccttctttgtctcttgtaacCTTTCTCTCTCTGTCTCTCGTACCCAGCCATT
TTTTTTTTTTTTcaggctaaagtgcagtggcacaatcatagttcactgtaacctccaact
cctgggctcaggagatcctccagcctcagcctcccagttagctaggactataggtgtgca
ccatcacactggctaatttaaaaatatatatatatatattttgtagaaatggggtcttgc
tgtgtgtcccaggcaggtcttgaactcctggcctcaagcagtactgttacctcagcctcc
caaagtgctgggattgtggcaggtatgagtcaccgtgcaaggccctcttgtaaccttttt
ttacttacagtattttgtttgatactaatatcccagctctcttttggttactatttctgt
ggaatatattttttcatttcttgttttttatcctcctgtgactttgtatttagagggaac
ctcttgtaaacagtatataagatggattatgtttttattttcatttttatccattctgct
aatcttttccttttaagtagaaaatttcattcatttacatttaaagtaattattgataaa
gaaaacatacttctgttattttgctttttgctttttaatgtcttgtatgctcttttttcc
ttaattcatccattactgccaatttcttatatttagatttttttttttttggtagcattc
ctttttgatttccttctttccttttctgtatattttttagttatttccttaatggttatg
ttgcggattataattaacaaaaattataacaatgtattttaaatgccaagttagtttcag
tggtatacacatgctctgctcctaaacatctgtctcttcacctttatattgttattatca
aagattacatcggtctacattgtgtgcttgttaacagaaatttaaatgggttatctattt
gcctttaggatcatattttttaaaaaggcattacataccaaaggtacaataatgctggcc
tttatatttacctatataattacctttagcagcattctttgtttcttcatatggcttcaa
gatactctctagtgtcctttcattttatccgaatggattcccttaatcatgtcttttagg
gcagttctactaataacaaactcctttagcttttatttatctgcatgggtcttaatttct
cttcattcttaaaaaatagctttttgcatagaattcttagtcaacagtttttttctttca
gcatttcaaatatttcatgtcagcacctctggccttcatggtttctgatgagaaatccac
ttgtatcttgttgaggcccttgtgtacttgatgagtcttttttctcttgccactttcaag
attctctttgtcttttgacaaattgactataatgtgttacgatgtgatctcttagaattt
atcctccgcggagtttggtgagcttcttggatatgtagattaatgtctttcatcaaattt
ggggagtttggggccataatttcctcaaatagtctttctgcccttttctctctctccttc
ttctgggatgcccacaatgtatattttattctcttgattttgtctcataggtttttttag
gcttgattcacttttcttcttcatttttctttctttttctttttctttttcttttccctc
ccctcccctcccctccccccctcccctccctttcctctccttgtcctgtcctttccttgt
cctgtccttttctgatggagtattgctctgtcacccaggctggagtacagtggcatgata
tcagctcactgcaaactctgcctctcgggttcaagtgattctcctgcctcagcctctccc
aagtagctgggattacaggcgcctgccatcatgccaggctagtttttatatttttttagt
agagatggggtttcaccatgttggccaggttggtctcgaactcctgacctcaggtgatcc
acctgccttagactcccagagtgctgggattacaggcgtgagacaccacgtccagcctct
tcattattttttctttgtgatcctcatattggagaatctggtaatttcaattcttctatc
ttcaagtcttcaagtttgctgattatttcttcggtttgctcaaatctcctgttgaacaac
gataatgaattttttatttcgggtattgtacttttcagctctagaatttctattttgtta
cttttaagatgttctatttctgtattgatattcttattttattcatatgctgttttcctg
gtttactttcattcttgggccatggtttcctttagctctttgatcatatctaagacactt
gatttcaagtttttgaccatcaaatctaatggactttctaagggacaatttctgtcaact
tttttcttcctttggatgggctttcttattctttgtatgctttcagggtatgtgtgtgtg
tgtgtgtgtgtgtgtgattgtgggcaggggtgcacatacacacgtgtgtgtgcatatgtg
tgtgagaaaaccagaccatttgatactgtgatgtgctaacttcagaaataagatttaccc
cctcccttagcatttgctcgtcttgattgttgaaggctggagtcattcatttagacactt
ttcaaactattttctgtagtgactatattggttgttgtctgaggttactgaagcctgtat
tacttaggtttgtgtttagccagtgttttaatacagatttccttgaatgctgggagTAtt
ttcttttcagcattctcttggttgttataaatatttgactgttttccagagttctgataa
agttggttctgacacttcctgcttgtttttggtgtttctgtggagagacaggtgtttgga
gctgtctagtctgtcattttgctggcatcactCTCTcatgcttggctttttagtgacctg
aggaggccattgtggctgaagcaagggggtgagcaagagagaagtgcagccagagctgaa
ggcagagagctgttctggtggtggtgcagggctgtgcttacaagtcatagtaaggatttc
agtttttcatgtgagtgacataaagagtcattggagggttgtgagcagaggagtgtcctg
aattaacttgcattttaatgagatcactGTTTTGAAACAGGGCAAGGTAAATAGCAGGCT
GTTagttgccaatcaagtgtccaagatgagaagtcaagtagtttattaggtaaatgggtc
tagatttaaggtagtgatatataattaatagatgtaagttagggaattgccaatatagag
attttatttaaaaccttgagattggatgaaatcaccttggaagtgattatagatagaaaa
gagaagaggttggagtcctcaacatttgtagattgtagattgaaatctgtaaaaagagaa
tgagaatgagaatgaacactcagaaaagtaggagagaaaccaagtgaataccatatataa
caattaaatgaagttaagtgtttcaaggaggattccatgataactacatcaaatgctgct
gataggtagtgttagatgagacgtgaaaaacgacccttgtatttcgttatgtgaaggtcc
gtatgccctcaggtcagtttggtgagatgatgggaataaaacaatttcaagagagaatgg
caacaagtaaattgaagacaataaacctaaacagattcctcaagtttgttgtaaagagga
agaaagaagggggaggaaattgaaaggataataaatgggatcaagagaggggatatttga
agatgagagaaatagcagcttgtttgtatacagatgagaatgggacaaattgatgactca
gaagagaagaaagaattactggggcaatgcctttgagtaggcaagtaggtgggGAAGGAA
GGCAGAGGAAGGAGAGTTTTAATTTTTTATTGCTTATTACAAGAATCAAACATTTTCCAA
CTTAAATGTAAAACAGTGGAGGAAACTTTTTAAAAGTAATTTCCTTGGttttttcttcgt
ttgttttggagacagggcctctctctgttacccaggctagagtgtagtggcttaatcatg
gctcactgcagcctcaatctctcaggctcaagcgatcctcccacctcagccccccaaata
gctgggactacaggaatgcactatgcctggctaattttttttttattttttatttttagt
agagagaagggtctcattttgttacctaggctggtctcgaactcctgggcttaataagca
ttcctcccacttcagcctcccaaagtgctgggattataggtgtgagccactgcaccttgc
cAATTTCCAGATTTATTTATGATATGATTGAGGAAAGCTGATCAGAAATACTTCAGCTTG
TAGGTAGGAAACACAGTTATTCTGGCATGTGAGTATCTGTATGCTAGCTGGTAAGGTGCC
CAGGAAAGGGGAGATCAGATCAAATAATGAATATACAACTGAATGGAAAGAGTATAAGTC
CTTACCTGCTTTAATCCTTACTGGATACAGAGTTAATCAGTTCTTGTTACCTTTTAAAGG
GCTAGCCCTAAATAATTAAGGGACAATATTGAATTCATATTAATTTAATATTAACAccct
ttcaattgatatttattactcaaaagtatctgggcttcctaattttttgataaaaagtaa
gaattctagatatcctaaatttaaattttcaaaTTTTACTAATGTTTTACTAATATTTCC
TGAGCTGTGACATTCTAAAGCTGACTGTTCCTCAAACCAAACATCACTTACTATTATTAC
TGATTATAAAAACATCTTGCTTTTGTATGGAAAACAATTTAATATGCAATGTATCACTTA
ATCATTGTATCAAGTATGTAGGATAGGCAGAGGGTTTTGTTGATTCTTTAGTTTTTATAT
TTCTTCAGGTCCCTAATATTAAGGAGCTTTGTGGATGATACTATGCATCTTCTAGAGAag
cagtcctcaacctttttggcaccagggaccggtttcgtggatggggtagggaaatggggt
gtggtggatggagggagatgatttcaggatgaaactgttccacctcaggcattaattaga
ttcttataagggagcacagcctagatcacttacatatgcagttcacgatagggttcgggc
tgctatgagaatctaatactgccgctgatgtgacaggaggcggagctcaggcagtaatgc
tggctgacctgctgctcatctcctgccgtgcagcctggtttctaacaggccacgcaccca
ttccatctgcagcctggggtttcgggacccctgTTCTAGAGTTGTCATTTGTGACAGAGT
CAGTAAAAATCATTTCAGTAAATTTTGAAGTTTTAAATTTTGATTGATTAAAATGATCTT
GATAGCTTACCCTGTCTCAAAAAAATTTTTTTTCCTGAGTCATTTAAAAATATGTCTACT
CTAGAGTTCTTATTTATTTTAAAATTTTTCCAGCGCTTAATTTTTACTTATATTACTAGC
TTATTTTAACATTGTTATAAGTTTCAAAGTTGTATTAGATAAAATATTTTCTTTGAGAAG
ACACAGACTTCCACTGTAACTTAAATCATCCAAAGTAACTTCACCTACTTAATTTTTTCT
CAGAAAGATCTACCTTGCAAATACTTGCCAAGTAAAATTAGTTGGTAATTAGATTGAATA
AAATCAGttttgttttttttttgagacagtgtctcactctgttgcccaggctggagtgca
gtggcacaattatggctcactgcagcctcaacctctcaggctcaagcagtcctcccacct
cagcctcccaggtagctgagactacaggtacacaccaccatggccgagtagttttgaaat
tttttctgagatgggtgtcactcttgttgcccaggctggtctcaaacGATCCTCCTTATC
TAAAAGATACAACAGAAAATTAGAAGTTTCAAAATAATTTTACTTATATAATTTTTAttc
ttaaagtagctttattgagatataattcagataccatacaattcattcatctaaagtgta
tatttagtggcttttagcatactcagagttgtttatccattaccataaccaattttagag
cattttcgttacccccaaaagaaatcccataacctgtagctatcactcaccaatcaccag
tcctttctacccacccaccatgccaccagctctaggtgacccactaatctattttctctc
tatatatacttgcctacttttgacattttatataaatcgagtcatataatatgtggtatt
ttgtgactgacctctttcacttagcataatgttttcagagttcatttttgttgtagcatg
tatcagtacttaatttctctttattgttTTTGTTCCTTTTTTTCTAGGATTTTGACACTT
CATGACATGTCATTATTTAGAGCAATAATGAATATTGACCTGTTTTGGATTAGTTGATGA
CCTTCGGAAATGATCCAATAATATCTACTATAGAGAAGCTGAATATACTCCATTTGGAGT
GAACAGCCCGGATTGTTACAGAATTTTCAAGATGACAGATCCAATGATGGACTTTTTTGA
TGATGCCAATCTTTTTGGTGAGACCTTAGAAGGTTTGTCAGATGATGCATTTGTACAACC
AGGACCTGTTTCACTAGTTGATGAATTGAATTTGGGTGCAGAATTTGAACCGTTGCACAT
AGATTCACTGAACCATGTTCAAGGTACTCCAACACATCAGAAGATGACTGATTTTGAACA
GTTAAATCAATTTGATTCAATAAAATTTCACCATGTTAATCAATCTTTTGGTAGCCCAGC
TGAACATGTGTTATCTCCACACTCTCAGTTTAATTGTTCTCCAATCCATCCCCAAAACCA
ACCCAATGGTTTGTTTCCAGATGTATCAGATGGCAGTCCAATGTGGGGCCATCAGACAGC
TACTACCATTTCAAATCAAAATGGATCTCCTTTTCACCAACAAGGACATTCACACTCTAT
GCATCAAAATAAAAGCTTTGTGGCACACCATGACTTTGCCTTATTTCAGGCCAATGAACA
ACAAACACAGTGTACTTCACTACGCTCACAACAAAACAGAAATAATCTCAACCCAGGGCA
GAATTCTCTTAGCCAGTCTAAAAATTTTATGAATGTTTCTGGTCCACATAGAGTCAATGT
TAACCACCCACCACAGATGACTAATGCATCTAATTCACAACAGTCTATTTCAATGCAGCA
ATTTTCTCAAACGTCAAATCCTTCAGCACACTTCCACAAGTGTAGCAGTCATCAAGAAGG
AAATTTTAATGGACCTTCCCCAAATATGACTTCTTGTTCTGTCAGTAATTCACAGCAATT
TTCTTCACATTATTCCTTTTCCAGTAATCATATATCACCAAACAGTCTACTTCAGTCCTC
TGCAGTTCTTGCATCTAATCATACAAATCAGACTTTATCTGATTTTACTGGAAGTAATTC
CTTTTCACCTCATAGAGGAATCAAGCAAGAATCTACTCAGCATATCCTAAACCCCAATAC
ATCATTGAATTCAAATAATTTCCAAATATTGCATTCATCACATCCTCAGGGTAATTATAG
CAATTCAAAATTATCTCCTGTGCACATGAACTTCCCAGATCCTGTTGACTCAGGAACTCA
AATGGGCCATTTCAATGATCATGTAGAAACTAATGGCTTTTCATCTTTAGAAGAGAATTT
ACTTCATCAAGTGGAATCTCAAACTGAGCCATTCACAGGACTTGACCCCGAGGACCTCCT
TCAGGAGGGTCTTCTTCCTCACTTTGATGAGTCAACATTCGGACAAGATAATTCAAGTCA
CATTTTAGATCATGACCTTGATCGGCAGTTTACTTCGCATCTGGTAACACGGCCTTCTGA
TATGGCTCAGACTCAGTTGCAAAGTCAGGCTCGGAGTTGGCATTCATCATTTTCTAATCA
TCAGCATTTACATGACAGAAATCACCTATGTTTACAGCGACAG
>chr19:17212470-17213367+
CTCCAGGACACGCGCGCCCCGAGCCTGGGAGGCATGCTGAAGCCAGGCGGCCGGCAGGAT
GAGTGTGAAAGAGGCAGGCAGCTCGGGCCGCCGGGAGCAGGCGGCCTACCACCTGCACAT
CTACCCCCAGCTGTCCACCACCGAGAGCCAGGCCTCGTGCCGCGTGACTGCCACCAAGGA
CAGCACCACCTCGGACGTCATCAAGGACGCCATTGCCAGCCTGCGGCTGGACGGCACCAA
ATGTTATGTGCTGGTGGAGGTCAAAGAGTCGGGAGGCGAGGAATGGGTGCTGGACGCCAA
CGACTCGCCTGTGCACCGGGTGCTGCTATGGCCCCGGCGGGCACAGGACGAGCACCCTCA
GGAGGATGGCTACTACTTCCTGCTGCAGGAGCGCAACGCAGATGGAACCATCAAGTACGT
GCATATGCAGCTGGTGGCGCAGGCCACAGCCACCCGGCGCCTAGTGGAGCGTGGCCTCCT
GCCACGGCAGCAGGCGGACTTTGATGACCTGTGTAACCTCCCCGAGCTAACCGAGGGCAA
CCTCCTGAAGAACCTCAAGCACCGCTTCCTGCAACAAAAGATCTACACGTACGCGGGGAG
CATCCTGGTGGCCATCAACCCCTTTAAGTTCCTGCCCATCTACAACCCCAAGTACGTGAA
GATGTATGAGAACCAGCAGCTGGGCAAGCTGGAGCCACACGTCTTCGCGCTGGCCGACGT
GGCCTACTACACCATGCTCAGGAAGCGCGTGAACCAGTGCATCGTGATCTCGGGTGAGAG
CGGCTCCGGCAAGACCCAGAGCACCAACTTCCTCATCCACTGCCTCACCGCCCTCAGCCA
GAAGGGCTACGCCAGCGGCGTCGAGAGGACCATCCTGGGTGCTGGCCCTGTGCTGGAG
>chr20:57014001-57016139+
TGGAAGGAGGCAAAACCGGAAGACCTTATGGATTCAAAACTTAGATGTGTGTTTGAATTG
CCAGCAGAGAATGATAAACCACATGATGTAGAAATAAATAAAATTATATCCACAACTGCA
TCAAAGACAGAAACACCAATAGTGTCTAAGTCTCTGAGTTCTTCTTTGGATGACACCGAA
GTTAAGAAGGTTATGGAAGAATGTAAGAGGCTGCAAGGTGAAGTTCAGAGGCTACGGGAG
GAGAACAAGCAGTTCAAG
>chr2:148653870-148657467+
GTGCTATACTTGGTAGATCAGAAACTCAGGAGTGTCTTTTCTTTAATGCTAATTGGGAAA
AAGACAGAACCAATCAAACTGGTGTTGAACCGTGTTATGGTGACAAAGATAAACGGCGGC
ATTGTTTTGCTACCTGGAAGAATATTTCTGGTTCCATTGAAATAGTGAAACAAGGTTGTT
GGCTGGATGATATCAACTGCTATGACAGGACTGATTGTGTAGAAAAAAAAGACAGCCCTG
AAGTATATTTTTGTTGCTGTGAGGGCAATATGTGTAATGAAAAGTTTTCTTATTTTCCGG
AGATGGAAGTCACACAGCCCACTTCAAATCCAGTTACACCTAAGCCACCCTATTACAACA
TCCTGCTCTATTCCTTGGTGCCACTTATGTTAATTGCGGGGATTGTCATTTGTGCATTTT
GGGTGTACAGGCATCACAAGATGGCCTACCCTCCTGTACTTGTTCCAACTCAA
>chr3:125032152-125050082-
GATAGAGGGAGGAATCAGCAGCTTGGAAATTCAAGCACGTGATCTGGCGGGATGGGCGTT
TGCCTAACGTATTTAATGGAGGAATCGGATGGCATAAGTGATTAAGGTGGTATTGAGGAT
TTCTGAAGCCTATGAAAGGTAGAAACTCAACCATGATTTCTTTTTCAACTCTACAGCATT
CCTTTCCTTGAAGTCTTCGTTTTTACCTTAGTCTCGGGCAGTTATACTTAAGCATGAACA
TTGACGACAAACTGGAAGGATTGTTTCTTAAATGTGGCGGCATAGACGAAATGCAGTCTT
CCAGGACAATGGTTGTAATGGGTGGAGTGTCTGGCCAGTCTACTGTGTCTGGAGAGCTAC
AGGATTCAGTACTTCAAGATCGAAGTATGCCTCACCAGGAGATCCTTGCTGCAGATGAAG
TGTTACAAGAAAGTGAAATGAGACAACAGGATATGATATCACATGATGAACTCATGGTCC
ATGAGGAGACAGTGAAAAATGATGAAGAGCAGATGGAAACACATGAAAGACTTCCTCAAG
GACTACAGTATGCACTTAATGTCCCT
>chr1:21083659-21100103-
TGAGAAAGATCAGTCTAAAGAAAAGGAGAAGAAAGTGAAAAAAACAATTCCTTCCTGGGC
TACCCTTTCTGCCAGCCAGCTAGCCAGGGCCCAGAAACAAACACCGATGGCTTCTTCCCC
ACGTCCCAAGATGGATGCAATCTTAACTGAGGCCATTAAGGCATGCTTCCAGAAGAGTGG
TGCATCAGTGGTTGCTATTCGAAAATACATCATCCATAAGTATCCTTCTCTGGAGCTGGA
GAGAAGGGGTTATCTCCTTAAACAAGCACTGAAAAGAGAATTAAATAGAGGAGTCATCAA
ACAGGTTAAAGGAAAAGGTGCTTCTGGAAGTTTTGTTGTGGTTCAGAAATCAAGAAAAAC
ACCTCAGAAATCCAGAAACAGAAAGAATAGGAGCTCTGCAGTGGATCCAGAACCACAAGT
AAAATTGGAGGATGTCCTCCCACTGGCCTTTACTCGCCTTTGTGAACCTAAAGAAGCTTC
CTACAGTCTCATCAGGAAATATGTGTCTCAGTATTATCCTAAGCTTAGAGTGGACATCAG
GCCTCAGCTGTTGAAGAACGCTCTGCAGAGAGCAGTAGAGAGGGGCCAGTTAGAACAGAT
AACTGGCAAAGGTGCTTCGGGGACATTCCAG
>chr1:59805630-59844509+
AAAGTTGTACAAGGGATTGATTTAAACCAAATTCGAGGACTTGGGTTTGATGCCACGTGT
TCTCTGGTTGTTTTGGATAAGCAGTTTCACCCATTACCAGTCAACCAGGAAGGGGATTCC
CATCGAAACGTCATCATGTGGCTGGACCATCGAGCAGTCAGTCAAGTTAACAGGATCAAT
GAGACCAAGCACAGTGTCCTCCAGTACGTCGGGGGGGTGATGTCTGTGGAAATGCAGGCC
CCGAAACTTCTGTGGCTGAAAGAGAACTTGAGAGAGATTTGCTGGGATAAGGCGGGACAT
TTCTTTGATCTCCCGGACTTCTTATCGTGGAAGGCAACAGGTGTCACAGCACG
>chr2:168920010-168931741-
GTAAGAAGAGTTCCTGGGTCAAGTGGTCACCTTCATAAAACCGAAGACGGGGACTGGGAG
TGGAGTGACGACGAGATGGATGAGAAGAGCGAAGAAGGGAAAGCAGCTTTTTCTCAGGAA
AAGTCACGAAGAGTAAAAGAAGAAAATCCAGAGATTGCAGTGAGTGCCAGCACCATCCCC
GAACAAATACAGTCCCTCTCTGTGCACGACTCTCAGGGCCCACCCAATGCTAATGAAGAC
TACAGAGAAGCTTCTTCTTGTGCCGTGAACCTCGTTTTGAGATTAAG
>chr3:111632166-111639266+
GAGAGACAGCGTCTGGAGACCATCCTCAGTCTCTGTGCTGAATACACAAAGCCTGACAGT
CGCTTATCTACTGGGACCACCGTGGAAGATGTGCAGAAAATCAACAAGGAGCTTGAGAAG
CTGCAGCTCTCTGATGAGGAGTCTGTGTTTGAGGAAGCCCTCATGAGCCCTGACACAAGA
TACAGGTGCCACCGGAAAGACTCCCTCCCTGATGCAGACTTGGCAAGCTGTGGGAGTCTC
AGTCAGAGCAGTGCCAGCTTCTTTACCCCCAGGAGCACCAGGAATGATGAACTACTCAGT
GACCTCACCCGGACTCCTCCACCACCATCCTCCACCTTTCCGAAAGCTTCCAGCGAGTCC
TCTTATCTAAGTATCCTACCAAAGACCCCAGAGGGTATAAGTGAAGAACAGAGATCTCAG
GAGTTGGCTGCAATGGAAGAAACCCGGATAGTCATTCTGAACAACCTCGAGGAACTTAAG
CAAAAAATCAAAGACATAAATGATCAGATGGATGAGTCTTTCAGAGAGTTGGATATGGAA
TGTGCTCTTTTGGATGGAGAACAGAAATCTGAAACAACTGAACTTATGAAGGAGAAGGAG
ATTTTGGATCATCTAAACCGGAAAATAGCTGAACTGGAAAAGAACATTGTTGGTGAAAAG
ACCAAG
>chr15:65471272-65472542-
GTATTTCTGGTGGTCGCATTCATATGTCAGTTTTAGGAAGGCTTGGGACATTTGAAACTC
AGATTCTGCAAAGAGCTCCTCTTAGATCCTTTACAGAAACACCAGCATACTTTGCCTCAA
AAGATGGGATAAGTAAAGATGGTTCTGGAGATGGAAATAAGAAATCAGCAAGTGAGGGAA
GTAGTAAGAAATCAGGCTCTGGGAATTCTGGGAAAGGTGGAAACCAGCTGCGCTGTCCTA
AATGTGGCGACTTGTGCACACATGTAGAGACCTTTGTAT
>chr10:103427643-103436193-
GATGACCAGTGTCCCAGTGAAGGAACGAGTGAAGGTGTCTCAGAACTGGAGACTGGGGCG
CTGCCGAGAGGGGATTCTGCTGAAGTGGAGATGCAGTCAGATGCCCTGGATGCAGCTAGA
GGATGATTCTCTGTACATATCCCAGGCTAATTTCATCCTGGCCTACCAGTTCCGTCCAGA
TGGTGCCAGCTTGAATCGTCGGCCTCTGGGAGTCTTTGCTGGGCATGATGAGGACGTTTG
CCACTTTGTGCTGGCCAACTCGCATATTGTTAGTGCAGGAGGGGATGGGAAGATTGGCAT
TCATAAGATTCACAGCACCTTCACTGTCAAGTACTCGGCTCATGAACAGGAGGTGAACTG
TGTGGATTGCAAAGGGGGCATCATTGTGAGTGGCTCCAGGGACAGGACGGCCAAGGTGTG
GCCTTTGGCCTCAGGCCGGCTGGGGCAGTGCTTACACACCATCCAGACTGAAGACCGAGT
CTGGTCCATTGCTATCAGCCCATTACTCAG
>chr17:57808782-57816308+
CTCCTCAAGAGTTACTGATCTATGAAATGGCAGAGAATGGAAAAAATTGTGACCAGAGAC
GTGTAGCAATGAACAAGGAACATCATAATGGAAATTTCACAGACCCCTCTTCAGTGAATG
AAAAGAAGAGGAGGGAGCGGGAAGAAAGGCAGAATATTGTCCTGTGGAGACAGCCGCTCA
TTACCTTGCAGTATTTTTCTCTGGAAATCCTTGTAATCTTGAAGGAATGGACCTCAAAAT
TATGGCATCGTCAAAGCATTGTGGTGTCTTTTTTACTGCTGCTTGCTGTGCTTATAGCTA
CGTATTATGTTGAAGGAGTGCATCAACAGTATGTGCAACGTATAGAGAAACAGTTTCTTT
TGTATGCCTACTGGATAGGCTTAGGAATTTTGTCTTCTGTTGGGCTTGGAACAGGGCTGC
ACACCTTTCTGCTTTATCTG
>chr12:116534474-116549317-
TTGTGGAAGAAGGACTCTGGGAAAATGGCCTTTCCTATGAATGTAGGACGCTGCTCTTCA
AAGCGATCCACAATCTGTTAGAAAGGTGCCTAATGGATAAGAACTTCGTTAGGATTGGGA
AATGGTTTGTCCGACCCTACGAAAAGGATGAAAAGCCAGTCAACAAAAG
>chr1:51868107-51874004-
ATCTCTTCTCTGAAAGCTGAATTAACTAGTCAGGAATCGCAGATCTCCACTTACGAAGAA
GAATTGGCAAAAGCTAGAGAAGAGCTGAGCCGTCTACAGCAAGAAACAGCAGAATTGGAG
GAGAGTGTAGAGTCAGGGAAGGCTCAGTTGGAACCTCTTCAGCAGCACCTACAAGATTCA
CAACAGGAAATTAGTTCAATGCAAATGAAACTGATGGAAATGAAAGATTTGGAAAATCAT
AATAGTCAGTTAAATTGGTGCAGTAGCCCACACAGCATTCTTGTAAACGGAGCTACAGAT
TATTGCAGCCTCAGCACCAGCAGCAGTGAAACAGCCAACCTTAATGAACATGTTGAAGGC
CAGAGCAACCTAGAGTCTGAGCCCATACACCAGGAATCTCCAGCAAGAAGTAGTCCTGAA
CTACTGCCTTCTGGTGTGACTGATGAAAATGAGGTGACTACAGCTGTTACTGAAAAAGTT
TGTTCTGAACTCGACAATAATAGACATTCAAAAGAGGAAGATCCATTTAATGTAGACTCA
AGTTCGCTGACAGGTCCAGTTGCAGATACAAACTTGGATTTTTTCCAGTCTGATCCTTTT
GTTGGCA
>chr3:196118684-196129890-
AGAAGAAGTTCGTGCCCCAATTCCTCAAAAGCAGGAAATACTGGTGGAACCAGAACCATT
ATTTGGTGCTCCTAAAAGACGACGGCCTGCACGTTCAATTTTTGATGGTTTCCGGGATTT
TCAGACTGAAACTATTCGGCAAGAACAAGAATTAAGAAATGGAGGAGCTATCGATAAGAA
ATTAACTACCCTTGCAGATCTATTCCGGCCACCCATTGATTTGATGCATAAAGGCAGCTT
TGAAACA
>chr11:130130751-130131824-
GACATTTCTGATTTATTTGCATCCTTGAAGAGCATCTGTAGAAGAGGAAGTAAAAGATGG
GTGTGAAAACATTTACTCATAGCTCCTCTTCCCACAGCCAGGAAATGCTTGGAAAGCTAA
ATATGCTGCGAAATGATGGACATTTTTGTGATATCACTATTCGTGTCCAGGACAAAATCT
TCCGGGCACATAAGGTGGTACTAGCAGCTTGCAGTGATTTCTTTCGCACCAAACTTGTAG
GCCAAGCCGAGGATGAGAACAAGAATGTGTTGGATCTGCATCATGTTACAGTGACTGGCT
TTATACCTCTTTTAGAATATGCTTACACAGCCACTCTATCAATTAACACAGAAAATATTA
TTGATGTTCTAGCAGCAGCCAGCTATATGCAAATGTTCAGTGTTGCCAGCACCTGCTCAG
AGTTCATGAAATCAAGCATTTTATGGAATACACCCAACAGCCAACCTGAAAAGGGTCTAG
ATGCTGGACAAGAAAATAATTCTAACTGCAATTTTACTTCTCGAGATGGGAGCATTTCTC
CCGTGTCCTCAGAGTGCAGTGTGGTAGAAAGAACCATTCCTGTCTGCCGAGAATCCCGGA
GAAAGCGCAAAAGCTACATTGTTATGTCTCCTGAAAGTCCTGTAAAGTGTGGCACACAAA
CAAGCTCACCCCAGGTATTGAATTCTTCAGCTTCCTACTCAGAAAATAGAAACCAACCAG
TTGACTCTTCCTTAGCTTTTCCTTGGACTTTTCCTTTTGGAATTGATCGAAGGATTCAGC
CTGAGAAAGTTAAGCAAGCAGAAAATACCCGGACTTTAGAATTACCTGGCCCATCTGAGA
CCGGTAGAAGAATGGCTGATTATGTGACTTGTGAGAGCACAAAAACTACCTTGCCTTTAG
GTACCGAAGAAGATGTCCGGGTCAAAGTAGAAAGATTAAGTGATGAGGAGGTCCATGAGG
AAGTGTCCCAGCCTGTCAGTGCATCTCAGAGTTCGCTGAGTGATCAGCAGACAGTTCCAG
GAAGTGAACAAGTCCAAGAGGACCTTCTGATTAGTCCACAGTCTTCCTCTATAG
>chr10:7839010-7844817+
TCACCAGGAGACTAAAGTCCATCAAAAACATCCAGAAAATTACCAAGTCTATGAAAATGG
TAGCGGCAGCAAAATATGCCCGAGCTGAGAGAGAGCTGAAACCAGCTCGAATATATGGAT
TGGGATCTTTAGCTCTGTATGAAAAAGCTGATATCAAGGGGCCTGAAGACAAGAAGAAAC
ACCTCCTTATTGGTGTGTCCTCAGATCGAGGACTGTGTGGTGCTATTCATTCCTCCATTG
CTAAACAGATGAAAAGCGAGGTTGCTACACTAACAGCAGCTGGGAAAGAAGTTATGCTTG
TTGGAATTGGTGACAAAATCAGAGGCATACTTTATAGGACTCATTCTGACCAGTTTCTGG
TGGCATTCAAAGAAGTGGGAAGAAAGCCCCCCACTTTTGGAGATGCGTCAGTCATTGCCC
TTGAATTACTAAATTCTGGATATGAATTTGATGAAGGCTCCATCATCTTTAATAAATTCA
GGTCTGTCATCTCCTATAAGACAGAAGAAAAGCCCATCTTTTCCCTTAATACCGTTGCAA
GTGCTGACAGCATGAGTATCTATGACGATATTGATGCTGACGTGCTGCAAAATTACCAAG
AATACAATCTGGCCAACATCATCTACTACTCTCTGAAGGAGTCCACCACTAGTGAGCAGA
GTGCCAGGATGACAGCCATGGACAATGCCAGCAAGAATGCTTCTGAGATGATTGACAAAT
TGACATTGACATTCAACCGTACCCGCCAAGCTGTCATCACAAAAGAGTTGATTGAAATTA
TCTCTGGTGCTGCAGCTCT
>chr4:148778704-148803083+
GAAGAAAAAAAGAAGTTTGACAAAGAGACAGAAAAGAATTATAGTCTAATTGATAAACAT
TTGAATTTATCAGCAAAAAAGAAAGACTCACATTTACAAGAGGCAGATATCCAAGTAGAG
CAGAACCGGCAACACTTCTATGAACTGTCTCTCGAGTATGTGTGTAAGCTGCAGGAAATC
CAAGAAAGAAAGAAGTTTGAGTTTGTGGAACCTATGCTGTCATTTTTTCAGGGGATGTTT
ACCTTCTATCATCAGGGCCATGAACTTGCCAAAGACTTCAATCACTACAAAATGGAACTA
CAGATCAACATTCAGAATACACGGAATCGATTTGAAGGAACAAGGTCAGAAGTGGAAGAG
CTCATGAACAAAATCAGACAGAATCCCAAGGACCACAAACGAGCAAGTCAGTTTACAGCC
GAAGGCTACCTGTATGTCCAGGAAAAAAGGCCTGCTCCGTTTGGTTCCAGTTGGGTCAAA
CACTATTGCATGTATCGAAAAGCAGCAAAGAAGTTCAACATGATCCCATTTGAGCACAGA
TCTGGAGGGAAACTTGGGGACGGAGAGGTGTTCTTTTTGAAAGAATGTACCAAGAGGCAT
ACTGACTCCATTGACAGAAGGTTTTGTTTTGACATAGAAGCTGCTGATCG
>chrX:117788565-117788924+
GCAACTGCCTTTCCCGCAGAAGTCAAAGACTTGACCAAGAGAATCCGCACTGTTCTTATG
GCCACTGCCCAAATGAAGGAGCATGAGAAAGACCCTGAAATGCTAATTGATCTCCAGTAT
AGCTTAGCCAAGTCCTATGCAAGCACCCCAGAGCTCAGGAAAACCTGGCTTGATAGCATG
GCCAAGATTCATGTAAAAAATGGAGATTTTTCAGAGGCTGCGATGTGTTATGTCCATGTA
GCAGCTCTAGTTGCAGAGTTTCTTCATCGAAAAA
>chr16:68155890-68160513+
ATCTTGAGCCAGATGATTGTGCATCCATTTACATCTTTAATGTAGATCCACCTCCATCTA
CTTTAACCACACCACTTTGCTTACCACATCATGGATTACCGTCTCACTCTTCTGTTTTGT
CACCATCGTTTCAGCTCCAAAGTCACAAAAACTATGAAGGAACTTGTGAGATTCCTGAAT
CTAAATATAGCCCATTAGGTGGTCCCAAACCCTTTGAGTGCCCAAGTATTCAAATTACAT
CTATCTCTCCTAACTGTCATCAAGAATTAGATGCACATGAAGATGACCTACAGATAAATG
ACCCAGAACGGGAATTTTTGGAAAGGCCTTCTAGAGATCATCTCTATCTTCCTCTTGAGC
CATCCTACCGGGAGTCTTCTCTTAGTCCTAGTCCTGCCAGCAGCATCTCTTCTAGGAGTT
GGTTCTCTGATGCATCTTCTTGTGAATCGCTTTCACATATTTATGATGATGTGGACTCAG
AGTTGAATGAAGCTGCAGCCCGATTTACCCTTGGATCCCCTCTGACTTCTCCTGGTGGCT
CTCCAGGGGGCTGCCCTGGAGAAGAAACTTGGCATCAACAGTATGGACTTGGACACTCAT
TATCACCCAGGCAATCTCCTTGCCACTCTCCTAGATCCAGTGTCACTGATGAGAATTGGC
TGAGCCCCAGGCCAGCCTCAGGACCCTCATCAAGGCCCACATCCCCCTGTGGGAAACGGA
GGCACTCCAGTGCTGAAGTTTGTTATGCTGGGTCCCTTTCACCCCATCACTCACCTGTTC
CTTCACCTGGTCACTCCCCCAGGGGAAGTGTGACAGAAGATACGTGGCTCAATGCTTCTG
TCCATGGTGGGTCAGGCCTTGGCCCTGCAGTTTTTCCATTTCAGTACTGTGTAGAGACTG
ACATCCCTCTCAAAACAAGGAAAACTTCTGAAGATCAAGCTGCCATACTACCAGGAAAAT
TAGAGCTGTGTTCAGATGACCAAGGGAGTTTATCACCAGCCCGGGAGACTTCAATAGATG
ATGGCCTTGGATCTCAGTATCCTTTAAAGAAAGATTCATGTGGTGATCAGTTTCTTTCAG
TTCCTTCACCCTTTACCTGGAGCAAACCAAAGCCTGGCCACACCCCTATATTTCGCACAT
CTTCATTACCTCCACTAGACTGGCCTTTACCAGCTCATTTTGGACAATGTGAACTGAAAA
TAGAAGTGCAACCTAAAACTCATCATCGAGCCCATTATGAAACTGAAGGTAGCCGAGGGG
CAGTAAAAGCATCTACTGGGGGACATCCTGTTGTGAAG
>chr7:24663285-24690331+
CAATGCAGCAAGTCTTGGAAAACCTTACGGAGCTGCCCTCGTCTACTGGAGCAGAAGAAA
TAGACCTAATTTTCCTCAAGGGAATTATGGAGAATCCTATTGTAAAATCACTTGCTAAGG
CTCATGAGAGGCTAGAAGATTCCAAACTAGAAGCTGTCAGTGACAATAACTTGGAATTAG
TCAATGAAATTCTTGAAGACATCACTCCTCTAATAAATGTGGATGAAAATGTGGCAGAAT
TGGTTGGTATACTCAAAGAACCTCACTTCCAGTCACTGTTGGAGGCCCATGATATTGTGG
CATCAAAGTGTTATGATTCACCTCCATCAAGCCCAGAAATGAATAATTCTTCTATCAATA
ATCAGTTATTACCAGTAGATGCCATTCGTATTCTTGGTATTCACAAAAGAGCTGGGGAAC
CACTGGGTGTGACATTTAGGGTTGAAAATAATGATCTGGTAATTGCCCGAATCCTCCATG
GGGGAATGATAGATCGACAAGGTCTACTTCATGTGGGAGATATAATTAAAGAAGTCAATG
GCCATGAGGTTGGAAATAATCCAAAGGAATTACAAGAATTACTGAAAAATATTAGTGGAA
GTGTCACCCTAAAAATCTTACCAAGTTATAGAGATACCATTACTCCTCAACAG
>chr7:152007051-152012423-
TGAACAGCTCTGCGCTTTTTGTTACTGTGGGGAAAAAAGTTCCTTAGGACAAGGAGACTT
AAAACAATTCAGAATAACGCCTGGATTTATCTTGCCATGGAGAAACCAACCTTCTAACAA
GAAGGACATTGATGACAACAGCAATGGAACCTATGAGAAAATGCAAAACTCAGCACCACG
AAAACAAAGAGGACAGAGAAAAGAACGATCTCCTCAGCAGAATATAGTATCTTGTGTAAG
TGTAAGCACCCAGACAGCTTCAGATGATCAAGCTGGTAAACTGTGGGATGAACTCAGTCT
GGTTGGGCTTCCAGATGCCATTGATATCCAAGCCTTATTTGATTCTACAGGCACTTGTTG
GGCTCATCACCGTTGTGTGGAGTGGTCACTAGGAGTATGCCAGATGGAAGAACCATTGTT
AGTGAACGTGGACAAAGCTGTTGTCTCAGGGAGCACAGAA
>chr8:37623044-37623873+
GATCTCCCAGCCATCCAGCCCCGGCTAGTGGCGGTCAGCAAAACCAAACCTGCAGACATG
GTGATCGAGGCCTATGGACATGGGCAGCGCACTTTTGGCGAGAACTACGTTCAGGAACTG
CTAGAAAAAGCATCAAATCCCAAAATTCTGTCTTTGTGTCCTGAGATCAAATGGCACTTC
ATTGGCCACCTACAGAAACAAAATGTCAACAAATTGATGG
>chr2:170728746-170735084+
GTTTTGCAAAAGGCATCAAATTAAATCAAGTTCAAATATTCCCTGTGTCCCTAAAGACTT
ACTGATGATGTCTGAATTTGTTCTTCCAAGATTTATATTTTGTCTTATTCAGTACTTAAG
AGAAGGCTATAATGAACCAGCAGCTGATGGACCATCAGAAAAGGACCTTAACAAAGTCCT
TCAGCTTTTGGAACCTCAAATTTCCTTTTTAGAAGACCTGACTAAAATGGGAGGAGCAAT
GCGGTCTGTTCTTACTCAGGTTTTGACAAACCAACAAAACTACAAAGATCTGACTTCTGG
TCTTGGAGAAAATGCTTGTGTAAAGAAAAGTCATGAAAAGTACCTTATAGCTTTAAAGAG
CTCTGGACTTACATATCCTGAGGATAAGCTTGTATATGGTGTGCAGGAGCCATCTGCTGG
TACTAGTTCTCTGGCTGTTCAAGGTTTCATAGGCGCAACAGGAACTTTGGGACAAGTGGA
TTCTTCAGATGAG
>chr4:37633007-37640126-
CGAATGCTGATGTCTTAAAGGCGATGGTAGCAGATAACAGCCTGTATGATCCTGAAAGCC
CCGTGACCCCCAGCACACCAGGGAGCCCGCCAGTGAGTCCTGGGCCTTTGTCACCAGGGG
GGACGCCAGGGAAGCACGTCTGTGGCCATCATCTGCATACGGTGGGCGGTGTTGTCGAGA
GGGATGTGTGTCATCGGTGTAGGCACAAGCGGTGGCACTTTATAAAGCCCACTAACAAGT
CCAGAGAGAGCAGACCACGGCGCCAAGGCGAGGTCACGGTCCTTTCTGTTGGCAGATTTA
GAGTTACAAAAGTGGAGCACAAGTCAAACCAGAAGGAACGGAGAAGCCTGATGTCTGTTA
GTGGGGCTGAAACCGTCAATGGGGAGGTGCCGGCAACACCTGTGAAGAGAGAACGCAGTG
GCACAGAGTAGCAG
>chr18:56601665-56621031+
AAGACTTGCACTATCTGCCAGATGCTGCTTCCTAACCAGTGCAGTTATGCATCACACCAG
AGAATCCATCAGCACAAATCTCCCTACACCTGCCCTGAGTGTGGGGCCATCTGCAGGTCG
GTGCACTTCCAGACCCACGTCACCAAGAACTGTCTGCACTACACGAGGAGAGTTGGTTTT
CGATGTGTGCATTGCAATGTTGTGTACTCTGATGTGGCTGCTCTGAAGTCTCACATTCAA
GGTTCTCACTGTGAAGTCTTCTACAAGTGTCCTATTTGTCCAATGGCGTTTAAGTCTGCC
CCAAGCACACATTCCCACGCCTACACACAGCATCCTGGCATCAAGATAGGAGAACCAAAA
ATAATATATAAGTGTTCCATGTGCGACACTGTGTTCACCCTGCAAACCTTGCTGTATCGC
CACTTTGACCAACACATTGAAAACCAGAAGGTGTCTGTTTTCAAGTGTCCAGACTGTTCT
CTTTTATATGCACAGAAGCAACTTATGATGGACCATATCAAGTCTATGCATGGAACATTG
AAAAGTATTGAAGGGCCTCCAAACTTGGGTATAAACTTGCCTTTGAGCATTAAGCCTGCA
ACTCAAAATTCAGCAAATCAGAACAAAGAGGACACCAAATCCATGAATGGGAAAGAGAAA
TTGGAAAAGAAATCTCCATCTCCTGTGAAAAAATCAATGGAAACCAAGAAAGTGGCCAGT
CCTGGGTGGACGTGTTGGGAGTGTGACTGCCTGTTCATGCAGAGAGATGTGTACATATCC
CACGTGAGGAAGGAGCACGGGAAG
>chr1:205585606-205593019-
CTCATTGCTATGGACAGTGCTATCACCCTGTGGCAGTTCCTTCTTCAGCTCCTGCAGAAG
CCTCAGAACAAGCACATGATCTGTTGGACCTCTAATGATGGGCAGTTTAAGCTTTTGCAG
GCAGAAGAGGTGGCTCGTCTCTGGGGGATTCGCAAGAACAAGCCTAACATGAATTATGAC
AAACTCAGCCGAGCCCTCAGATACTATTATGTAAAGAATATCATCAAAAAAGTGAATGGT
CAGAAGTTTGTGTACAAGTTTGTCTCTTATCCAGAGATTTTGAACATGGATCCAATGACA
GTGGGCAGGATTGAGGGTGACTGTGAAAGTTTAAACTTCAGTGAAGTCAGCAGCAGTTCC
AAAGATGTGGAGAATGGAGGGAAAGATAAACCACCTCAGCCTGGTGCCAAGACCTCTAGC
CGCAATGACTACATACACTCTGGCTTATATTCTTCATTTACTCTCAACTCTTTGAACTCC
TCCAATGTAAAGCTTTTCAAATTGATAAAGACTGAGAATCCAGCCGAGAAACTGGCAGAG
AAAAAATCTCCTCAGGAGCCCACACCATCTGTCATCAAATTTGTCACGACACCTTCCAAA
AAGCCACCGGTTGAACCTGTTGCTGCCACCATTTCAATTGGCCCAAGTATTTCTCCATCT
TCAGAAGAAACTATCCAAGCTTTGGAGACATTGGTTTCCCCAAAACTGCCTTCCCTGGAA
GCCCCAACCTCTGCCTCTAACGTAATGACTGCTTTTGCCACCACACCACCCATTTCGTCC
ATACCCCCTTTGCAGGAACCTCCCAGAACACCTTCACCACCACTGAGTTCTCACCCAGAC
ATCGACACAGACATTGATTCAGTGGCTTCTCAGCCAATGGAACTTCCAGAGAATTTGTCA
CTGGAGCCTAAAGACCAGGATTCAGTCTTGCTAGAAAAGGACAAAGTAAATAATTCATCA
AGATCCAAGAAACCCAAAGGGTTAGAACTGGCACCCACCCTTGTGATCACGAGCAGTGAT
CCAAGCCCACTGGGAATACTGAGCCCATCTCTCCCTACAGCTTCTCTTACACCAGCATTT
TTTTCACAGACACCCATCATACTGACTCCAAGCCCCTTGCTCTCCAGTATCCACTTCTGG
AGTACTCTCAGTCCTGTTGCTCCCCTAAGTCCAGCCAGACTGCAAGGTGCTAACACACTT
TTCCAGTTTCCTTCTGTACTGAACAGTCATGGGCCATTCACTCTGTCTGGGCTGGATGGA
CCTTCCACCCCTGGCCCATTTTCCCCAGACCTACAGAAGACATAACCTATGCACTTGTGG
AATGAGAGAACCGAGGAACGAAGAAACAGACATTCAACATGATTGCATTTGAA
>chr7:43679048-43680248-
TTGAAGATTCCTGTCTCTGGATCCAAATCAGAGGGCCTTCTCTACGTCCACTCATCCAGA
GGTGGCCCCTTTCAGAGGTGGCACCTTGACGAGGTCTTTTTAGAGCTCAAGGATGGTCAG
CAGATTCCTGTGTTCAAGCTCAGTGGGGAAAACGGTGATGAAGTGAAAAAGGAGTAGAGA
CGACCCAGAAGACCCAGCTTGCTTCTAGTCCATCCTTCCCTCATCTCTACCATATGGCCA
CTGGGGTGGTGGCCCATCTCAGTGACAGACACTCCTGCAACCCAGTTTTCCAGCCACCAG
TGGGATGATG
>chr20:30954187-30959677+
GTATTAGAAAACTACTCGGATGCTCCAATGACACCAAAACAGATTCTGCAGGTCATAGAG
GCAGAAGGACTAAAGGAAATGAGTGGGACTTCCCCTCTCGCATGCCTCAATGCTATGCTA
CATTCCAATTCAAGAGGAGGAGAGGGGTTGTTTTATAAACTGCCTGGCCGAATCAGCCTT
TTCACGCTCAAGagatgaagtcttgctatgttggttaaactggtctcaaactcctggcct
caagtgatcttcccaccacagcttcacaaagcactgggatggattacag
>chr12:12397196-12397589-
CGGCCCCTTTGTTGCTTTATGCAAACAGACGGGACTTGCGATTGGTTGATGCTACAAATG
GCAAAGAGAATGCTACGATTGTAGTTGGAGGCTTGGAGGATGCAGCTGCGGTGGACTTTG
TGTTTAGTCATGGCTTGATATACTGGAGTGATGTCAGCGAAGAAGCCATTAAACGAACAG
AATTTAACAAAACTGAGAGTGTGCAGAATGTTGTTGTTTCTGGATTATTGTCCCCCGATG
GGCTGGCATGTGATTGGCTTGGAGAAAAATTGTACTGGACAGATTCTGAAACTAATCGGA
TTGAAGTTTCTAATTTAGATGGATCTTTACGAAAAGTTTTATTTTGGCAAGAGTTGGATC
AACCCAGAGCTATTGCCTTAGATCCTTCAAGTGG
>chr5:32135678-32143986-
GGTTACACATCATTTTGGAATGACTGTATATCATCTGGATTACGTGGCTGTATGTTAATT
GAATTAGCATTGAGAGGAAGGTTACAACTAGAGGCTTGTGGAATGAGACGTAAAAGTCTA
TTAACAAGAAAGGTAATCTGTAAGTCAGATGCTCCAACAGGGGATGTTCTTCTTGATGAA
GCTCTGAAGCATGTTAAGGAAACTCAGCCTCCAGAAACGGTCCAGAACTGGATTGAATTA
CTTAGTG
>chr21:16386665-16415895-
GAAGTGTTTGGATTGTGAGCTATTTCAGAACTGTTCTCAGGACTCATTATTTTAACATTT
GGGAGAAACACAGCCAGAAGATGCACACTTGACTGAAGGAGGACAGGGAATCTGAAGACT
CCGGATGACATCAGAGCTACTTTTCAACAGCCTTCTCAATTTTCTTTCTCAGAAAGCAGA
GGCTCAGAGCTTGGAGACAGACG
>chr1:117944808-117984947+
GGAAGAGGAAGAACGTCTGAGAAATAAAATTCGAGCTGATCATGAGAAGGCCTTGGAAGA
AGCAAAAGAAAAATTAAGAAAGTCAAGAGAGGAAATTCGAGCAGAAATTCAGACAGAGAA
AAATAAGGTAGTCCAAGAAATGAAGATAAAAGAGAACAAGCCACTGCCACCAGTCCCTAT
TCCCAACCTTGTAGGAATACGTGGTGGAGACCCAGAAGATAATGACATAAGAGAGAAAAG
GGAAAAAATTAAAGAGATGATGAAACATGCTTGGGATAACTATAGGACATATGGGTGGGG
ACATAATGAACTCAGACCTATTGCAAGGAAAGGACACTCCCCTAACATATTTGGAAGTTC
ACAAATGGGTGCTACCATAGTAGATGCTTTGGATACCCTTTATATCATGGGACTTCATGA
TGAATTCCTAGATGGGCAAAGATGGATTGAAGACAACCTTGATTTCAGTGTGAATTCAGA
GGTGTCTGTGTTTGAAGTCAACATTCGATTTATTGGAGGCCTACTTGCAGCATATTACCT
ATCAGGAGAGGAGATATTCAAGATTAAAGCAGTGCAATTGGCTGAGAAACTCCTTCCTGC
CTTTAACACACCTACTGGGATTCCTTGGGCAATGGTGAATTTGAAAAG
>chr14:35020920-35024118-
AGAAATCACAGAGTTGCAAATCCTCCCTGCTCAGCTTCATCAGCACTTAATACCATTTGC
TCGAGCTCCTGGGTGAGAGCTACAAAACTAGTCCCTGAGCCCAGTGGGAGGATCCACTAG
TCCACACCCTCGACCTCTGTCAGCCTCTTCAGCCCCTTCTCGCTTGAGGAGAATGTGATC
GTTGTTACAGGCATCAGAAAAAGGCAAGTTGGGGGTAAGCACCTTATTTTTCTCACACCC
CTGCCCCTTGTATTTACCCAGTGGTTTAAcctggtttgagccaacatcatcttgcctgga
ttggcaagtctcctgattggtctccctgcttttcacttcatttcatttttttatcagaac
atgccacacctctgctcaaaacctggttcacccagatttaaagctttactgtggtgtcta
caagaccctcatgatcttacccccacccagtcacctctgtgactgacatttcatacaact
ctctttaattttgctcccgacacagggcctccttgctgttcgccaaacccagtcctacct
gggcctttgctgtagctgatgtttgtgctggggatgccccgtgaccaactcccttcacct
gcttcaagtcctttgctcatacggtaccttctcatagcagcttcttccaaccactcgatt
taacacagccacctgccccttgccgcaactccttatctcactttccctgtgtttgtttgc
tttttcaaagcacttagcacctaacctacgaatttacctatgcagcccggtgtagatttt
ctctctcccacccccgccccccacctccccgcgcttctcgttgtctaactagaatacggg
caccgaggcctttttgctcccagaggcctggaacagtgtctgggcacaggctatgcgctc
agtgaacggttgttgaatggacgaatTCTTCTTTATTGTTATTAAGTAtttatttattta
ttatttatttgagacggagtctcgctctgtcgcccaggctgaagtgcagtggcgcgatct
cggctcactgcaagctccgcctcccgggttcacgccattctcctgcctcagcctcccgag
tagctgggactacaggcgcctgccaccacgcccggctaatttttttgtgttcttaggaga
cacagggtttcaccgtgtcatccaggatggtctcgatctcctgacctcgtgatctgcccg
cctcagcctcccaaagtgctgggattacaggcgtgagccaccgcgcccggccttatttat
ttatttatttatttatttttattgaaactaagtctcgctgtcacccaagctggagtgcgg
tggcgcgatctcggctcactgcaacctccgcctcccgggttcaagggattctcctgcctc
agcctcccgagtagctgggacaacaggcgtgcgcgccaccacgcccggctaattttttgt
atttttagtagacacggggtttcgccatgttggccaggctggtctcgaactcctgacctc
aagtgatccaaccgactcggcctcccaaagtgctgggattacaggcgtgagccaccgcgc
ccggtcTGAATGGACTAATTCTTAATGTCATCCAAGAGGAAATCAGAATATTTAGAAAGG
AGCCAGGAGCCAGGGTTCACCCAGGGCGCGGTGCAGGGttatctttttttgttgttgctt
tttgactcgctctgtcgcccaggctggaatgcggcgccgccatctcggctcactgcaacc
tccgcctccggggttcaagcgatcctcccgcctcagcctcccgagtagctggaacaacag
gggcgcgcgccaccaacgcccggctaatttttgtattttttgtagagaaggggtctcgcc
atgttggccaggctggtctggaactcctgggctcaagcgatccgcccaccttggccttcc
aaagtgctgggatgacaggcgtgagccaccgcccccTATCGGGTTATCCTCTTTGATCAC
AAAACGGGCAATTTCTTGAGTCCAAGTCAGAAATGACCAGAGGGTACTTTGTGGGGCCAC
CCTGTGTGCGGGGGCGGGGAGGGGAAGCTCCAGTGCCGCGGGGAGAAGGCTGAACGGCGT
CTGATCCCTACTCTGGGGCTCCCGGGAGGGGCGCCGCGTGGCTGCCACTGAAGAGGACCC
GGCTTCCTTTCTTCAAACTCAAGACTCTTGAGTTTTCCTTCCAGCGTCACTACATTCGGC
TACTAGATAGATATTCTGAGGTGGTTCATGTCACTTTTACTCAGGAAGACACGACAAACA
AAAGTTACCACGATTTCTTACTGAGGTGGTTTCGCACTTAACGTCAGTGGGCGAAAACTC
GCAGCCTCAGttttcttttcttttcttttctttttcttcttttttttctttttgagacgg
agtttttactctgtcgcccaggctggagtgcagtggcgcgatctcggctcactgcggcct
ccgcctccccgattgaagcgattctcctgcctcagcctcccgagtagctgggattacagg
cacgcggcaccatgcccagctaatttttgtatttttagtagagatggggtttcaccgtgt
tggacaggctggtctcgaactcctgacctcaagtgatccacctgtctcggcctcccaaag
tgctgggattacaggcatgagccagcacccccggccTTAATTTTTCTTTCTCCTCTTCTT
CGATTACTATtattttttttaaaatagagacaggtttccctatgttgcccaggctaatct
caaactcctggtttcaagtggtcctcctgcctcagcctcccaaagttgctgggattacag
gcttgagccaccgcacccggccACAAGTGCCCTTTTTAAATAAGCTCCTATTTTTTTGTT
GTTGGTTTTGTTGTTTAATTGTTGTATAACCGGTTTTATTCCATCAAATTGAGTTCTCTA
CAAAGGATATCATTTTATACCTGACCATGGTTTATCCTTTTGGTGAGTTATTGGTTCTCT
CTCTCCAAATAGCATCATTATTCCCTAAGGTCCAACGTCATACATGTGCCAATTTGTTTC
AGCCCGGATGCTTTTCCAGTCCACTGTGAAACTCACTCTCTGCCATACCCCTTTTCTTTC
AGAAGGCATACAAGTACCAACTAGGTGTCTCTTTCTCCAAGGAGCTCCACAAAATATTCC
ATCCAGAGTGCAGATGATG
>chr1:219366424-219414650+
ATCATATACTCCTATGAAAGGAGGAATCTCCAATGTATGGTTTGACAGATTTAAAATAAC
CAATGACTGCCCAGAACACCTTGAATCAATTGATGTCATGTGTCAAGTGCTTACTGATTT
GATTGATGAAGAAGTAAAAAGTGGCATCAAGAAGAACAGGATATTAATAGGTAAGACCTT
TAAATGTTGGTAATTTATCACTGTTCACTTTTGTCTAATTCTATACATCAAATCTTACTT
GGAACATTATTTAGAAGCACTTGTATATCATTCGATGCATTCATAGTTTCAGATAAACTT
TACATATTGAGGATTTCAAAGATATTAGAATTATAAACAGCAGCGCATGAAACTTTAATT
GATTTTCTTTTTGAATAATAACGGATTTTGAGACTCTTGTGGCAGTTAAAATTTTTCTTC
TAGTTTAATTTTCAGTTAAGAAATTATTCATTTCAATTTTTAAAACATTTTACTTCAGTT
ACCTTAACTCTTATGAATATAAGTTTAAACATCTATTGCCATTAAGATATACAGTCAAAA
TATACCACTACATTTATGAAAATTATAATCTTCAGAGTTAATCTCACAAGAATATTTGTA
AATTTTTGTTAGACTGTCTTTAGCAAGCCCTGTTCCTAAGGGAATATAAGTAGCTTTATA
TAAGCTCTTTATTCTGCTTAATACCTTTTTCTGTTTCTGGACTTAGCATATACATAAATT
ATTAAAATCTTTTTCTAATACATGCAAAAGTGAGATGGGGCATGTAGAATATGAATGGTA
CACGACATATTTTGGTGAAAGGGTTTTATTTCCAAATGTAACTATTTAACTTACAATGAG
TTGTATTTAATGATGAAATTAAAAAGCAAATTAAGTATCCCCATTATGTTCTAAATAACA
TTAAAATGCACATTGAAATTCTTTATAGATGGGATTTGGGTAAACTAATAAACTTTCTTT
GTGTTTATTGAAGTGCTGAACTGTCTGTTGAGTCATGAGAGACAACATGATATAATGGAT
AAAATCCATTCTATTCTGTcttggcgttagtttccactttgttgaaagcagcgtggcctc
tagcataacaacatcacctttctggtccttagtttcctcatTATGTTTAACTCTATATTT
CTGTGTTTCCATGTTTAACGTTGATGTTTAACTCTAATAGAGATAAACATGGAGCATTAT
GGGAGGACTAGGAAGAGTGTAGGGAAGGGATTCCCAACTTAGTCTAGGGGATTATGAAGT
AGTTAGAAGATAGAATTCCAAACATGTGAATCATGTATCATTCAGTCAtcattcaatctt
tagcaagtattttttaagtccccactatgtgctacgcattattatagatgttcacgggga
tgtgcagataagtaaagcaagatctatctgccttacatatttcttacaacctgaaagggc
caatgagattcttaaagtggtaactataatgccagccaggctgtgatgagtgctctaatg
tggtataACTAATAGCTTTTCAAAGCCAATGATAGTATATATTTCTTTTTATttcccaga
acctatcacaatgcctggcacagagcaaatactcaggaaatCTATAACAAATAACATTAC
CCAATCAATAAATTGTCAGTACTGTAGGAATTGAGAGGAAGAAGTAGTCACATGCATTTG
GGGCTGTAAGAGAAAGATTTAATAGAAAGATGGCAGTGGCATTTAAGATGCACAAATTAT
TAAAATTTTAACTATTACAGTGTAGAAGTCTAGGTAGAGGGAATGATTTGTACAGTAAAG
TAGAAGTGGACAGAGTAATGCTTTTTGTTTTTGTCTGTCTGGACAGTAGTTGGCTGTAAC
AAAGTTTGTGTCTAACTAAAAAGTACCTGTTGACTCAGATAGCCACAGTAAGAGACTAGA
ACGTGATGGCATAATGGTgacaaaaatgagttcaaatctacagtccaccacttcctagtt
ggctcaccacttattacctacacttaatttttgctacctaatctgtaaagtggaaataat
aataTAATATCTGTTTACTGAGAGATGAACAAACTATTTGGTTTCTTCCAGACTCTCAGT
AAATACTCTGTTCAGTTTTTAATCCTTTATTTTGTAGGTATAATAACATGTAATAATTGG
TAAAGGATCATTAAATAATGTCTTCAAGTCATAAGAATTGTACTTTGAAAAACTAATTTG
GCAGAAGGGGTAAGTAAAAGGATGAGAAGTCTGACATGGAGAAACCAGTATAATATAATG
AAAGTCTGAAGTGGTGTGGTGGCAATAGGAAAAGAAAAGATCAGGATGAGAAATTGCTTT
AAAAAATAAAAGTACATTCTTCATAAGCAAAAAAATAGATAAAAGGAGAAAATACTCTGA
GTAGTACTCTTAATGAGTGTGTATTGAAGAGTTTATCACACTGAATGGTAACTGCTGTCC
ATTTGTCTCTTGCCCCATCCTCTCTCTTCCTTTCCCAGATCCATTACTTTATCTAGTTCA
TCTTTGAGTACTAGAGATATTATGGATTTTCTGCAGTATATTACATTTTAAAGAATCCTA
GTACAACAAAATCAAATCTTTTAAAAAttttaattttattttaagttccaggatacatgt
gcaggacatgcaggtttgttacataggtaaacatgtgtcatggtgttttgctatacctat
taacctatcacctaggtattaagacctgtattcattagctgtttatcctgatgctctccc
tctcaccgcctccctgacaggccccagtgtgtgttatttgcctctctgtgtccatgtgtt
ctcatggttcagcttccaacatgcagtgtttggttttctgttcctgtgttagtttgctga
ggataatggcttccagctccatccttgtccctgcaaaagacatgatcttgttccttttta
tggctgcatagtattctatggtgtacatgtaccacattttctttacccagtctgtcattg
atgggcgtttggattgattcatgtctgctattgtgaatactgctgcagtggacatatgtg
tgcatgtatctttataatagaatgatttatattcctttgggtgtatacccagtaatgaaa
ttgctgggtcagatggtatttccggttctaggtctttgaggaattgccacactgtcttcc
acaatccttgaactaattaacattttcatcaacagtgtaaaagtgttcctgtttctccac
agccttgccagcatattaaaaattcaaaattcaaaaattcttgaatttttaataattgcc
actcagactggtatgaaatggcatctcattgtgattttgatttgcagctctctaatgata
agtgatgttgagctttttttcatgttttttggctgcataagtgtattcttttgagaaatg
tctgaagagtcatttatgacaaacccacagccagtatcatactgaatggacaaaagctgt
aaccattccccttgaaatccagctcaagacaaagatgctctctctcaccacttctattca
acatagtattgggagttctggctggggcaatcaggcaagaaaaagaaataaaaagtgtgt
tcaaataggaagagaagaagtcaaactgtgtctatttgcaaatgacatgatccaatatct
agaaaactctatcgtttcagccccaaagcttcttaagtggataagcaacttaaggaaagt
ctcaggatacaaaatcaatatgtagaaatcacaagcattcctatacaccaacagtaggca
agcagagagctaaatcatgaatgaactcccatgcacaattgctacaaagagaataaaata
cttaggaatacaaaggacttcctcaaggagaactacaaaccactgctcaaggaaataaga
gaggacataaacaaatggagaaacattctatgctcatggataggaagaatcaatatcatg
aaaatggccatactacccgaagtaatttatagattcaatgctatgcccattaaactacca
ttgacattcttcacagaattagaaaaaactactttaaaattggaaccaaaaaagagccca
tatagccaagatagtcctaagcaaaaaggacaaaggtggaggcatcatgctacccaactt
caaactatactacaaggctacagtaaccaaacagcatggcactggtacaaaaacagacac
atagaccaatggaacagaatagagatctcagaaataagacctcacatctacaaccatctg
atcttcaacaaatctgacaaaaacaaacagtggggaaaggattccctatttaataaatgg
tgctgagtaaactggctagccatatgcagaaaattgaaactggaccccttacttacacct
tatacaaaaactaactcaagatggattaaagactgaaatgtaaaaccaaaaattataaaa
accctagaagtaaatctaggcaataccattcacaacatagacatgggcaaagattttatg
atgaaaatttcaaaagcaatagcaacaaaagcagaagttgacagatggtatctaataaac
taaagcacttctgcacagcaaaagaagctgtcatcagagtgaacagacagcctacagaat
gggagaaaatttttgcgatctatccatctgaccaaggtctaatatccagaatctacaagg
aacttaaacaaatttacaagaaaaagaaaaccccattaaaaggtgggcaaagtacatgaa
cagatgcttctcaaagcagaaacaaatcttaaatgaagttaaacacacatataaaaaCAG
TAGCAGGAGAGGTTACCTGTTTGAGCACCTATATTTTCTTAGAGGGAATCATGTCTTACC
AGCCAGATTGCCCATAAACCTCAAAAAAAGTCACCTGGGAGAAAAATATAACACAAGACT
TGATTTTTCAATGTCTGTAAGCCCCCTCAAACCCCAAACTTGGGGCTCACTGAATGAAGA
TAATTTGTTTTTCCATTTTCTTCTTGAGAAAAAGATGATTTTTAAAAATCAGTGCCTTTG
ATATATTTTCAAAGTCCGACAATGTGATTGATTAAATCAAGTCTCTTGTTGAATTTTTCT
AATGCTCCAGGGTAGTTTTCTGATTGACAGCATATACAGAAGTATTTCAGCATTCATTGT
AGAAAAGCTAGCAGAAATGACCAGTCAATTATAGGCACCAAAAAAGAAAAAAAACTATTA
TTAAACATTTTAAGTAGAATAGCTTATAATATATGCATATATGTACATATTATATATGCT
ATATATAATCCAGTTTTCATGGGTGATATAAAAACTATCAGAAATGTTTTTAAAGTATAG
TTTAGAATTAATTTTGACATAAAAATTTACAGTAATTAAGATTTTATCATGATTACACAT
TTGATATATTTTTTCTCATAATGGAAATGAAATTACATAAGTTATTAAACATTTATGAAA
ATAAATTTAACATTCACTTAAATATCTATTGCTGTTTCTTTTGGGTTCTTCCAGAATAAT
TTTTTCTTATTCTTTACCTTAATTTTTAAGGGTATTCAAGAAGATCTCCATGTTTATAAA
ATCTAAGTTAACCATTTCTCCCCTTTTCATTCTGATGTATAAGTTTACAGCCCAGAAATA
GGTTGCTAAAGCTATGTTTTAATATTACGTGAATGCACAAAAGATGGTAAGTAAAATTAG
AAGTGAACTAATTTCAGACATTTCCTATGATATAGTTGGTTAAGTTGAAAAAAAGCTACG
TACATTTTTCCTGGTTCCCATACCCCACCAACACAAACTTGAGCTTTTCATCAAATACAG
AGGTTGTTCTGTTTGTGTTTTTAAATGCATTTGTCTACTTACACATGACATATAACTATT
CAAAGTATATATATCATAATATATGTGGCAACCAGAAGGTCTATACGTGAACATATGAAT
GATGATTTAATTAAGCAGTTCTCTTCCCCATTTATTTCTCAATACCAAGTAGTATGCGTA
CTCCAAAGTATGGTCATTCAGTGAAAAAAAGCATTTAGTATTTCTTTCTGTTAATGAGTT
GGAGGTACTAATATATGTATGTGAGTCCCTCAGTTACCCTGTGCAAGACAAATTCTTTTA
GGTATGATTAGAATATCCGAAGATAAGTTAGAAACTCCTCTTTTGTATATTTTTTATGAG
GTGAAATGAGATCCTGTACAGACAAGAAGTATTATTCTGTTCATGAATAATCAACCTTTC
AATCAATTTTAATATTATTTAAGTGTATGGTAAAAAATTTTATAACACTTCTTTTTAAAA
TGGGGAAAAATTGTACAAGTAAGCATGATCAAACCTCTCTTAAAGCTGGTTAATACTGAT
Ctttttttttttttggagacagagtctcgctctgtggcccgcccaagctggagtgcagtg
gcaagatctcggctcactgcaacctccacctcctgggttcaagcaattctcctgtctcag
cctcccaagtagctgggactacaggcacacgccaccacgcccggctaatttttttttttc
tttttttttttgagatggagtctcactctgtcgcccaggctagagtgcagtggcgtgatc
ttggctcactgcaagctccgcctcctgggttcacgccattctcctgcctcagcctcctga
gtagctgggactacaggcgcctgccaccacgcccggctaattttttgtatttttgtggag
acgggatttcaccgtgttgcccaggctggtctcgaATATTATTGCCTTCAAGTGTCCAAG
AAATTAAATTTAAGGTCCATCTGAAGGAAAATAGCAAATTTCACTGGCCTCACAGAGAAG
GAGCCATCATCTTTCATCAAGAGATGAGTGCCACACACATCCATCCCCAGGATATTAGAC
ACCTGGACAGCTAGCTGCTTCCTTTGTTCACTCAGTGAGCCCATTATCCCCACACCACCT
AGTGAGCAGTTGCTTTGCATCCTTCCATCTGTTGAACAATGTAACATGGTGCCAACCATA
CAGCCTCCCATGACAGTGGAACATATATCCTGTCCCTGAAACTCTTCTACATGCTTCTGG
AATTGGTATAGAGCTTCATGATGAATAAGATGGCTTAGATCAGCCAAATAAATGGTGCTT
ATCTCGAGCCAAGAAAACAGCTTTACCTCTATGACCCCATGTATTCTTCACTACCATTTG
TAGCTCCAGTACTTCTGTTTCATCAGTCATTTTAGCAAAATTTTTATAGCCATCATAAGA
AAAAGTATCTGACAGAGGAACACCATGGCCAACCAACTCTTGAAATGCCCACCACTTATT
AGCACATTTCAGGATGGTTTGAGGTCAGTTCATCAACTGGCATTCCATCTTCTCTAGATG
GTGCAAAACATTGATATCACCCAAGGGTTGGACTGTCACTGCCACCACGTGGGATAAGCA
GTTGATCCGTAGACCTGCTTTCCTTGTTGGATTGTTGATACCACATCATCCATCACCACA
ACCCTTGGCCTTCACAGCATTTGGCCTTCAGTGCTCACAAGATCTCTTTTGGGGGTAGTG
TTCCTGATGCCACGATCTGTCAAAAACCACAACTCGGCAGCCAAAAGAGCTACACATCTT
GATCTGCTTGCTCTTCCTTGCTTGGATTATTTCCTCTTCAGTATAAAgtttatcacttga
ttatagaagatattataaagaagagaggaacagccaggtgaagagatatatatggcaagg
tctggaagggtcctgaggacaggagcttctgtctccccggagttgcctcctggtacaagg
aagcagtccactaacctggaatctctGGATTTTCTTAAGGTCTGAGAGCCAATATGAATT
TTGAATCTAACTTTATTTCATTTTAAAGCCAACGATTCTTACATTTAGCtgaactttttt
aagattcttaatacgtattatcaaattcctgtcacaaaaaaagtgtaccagttgatactt
ccaACCATCTTTAGAAGAATTAGAACCTTATTACATTGATTAATATGGTCTTGAAAAAAT
TTTTCTCAAAATAAGTACACAGGAAGTGGTAACTAATTTTAATTTGTGCTTAATTTGTTA
TTTTCAATTCCATTATAGTTTGACATAAAAAAACTTTTAAAATCTTTTATAATTGTTTTG
AAATAATTTCTGAGTTTAAGTTTTCTCATTAGAACGTGGGTGAATATAAAATAAATTTTC
TACTGGTTTTTCTAGTGTTGCTTTTTTTTTTACACTGAATTATTTGACTCATCTGGAGTT
TATTTTTGTTTCTTTCTACCATATAATGGAAGACTATTTTCTGAAGTACCAAGAGAACCT
TGTTAAAAGACAGTCTTATTTATAATTCTAAAGCACCAGTTATATGGTCAGTATTTTGTT
AAGCCTCTTTTGGGTTTATGAGAATAAAATTTCTTTTTGGAAGATATGTTGACTTATGaa
attataaaatctaagatttattaatttcatattataatatataatataCCAAATTAAAGT
GGGGGTAAAAACATTTTTTGTGAGATGAGCTAATTAATGTCTATAAAGCCTCTTTTTTCT
ACATTGAGATACAGAAAGAGACCACAAAAGTGCAAAGGCAGTCATGTTTGTTTTTGTTAA
CTGTATAGTTCTTTAACCAGCCAGTGAAAATAAATCTTCACTAAGTTTTATGGAATTATA
CACATGCCACAAAACACACGTTTCTTGACCTCTTATACTGTGACAAAACATTAGTGCTAT
TACCCCACTTTTCATATGCTGGATTCTTCACATACGTTAGTTATTGATTCATAGAGCAAA
TAATATTCAAGTCTTTTGTTGCAGTTTTTTGTTGTGGTGGTTGTTTATCTTAGTGATCTA
GCTGAACCTCTCGTATGTATTTGTTGTTTACCTTAGTGATCTAGCTGAACTTCTCATGTA
TGTATTCCCTGAGTTAGAAACATCATAATTACAAATGCCCTTAAGCTGACATCAtataac
atagttaagaacttgggctctagactcagagtgctgagttctaatcctatattcctcact
ttgtaggtgtccagtctccttattctctgtgtcttggatgatggtaataatatctacctt
ttaaagttgtggtagttgaactagtcagttcatgtgaaatacaaatgtgtctgacatgta
atGTTGAAAAAGTTTTCTTGCCATTATTACATACTTCATACCACCCATCCTATGGTCACC
TGGATAGCAAAAGGCCACACTGGAACAGTGGTACCACTTGGAGACTTACAGGTAGCTTAG
TTGTTTCTTCCCTACCAGCTGCTTACTTTTTCCTCAGTGGTATATGAGCTCTGCTTCCCT
CTTTCTTTTTCATTGCTCCTAGATTATTTAAACAAGAGTTACTGTTTAGTATTTTTCTAC
TAGCTTTTATACTTTTGTACAGTGTCTATTAGGGTACATTTAAGTTGTTAGGTCAGATTT
AAGTGCTATTCATAACGTTTTAATGAAGGAGGGATTCAGTGGGAAATAAAAGAAAAATGC
ATTTGAGATTCCAAACAATTTTTATTAAGCACACACAACCCATAGTGAGGAATGAAGTTA
GGTAAtttttttttgaaacagggtcttgctgtgttgcccaggctgaagtgcagtggcgtg
atcatagctcactgcaacctaaactcctggactcagtgatcctcctgcatcagcctcttg
aattgttaggatgataggcacttgccaccatgcctggctgtttttttttttgtttgcttg
ttttatgtagagatggagtctctctatgttgcccaggctggtctcaaactcctgacctca
agtgatcttctgcttcagtctcccagagtgttggtattatacctgtgaaccaccatgtct
ggccCAGGCTAGGTTTCTTTTAAAAATGAATTATAATGGGAAAAACTAGCAAAATGTAAG
ATTGGAAAAGAAATATGAAGGGGATAGGTTCAAAAGTTGTTAACCTTTTATTTTGTTTAA
TAATCTGTTCAGATTTCTGATTTAATGTAAGACAGTATGTCCTAATGGGACCCAATCTCT
GAGAGTGTAGTTGTGTTTGTGTAACTTTATAAAACAAAACTACTCTCTGTATTTGATGTA
GATAGGAGCCCATTCTTTGCGGTTTTATTTGATTAGTGGTACTTTGTTATGTTGAACTCA
GTTTTACAAACTTTTTTTTTTTTTTTACAGTATGTGATCTTCTACCTTTTCTAGGTAGTG
TGTCTAGCTTGGACAGGTCAAAAATGATACTTCTCACTAAATTTTATTTTCAAATTGTCA
ATAAAATGTTATGTGCTGGAGTATAAAAGAAACTGAGAAATTTACAGTCTAGTAAGGCAG
AGAGGGAAGTAAAGTATTCTAATACTGTACAGGTATTATTGAAGAACAATGTCGAAGGTA
TAGCGTAAGCAGCAAGGAGAGAAGTAAATCTTTCTGGGAGTTGGGAACTGCTTTGTTGAA
GTGGCAACTGAGTCTTAAAGAATAATTGAGAATGTGACTGGTAAACAAGGACAGAAACAT
GTTCATGAAAGAAAGCAAGGGACACATTAAATCCTTCCAGGAAATAGTTTGGTGTACATC
CCAAATCCTAGTATCATTGAATTATATACAGGGAGTGAATGATGTGATCAAATGGGCATT
TTAGAAAGATTATGCTGACAACTCTGGAGGGCTGACTAGTCAGTGTGAAGGTCAGAAAAA
CAGCAAGAAAGCAAATGCAATAGATCTAGTAGAATGATGAAGTGCTAAACTGACACACTA
TTTTAAGACTTCAGGAATACCAGGATGAGTAAAACTACATTTAAAATTTTAATCATCTGT
GGGGTTTAGCTATGAAAATTTTTTGTTTTCTAAGCTTTCTGCAATGGATATGCACTGCTT
TCTTAATAGAAAAAATAGTAAACTTTGTTAAGAGAGAGAGAACTCAGCAAAAGGCTCATT
ACAGGGGATGTTCAGTTAAAGGGGGTTCCTTGGAGACATTCATGGATCCTCACTCTGCAC
ATTAGGAATATAAGAAAAATGTTGattttttaaaatttatttttgtatatttatGTTTCA
TATGATTCTACCAGACATTAAGATAAAACTTAGGGAAAACAGGCAATAGAATAGTGACTT
ttaaattacttttcgaaagttggcagtatagtcattgacagaaccaggattcaaattctg
tattctgAGAAAATTATTAATAATAGATTGTCCTGCCTTCTTCTGGCTTTATTAACATAT
TAACAGTGTCCAGTGTGCAGAATATAAGCATTTTATTGTCAGTACATTCTCCATCATTAT
TAAAGCCTGTCTTGAACTCTTCATTTCCTTCTAGTTTGTTTCTGTCTAAGACAGGAAACT
GGAGAAAGGTATATCATTTTTCCCTTGTGTATTGTTGTGCTTAGAAAGTACATATGGTAG
AGATAGCTTTAAATTAATTGGCATCTATATTGCACTGGATAGTTTTAAAATTGCCATTAC
ATGTCAGTGTTttctatttaggtaatgttttaagttctgaagttgtttttatatacatta
gatctcctgggtcttgcagtaggtaaaagtaaagtaggatataattattttcatttcaga
ggtgaagaaactaaaattcaaagtgttcctggctaatacagagttgggactagaacccgg
gtccccataataccTTCCTTTATTGGCCACTAGGTGGTGATAATTCGTTGTTAAGAGAGA
ATACTGTTATAATTTAGGCTTAACTTAGATCTAGGATGTATAGAACCTGACAAATGATAT
GAATAGATTTATCAGAATTTTGATAATATAAGCATATTATCAGAATTTTGAAGCAGAGAG
AATCAAGTCTTTCTGGAACTACACTGGAGTAATTTACGTGGATGATCTAAATATCCATCA
TGACAGGAATGGTTGAGGGAATGATGGCCTATTAATAGAATTGAGTATTATGTAACCATT
AAGTACTACATGCACACACACATAAAAagcactcagtaggccgaggcgggtggatcatga
ggtcaggagatcgagaccatcctggctaacaaggtgaaaccccgtctctactacaaatac
aaaaaattagccgggcgcggtggcgggcgcctgtagtcccagctactcgggaggctgagg
caggagaatggcgtgaacccgggaagcggagcttgcagtgagccgagattgcgccactgc
agtccgcagtccggcctgggcgacagagcgagactccgtctcaaaaaaaaaaaaaaacaa
aaaaaacaaaaGCACTCAGTAAGTATGTGTTCaattaaaaataattataaaattttGTAA
TTCTGTAGAAAGACTTTCAAATTAGTATTACATGAAAAAAATAAGATACATTGAACATGT
AGAGTTAGTTTAACTGTAAAAATGAAATTTAAGAGAACATGTCAAAATTCTGTACAGTAC
AAAATATTGTAAAATTTTGTACAAGAAACTTTTGTACAAGAAACATTTTGTACAATGGGT
GTATATTAATTTTGCAATAAGATTAAAAATAAAAATAAATGAAGGGATAGTTAGAATTCC
CAAGATGAAGTCTAGCATCAAAATTTCCAGCCTGCCTTTTTCTGAACTTGTACACGTTTT
CTCTATAGCCCAGCTGGGAGCTAAAACTTCAGAATGATAGCATTCTTCTACTTTCTTTGA
ACATATATGTATTTTAATTAAACATTTTATGTTTCTTCAACAACTAGTAGGACTTTAAAG
GCTCTGGACTGTTGTTCTAACAGTTTTCCATAGAGGAAAATAAATATTTTGTTTATCCCA
CAAGTTTTGTATGAGAGGAGATATCCAAATAAATGTAATAGTCATAATTTCTGTATTCCC
AAATCTGAAGAATAATTATAATAGTATACCAGTTAAATGGAAGAGGTGTTGAAATTTAGA
ATGGTAATGGACTTTATTGCATGTTTAAAGTTCTTTTCAGTTGATAGCACACTTTAAGTG
GATTTTTTTAAGGATTTTACTTTCAGATTGATTATCTTAATGTTCCTAATATAGTCTTTT
TATAGATTGTTTCTGTTTTATTTTATATAAAGAGTTCATAAAGCCAGGTTTATTATTTTT
TAACATGTTTTATTCAGCTTGTTAATCTTAAGTGTATGTTGAAATGTTAACTCTTGACAT
TTTAAATACTTTGCCAGCAACCGTAAATACCCGTTATAACCATTACCTACAATGGATTTA
CTATTTTCGTATTTACTTATTGAACAGTAGATTTTATATCATTTTTTAGACTCTTAGGTG
GAAAATTGAATTCAAATAACTAGTTCTTTGTGTTAAATTTTCTTCTGTTAGGAAAAAATA
CACAAAGTCCCTTTTCACAGTAGTGTCCTATGCTAAAGGTCATTGTATTGTCAAAGACGG
CTAGTGAGGAGTTGCAGATTACCTCACAAAATCATAAATGGGAAAGGGACTTAGATTAAA
TCTTAAAATAATAATATTTCAATGAGTATATTTTTCTTCATTGTAACTTAAGAGAATTAA
ACATGAAGTTAAATGTCTGCAGGATGCATTTATGTGTATTCATAATGACATTTTATGTGC
GGGTAAATGTTTTCTTTCTCTCTTTTTTTTTTTTTAAGTTGTTACCATCAAAAGTCTCTG
AAACTACATAAAGTGATTACATTCCCTGGTCAACAAAAATGAAGTGTTTGTCACTTCATA
TGTAAAATTTTCTTGATAGTTATGCTTTTAAAATCTCTTTTTAATGTAAGTTTTTGCCTA
CTAATCTTTTATTTACATTTTATCTTTTAATGATCTTTATCTTAGCCTCAAAATTATCTA
TGAAATACTAATTTTATTTTTGCTTCATTTATAAATTTTGAAGCTTTTTTCAATCATTCG
TACAGCTTAGATGGTCTAGAACtatggtagccactagctacatgttgctctttagttaaa
taaaatatagaattggttccttggtcacactaacatatttcaaatattaattagttacat
ttggcAGACACATAATtcaggctcttgaatttctcagaaaaaaataataaatttgctcct
gcagccttgttatctatcgcgtgtggattttctttaaatGGTGACCATATTTTAACTTTT
TGTTTTTACCCATTTTACTTAATTTTGAATTATTTGCCACACAGCTGTGATTCTCAGACA
TCTGATTTATGGCATAAGAGCTTTTAAAAATTAGACATATGCAGTGAGATTTTGTTAGTG
GGTCTGGGATTGGGTCTAAAATCTTTATTTTTAAGAGGTCAGAttaggaatgatgggctt
ggagcacactaatcattcattcctagattttgtaggtttttttaagctttacttttatat
caaattaaatcaccaaaaacctacattttctgatgataaatttgtctccttgcagagata
ttgttactgagttacagttACATTGttcatttgtttaataagtataagcactttctgtgt
gccaggcactgttgtaagcatagagggatacattgatgaataaaacacaaaaatcccagc
tcccatcattaaattctagtgaaagTTAAGTCTTTATGTCCCAGAATTTTATGAGAAGAA
TCAGCAACAGAAGTGGCAGTATGTAGAATGTCTGATTTTGAATTTTATGTTTAataaaga
tccatttaataaattctattaaggaattcaatgctaagaaaaatttctagtatgacttgt
tatgattccttctgttaaagaatATTGCCTTGCTACAGAGAAACTGTTAAATGCCCAGTT
GCACACGTAATTACTGCCCCCACCCTAACATCATGGTCTGTAAGTCTCTTTTTTTATTCT
CTGTGTCTCACTCTTTGCTCAAATCCCATCTCTTCCTCTCTCACATTCTCTCCTATTTTA
GAGATGTAGTTTTATTATTAACAGTGTGTTTGATTTTAAGCAACCTGAAATTCCTTTGTA
AGTAAATGGGCTGTAAAGAACAGAGGGGAAATTGGAAGAGATGAAGGAAGTGAGTGTTTG
GTAAGCTCTATTCTGTGAACTTTTAGGAAAGCTAGAATTGTGTTCTGAGAGATAGGGATT
CTTAAACTGAAAGTAGATTTCTGTATTTACAGTAACTGTACATTTTAAAAGTTCTCGCAA
TTTTAGTTTTTATAACTGATTAAGTATTTGTATTTAAAAGgttggtggaaaatctagaga
ttagtccatctatcttgttttactataaatgaaatccagcattttaaataatttacacaa
agacattcagcttgggagtatcacaggcaggactagaactagtttcctTAATGTTGTCTC
TTTGATAAGCTTAAGAGATATTTGTAAATTTTTTACTACTTTCATTAGAAACCCATACGG
TTTCTAAAAattcagttaaatttttattgagttactgctatgtgcaaagcactatactta
ccactgagCGTGTAAAGTTGAAACTGACTCATTAGTATGCGTGCACCACAGAGACACTTT
GTTCAGCTAATCATAAGCACTCAATGAAAATATGATTATTGAAGAAAAACTGTTTCTTAC
CCTTAAGGGTTTCAAAATCTCAATAATTTATATTCAATAAATTAAATCGATAAGAATTTT
ATTTCAAAATGTCTTCGCTTTACAACCCTCATGATGTTATTAAAGAGAAAACTTCATAAG
CAGAGAGAAATCTGTAACTAGAATTGTGGCAAAAAACAATAAAGTTGAGATTTTTTTCTG
TGTACTTACAATAAATGTTTACCAGAAATACTAATTTGTGTATTTACGTAAGCTGTTCAT
ATCTAAATGGGACATGTCAAAGATTTATTAATGCACAAATTCATGGATAATGTAGCCCAG
TGGCTTTTAACCTTTTGGAGAATCTAATGTACATTTGCAAATTTTACATACAGTGTTAAG
ATGCTTATGCTTTTTTCTCCCCCACCAAGCTCATTTATGAACTTCTAATTAGATGTATCT
ACATCTGGAGTTATTGGGGGTATTTTGAAAGAGCCTTTCAGGTGGCTCTTGTCCATGGTG
GGCTACTGCTACGATAAGAACTTATTATTTCTTGCTGGTATGTTGAAAATCACAGATAAC
TTTTATTCATTATTTACATAGTGTGCCTTTTTTAAAAAATCTAAACTTTGCCAGACTGGT
AATCTTCTCTCGGGTATTTGTGTTCTGAGTCCAAAATAATATTACCTGCCTATTCCAGAT
AAAGTAGTCCTATTTTAATAAATATCAAGGGATAGTAGAAAGTATATTAAACTCTATTGC
AAAAGATCCGAATTCCaaaattactattaatagttttatatttaaaataatatGTACCTA
ATCTTGGGCCTCAGTTCCCTCCATGTATAAAAGATTATTGTAGTAAATTCAAATTTATGG
TCTCTTAAGAGCTCAGCTTTACACTTTGTTAAGTGAAATAAAGCAGCAGACTTGAAATTA
GGAGATTTGAATTCTACTTCAAAGTATATTTTTGTATTTCTATGAGTGTGTGGCTACATG
ATTTACATTCTGTATTTTCTCATGGAATATAATGAGATGTCATTTAGCTTTCTCTCAAGC
TTAGGAATGTCACACTGAGTCACTGACTTGTCGTCAGGCCTGGAATCACCATTCTCTCTG
CTGCCGTCACCTCATAACAGCTATCTCCATATTCTGTGTTGGATGTGTTTCCTTCTCAAA
GTTCCCCTGAACAGGAGGGTCTGTGTATTTTAATCTGCATATATCCAGTGACTGGCATAG
AATTGGTACATTAAAGAGACAATAACAGTTTGACTAATTTTTTTTTCAAACTTTGGTTTT
AAAAACTACATATAGGCATACATGTTTCATTTTTATTATATCACCATAAATTAGTTTCCA
AAATAATATTGTAATCCAAAAATGTGTTAACTAGCTCCTCAAATTTTTTTTATCATTCTT
AATTCAGAATTCACTAAGCATCTATTATATAGCAAACACCAGATACATAACTCCTTATGG
AGCTCACAGCTTAGCAAGTAAGACAAAAAGGTGCAAATTATTAATTGCGTTGCAGTGTGA
GGGTTTCTGTACGTGTAAACAAAATATAAGTAAATATTGAGAATTTAAGTAATGCTTGTA
ATATGACTCATTTTGAATTACGATAGATATTTTACTTGGTGAACATGATATATTTGTTTA
ATCCTGGCTCCTTGTAGAGCACAGCTCTCTTTACCAGTGGTGACATAGAGGGAACAGGGT
TATTTATGTTATCGCAGGCCTTTGTCTGTGAAACTTAGAGTAGACGAAATTTCTTTTTAG
CATTCTCTTTAAAGGTCTCCAGATATTTTAAAAATATGGAAAATTGTTATATATCATATC
CTAAATTATTATTTTATGTATTCTACTTTTAAGTATGTTTTTGTTTTTAGGAGGATTCTC
TATGGGAGGATGCATGGCAATACATTTAGCATATAGAAATCATCAAGATGTGGCAGGAGT
ATTTGCTCTTTCTAGTTTTCTGAATAAAGCATCTGCTGTTTACCAGGTAAGTTCCAGatt
taaaaaaaaatgaaaaaaatatgaaatatataCATGTTAAAACTAAAGCAAAATCGGTAA
TAAAGCTGTAAAACACACACACAGTTGATGCACAGTTGATATGGATTGACCATTCCTGGA
ATTCATGGCCAAATGAGTCGTAGTGATTAAATTCCAGCTGATCATTAATGTTTTGGAAAT
CCCCTGTACAAGAAATATTGTTAAGCAAAATGTCAAGGAGGAAAGGATAATCATGTGTGT
GGTTGTGGGGGAGCATATATGTAAATTTTATACATATTAAAACTGCATGATGGTTATAGC
TGGGTTTGCTTATTGCATCATGAACATAAAACAAAAATCAATTACATAGCACATACTTAT
TATGCAGCAATATCCTCATCTATGAATATGATGCAGCTTCAATTATAATGTTACAGCTTC
AGTACCAGAAGTGGAAATGTTAAAGCAGATACAGAATAGAGAACTAAAATGTAATTGTCC
CCTTGATTGTGCCTTAGCTGTGTACTCCTCCCTCCTTCCACATTGTGTGAAGAGGTCTGT
CTTCCCAAGTCACTTAGTTTCTTTAGGAAATGCTTTGGCCATTTTTAAGACGTCCTCTAT
AGAATAAATGTAAGTGACACACAGTTACAAATTGAGTGATGCCAGGAACCAGCTAAGTCC
CCAGGCCTGGCCCACCAATGTATACCTCAGACAGCACTCCCTCTGCCTTTTTTTTCCCAT
TAGTTATTGAAGCCTTGGTAAAATTGGAATTTTCCTGTTCTCTCTGATTTCTAAGAATGA
TCTTAAATGGAATTTCTTAAACTTTTCTGTCTTTGTATCTTCTTCTCTAGGCTCTTCAGA
AGAGTAATGGTGTACTTCCTGAATTATTTCAGTGTCATGGTACTGCAGATGAGTTAGTTC
TTCATTCTTGGGCAGAAGAGACAAACTCAATGTTAAAATCTCTAGGAGTGACCACGAAGT
TTCATAGTTTTCCAAATGTTTACCATGAGCTAAGCAAAACTGAGTTAGACATATTGAAGT
TATGGATTCTTACAAAGCTGCCAGGAGAAATGGAAAAACAAAAATGAATGAATCAAGAGT
GATTTGTTAATGTAAGTGTAATGTCTTTGTGAAAAGTGATTTTTACTGCCAAATTATAAT
GATAATTAAAATATTAAGAAATAACACTTTCCTGACTTTTTTATTATTAAAATGCTTATC
ACTGTAGACAGTAGCTAATCTTATTAATGAAAAACAATAGACAAACATCTGTGCATAATT
TTTCAGACACAATTCTGTAAATATTTGGAAACCTTTTAAGTATTTAAACTTTTAAATTTT
TGAAATAAAGTATTCTAAACTAATATAAATAAGGACAATGAAAAAACATGAAAGGACTTA
GCATAATGTTATTTTATCTTTTCTACAACTTTGTTTAAATTACCTTTCCAAAGATATTTG
TGTTTATGTAATTTTCCACGGAATAACATtaatactctaggtttataaaccggtttcaca
ttatttcatttgatcatcacaagagctttgtgaagtaagccgagaagttgttactggtat
ttaataatagcaatagaggagttaaagactttcccacagcttgcaggtcaagacaagaaa
ttcaggtctcctaattctcagtggagctctatttctgttaacccaaattgcTGctctgtt
ttaggtctcaatttcatctgtaaaatgatactaatagtacttatcccattggatttttgt
tgagatttaaataaatagccaaaagccaatacataataaacactcaataaagattAACCA
TAAGGAGAGTCATGATCTGGTTCCAGGAATACATTGTTAGATGACTGAAAAATTGTATTA
CTTCAATGAAAATACTATAAATAATAACATTTTCATATATTAGTTGGTTCTCATGCATAC
ATAATCTAATTTTATTTGATCCTCACAACTGTTTAAGTTTTATTAAATATACATTATCCC
TAtttgtataaatagaatcatacaatacctgcctgctttcattcaacaaaattatcatga
gatttttccatgttgtgtacatcaatagttcatctattttattgctcagtaatattccat
tgtgtggatgtatcactatttgtttacacattcaccactgatatataagttgcttccagt
gtgaggctgttttaaataaagctgctatgaatattcatgtaagagtctctgcatcgacct
atgttatttttctttggtaaataagtaggagtagaatggctgggttatattttaggcata
cttataaccttccaagaaatagccaactctttgagaaaatagttgtgccattttacattc
tagcagcagtgtatgagagtagtattgctccagatccttgccaacactcattatgactcc
tttatccattcagtaagtatatggtagtaatatattgtggcttaatttacattttctaaa
tgaatgtgttaatttttatatgctgattAACAGtgtctcagcactatttggtgaaacaac
tatcatccatggaaatatttttgcacctttgtcaaaattcagctagatcttgcctttgtg
gatctgtttctgggttctctcttctgttccattgatttatgtatccatccttcaaccagc
atcacatagtcttaattactataactgtataagtcttgaaatcaggtagagtaagtcctc
tcagtttatttttttttcaagattgcttttgactgtttttgttcctttcctttccacata
aacaaccttgtctgtatctacaaaaaaaaaaaattcttgctgggattttgataggaatta
ttttaaacctgtacatcaatttggggagaatttgcatccttactatgttgaatcttctaa
tccacaaacatgatatgttactccacttatttagatacttgatttcttttatcagcgttt
ttgaggctttctccatataagttctgtacctattttgttagatttatacttgtattttat
tttgcgattgattataagtggtttgtactattttcagtttccaagtgccctttgctagca
tattgaatcacaatttttatatgttggtcttgatcttatggagctcaattattaatttta
ggagtttttctgtagatttttaggatagtctgcaaagatcattatgtcatccacaaactg
aaacagtgttatttcttcctttccaaatatatgccttttattttcttttgtttgcatatt
acactggctagaacttctagtactatgctgaacaagagtggtgagagcagacatccttgt
cttgttcccagccttaggagaaagcattcagtcttacatcattaaatatgttagctgtag
tgttttaatacatgtccattatcaaattgatgatattcctctctgttcctgcttttctga
gagttattacgatgaatggctgttgaattttgtcaaatgatttttttgcaacaattaata
tatttgtgatttttcttcttcagtctgttactgtggtgctcaattttggtatattgcgtt
agctttgcattcctgaaataaactcccttggttatattgtataatttttatatattgctg
aattgtattcactaatattttgttaaggatgtttgtgtctatgttcacgaaagattttgg
tctgcagtttttgcttgttttgtactatctttggttttggtatcaggacagtattagctt
cataaaatagattgggtagtattttctcctcttctgttttctgggataaattatatagta
ttgctattaatttttccttaactgtttggtagatttctttagtgaaatcatctgggccca
gagatttcCGCATACTATAACTTTTTATCTTCTTACagcaatattatgccacttcacatt
tattataataacctttcatatttcccttcccagcctgtatgctacttttgttattttgct
tatagatataagttgcatgtaccatcaacgtcatattactttatttaaaccagcaatttt
tcttttctttttttttttttttttgagatggagtcttgctttgtcacctagtctactaga
gtacagtggcgtgatctctgctcactacaactccacctcctgggttcaagagatttttgt
acctcagcctcccaagtagctgggattacatgcacctgccactatccccagctagttttt
gtattcttaatagagatgggttttcaccatgctggccaggctggtctcaaactcctgacc
tcaagtgatctacccaccttggcctcccaaagtgctggatttacaggcctgagccactgc
acctgacccaggcaatttttctttaaaatgaattatataatgagaaaaaatcttacctat
ctacccatgaagataccatttctggtgctcctcaattttttgtgaagacctgtatttttt
ttctggtattttcattgtgactgaagtacattctttaatatttcttggagtgcaaatctg
gtgataaatttcagcttttgtgtcgatgaagtctgtattttacatttgttttcgaaaggt
gttttcactgagtgtagaattccagataaacatgttttctcttagtgttttaaacatgtt
gttttcctatcttcttacttgaattatttcggacaataaattttctgtcatttttatctc
tgttcttctgtatctattgtgtctttttattcttgctggttttagtagtctctgttgacc
actgattttgaccaacttgattattgtgtgtcttggtataatttctcacgtgtcttgtgc
ttggagtgccctctgatctttgtgggtggttctttccccagcctgagggtgtttactcac
acccatggtgatcagtagtctgcttaatactcaagatagaccatctctagatctcaggac
ttctctctctgtgcagttcacttgtctctcatactctgccctatcaaatgtagccagctt
gatctactcagactcataactgtgtctcatctcagggagtccaccaggctttgcatggat
ttcccctccctgtactgtggactgggactcacttaagtcagtaagccagagtagtcataa
agctcaccctgtttgtttcccatttctgagggttcactgtcctttactacccaatgtcca
ctgcttttgaaaagacattttttctattattttgccatgtgtttctttctttgtttcagg
tgaaagaataagattccctgttactacatcacagctagaagctaaatgatcctttaaaaa
gattttaaaattttttatattacccttacattttccttttctattgctcttcattccatg
atatagctttaaatttccatatggtgtcattttccttctgcctgaaatacttcatgaagt
tcattgatcttttattctaaaatgcacttatttttcatatcagatactgttcatctctag
tttttttatttcttacatttttctatataataggcttaatctctgcctttttgaatatat
ggaatataattatagcaatttttaatattttctgagtctatcatttttgagtttgtatat
atttttattctcattaagggtagtattttgttggtccctttataatatctagtgactttt
gattggattctagacatgtgagctctatcttgttaagtgcttggtatttttggatttcta
aatattcacaagttttgtcatggaatacaattattgaaaagtattaaaaactgttttatc
ctttcagactttcttctgtggcttcctggtggtagcagagcagtgtttagttcaggacta
atgttgccacactactcaagcaatacattttgtcatactctatatgatactgtctggatt
gtgaggtttttacactatagctagcgggaacacaaacttctcatcctcatgtgagcccca
cctattgctcctcttcctttcaggaggttcatggtttcctcacacatatctgatgactag
tactctactgaagaattgcgggggcacctctgcagatctctggtactctgtgtgcagtac
tctactctgtgaactctaagctcttgacctctgtggactcccagctcagtatcctcatgg
ccccagctagatctccctccccaggctgcaatctgaaaactgatacagacagtaagccgg
ggcagtccttagagcttacctcatttgtcttcctttcttaaggaatgactgtcctgtgct
gccagagtacaatatgtaaaaacatatatgtagtacagctttctagttgtttcaagtaga
attaatttggaccccattattccatcttgatcatattggtcaaaagtagaagtctcttCC
TTCCTCTAAGACTGAGAATTTAATAAAATCCCTTCAGAGAAGACTCAACTCATGCAGTGC
TTTAATTTTCTAAAGCTTTTAATGACCTTCACTTTGAAATATTGAATGTTTTATCTTGAC
CATATTCTGTGCCATTCATGTTTAAAATCCTTATGGATGCATTTTGCCTTAAGAGTAGCA
TACATTTTATATGCATGTGTCATAGATATCATGCTTGTGACATGTTCAGTGTATATACCA
AATATAATTTAAAGGAAAGAAATCCAGATTTTTTAATGAATGCTTGTTCTGTAAGTCTTT
AACAAAATGAAAAGTTAAACAGATTCAAGGTATCGTTAGTATTGTTTTGCCAGGTTTGgt
gtgtgtgtgtgtgtgtgtgtgtgtgtgAGAGATGGTTGTAAATCTTTCTTCACGGACTGA
GTTATGTGTGGAAGATATATCGAAATATTTTATATAATCTTCAATCCTGGTCCTCCATCT
AATTAGCTGTTAGGATATTCAGTCTTAGTTATGAACTCTTCATTCTAAATCATGCAAGGT
CTGGGCCCCTTGCACAGGGCAATATATTCAGAGGAGACCTTCAATTATCTACTCCTCATT
CACCTTGAGATGGTGATTGCCCACATATGTGTGGTCTCTTAAAGCCAAATATTTGAGCCT
GACAaatcattgctaaggctgggaaccctggagtttaaggttttactctcctaagaaacc
actcaaccattctcttcatgccccctacccCAAAACTttctgttgctttgcacatataaa
catttcctaaggccaggaagttgaagtagccatgatactttcttacatgagtgaggagaa
attgcagcaagaagaaagcataaatcagtatcacaataaattaCATTTATGTGTTGGGGG
AACTGGAATTTTGCAAAGGAGGAGAGAGACACATTAGGATGTGAGTAAAGGGGGACTTTC
ATTTTTTATTATATAGTTCTTCTGCTTGAAGTTTTATAACAGGCTTTATTACTTTATAAT
CCTTAAAGAGAAGTAAAATGTTTATTGATAGGATTTTTTTCTCAGCTGAAAACTGAATAG
GCAGTGACCATCAGTAGTAAGGAAATTAAATATATTGTTTATAGGAAATTGGATAGTTCA
ATTGAAGTATAACAAAATGAACTGAGAACAAAATAGGAGGCAGACTGGTTATAATTGAGC
ATGTGTAGTACTTTGATATGTAAAATAAAATGTCCAGATTATTATTACCAAGAACATATT
TAAACAATGTCTTCATTAGATGAAAAAAATTTCTTGACATATGACAAGAGCACAGAATTA
GCAAAGCCATGTAATTACAAGTTACCAACTATTTCAGGAAAATGCCAAAAGCATGTAAAC
caagattgtccaccctgcagcccacaggccacatgtgggccatgacagctttgaataaac
acagattcataaactttcttaaaacatcgagactttttttgcctttttttttttaggtca
ttagctattgttagtgttagtgtattttttgtgtggcccaagacaatcttcttccagtgt
ggcccagggaagccaaaaaattggacacacttgATGTAAACATTTCAAGAAAATTCAGAC
TATATGATCACTCAAGACAGCCGATTCACCAGCCTTCTGAAGGGAAGACTAAGCATATTC
CTATATTGAAGGTAAGATACAGACCCATGCATGTGTTATCTTTTTCATATTTGTTCAATT
CTGCCATTTAgctgcaatgaaatcagttcaatttgtttcatgtagcattgaattaagaca
accatgaataacaacgcaagtaccagaatgaggccaacctgaaatactaacctcaactgt
gcctcccggggtcctggccccatccagccaaacaaatcccatgattaagggtgtgcatta
ggaggccagctgtcctcctccttaagtttctgtactgaccttcctgctttgtccaaaaca
ttagtcccagcattgtaggatgtatgagcaagtacacggattccactttggcctgcaagg
aggaagtgtctaggacagtgttgccattcacagcatccatagctagtgaattgaggtgga
cctgaatgcttccagggccaagatggtatcattaatcattttagctaaagactggcacaa
acttcataccaacttttctaattattctcatagttattcccattgtagggatcatgggcc
ctcagactgtgcttaaataacaaatcagttttctctccagaaagttttcctgaataacca
aggtaagcctcattttggagAGATCCCTGCAGTCACCTGAAGTCTACAAGAGTGATTTGT
GTTATTTCCTTAAATGCCAAAGTTTCTTACAAAAGGTGAAAGTCACCATGTTTTctagag
acaagttaacacttgttaggccacctcaaacaggaccaatatcagtcacaggaacaggtg
accatgtcctcagtgtggtcttctggccatctggtaagcctttgagttcccagttagtta
aaacaattgagtgcagttcttggtttatgcaggggatgcccaggggcattcCTGTGCTGT
TTGCACCACCAGTTGGGTGGCATCTGTCCATACCACAGAATGAATAGTGACAACTATTAT
TCTATGAGAAATGGGGAAGATCCTGGGGGTATTGGTAGGTGGGTTCAtgtttgtgtgtgt
gtgtgtgcatgtgtctgtgtAAACTCACACAAACACACAAGCCCAGGTGTGGTACAGGAG
CTGGGGCTCTTTTTTGCTATTTCCATAAACTTCTCAGTAAGGTAAAGGAGAATAGTGATA
AACTAGTGAGTCCTCTGTTGAGGTATGGCAGGCCTAGCAGtcaaatttaatttcaacttt
aatttaaatttaaggtgcttgcaacagtttgggagaacaacatcatgttttcctttgcaa
ggaaagctccaggggttgttgtggaagatagcaatgattaaagtttttcccttctgtgta
gctactggagggttctcaggtcctagaattgttgctttccctataataattttgtgtccc
atttcagaagctataacttcatcttttttccaatcagccctaatccagagctttcttcca
gaaggactagatacaaaagggactagagcatttaaaaaacatacaagagacccattatgc
caccctactttggcccacatggaccgctgtaggggtacttggcgagtaatgtactcaacc
aattagccattatctttttgatctaagatcttgtcagtgcaacaagtaaatccatatctg
ttaaccagaattaagtttaaatatcctgcctcttttttactaagcagcctctcagaaggc
atatcaagcaggccagccatctactagtaccatctaccattagggaaaagaaggactttt
ccctagggctacccattaggtaaaagagcatcatcatgcccagtaattgtcaggtggaat
gccagattttcaaagtagctcccagcactttccttctggccgttacctggaatatcattg
aaaggagatgatctctttctgggaacaccttcatttactgaccaaactgccttactaagg
catgtgaaccagaagaaagtgcggaaggtacagccagacatgacatttctggagtcgatt
tttgaggagaacgcccaacattaaacaattctagatccttgagaattatagcgagcataa
aagatccatcaaatctgactactagcccattgttgaagtgttttgcaataaaaggcacat
tattgtcagataccaagtggcccataaagtcaaaaatacaacagattagtttcatgggcc
acagtgttgtgcccggagtaaacttacgagactggaacaccaatacacaacctgaaaaag
tgttaattgcagtaaggcagcatttacaacccctaggagacgtcacagggcagatgtgat
taatgtgtcagaaacatatggtcaatgtcaatgacccatgctgtgtggctgccctcattg
caagacaaccaggtcaactttttgcaggaatcaaaattctagcatgcagttgttgcctac
gcatcaagagtattatttgccagagctgtgagaacagccttcagttctgaccactaagtg
cagtgatgactgtgtctattttcagttatgaatagttggtcctgcctgagactgagcagt
tgaagccacccagtggacaccagcagatttcagcttagccgaagcattggtgaagcaggc
caagtgattatggggaacctctatgaatcaggggctccactgagccagcatcttgctata
ggtggtggagaagaaaagctgcatcttttcatgtagcacctagatgtcaccaaagccagg
ctggctgtgttcttgatttaccatttctatttgacaagtgagcttttttggacccttttc
actttgttagtcatggagtctgagttgatcttgccaaaactgaaatatcaagtcaaagag
ttacagttcccctgggggtcgggtgctcagtttcaacaagaacccaccgaatagtaaact
aatagctgcttttcaaaagaggcctatctgctggtagctgtttcaaggaggcaaagccca
aagtctaaggggcacctccaagtggaggccaccttcctttgccagaggctcccgttggca
acattagagtcacggagatgtgtaactcaaaggaatcattgaagatgtgggactgcagaa
gtaTTAGCACCTCTCTACATCTGGCTGTTTCCAATCAGTAAAATCCCTTTTGGTACTTGC
AAGCATTCACAGTATAGGCATGTAAAACATCAACACCACTTATACTTTCAGTAGTGGAAG
CCAAAACAACAATATGTTAAAACAATAGAGGGCTCAACACTCACGTTATGGTGACTTCCC
TTCCCCACTATGATCTCTGCCCCAACTCAAATTTGGACATATCCTCGCCCTATGGGACCC
AGTAGGATGATAACTCACGTGCTAGAATCCAACAGAGCCACAAAAGTTGGAATCCTTTCC
CTACCTGACATTCTTCAAAATATTCAATAGATGTATGGCTTTTAATCCCTCTTGGGAGCA
GGGAGATGTTGTCCTATATCAAATCATCCTTCTCATGCCACTTAAGGCAGTGAGAGGAGG
AGGGATGGATCAAAGGGCTCTCCATGAAGGAGAGTGACACTATGCAGTAAGCAAACCACA
TTTCAATTTTGAGTTAATGTggcagctgcttgcaagaatttattttgattttgaggggtc
agtttctcacacttcagggcatcaacctcttcagctttgtaaactcaatctaaaaaataa
gaccctgaatactaatcaaggcccattttttgtttcccatgggaaattgtttgtctcagg
gaaatctccctgagagggccaaagcttcttgaaagcaggcaTGCGTAGTTGTAAAGAAAA
CAAAACAAAGTTCTGAGGTGTTTCACTGCCATCTTCAAATGGATCAAAGTTCGGCATGAT
GGACTTTAGGAGAAGTCCCTCTGTTGCTGGTTTTTCCTTAGTAACCATCATGCACACCAC
CCCCCTCATCTTCCAGTTGTACCAGCCAGCTGTCTAGCAACTTGCTTGGTTTCTGCTTAA
AAGGACTGTAAGTTTCCCTCCTTTTACACTCAATGCAAGTGTGTCGCTCTTTAACtgtct
tagtctgttcccattgctataacaaaataccatagaatcattaattgataaggaagtcca
agagcacagtgccagcagatttggtgtctggcgaaggttgtctcttcttcaagatggtgt
ctttttgctaaattctcatatggcagaatgttatatccacacattgtggaatggagaagg
caaaaggcactaggggggttccttcaacttctgttataagagcactaatgtattcttgag
ggcagagccatcatgacttaatcactttccaaaaggcttcacctcttaataccatcacct
tggggtttaaattccaacatgaggatcttggagggacacatacattcaaaccatagcagt
aactgttgtctgaaagagggcagagacttctacacatccagaatgaatgttaatactaga
tataaaagcatgggcccaaggctgaggtggaccaagcttttcccacctgaaagagaagta
gcaacaaataggacaccatttgggtagttgtttggatgtcttccctcagcctacagtcac
ctgcctccctaatttctcctcattaagaggaaataaagtgaaaaataatttattgcccag
taaaccatacaatttgatcaacattttcaacatttgccattgacttccctcgaatcctgt
tataatcctcctgcaaaacctttattctttgttttctagCCCTTGAGTACTTTAGAAAAT
AAGTGTGAAATTATATTCAAAATATTGAGTGGACTTTTCAAAAATGTAAAATATTACTTC
AAAATATATTTTTGTGCTATCCTCTCATTATTATGTGCTTTTTCTTTGTGATATTATTAG
GCCTTTAGTTTTCTATTTGGTTTTGAAAGTCATGTGATTTTTATAACAAGAATAGAATTA
ATGGTTCCATGATGAATAGTGGATGTTTTGTTCTGAAGAAATCATATTTTGGGCAAAATG
CCCATAAGAGACTTATGTTTTTGCCAATAGTTTGGTTCAGAGCTTCTGGGATCTTTTATT
TTTTTTCTTAAGAAGCAATGAGAAAGTTTGATGCTTTTCCATTTTATTTTAAATTTGTTT
TAGGGGTAATTACAAAATAGCTTGTTACTTCAGTTTTTATTGTGATAAATTCATAATTGG
TATTTTGTTTTGTTTTTTTCTTTTGCTGTTTCACTTTCTACTCTTAAAGGCATAGTATTA
CTTTAGTTAAAAATCACTCTGTTTCCATTTTTTGTCTCCCTTTCTTCCCTACCCTGATTT
TTCCTGTTCAGTTATTGGCTTGTCCAATTGAAACTAGAGATATACTTGACATATTAGTTA
CTTAACATATTAATTTTGGCAACTTCTGCTATGTGTTCTTTTGCCAATGAAATTACTGAA
ATTGAAATATTGAGTGGGGGTGTCCATGAGAGACAGAAGTCTTTCCTTTGGGCATTAGGT
ATTAAGCCAGCTTCTCGATTATGTAACAAGAAAGAAAGAAGTGTTAAAAATGAAAGTTCA
CAACATGAACTAACTGGCAAGAGCAAATATATGACTCTTTTAAAATATTTTACTTCAACA
GCAATAAATCTCTAGGTAAGTCTAACAACAGTATTTTTAAGTGGCAAGAGAAAAAATATC
AATTTCAAATAGTAGCTAAAATGCATTTTTGAGGGGGACTTCTTAATTACCCTATGAAGT
GTCGTGTGTTTTGGGTCAGCTGGTTAACATTGTCTTAGTTCTTCcatagaatcaaagaac
ttttattactggaggggaattcagagattatcattttatacatatggaaacagagatcca
aagaacagcggtgacgtactcatggttctgattatgcaggacaaaaacataattctcctt
atggatgttattgtcactgtgccacactgccATAATGGTAGTGTTCAGAAAAAAATATGG
CTGAAAATTCATATAACATTCAAATGTTGTAGATTCAGAACTATTTCCTTTGTAGACATT
TTAATATTCATGCTGCTTTTAGCTCAGTTTTTACTGTTCTGCTAAAGGAATGCATTGGTC
TCTCCCTCTGCCTCAGTGTGATAGCAGGCCCAATCTAATGTTTATAGTCATAGTGTAGAA
TTATGTATTTAGGAGTTTTTGGAGGTTATTAATCATTTCCTTCAGAGTTCTAATTTTCTA
ATTCCATAGCCTGCTTCAGTCCTTATCTTTTCCATATCTTTATAGGGTTTGATTAACCTC
CGATTCTAGAAACTTggaccttgcagtctagtttttcttgtctctctcagctattttcct
gtttctttcaatgacccactcattgttagccccttaatgtggaaggtccttttgactcta
ttgtttctttttattctctctctggctgagctgctatttctatggcttcagactgctggc
tccatgtctatacctctggccctaagcactcatcctagttccagattcatgtttctaact
tcctgctgggcctcctctcctggttgctcaccaggcataatatgttcaaaacAATGCAAA
ATtcttacatttaccaaatgcgtgatttggggggaaaaatgctaatctcttcaagtattt
gtttccttacctgtaaaatgggTTTCTGGTGAGATTTAATATAAAGAGCCCAGGACAGAA
GTTGAGTTACTGTTTTTGTGGTTCATCCTGGAACCTGCTTCTCCTTTTGTGATCTTTAAA
AAATGACTTTTTCTCCATATAATATCATTATGTCAGCATCTATTCATCCCCCCTCTCATC
TTCTCACTTGTCAGTTAACAGATGCTTTTGATGTTCTATAAAAGCAACATCTTTCCATTG
TGACATCTAAATCATCCTTGTTGACTCCCTCTTAGTTCTACCCTCCTCATAATCAGTTTG
GATGGATCTCCCAGCCTCTGGTTTCTCCTCTCTTCCACCTATTTATTTCCCATGTGCCCT
GAGAGTTATTGGTCTGTTCCACCACCTAATAAGCCCTGCTGGCTCCCCATGTTAGTCTGT
CTTCAGAATAACATTCAAATTCTTTAGCTCAGCAGTAAATCCcttcacaatctggtcctt
accagcttcatcacagcttcacctcctgcctctcgtctcccatgttacagtgcatatgca
cagacagatagacacacacacatacacacacacctgatgcttctaccatgccaatatttc
ctggacgtgccaaaccttttcatgactttgtgtgtagcatattattccttctacctggaa
tgctctttccttctccctcaattgacaaactAAACGTTTTAGACACAAGTTTTGAGTGAC
GCAATGCCTTGCCCAAGTGTCTATGGTAGAAGTTGTCACTCATGTTCTCTGTTCTCCATG
TTTCTGTATTCATCTTTTACATGTTGGTCCTGTACCCACTACATATTTTGAACTCAAGGC
TAAGGGCTATCTATCCCTTTATCTTTTCTTTTTTCTCTTAGTGCCTAGTACAGTGATTGC
CACACAATTGACATGCAATACTGAACAATGACATAACTATCATTTCTGGTTGGCTTTTTT
AACTGCTAGTTTATTTGGATGTTCTTTTATATTTATTTCATAAGAATCCAGGGATCTGAT
CCTCTGTTTTTTGCCTTTGTTTTCCCTGAGGTTAGATTTAGTTTTTATAAAGGCAACATT
TTGTTTTTGACTATAAAATGCtgccaaatatacagcatgcattctgctcccactctgtcc
ttggaagacactgatcatcggtcaaaatattcttccctgagaagccacgtaggttcttaa
cccttctcaacacagcacatcaaatagatagctgctatcagctgaaagtaactggtagct
gatgtgaaatctctttgGAATAACACATAGAAAAAAAAAAAAGGTGAATACTCAATGACT
TCAAATTCTGATCCAGCTTTGTTGCTGACCAACAACTCTAACATGCATGCTGTGGTACTC
TGATATCTTGTGTGCAATAGATATTCAACAGTTAACTGTTTATTAGTTAATATTTATTGC
CAAACTATTTTGCCTCATTTTCTTTATTCAAAAATAGAAGAGTTAATTTTCAAGCAACTG
TTGGTAGTTGTTGTAAAGATGAATATAATGAGGAATGTGAATTAACTAGGGGAAAAGTTT
AAAATCATATATAAAGATAGTCTCATTAAGTTTAAGTATTATGTACTTCATTAAGTTACT
TGCAAAACCAATTCAATATCTTATGATTGTGTTATAACAACCAGGCAAGTAGAAAGTACC
AACGTATACTTTAAGATAATTTCAACTCTTCTGTCTTTGTACTGAATGAGTGATATGTGG
AAAAAACTGCATCGTTTGTTTGAACTTGTTCACACCCCTATGCAGGGGCCTAATTCTGCC
AAGATGACAGTGTATGTATGAattaattcaatgaacatttattgaacattattgtaaatg
ctgagagattttggtaagcaacgcagacgaaaatctctgctctgaggagtttacattcta
gtagCACATCCATATTCCATTCGAGAAAAAAAGTCTAAATCAGAGGAGTTCAGAAGATTT
TCAGAATTGTCTTTACTGACTTCCCACCACTCTGCTTCCTCTTTCAAAGACAGGAGTTGG
ATGTTGATTTGTGGTGTCTGTTTCGATATTGTGTTTTTCCTGGCTAATATTTCTTAGTTT
ATGAAATCAATTTGGGCTTCTTCCTACTTATAAGTATTAACACTTGCAAGGTTATTTTTG
CATCTTTTTGTTCATTTTGATCAGTTATAGTGCTGAAAATTCTGTAGTCTTGCACTTTAA
ATGCCAGCTTTCCTTAAATTTAGTGTGTCCCATTTGGGGAAGGAGTTTGTAGTTTAAATG
GAAACTTTTGCTGTACAACATGACTTTGGAAAACAGCCACAGGAGTGTTTTTAGATTGCA
TAGGACTTGGCAAAAAAAAATTGAAAAATGACATTTAAAAAATTTAATCTTAGGATTTTA
ACACCTTATAGAAGAAAAGAGGGAATGTTATTATATCACCCTTTCTCCATGATATGGTTT
TCTTAACGGAGAACAGTATATGTTTAAATAATAACTTATTCCGTATTGTCTATTTTAAAA
GGATATTCtatcagcttggatgctttgcaacagcatgtaatagaaaatactaactcaaac
tgacttaagcaataaagatattgcttcatacacacagaagtccagaggttgagtaagcct
agagccctccacagtgtagccaggctgttcaggacccaagttcatcccatcacttgtcac
cgccatgctaacagggctggttttgctctcagactgactccctctctggtagagagacgg
cttcagcggttccaggcatcacattcagatgtaacgtcatcaagagaacaaagagaaacc
atctcttttcctggctgtttcttgagagtgagaaaacttccctaaagggtcccgtaagac
caactctcacatcttattggccagatgtgggtcacatgcccatttctaaaccaatcactg
atgagagaagtggaattatcatgctttgcttagccagagtagagtttattacctacaatt
ggggatagaatcaccttttcatgcagcacatgtctttatggagagcagatacccgaatgt
aattagattctgctaaaagaaagaaaaaaaaagttggaaagtgagaaaatcaatgctggg
taggcaacTGGAATTCCTGCGGCAATCTCCAATATAGAAAACGTTCCCCTTAAATGTTGC
TATGTCTTATCTCAAGTAAATATGATTTTTTTTCACGTGACATAATTTATTATTTTGTTT
ACTACGATTACGTGTATTTCCTCAAGCTTCCCATATAGAATATATGCCTGATGGCTCGTT
GTATCACTGTGGTAAGTAGTTATCTGGAAATATATTTTTTCAAATACAATTATAAGCACT
TTATTTATTTTATTTTGTATGTAtttatttattttgagacggagttttgctcttgttgcc
taggctggagtgcaatggcgcgatcttggctcaccacaacctccgcctcccaggttccag
agattctcctgcctcagcctcctgaggagctgggattacaggcatgcaccaccacacctg
gctaattttgtatttttattagagacagggtttctccatgttggtcaggctggtctcgaa
ctcccgacctcaggtgatccgcctgcctaggcctcacaaagtgctaggattacagacgtg
aaccactgcgtctggccAtaagcaatttatatgtattgtaactcttttaatcttcaccac
aaccctttgaaatagatattactagtattcccattttatatatgagtaaactgaaagaca
gaaagggtaaataatttgcctaaagtcacctgcaagtgaatgCGTTTTGAGCTATTGAGA
GTAAGTAAAAGGAGAGGTATGTAAATATTTCTTCCGATATGGAAGTGTTGGGAAGGGAAG
AGCGTGGTCCCTTTAAATGATACGGAAGCGgggaagggtgtggtccctgactagggctga
actcccatggacataggtgaggacaagcattttgagagagagagagagagagagagagag
agagagagagagagagaCACGCAGGCTACCGAACAGCAGAACCACGCAGAGCTTGGCTGG
GGCAATTGGAGGAAGGACAGGgagtggcctgattcccggcgaaaagcatctctcttctgg
ctcccccatctgctgagagctacttccactcaataaaaccttgcactaattctccaagcc
catgtatcatccgattcttccggtaaaccagggcaaaatcccgggatacagaaatctctc
tgtcctagcgacaaggtacagggtccaattgagctggttaacacaggccgcctatagatg
gcaaaactaaaagagcacactgtaatacacgcccactagggcttcagctgtaagtattca
ccgctagacactgctgtggggtcggagccccatagcctgcccgtctgaatgctctcctag
aggtttgagcagtgggacactaaagaaacgagccacaccctcatcgcatgccctgcgagg
gggacaagggaacttttcccctttcaCTTGGATCCTTTCCCCTAAACTAATATTATCAAG
GTCCTCTAATCATACAAACTGAAATGATTTGAAGAGGGCAAAATACCCTTTCAAAAGTTG
GAAATATTTTCTGTCATTTAAATGGGTGAGACTTACATTTATCTGTAGGGCAATGTATTA
TTAAGGTTACCACACAAATGGCCTTTTAGTCACGTAAATAAAAATAAGAGATTTTTCTCT
GAAATAGAAACTTTTGAAATAAGAAGTAACCTGAGTTACTTTCACTATTCAACAACTTAA
AAACTGTATGGTAGGCTTATCttttttttgaaacagagtctcactctgtcacccaggctg
gagtgcagtggcacaatctcagctcactgcaacctccgcctcccgggttcaagcaatttt
cctgcctcagcctcccgagcagctgggactacaggcgcctgctaccacgcccggctaatt
tgtgtatttttagtagagacggggtttcaccatattggccaggctgatctcgaactcctg
accttgtgatccgcctacctcggtctcccaaagttctgggattacaggcgtgagccaccg
cacccggccGTAGGTTTATCTTGCAATTTGATTGACTTAGCAAAGTCAATTCATTGGTCA
AGACAAAATTAGTTTCTGTATCAAGAGAAAATTAGTTTCTGTGGTATTGTATTTTCCTGA
TTCATAATGTTTTCAATCTTGTCTAAAAGAAAGATACAAGAAAAATATGTATCAAGCTAA
TCTTATGGCATTAAAGTTTTAAAATGTAATTATAATTAAAGATTAGCAGACAACCTCCTA
TCCCCAAATATAACAATCTGCCTCCATCTGTGTCTCCTTTAACCCTATTCTATTAACTCA
GTTGGTTCTTAATGCCTAAAGTGTTATCTAAATGCTCAGTGAATATTTAAATTCAAAATG
TTTGTTCAACTTAAATACTCATGGATTGATGCAAAACAGCTTTTTAGAGTGCTGATTGGA
AGTTGTTTTTACTAGCCACCGTTCTAGCCCAAGAGCTGAATTCTTAAGACAACCATGCCA
GGGCAGTTCTCCATCCAACATTGTGCCAGACTCACAGAATCCCACTTGACCACCCACCCA
CGTGGGCATTGTTCTGATTCAGAAGTCATTTTTAGAGACTCTCTTAAAAAAATTACTTGT
CAAAATGTAATTATATAAATCTTTGCAAATAGCTAATAAAAACCATTAACAATGACAGCT
AACTCATAGGGCATTTCTAAAAAAATAGAATGTTACTTTTAAATTAGTCCTTCTTGCTGG
TATATTGAAATGTTTAGAATTTTAAGTAAATCATCTTTAAGACCCCTTAACAATTCCATA
CAGATGGAGGGCCGTGTGGGTGAATACCTTGCATACATGGAGATGAGATCCAGATGACAA
GAATGTAGAAAGGGTTGTTTGAAACATGTTAGAGGAGAACATTGGAAACATCAAACACTG
TGATTGTAAGCAATGGAAATAACTGTCCTAAACTGTAAAACAATGCAAGAACATGAAGAT
GTCAAAGCCCATGGTATGTTCATTTAGTCATTCTCCGGACTAAAAATATTTGTATTTTCT
ATCAACAAGAGTTTACCTTGATATATAAATATATTCATGCAAATGTGCATATTAATAAGC
ACACatgtatgtatataatatacatatattgtgtatatatatgtatatGTGGGTGTGTAT
TTCCATGTATTGAGGTTTTTCAGAGAACGAATGTCACTAGTAAACGGTAGAAAATGTATG
TTATTAAACCTTTATTTACTAATTTTCTTAACAACAACACTAAAGCTAGAAAATAAAAAG
GATCATTCATTTTTAAACAGATGGCAAAAACACTCCCTGGGGAAGTCCAACCAGACTGAT
GTTTTGTCTGCATCAATTTCCCTGTAGACCGTCTGCCATGCTTTGACAAGCTCGGCATGC
CTCCCTTACATGTTGAACATCAATATCTATAGACAACTCTATATATGTTCTCATGAGGGT
AAAGGCTATGTCAAATAACTACCAATATGTATATGTAATTATTTTCTATGTGGCATATAC
TAGCTGTCATATTTTCACTTAATAATAAATGCTTTCAGAAATAGGGACCATTTTGTATTT
TTTCTATGTTCTCCATGACACATGTCTTGAGACTATTGTCCCTTCCTATACAATTGAAAT
TATATATGTTTCTGCCACAGTCATTTTCATACAACTGGCCTTTGGATTTCAGGAGACATG
TTTTCTCTTCAAATTCTACATTTTATTATCTTAGCTTTCATACTGTGTTTGTTTTGGAAA
GGGTATTTTTTACTACCTGTGTTCACCTGAAGTCTGTGAGTTTTTAAGGGAGATATTTAT
CACATAGATTTGAGACCCCCAAACAACTTAGCTCTTCTATAACTCAACAGTAATGCCCGA
GCTCAGATAGACTCAGTGCAGTTCATTTAAAAATataaatacatacatacacacaaacat
atatgcatacTTTTTAAAAAAAATAGTGTAATatgaagttgggcccttaccctatactgt
atacaaaaattagctcggaatggatcaatgagggctaaactataaaattcttagaaaaaa
acataagaagaaagtttcatgataatggatttggcaatgatttcttgggtatgacagcaa
aagcataagcagcaaaagtaaaaatagatggattagactacatcaaaattacaaacttct
gtatgtcaaaggatactatcaacaagtgaaatgcacctatgaaatgggagaaaatatttg
ccaatcatttatctgataagagattacaatctggaatacataaagatctcctacaactca
actgcaagaaaacaaataacccagttaaacaattggcaaaggatttgaatagacatttat
ccaaagaagatatataaatgaccagcaagcatatgaaaagatattcaacatgcctactca
ttagggaaatgtaaatcaaaacctcaatatatcactgcccgtctgataggatggctacta
tttaaaaaaaaaaaaaaggaaaataacaagtgtttgtgatgatgtggagaaattgaaacc
cttgtgaactgttgtgatgatgtaaaataatgctgccaccatggaaaacaatattccagt
tcctcaaacaattaaaaatagaattaccttatgatccagtgattcttcttcttggtattc
aaaaacgttaaaagcagggtacacctatattcacagcagcattattcacaatagccagaa
ggtgaagcaacccaaatgtccatcaatagatgaatggataaacacaatgtggcacatata
cagtgtaatattattcagcctttaaaatgaaataacttctgacatgctacgacatggatg
aaccttgaagacattatgctaagtgaaacaagacagtcacaaaaggacaaccacttattt
gaggtatctagaatagttcaactcataaaagagaaaataggatcgtagttgcctggggat
aaaggagggagtgatagggaattgtaaaacaggtatagtttcagttttgcagtatgaaaa
gctctggagattgtttgcacaatagtattaatatacttaacatactaaactatacactta
aaaatggttaagatggtaaattttggccaagcatgctggctcacgcctgtaatcccagaa
ctttaggaggctaaggcaagtgagtcgtttgaacccaggagttcaagatcaacttgggca
acatagggagaacttgtctttacaaaaaaatttaaaaaataactgggcatggtggtgcaa
gcctgtagtcccagctagtttgggaggctggggcaggaggatggcttgagaccacgaggt
cgaggctgcagtgagcttgtgatctgcaccactgcaccccagtctcagtgacagagagag
accctgtctcaaaaaaaaaaagatgataaattttatgttatgtgcattttagcactttaa
ataaaaaaGGCCTAACAAAATGCAGTCAGATATCAATAATAATAAAGAAATGCTTTCCAA
GGTAGTATAATCTCTGCCTCTAAGTATGACCATACATAGGGAAAAGAAGCTGTGATAGGG
ATTCTGAAAAAAGAGATGTAATGTGTATGGGTGATGGGGCAGAGGAGGAGAAGTAAAGAA
AACATCAGAAAGACTGTAGCATCTTAGGTCATTTACATTAGGGTTTGAACcttactaagt
attgctattttgggccaagttcattaaacatcctggtccctgacttctccatgttaagtg
atgatggtataaaccttataagatcatttgagaatgaatttatgtatgtgtgtttgttag
gtatccaatacacagcctggaacaaagaatatactaataaatCATTATTACCATAATTAT
TGCTTATTTTCAAATAAAAATATTTTTGCTTCAAATCAAAATCATTTTCAGCTTTGCAAA
ACAAAGTAGTAATATACTAAAAATTATACTTAATGAATGTAACTCTTATTCATAAGCTAT
TGAATCAAATTATTATAGAGCCTAAAACCAAATAAACCTCTCTATTAGATAACTTCCTTA
AGTAATAGTTTATTTCCCAAACCAAATAAACAATACTCACAGAATACTAAGTATAAAGGA
TTCCCATACTTATTTATGCACAAAAGATAATGTAATGTTAGTTAGAAATGttaaaattta
tatttagagaaaatattgaaagttatataaaataataatGAAAATCTGCAGGTCAAACTA
GAAGAAAACTATTGCTTCTATATTAATAATTGCCCATCACTCCAAAAACTTATTTTTCTA
TCTAGTGCTGTAAAACACCTCGAGACATTCATGCCATTCCTATAGAATTTTAAGTTTTGA
AATATCTTTTATATAGGTCATTTATATAACATAACGTGATTGCTGACCTGGTATTTTTAT
CACTTAGGAACATTTATTCATGTTCACTCAATCGAGTGCACATTGAGCAGTCCCTAAGAC
AAGTTATAATCGCAAACAATGGATAATGTATATGCAGCCTCTAATTTGGAGGCAAACTGA
GAATTTCATCTTTTAAAAATTTTTTAAGTTTATTCATTTCTTTATCCCTGTATTTGATGA
AATAAGAATATGACAACAATCTGAGCCACTTAAAATTATTACTAAAGTATTAATTTTTCA
CACTGGCTTACTATGTATATCTTGCATAACATAATACAAGATCTGTCATTTGTTTACATT
ATAATTCACTTTGACCAAGATATCCTGAAGAAAATTGTAGATTGATTTAATTAAAATATT
ATTGGGGCTTGACTGCAGAACACATGCTTTGAGATGGCTGACAAGACACTTTGCAGAAGC
TTGAGATAACCATACTATTAAATCACATACTAACCAATGTATTTGTTCATGGCTGCATAG
GTGAGCAAAAATGTAAACATCTGAAACATAAAGGTGACATTCTTAAAACGGAAAACTTTT
TGCACTGAGAACATAACTTTCTAAAGTTAATAACAAGGGATCCTTGATTACTACCAGACC
CCTCTGAAAGGGAAAGTGAGGCTGTCAAGCTAAGCATTTTTTACAGGACATAATTTAATT
ACCTATGGATCAATGTGGAAGAATAGGCTGGGATCTGACTTGACATCAATGCACTTTTAA
TATTTCAGATAATGTATTTTACATTCAGTTTTGGAATATGTGCCATGACCAAACATGTTT
TTGCAGAGTAGAACAGAAATCAAGACTGCCATTTCTACTACATGCGTACGCACATATAGG
GTGTATTCAAAAACAGAATTGCCTACTTCCTACATGGTTTTCTAAGGCATTCATTATCTA
TGTGAGCCCCTAAATTCAAGTATAGTCTTGGCATGAGGAAGATTTTTCGATGCCAATATG
GAGATTAAGTACACTATACTTGCTTTATACATGAATTTCCAGCATTTAATAAAGTTCCTG
TCTACCTTCAGTGCATTTTTGTAAGGAGCCCAGAGAGTAAGTTGACCTTGTGAAGTTCCA
TTATCCAGGAGAGGACCAAAGACATGGTTCTGAGGTCGGGCATTTGTTTGGTGTTTCAAC
AATATTGTTTTCATTATAGTGAGCTTAAATAAGCATTAGCAGCCTTTCTATCAAAGAAAT
TAGTCCTTATGTGAAGGACCTATAAATAAAATTGTTATACAGTGGAATAATAGGAGCATG
TAATGAAACTTGATTTCTAGCCAAACAAACATATGGACATTAAAAATAAAAAAAGGAAAA
TGTTCACTACATGGGTCCCATGTGGGATGATTGAAGCCATCCACTAACATCTGGATTCTA
TACATTTAGGAGCACTAGATTCTTTCAGGCAGGAGACTGCTCTTACTATCTAGGAGTGTT
GGATGTGAGAAGATGTGGTTTCTTGCGGAAGAGGAGAGGCTAAGTTTTCAACAGTTATCA
CACTTTGGTTTAACACATTTTAATGGATAGTGTAATATTAAGTGTCATGACATAAGCAGT
GTTAGTAATTACAGCCTTAGCTATTATCTCAAAGCAAGTAATGATACCTCCATTTTGTAT
AAAGAGTGACTTTACAAATATCTGCATGGTTTTAGTTGTCTGTATCAGACCTCTTGTTAA
TTTCATATATTCGTTTTTACTTTCAGGCATTAAGTCATTCAAAACCTTTATGGAATCCCT
AACTGTCAATAAGACATTCTCTTAAGAAATAAAACTATATCACTTTATCTACCAAAACAG
TCCATTCATTCCTAAAATCCTAGAAACAATATTTTCATATACCTCTGAGTTTTCCTAGTC
TTCTGTGACAGTGTAAAGTATCAAAATAGTGAACTATAGTTGGATAGTCTACTTGAACTT
TTTATGAATTTTAAAAACAGTGAAATACCAGTTGCCTGTAAGAGAAATCACCTTAAAAAA
attttaacttctggggtacatgtgcaggatgtgcaggtttgttacataggtaaacgtgtg
ccatggtggtttgctgtacctatcaacccaacacctcggtattaagcccaacatggatta
actatttttcttgatgctctccctcccccacaccccttgacaggccccagtgtgtgttgt
tcccctccctgtgtccatgtgtAAGAGAAAGCACTTCAGTTGTTGTTTTTTTTGTTATTG
TTGTAGCACCTAAAATTGTATTGGTCCATAAAAATGCTAAATAAAAAATAATTCTGTTAA
CTAAAATTTCCCACTGAGTATTTTGACAAGAAGAAATTAATGGTTAAGACAACATAAAAA
GTCAGCTCAGCACAAATGAATATGCACACTCATTGGAAATTTCCTACTACACATTTGAGG
CTGAGAATATTTTAGTGAGCTATTGTGCTAAATAAGTCGTCAGCAGAATAAAATACATGG
ATTACTATATGTTTCAAATTTCACTGTTTAAATATTTTATACTTTATTTTCAGTGCAACG
GAAATGTATCCCTTTCTTTTTCAAGTAACATCGATGTGGATTATATATTAACCAAGCCAT
GACTCTTAACAAAGACTCAGACTCTGTGTGTGGGAGAAAAAAGCCTGGGGAAAAGTTTTC
AACAGTTACCAAAGATTTTGTCAACACATTTTATTGGATAATGTGATACAAAGTTTCATC
AGATAGGTGGTATTAGTAATTACAACATATGACACCATCTCAGAGCAGTAATGGTGACTC
CGTTTTGTATAGAGTTATATTTGTTATCTTGTTGCTCGGTCTACTTTGATAAAGAACTTT
CTACTTTTCTTCTTTTCTCCTTTTGTCTAGTTTTTGTCTGTTTGTTGTTGTTGTTTTGTT
TTGTTtttttcaaatttcaacttagacttctcttcctccaggaagctttctgggaacacc
aagactgagataggctcccctgggttttatcatagcaccttatgcttcctgttttatggc
acctacattataattctttattaatattctcttcacctgtcccacagtcacctcagcaat
ttatgctccattagggcaggactgtctcactggtaactttatccccagcatctagcacaa
tccctggcctagacaagttgcctaatacatgcttattgaatgactgaaGCCATGAATGAA
GGAAAAATAAATGAATGGGACATCTATGCacctggcttttagactttgcaattattgcat
ggcttttagcaaatcactgaatatgtctcagccttagtttcctcaagttccaactgagca
gtgcaagcaagatgatttctgaAAGCTTGGTGGATCTAAACttttttttttttttttttt
ttgacagagtctcgctctgtcgcctaggctggatcgccccggctggagtgcagtggcgca
atctcggctctctgcaacctccacctcccgggttcacgccattctcctgcctcagcctcc
cgagtagctgggactacaggcacccgccaccgcgcccggctaattttttttttttttttt
tttttttttttagtagagacggggtttcactgtgttagccagaatggtctctatctcctg
acctcgtgatctgctcgtctcggcctcccaaagtgctgggattacaggcgtgagccactg
cgcccggccTAAACTTTTAATGTTTCTGTGATGACCCCTTTGGAATAATCCTTTCTTCAG
AGTACTATTTTATTTGCCTGAGATATGTTTTCTAGAACTTCATACACCATGTTGAGGAAA
ACTTGCTTCTATAAGCAAATTGATAGCTAATAATCCAGATATAAAGCCTTTGTTTAGCTT
CTGGGGCCAGGTCTGGAACCACTGCAGACTTTGTACATACTCTCTGCTCTACAATGTTGA
GATCATCAGAGAAAATCAAATAGAAAATAATAAAATAAAATAGGCCCTTACTTTACCCAT
ACCAGCACAGATAAACAACAATATAAACCTCAACTTATTTAAAATTGTCATTAACCATTT
TAAAAATAAAACAAGATAATTGGACTGTGAAGATGAACATATGATCTCATTACTATTGTT
TAGGTAAATATGTTTTGGGCATTTTCTATATGAATTCACCTAAAACGTAATCAGAGAAGA
TACTATTTTTAAAATATGGCAAATATATCTTGAGTATAGAATGACTGACCTTGAGAAGGT
GTTCAAAGATGTGTGGATTATGTGCTGATGAGGGTTTGTCCCAGGAAATTTGTGCATCAG
GATAATTACTTTAATTATTTTCTATTTCTCTGTCATAACCCCCCTCCTATCCCTCTCCTT
TCTGATAGCCAGGGAGACTATCAGATGataatagctaacattcattcaggatttactttg
tgtcaggcactgtgccaggaaatatattattatttccagtttacaaattgggaaattata
aaataaatgagagagctgggatttgaacatacgctatctgaacaaagcccagatgtgcag
ttactactgtgctGCCTTGGCAACCTGCTAGCCCTTAGtgcatttccagaatccagcaca
ggtcctggtacacagtaggtactaagtttatgtttgctgaattaataagtTAGTAAATGG
ATGAGTAGGTAGCATTCCAGAAGTAGAAGGGAAGACCAGAAATATGAAGATACTTCAGAG
AGGTGGTCAAGATGACAATGAAATTTTCTTTATGGAAGAAGCACTATCGGGATATAGAGA
AAAATTTTTGTTCATAGAAGTATGTTTGTGATTTGCAATGTGTGTGTGTGTTCTCTTGTG
TCAGCACATATAATAGTTTAAACATAATTAGATCTAAAGCTCAAAGTGAGATTTAGGTAT
TATATTCCAATTTATAGTCAACTAAATGTGACAATATAAACTCCTGACAAGTAAGGATTA
TAATGGCAATCTTGGCAGATCTTCAAGTATGCTGCTAGAATACATCACAATATTTTAACT
CTCTCCATATTTAGGCCTGGAATAAAGTTAAATTACAGCATTTTCCTTACAGACATTTAA
TCCAATAATTATTACTGAATCTGTTCAGTTGCTCATTTTTATGTGATCACTAGACTTTTC
CCTGCTCATCAGATGGTAATCAACGGATTTGCCGAAGATTCAGTGAGATGCAATGTTTTT
ACCTAGGGTGAAGAAAAGGTCACAGTATTTCTACTATCATTAAACCTTGTCAAACAATGA
ATCCAATGGAAAACACAATATGATGCAGTCTGAAATGTTGAGGTCCTGGTTCTAAGACAC
ATGGAAAAATATAAAGTTGATTTCATAGCATATTACACTACAGTTGTATGTCTGTGTGGT
TTTCATAGCCCAGCTGGGAAAGAGTGGCTGCTGGAAGACTTTGAAATCACGTGTGCCCTT
GTACATTGTCCTGGACCTAAGAATGGCAATGGAAGTAAATTAGTGAAGTATGTCATGGAA
ATGGCCTAGAGAAATATAACTTATAAATATCTGCATATTGAAAATACATACTTTTAAACA
AGCATGGAAAAATCTTTAGAATTCTCAGTGGTATAGCTTTAAAATGAAACTGACATGACA
AAGTGACAGACCTAGGGTTTTATATAATTTTGGAAGATTTTCTACAAAATGCATTGAAAT
AAAATTCCATTGCATAATGACAAAACTATGGTCCACACGCTTAAACTGGAACATGTACAG
ATCCTTAAGTTTATTTGTATATAGGCTAATTTCCCTTCCCATTTATGGTTATTTGAAAAT
ATTGTTAAAATTTAAGCAGAACTATAATATCAAGAAGAAAATAAGGAAATAACTTTTTGC
TCCCTATGATTTTAAATTATAAAAGCCAAATTCCCCAAAATGAATACTTTAGCACTAAAT
TCTCATGTTTCATTCTTTTTCAATAAAATTGTTTTCAAGTAGTTCAAGTAATATTTATTA
TGTACGGACAGTACACTATAGTTGAGTTCCAAGAACTAAGAAAATTGGGTGGTCTTTtgt
gtaagagactgcctaaattttccaattccattctctcttcctgtgcacacggaagactac
attggactctttcccaatggaatgtgggtacaaatgatgtccaccacttctaggcctgat
ccttaaaaTGTCACctgggtgcagtggcctacatctatagtccagctattcagggacgct
taggcaggaagatcacttgagcccaggggttcaaggctgcagtgaactatgatcatgcca
ctgcactccagcctATCTCAAAatatctatatatatctatatctatctatattatatata
taaataaatatatataAtctctctctctctctctctctctctctctctctctctatatat
atatatatatatatatatatGGATTTTTCATGATATTTCCACTGTTGACATGGCCAGAAG
GAAAGATATCCATGATGGTGATGCCACTAAATAGAAGCATCTTGGATCTTACTATTTGGA
GTAGAACCACACAAGGAGAAGCCATCCAACCTACATAAGACTATGAC
>chr16:85667520-85667738+
GCATGAGCCATGAGCCCAAGTCCCCTTCGCTAGGGATGCTTTCCACCGCGACCAGGACCA
CCGCCACCGTCAACCCCCTCACCCCCTCGCCGCTCAATGGCGCCCTGGTGCCCAGCGGCA
GCCCCGCCACCAGCAGCGCGCTGTCGGCCCAGGCCGCGCCATCCTCCAGCTTTGCCGCCG
CGCTGCGCAAGCTCGCCAAACAGGCGGAGGAGCCCAGAG
>chr14:88883055-88904247+
ATGCAGACCAACAACGAAGAGAGAAACTCAAAAAGGAATTAGCACAATGTGAAAAAGAGT
TCAAATTAACTAAAACTGCAATGCGAGCCAATTATAAAAATAATTCCAAGTCACTTTTTA
ATACCTTACAAAAGCCCTCAGGCGAACCGCAAATTGAGGATGACATGTTAAAAGAAGAAA
TGAATGGATTTTCATCCTTTGCAAGGTCACTAGTACCCTCTTCAGAGAGACTACACCTAA
GTCTACATAAATCCAGTAAAGTCATCACAAATGGTCCTGAGAAGAACTCCAGTTCCTCCC
CGTCCAGTGTGGATTATGCAGCCTCCGGGCCCCGGAAACTGAGCTCTGGAGCCCTGTATG
GCAGAAGGCCCAGAAGCACATTCCCAAATTCCCACCGGTTTCAGTTAGTCATTTCGAAAG
CACCCAGTGGGGATCTTTTGGATAAACATTCTGAACTCTTTTCTAACAAACAATTGCCAT
TCACTCCTCGCACTTTAAAAACAGAAGCAAAATCTTTCCTGTCACAGTATCGCTATTATA
CACCTGCCAAAAGAAAAAAGGATTTTACAGATCAACGGATAGAAGCTGAAACCCAGACTG
AATTAAGCTTTAAATCTGAGTTGGGGACAGCTGAGACTAAAAACATGACAGATTCAGAAA
TGAACATAAAGCAGGCATCTAATTGTGTGACATATGATGCCAAAGAAAAAATAGCTCCTT
TACCTTTAGAAGGGCATGACTCAACATGGGATGAGATTAAGGATGATGCTCTTCAGCATT
CCTCACCAAGGGCAATGTGTCAGTATTCCCTGAAGCCCCCTTCAACTCGTAAAATCTACT
CTGATGAAGAAGAACTGTTGTATCTGAGTTTCATTGAAGATGTAACAGATGAAATTTTGA
AACTTGGTTTATTTTCAAACAGGTTTTTAGAACGACTGTTCGAGCGACATATAAAACAAA
ATAAACATTTGGAGGAGGAAAAAATGCGCCACCTGCTGCATGTCCTGAAAGTAGACTTAG
GCTGCACATCGGAGGAAAACTCG
>chr7:104678573-104681470+
GTCTATTCTGGATAAGCAGGTTTTGTGAAGACATTTATTCTTTCTTGGACCTCAGATTTA
CCAGACATCTCATGGGTTTGTGGATGCACTTAGATGTTTGCAATGAGCACTGTGGCTGGC
ATGCCCCAGTGTTTTGGATACCAATGCATAGGACTCCATAGTAATCGAATTTACCAGAGG
CGAACGTCATGAGCATAGTGATCCCATTGGGGGTTGATACAGCAGAGACGTCATACTTGG
AAATGGCTGCAGGTTCAGA
>chr9:37424842-37426651+
CTGTGAGGTGGAGCAGTGGGACTCGGATGAGCCCATCCCTGCCAAGGAGCTAGAGCGAGG
TGTGGCGGGGGCCCACGGCCTGCTCTGCCTCCTCTCCGACCACGTGGACAAGAGGATCCT
GGATGCTGCAGGGGCCAATCTCAAAGTCATCAGCACCATGTCTGTGGGCATCGACCACTT
GGCTTTGGATGAAATCAAGAAGCGTGGGATCCGAGTTGGCTACACCCCAGATGTCCTGAC
AGATACCACCGCCGAACTCGCAGTCTCCCTGCTACTTACCACCTGCCGCCGGTTGCCGGA
GGCCATCGAGGAAGTGAAGAA
>chr18:12999420-13030607+
TGAGATGGAAGATTTTCGAGGTATAGCAGAAGAATCATTTCCAAGCTTTCTCACCAATTC
ATTATTTGGTAACAGTGGGATTTTGGAAAATGTCACTCTTTCTTCAAATCTTGGCTTGCC
TGTTGCTGTTTCTACACTTGCTAGGGATAGATCCAGCACTGATAACAGGTATCCTGATAT
CCAGGCATCTTACTTAGTAGAAGGGAGATTTTCAGTTCCATCCGGGTCATCTCCCGGAAG
CCAGAGTGATGCTGAACCAAGAGAGAGGTTACAGCTTAGCTTCCAGGATGATGATTCTAT
CTCTAGGAAAAAGAGCTATGTGGAAAGTCAACGTTTGTCAAATGCTCTCAGCAAACAGTC
AGCTTTACAAATGGAGACAGCAGGACCAGAAGAGGAGCCAGCCGGAGCTACAGAATCCTT
GCAGGGCCAAGATCTCTTCAACAGGGCTTCACCACTGGAACAAGCACAAGACTCACCTAT
TGATTTTCATTTACAGTCATGGATGAATAATAAGGAACCCAAGATTGTTGTGCTTGATGC
TGGAAAACATTTTGAAGACAAGACTCTAAAGAGTGACCTAAGCCACACTAGCTTATTAGA
AAATGAGAAACTTATCTTACCGACAAGCTTGGAAGATTCTTCTGATGATGATATTGATGA
TGAAATGTTTTATGATGATCATTTGGAGGCTTATTTTGAACAACTGGCAATTCCAGGAAT
GATATATGAAGACCTAGAAGGACCAGAACCTCCAGAAAAAGGTTTTAAGTTACCTACAAA
TGGTCTTAGACAGGCAAATGAAAACGGTAGCTTAAACTGCAAGTTTCAATCAGAAAATAA
CAGCTCTCTGATTTCCCTCGACTCACACTCTTCTGAAACAACTCACAAAGAGTCTGAGGA
AAGCCAAGTTATTTGTCTACCTGGGACTAGTAATTCTATAGGTACTGGAGATAGTAGAAG
GTACACAGATGGTATGTTACCATTTTCCTCTGGTACTTGGGGAACTGAGAAAGAAATAGA
AAATTTGAAGGGTATTGTTCCAGATCTTAACAGTGAATGTGCAAGTAAAGATGTTCTGGT
GAAGACCCTCAGGGCTATTGATGTGAAACTTAACTCTGATAATTTTCATGATGCAAATGC
CAATAGAGGTGGTTTTGATCTGACTGACCCTGTAAAACAGGGGGCAGAGTGTCCTCACCA
AAATAAGACAGTTTTGCACATGGATGGATGTTTAGACACTGAGACTCCTACGGTGTCCAT
TCAAGAAAATGTGGATGTAGCCTCTTTGAAGCCCATTAGTGACAGTGGAATTAATTTCAC
TGATGCCATTTGGTCACCAACTTGTGAAAGGCGAACATGTGAATGTCACGAGTCCATCGA
AAAGAATAAAGACAAAACAGATCTCCCACAGAGTGTGGTCTATCAAAATGAAGAGGGTAG
GTGGGTCACAGACCTTGCCTATTACACATCTTTTAATAGCAAACAAAATTTAAATGTGTC
TCTAAGTGATGAGATGAATGAAGACTTCAGATCTGGTT
>chr3:145838899-145842016-
ATAAATTATTAGTCATAACTGTAGCAACAAAAGAAAGTGATGGATTCCATCGATTTATGC
AGTCAGCCAAATATTTCAATTATACTGTGAAGGTCCTTGGTCAAGGAGAAGAATGGAGAG
GTGGTGATGGAATTAATAGTATTGGAGGGGGCCAGAAAGTGAGATTAATGAAAGAAGTCA
TGGAACACTATGCTGATCAAGATGATCTGGTTGTCATGTTTACTGAATG
>chr19:5604594-5604947-
GTTGTCGGGGCCAAAGTGGTAACGAACGCCCGCAGCCCGGGGGCTCGATGCTATGGATTC
GTCACCATGTCGACATCTGACGAGGCGACCAAGTGCATCAGCCATCTCCACAGAACTGAG
CTGCATGGACGAATGATCTCCGTAGAGAAGGCCAAAAATGAGCCTGCTGGGAAAAAGCTT
TCCGACAGAAAAGAGTGCGAAGTGAAGAAGGAAAAATTATCGAGTGTCGACAGACATCAT
TCTGTGGAGATCAAAATTGAAAA
>chrX:76907604-76912143-
TGAGCAGTGAAGATTCAGAAGATTCTGATTTTCAGGAATCAGGAGTTAGTGAAGAAGTTA
GTGAATCCGAAGATGAACAGCGGCCCAGAACAAGGTCTGCAAAGAAAGCAGAGTTGGAAG
AAAATCAGCGGAGCTATAAACAGAAAAAGAAAAGGCGACGTATTAAGGTTCAAGAAGATT
CATCCAGTGAAAACAAGAGTAATTCTgaggaagaagaggaggaaaaagaagaggaggagg
aagaggaggaggaggaggaagaggaggaggaagaTGAAAATGATGATTCCAAGTCTCCTG
GAAAAGGCAGAAAGAAAATTCGGAAGATTCTTAAAGATGATAAACTGAGAACAGAAACAC
AAAATGCTCTTAAGGAAGAGGAAGAGAGACGAAAACGTATTGCTGAGAGGGAGCGTGAGC
GAGAAAAATTGAGAGAG
>chr8:141889570-141900868-
AATATGACAGATACCTAGCATCTAGCAAAATAATGGCAGCTGCTTACCTTGACCCCAACT
TGAATCACACACCAAATTCGAGTACTAAGACTCACCTGGGTACTGGTATGGAACGTTCTC
CTGGTGCAATGGAGCGAGTATTAAAGGTCTTTCATTATTTTGAAAGCAATAGTGAGCCAA
CCACCTGGGCCAGTATTATCAGGCATGGAGATGCTACTGATGTCAGGGGCATCATTCAGA
AGATAGTGGACAGTCACAAAGTAAAGCATGTGGCCTGCTATGGATTCCGCCTCAGTCACC
TGCGGTCAGAGGAGGTTCACTGGCTTCACGTGGATATGGGCGTCTCCAGTGTGAGGGAGA
AGTATGAGCTTGCTCACCCACCAGAGGAGTGGAA
>chr13:33091994-33101669-
AATTCTGCTTGGTCAGAATCGTGATGGCATTGTGTTCAGCACTGATGACTATTTTCACCA
TCAAGATGGGTACAGCAAAACAAGCTATCGATCAGGGAAGATCTCCAGTTATAATAGATA
ACACTAATATACAAGCTTGGGAAATGAAGCCATATGTGGAAGTGGCCATAGGAAAAGGAT
ACAGAGTAGAGTTTCATGAACCTGAAACTTGGTGGAAATTTGATCCTGAAGAATTAGAAA
AGAGGAATAAACATGGTGTGTCTCGAAAGAAGATTGCTCAGATGTTGGATCGTTATGAAT
ATCAAATGTCCATTTCTATTGTAATGAATTCAGTGGAACCATCACACAAAAGCACACAAA
GACCTCCTCCTCCACAGGGGAGACAGAG
>chr5:142434004-142437312+
ACCCCAAGACTGCTTCTGAGACAGAAACAGATATCTGTGCTGAATGGGAGATAAAGACCA
TCACTAGTGCTCTGAAGACCTACCTAAGAATGCTTCCAGGACCACTCATGATGTACCAGT
TTCAAAGAAGTTTCATCAAAGCAGCAAAACTGGAGAACCAGGAGTCTCGGGTCTCTGAAA
TCCACAGCCTTGTTCATCGGCTCCCAGAGAAAAATCGGCAGATGTTACAGCTGCTCATGA
ACCACTTGGCAAA
>chr12:116668338-116675510-
GCTGAACTCACGGGAATCAAATGGCGTAGGTACAATTTTGGAGGGCATGGGGACTGTGGA
CCCATAATTTCAGCCCCAGCCCAAGATGATCCAATTCTGTTAAGTTTCATCCGCTGTCTG
CAAGCTAACCTGCTTTGTGTATGGCGTCGTGATGTCAAACCAGATTGCAAAGAGTTATGG
ATATTCTGGTGGGGAGATGAACCCAACCTAGTGGGTGTAATACATCATGAACTGCAGGGT
AAGGTTTCTGTTTTTTTCTTAAAAATTATTTGCATCATATTTTTTTGAACATTGATAAAT
TTCAAACAGATTATTAAGACTTGTCTAAAAGAACGATCTTAAGTGTTTCATGGATGTCTC
TCTCAAAAGGAACATTCTCACCCCTCTTCCTCCCATCCCTGTTTTTTTTTCCTAACTCTT
GTCCTTTTCCAGTTATGCTGAGAATCAGAACCTTGTGAACCGCTGCTGTTAAATGAGAGT
ATTGTGTCTCCTGGGTGCGGTGGGGTGGAAACCAGGCTAAGATCCACTGTTTTTAAATGA
TAGTGAATTGTGAGTAACTAACAAGACAGTGAATTGAACAGTTACTGTTTTTTTCCTTGG
ACTGTGGTTGTTATGGTTCACTGCCAGCTGAACTCTTTGGTGGAAAATTGGAGAGTGATA
CAGAAATTTAGTTTTGAGCCTAATTGGACAAAATTGTGAGATTACATTGAATAGTATTTT
GAGGAAAGATGAATATATGGGATCTGGTCTGAATTGGGTGTAGCAAATTTTCTTTTGCTT
TTATTTCTGTTTTTCATGTAATTTGGTGATTCCAGGAAACATTGGCTCCGGTGTTGCCTG
ATTTTTAGCTTCAGATTGCATCTGATATCTGGAAACTGAATTAATGTAAGAGTTTCATTT
TTCTGTGCTGCTTTATATATTTACCACAGTTTTATGAGCAGGAACTTTTATCAGTTGTCT
TTGAATTTCTGGTAAAAATTTTTACCTTTTTATCTAAGTGTTTCTATTTAGTATGCAAAG
GGATTTTCTCAAGCAAGACTAATTCTAATCTTTAGTTAGGGTATTAACTCTTTTTGACTT
AGTCTCTTAGAACCATCTTTTATTATCTCCAAACTATATTGTGTTAATCTGTGTCTGAAA
AATTTCAGATCGTGTTTGAAATGTTTTGTTACTTGATGTTTTTAATGTTTTTTTTTTTTA
AAGGAAGGAGTAAAACTAACTGTAATGTATGTTCGAGGCTCTGTTCTAAAGCTTTTACAT
TTGCCTGAAGGATTTCCTGCCAACTTTTGCTTGACACCTTGCTAGTTTTTCTTGGCAGCC
ATTTTTTATCTGTGATATCTCCTGCCACAGCAGCCAGAGGGCGGTAAACCACAATGGACT
AATTGAACTGTTTACTTTATGGTCCATTTGTCTGTTCAGCTCAAACCTTTATCCTGATAT
TTTTTAGGGTATTTGGTCTATAAATAAGAGAACCATTGTGGGTGACATTGCTTGCTTAGC
TGGGTAATCAGCAAAGTCCCAGAACTTAACATTCATCTCAAAGCCTGTTCTATGTAGTTA
GCAGTTAACTTAGGTAAAATTAGAGTTTCAGAACATCTGGATTCTGTTTATCAGAATTTT
AAAAATAAGATGTCACCTAGAAGATAATTACAACATTTTTGTTTGTCCATTAAAATATGA
AAACATATTTTTACTTTTTTTCCCTATGTAGTAGAGAGGTATAAAGCTTTTTAAAAAGTG
TCTTTCTTATCTTTCATGATTGTTTCTGACTGTCATCTTCTGTTTCTCTGTATTAATCTC
TTACGTTTTAGCTTTTTGGTCTGCTCTTTGTTAGTGTGGTACATATAATTTTGTAATGAT
GAGGAAACCAAACCCAACTGCTAATGAGGGTTATTTAGTTGATAATATAGAATAAATTTA
TTTATCTATGCCAACGGAGAAAATCGTCAGTGTTCTTAGAAATAGCTTATTAAATTATTG
TGTTATTTTTCATGGGCTTTGTTACTGAGTTAACAAAAAGGAGTAGGGCATTTAAATTTT
GGGATAGTTGCTTTAGATTGCATGTGTAAATTAATATCTTAAGTATTTTTTGGTAAAGAG
TTAAGCAAAGATTGAATTATTTTTAGATATTTTTAAAATTACAGAAACACTACATTTAAG
TTAGAAAATTAGGAAAACAGTCATCATATGGAGAGAACAAAGAAATAAAAATACTGAAGT
CTGAAAGAGTTTTAGATGTTTTATGTGTAAATGAAATTGGTACCATACAGTTTTTCTAAT
TTTCTAATTAAATGTAGTATTGTGAATATTTTCTCTTGGGAATGATTACTTTTCTTTGGA
GTTTGATAGTGGTATAAACTGTTTATATTTTGTATTCTATCAGGAAAGTATTACAGTAAT
GGAATAATTATAATTTCATTGAGTGCGTCTCCTCTTTTTAATATGAATTTTGAGCAAGTT
TTTAGATTCATTTATATGAAGTGTCCATTTTTGTAGGTAAAAGTAGTTGAAAAAGGTAAT
GTATGGTTCAACCTAATAACAGAAAATATCTAGCCTTAATTAGAAAAATAAGTCATAAAG
ACAACTTTGTTTCAAATAAGGGGAAATACGATAGCAGTCATGAAAAACTGAAGGATACAA
AGAGAATATTTTAATTGGTAGCCATACAAAGTGGAGATATTTTAGAATCTATTTCATTCT
CTAATATATTTGAGTCATTTTATTTTGGGTAAAATAAATTATAggcggagcatggtggct
cacgctggttatcccaacactttgggaggctgagggggcccaaatgcttgaggccaggaa
tttgagaccagcctgaccaatatggtgaaaccctgtgtttacaaaaaataaaaaaaaaaa
attagccaggtgtggtgacgtgcacctgtaattccaactactcgggtgactggggctgga
ggatcacttaaacccaggaggccaaggttgcagtgagcagagataatgccactgcactcc
atcctgggcaacaaagtgacacctgtctcaaaaaataaaataaataaaTAGTAGCAGAAT
CCTTTTAGCAGGCTTTAATGTTAAGCATGAGATTACCATTATTTGTAACATTTTTTAAAT
AGGGACATTTTACTGTTTCTTACATTGCTGCTTATTTATGTTATTTGGCATTTCCTggct
ggtcacggtggctcacgcctgtaatccctgcactttgggaggcctaggcaggaggatcac
ctgagttcaggagttggagaccagcctggccaacatagtgaaaccccctctctagtaaaa
ataaacaaaaattagctgggcatggtggtgggtgcctgtaatcccagctactggagaggc
tgagacaggacagtcgctggaaaccgggaggcagaggttacagtgggctgagatcacgcc
acagcactctgctgggcaacacagcaagactccatctcaataaataaataaataaataaa
taaataaataGCAGAATCCTGTTAGCTGGCTTAAATTAAGCATGACATTACCATTATTTA
ACATTTTTTTTAATAGAGGCATTTTATTGTTTCTTAAATTGCTTTTTAGTTATTTGGCAT
TTCCCTTTGTCTTCATAGCGTACTCCAAATAGCGTCCTACCAAGAAACCTCACGGTGAGA
TGTAATACCAAAGCAACCATCTTGCATTTAAATGTATAAAGTATCCCATAAAATGAGAAT
AATCCTACAGGGTACACACACAAGTTAGTTTTATGATATTATACTTTTTGTTTAATTGCT
TGACATATCTCTGAAATAGTCTGAGAGAAGGCTATAACACATTTATAATCTGTCCTTGTC
ACTTGGATAAACACTTGGGTTCCTGTCTGGGGAATTGTTAATGCgtgtggtgtagtgatt
cagagcacgggctctgggttgcttgggtttgaatgcttgcatagtcactagctgtgtatt
cttgatctaattatttaacttaaactgtgcctcagttttctcactgtgaattaggTTATG
AGGTTAAGAAAAATTAAAAGTACTTAGAGCAGCATATATAGCAGTTAATCTATAATTGTA
ACTATTGCTACTGCTACTGTGCAAAGACCTACAGGCTGCGAATGAATTGTGGCAAGAACA
GGTTACCTGGGGCTTAGGGTAGGAGTGAAATAGTCTCCCCTCTAAAAGGCTGAGTAGGTG
GGTCATAGTATGGAGTACACAGAACCAAGGATAAGACATTTAGACTTAATTTGATAGATT
TTGAGGAATTAAACATTTCTGATCAGGAAAGCGATATAATTAGGAAGATTAACTTAGTAA
TAATACAGGATTAATGTGTACAGGGAAACCATAATATTGTGATTTTAAAATTCTAAATTG
GAATATAAACTTAAATATTCTGTTCAGGATACAGATGtatttaaattaaaaatactaatg
attatatactataattcatattaataGTCTTTAACACTTTTATTATACCTTTGCTGTTTT
GGCTTGACTAAATTCTACATTTTAATTTAAGTTTTAGAGATTAATACAGTGTGCTGAGTG
GACTTCTCCTAATCTACCAAACAAATACTTCTTACttttttttttttttttttttccttt
agacagagtcttgctctgttgcccaggctggagtgcagtgatgcaatcttggctcactgc
aacctctgcctcccgggttcaaatgattctcctgcctcagccttctgagtagctgggatt
gcaggtgtatgccaccacacctggccaatttttgtatttttagtagagatggggtttcac
catgttggccaggttgatctcaaactcccaacctcaatcgatccgcccgcctcggcctcc
caaagtgctgggattacaggcgtgagccactgggcctggcAACAAATGCTTTTTAAATAA
ACACAATATTCTCGCCAATTCACTGCCTGTTAGTTAGTGGTGGGAAAGACATGCAATCTG
GAAAACCCAAAATAGTACAGAGAGCAAGCACAGAACTGCCAATTGCTTGCCCCAAAGCAT
TACAAATCTCTGGTCCAGAAGGAGAAGTATCAGATTCAGCCTAGTATGTGCTTAAGAATG
TTTGTCGAATCAGTTAATGAAACGTATTTTATGAGGTTCTAATGTAGCGCAGTATTGCAC
TCCCGGCAGATTGACTTATAATAAATTTGTGAAAATTTTTAATGATTTGATAATGCGAGG
ATATTGAAGCCTAGTTAAAATAAAGCATATTATTTCTGGTTTTAATTCCCAAGGGGATAG
AAATAGCCAATTTTTGGGGTATATTTTCTACCACAAATATTTAGCACTAAATATGCACTG
TCTACAATTTTAAAATTTATGTTGTCTCTTTTTTTGATTATTAGACATATAAATTAAGGA
TACATCTGTACAACTCTAAAAATGATTGTCCCTATAACAGTATCAGAAGTCTTCTGAATT
GGTTTTATTGTCAGTGCAGGGGTAGATTGGCAGTTATTACCCTTTGTTGTGAATTTAGAG
ACATAAATATTGCTTTTTCTATTTTTAAGAGTGCTGCCACCTGTGCCAGGAGGTGTGGGC
GATTGTAAAAACATTAGACATAAGAGAGCCTGGAAAAATGGATCTGTTTTCTGACAGTGA
CCACGGTGTAAGATAATTTAAGATACTAGTACTATTGTTTATTGAACTCATTGCAAGTGG
GCATTTTGTAGGAGTGTGGGAAGGCTGGATTTTTTTAGTTTTGTAATCTGTATCTATAGA
TTACAGTCTACAATTCCAAATGGTGGGATTGATAAAACCTTTGTTTAGATAACTCCAAGC
AAGAACCTAGCTTCTCCACTCCTCCTAGCtttttatttttaaatatatttaCACACTtat
atgcatatgcctctttttccacctaaactatttgaggcaattttcagacttcacggacct
ttgcccctaaatacttcagcatttaagtcctgtgaatgagaatgtgaagcactcttttac
gtaaccagagcacttttggcatgctcaagaaatttaatatcgatataattaaattatcta
atatttagtccatattcaaatttcccaattgtcttagcaataccttttatagttttctct
ctctctgatccagaatgcaatcaggatcacacatttttagatggcttgtgtcctctcatt
tagaatattcctgaagttgtcttggggatcaatgatattgatgttatttgaagggagcag
tttagttgtcctgtaaaatatcccacattttgaatttgtctaattgttttcttacagtta
gagtcaggataaacatatttggcaagaatactgagtaggtgatgttgtgtcctttccacg
gcatcacatcagaaacaggtcatgtcagtttgtctcaatattgatggtactgagcttgat
cccttgattaaggtagtgtctgccagatttctccagtgtaaagatatcctttccttttgt
aattgttaagtaaatttgggatgaaactttgagattgtgtgaatatctctttcctcaAAA
GAGCCTAATTTTGAGCCTGTTTAAACCAACCGAAAAATTCCGGAATCACCTGCTTTTAGA
AAATCAGTTGAGATCACATGAAGACTGCATTTTTAAGTCACAGCAGAGTTCAAGAGGAGA
AGAGAATAAAATATTGAAGATCTACCAAAGGCAAATTATAATGGCAATGTCACACTATGA
AAATGAATAGCCCCTATTGCTTAGCATACCTAAAAAGAGAAGTGTTGACATTGAATTTTC
CAAAATCATAGACAATAATGTATGTAGGAATATATTACTGTGTATCTTAGAGTCTGTGAA
CTTTCAATTGATTTTTGATGGTTTCTGGTTATCCTTAACTAAATGGTAAAAATAATTTCA
TCGGTATTATACATGAATTTATTATCAGTTGAAATTAAAAAATTGCTTTCTGGAAAAGTA
ATGACTATTTTATATATAAATTGACAGGAATAAGATTATCTCTTGTCATTTTGAAAATTT
CTTTCAAGGAGAAAATCTGATCTTTGACTCATTTTCACTCTGTTTTTCTATCTTTTTTTT
TAGTGGTATTAAATTTGTGAGTCATTGAAATTAATCCCTGACTGAATTGGAAAGGAATTG
TATTTGCAGTATTTGGATTTATTTATTTTTCAG
>chr3:171965323-171969331+
GTGATTGAAGATAGTACTGGAGTCCGCCGGGTGGTGGTCACACCCCAGTCTCCTGAGTGT
TATCCCCCAAGCTACCCCTCAGCCATGTCTCCAACCCATCATCTCCCTCCCTATCTGACT
CACCATCCACATTTTATTCATAACTCACACACGGCTTACTACCCACCTGTTACCGGACCT
GGAGATATGCCGCCTCAGTTTTTTCCCCAGCATCATCTTCCCCACACAATATATGGTGAG
CAAGAAATTATACCATTTTATGGAATGTCAACCTACATCACCCGAGAAGACCAGTACAGC
AAGCCTCCGCACAAAAAACTGAAAGACCGCCAGATCGATCGCCAGAACCGCCTCAACAGC
CCTCCTTCTTCTATCTACAAAAGCAGCTGCACAACAGTATACAATGGCTATGGGAAGGGC
CATAGTGGTGGAAGTGGCGGAGGCGGCAGCGGTAGTGGTCCCGGAATTAAGAAAACAGAG
CGACGAGCAAGAAGCAGCCCAAAGTCGAATGATTCAGACTTGCAAG
>chr12:102433646-102439897-
AAACTGGCAGACCTTTCACTTCGTATCCAACAAATTGAAACAACTCTCAATATTTTAGAT
GCAAAGTTGTCATCTATCCCAGGCCTAGATGATGTCACAGTTGAAGTATCTCCTTTAAAT
GTCACCAGTGTCACAAATGGAGCACATCCTGAAGCCACTTCAGAGCAACCACAGCAGAAC
AGTACACAAGACTCTGGACTACAGGAAAGTGAAGTATCAGCAGAAAATATCTTAACTGTA
GCCAAGGATCCAAGATATGCCAGATATCTCAAAATGGTTCAAGTG
>chr7:99952766-99953427+
gcatagcgcgctggctaggactccagtaccgtgaagggaggcagtgagagcagacatctg
tgcctcattcctgatctcaaggggaaagcaAGAACAAGGTGGGTGCCAAGGAGGGGCAAG
GGGCTGGGGCAGGCATAGACGTGGCTGGTGAGGAAAGGAGGATAGTTGTTGGGGGAAGGT
GGGGACATACAAGCAGCAGTTCTCAAAATGGGCAGGGTCCTGGCCCCCTCCCTGCCTCTG
CTGAACACTGCATCCCATGCCTCTCCCATGGCCACCTGCTGGGCTAACGGGCTGGATTTA
GACTCTGCCCATGTTGGAATCATGCCCTCCTCCAGGGCCGGTGCCTCCCAAAACCCCCCT
CTGAGAGAGAGCCACAGCCCCAGGCTTAGCCCCAGGCCCTGTCACTGCTGTTGGGGGAGG
GAGGATGAACCATCCGGGAGGCCTCACACCATTCCAGAGCAGAAATCCTGACACAAAAGG
AATCTCCCATGGGGGTTCAGCTGGGTCCAGAGCCCGGAAAGTGACATAAACACGCACCTT
GCATCTAAGGAGAATGCACGTGGCGGTACCGGGCCTGAGGCCCCTGGGGAGTATGTACCC
TCCAGAGCTACCCAGAGGCTGTTGGCTAAAAGTTCTATGTGGCCCCCTCCTTGGGCAECC
TG
>chr5:2141430-2497305+
GGCTGGTGAATTACCAGATBTCCGTCAAGTGCATAACCAGTTCAAGTTGGAAGTGTGTc
TTTTGAAATSAG罙AACAAAGTCGTGGACAECCAGGCTGGGACCCAGGGCCAGcTGAAGG
TGCTGGGTGCCAACCTCTGGTGGCCGTA肅TGATGCACCQACACCCCGCCTACCTGTACT
CGTGGgAGGATGGTGATTGCTCACACCAAEGCTTGGACCCCTBCCAGCCTGTGACCTTT
GTGA肅AACTCCACCPACGCAGCAGACAAGGGGFCTCTGTATGTGGATGTGATCCGTGT
@ACAGCTACTACTCTTGGTATCGCAACTACGGGCACCTGGAGTTGATTCAGCTGCAWCPG
奧CCG肅CIGTTTGAGAAC訥GTGTAAFACATCACAADCCCATTATTCAGAGCGTGTATGG
AGTGGAAACGCTTGTAGGGTTTCACCAG
>chv20:2944918-2945848+
ATAAGCAGGCTTCCTGGTTCATTCtTGTTCTGCTcGGCAGtGGTCTGATATGTGCAGT
GCCAACAATGCTACCACAGTTGCACCTTCTGtAGGAATTACAAGATTAATTAACTCATCA
ACEGCAGAACCAGTTAAQOAaGAGGCCAAACCTTCAAATCCAACTTCTTCACTAACTTCT
CTTTCTGTGGCACCAACATTCAGCCCAAaTATAACTCTGGGACCCACCTATT\AACCACT
GTCATTCTTCAGACTKTGACAATGGGACCACAAGAACAGCAAGCACCAATTCTATAGOC
ATTACAATTTCACCAAATGGAACGTGGCTTCCAGATAACCAGTTCACGGATGCCAGAACA
GAAcCcTGGGAGGGGAATTCCAGCACCGCAGCAACCACTCCAOAAACTPTC肅TCCTTC
G
>chr7:61?149:-65751696+
AGTGGAAGITBTACAGACCaAGTAATCAAGCCAGTCAATGTAGGAGCTCTATCAAAATG
GGTTGGGAAGATACCGCCAGATGTTTTACAAGACATGGCAGTGATTGCTCCTATGCTTGC
CAAGCTTGGATATGACCCATATGCCAACCCACCTAACTACGGAAAACCTGATCCCAAAAT
TATTGAAAACACTCGAAGG
>chr15:25650608-25657118-
GTTAAAAATCTGTAAGAGCCTGATTTTAGAATTCACCAGCTCCTCAGAAGTTTGGCGAAA
TATGAGTTATTAAGCCTACGCTCAGATCAAGGTAGCAGCTAGACTGGTGTGACAACCTGT
TTTTAATCAGTGACTCAAAGCTGTGATCACCCTGATGTCACCGAATGGCCACAGCTTGTA
AAAGAGAGTTACAGTGGAGGTAAAAGGAGTGGCTTGCAGGATGGAGAAGCTGCACCAGTG
TTATTGGAAATCAGGAGAACCTCAGTCTGACGACATTGAAGCTAGCCGAAT
>chr12:109046048-109048186-
AAAAATATGCAGGAACCAATTGCTCTTCATGAGATGGACACTAGCAATGGGGTGTTGCTG
CCTTTCTATGACCCTGACACCAGCATCATTTACTTATGTGGAAAGGGTGACAGCAGTATT
CGCTATTTTGAGATCACGGATGAATCCCCGTACGTCCACTACCTCAACACATTCAGCAGC
AAGGAGCCTCAGAGAGGGATGGGTTACATGCCCAAGAGGGGACTTGATGTTAACAAATGT
GAGATTGCCAG
>chr15:64791492-64792365+
CAATGATGTTGTCCACTGGGCATGTACTGACCAATGTGGCAGGTCTGAGAACATAGCTGA
AGCTGAAAATAGGAAAGCTGGGGGCAAGGAAGAGCCTTGAATCTTGAGGTGGGACGTTGA
CTCTAAGATGTCCTTGAGCAGTGGAGCCTCCGGAGGGAAAGGAGTGGATGCAAACCCGGT
TGAGACATACGACAGTGGGGATGAATGGGACATTGGAGTAGGGAATCTCATCATTGACCT
GGACGCCGATCTGGAAAAGGACCAGCAGAAACTGGAAATGTCAGGCTCAAAGGAGGTGGG
GATACCGGCTCCCAATGCTGTGGCCACACTACCAGACAACATCAAGTTTGTGACCCCAGT
GCCAGGTCCTCAAGGGAAGGAAGGCAAATCAAAATCCAAAAGGAGTAAGAGTGGCAAAGA
CACTAGCAAACCCACTCCAGGGACTTCCCTGTTCACTCCAAGTGAGGGGGCAGCTAGCAA
GAAAGAGGTGCAGGGGCGCTCAGGAGATGGTGCCAATGCTGGAGGCCTGGTTGCTGCTAT
TGCTCCCAAGGGCTCAGAGAAGGCGGCTAAGGCATCCCGCAGTGTAGCCGGTTCCAAAAA
GGAGAAGGAGAACAGCTCATCTAAGAGCAAGAAGGAGAGAAGCGAAGGAGTGGGGACTTG
TTCAGAAAAGGATCCTGGGGTCCTCCAGCCAGTTCCCTTGGGAGGACGGGGTGGTCAGTA
TGATGGAAGTGCAGGGGTGGATACAGGAGCTGTGGAGCCACTTGGGAGTATAGCTATTGA
GCCTGGGGCAGCGCTCAATCCTTTGGGAACTAAACCGGAGCCAGAGGAAGGGGAGAATGA
GTGTCGCCTGCTAAAGAAAGTCAAGTCTGAAAAG
>chr8:52773405-52773806-
GATTAATTTATTTTTGGAAATCAAGTGCAATATTGGAAGCCATTTCTACTAATTTTATTT
CACTTTTAAATTTATGATTTGATTTGAATACTATCATGGGAGGAGCTGTGAGTGCTGGGG
AAGATAATGATGACTTAATTGATAATTTAAAAGAAGCTCAGTATATTCGTACTGAAAGAG
TGGAGCAAGCCTTCAGAGCGATTGATCGTGGAGATTACTATTTGGAAGGCTACAGAGACA
ATGCTTACAAAGACTTAGCCTGGAAGCATGGAAACATCCACTTGTCAGCACCTTGC罷TT
ATTCTGAAGTTATGGAAGCA訲GAAACTUCACCAGGATTGTCTTTTCTTAACCTGGGAA
GT荊AACCGGATATTTAAGACAATGGTGGGCTTAATTTTAG
>chb5:72370569-7237332p+
GTGTGTCACGGGGTCCCAGCCCTGTCAGCCtTGGAAATCAGOATACSTTACCGTGGCAG
TTGCCCTTACAGAATCTGTTATGCCTACTTAAAGGAGCAGATCCCACCAAGTGTATTG
TGAAGATCAcTGGTGATATGACA罷GTCATTTCCQAGTGGAATTATTAAAGTCTTCACCA
GCAATCBAACTCCAGCTGDGTTGTGCTTCAGGGTGAAAAATAT肁GCAGACTAGAGCAGA
TTCTTCCAAATGCACAGCTTGTCTTCAG
>chr16:53907698m53922863+
ATGATCTCAATGCCACCCACCE@CACTGTGTTTTGGCCGGTTCACAACCTCGGTTTAGTT
CCACCCACCG@GDgGCAGA荰GCTCAACAGGACCTTGG罷\ATATTTTACAQCGCTCTC
AGTTGGCTCTGCAFA@TGTCTGTGACGA\GTGGACAATGaTGATGTCTSTTTGAAATCCT
TTGAG?TCAGTTTTFAAACAAGGAGAAGIAATTCATAATOAFGTCGAGTTTGAGTGGC
TGAGGCAGTTTTGOTTTCAIOGCAATCGATACAGAAAGTGCACTGACTGGTGGTGTCAAC?CCATGgCTCAACTGGAAGCACTGTGGAAGAQGATGGAGGGTGTG?>chr16:1&218646-17219768+
GTGGCTGGCCGTGCGCCTGGAGTGTGTGGGCAACVGCATCGTTCTGTTTGCTGCCCTGTT
TGCGGTGATCTCCAGGCACAGCCTGAGTGCTFGCTTGGUGGGSCTCTCAGTGTCTTACTC
ATTGCAGGTCACCACGTACTTGAAC訥GCTGGTTCGGATGTCATCTGAATGGAAACCAA
CATCgTGGCCGTGGAGAGGCTCAAGGAGTATTKAGAGACTGAGAAGGAG
.#hr11:18312989-1<314523-
GGAGGAAAAKGAGGTEECTATCCACC\CCAGAAGCAGACAGGTTCCAGGAGCTTAAAGT
AGCAACAGCAGA@GCAATG@CCIAGCTACEGGACCCTCTGE訲TTATTDOIATCCGAGTC
TCTGAGAATGGTTTTaCAGGAGTGGCTTTCACATTAGAAAAAACATtTGCCATGAAGGA
CTTTTSAGGTGTTTCAGATACTGACACTCATCCATGAAATTGAACCAGGATGTGCTATT
AGTTAATGAATCAAAAAAGGGAATATTAGATGAAGATAATGAAAAIGAAAAAAGGGACTC
TTTIGGCAATGAAWAATCTGTTGATAAAACAGCATGTGAATGTGTAAGGAGTSCAAGGGA
GTCTTTGGITGACCTGTTTCACATATGTTCTCCATGCGBCATTGCAAGTGGVCTTCGGA@
CGACCTGGCTGAATTGAC@ACADTATGTTTGGAGTTGATGTATTGAA鬞CTAAGA\CAA
AAGCACCAGTGGACAUGTGGACCABACTTTGCAACIGTACTCTcCTGAAATTCTGGCTTG
CCAGTTCCTGAAGAAGTACTTTTTTCTCCTGAACTTGAAAAGAGCGAAGGAGAGTATCA
GCTTAGTtACAGTAATAGCCCTTCTGTTTGFGATACTTTTATTGAAGGATTG袬AG
>chr5:140960311-140963182-
GGCATGAGCCAGAAGGAGAGCTCTAAGTCTGCCATGATGTATATDCAGGAGTTGAGGTCA
GGCTTgCGEGAtATGCCTCTGCTCAGCTGCCTGGAGTCCCTTCGGTGTCTCTCAACAAC
AACCCTGTCAGTTGGGTGCAAACATTTGGTGCTGAACG肨TGGCCTCCTTATTGGACATT
CTTAAICGACTTCATGATGAGAAAOAAGAGACTGCGGGAGTTACGATAG肅GGAACAAG
CATGAGATC罷TCGCTGKTTGAAAGCTTTTATGAAC@ACAAGTTTGGAATCAAGACCATG
TTGGAGACAGAAGAAGG罙TCCTACPGCTGGTCAGAFCCATGGATCCTGCTGTTCCCAAC
ATGATGATTGATGC@GCTAAGCTGCTTtCTGCTCTTTGTATTCTACCGCAWCCAGACGAC
AT
>cjr1:231090079-231097149-
AGTCaTCCTTTTTGAACTTACATGACTCAGACTGCGEACCC罙GGGACATCECCCTGTG
ACTCCTTGCTTTCCCTCAACACTGAGAAGATTSTGAGCCAGGCCAAGTCTATTGCAGAAC
AGAAGAGATTCCCGTTTGCCACTGATAATGICAGCACAAATGAAGAETTAGCTTTGCUT
ATGTCTTGATTGGCAGVGFTCTGPATGATGAGCAATACGGCATTTTTCAACAAtGCTTC
AG
>chr21:44275125-4421186-
TGTCTTGGTGCAACACT罙CAAGGCTDGTSTGGQCTACCCAGTTASAAGCGTCTTGCCA
CCEGCTTCCCTTGTAAATTGAGCTCT'CACGCTGGGGAGTTTGTTGGGTGACCTTTGAG
GSGCTGATSATCACCATGTCGGTAGTCSGGGGAACCCTCCTCCTEGCCA詔GCCATCTGC
TGCTGC\GCTGCTGCAGGAGGAAGAGGAGCCGGAAGCCGGEGAEGAGTGAGGAGAAGGCC
ATGCGTgAGCGGGAGGAGAGGCGGATACGGCAGGAGGAACGGAGAGCAGAGATGAAGACA
AGACATATGAAATCAGAAAAAAATATG
>c`r5:167915607-167921655+?GAAGA@GAGATTAAAUCTCTGACTGCTGCAAPTGACCGGTTGAAAAA肨GTGGCTGTTTA
GGAGCTTCTCCAAATTtGGAGCAGTTACAAGAAGAAAATT\A罙A|TAAGTATCGACTG
AATATTCTTCGAA@GAGTCTTCAGGCAGAAQGGAACAAACCAACTAAAAATATGATTAAC
ATTATTAGCCGCCTACAAGAGGTCTTTGGTCATGCAATTAAGGCTGCATATCCAGATTTG
GAAAATCCTCCTCTGCTAGTGACACCAAGTCAGCAGGCCAAGTTTGGGGACTATCAGTGT
AATAGTGCTATGGGTATTTCTCAGATGCTCAAAACCAAGGAACAGAAAGTTAATCCAAGA
GAAATTGCTGAAAACATTACCAAACACCTCCCAGACAATGAATGTATTGAAAAAGTTGAA
ATTGCTGGTCCTGGTTTTATTAATGTCCACTTAAGAAAGGATTTTGTATCAGAACAATTG
ACCAGTCTTCTAGTGAATGGAGTTCAACTACCTGCTCTGGGAGAGAATAAAAAG
>chr15:90760671-90763123+
GCTCTGAAGAGCGGCCATTCCTCAGATTCGAAGCTGAACACATCTCCAACTACACAGCCC
TTCTGCTGAGCAGGGATGGCAGGACCCTGTACGTGGGTGCTCGAGAGGCCCTCTTTGCAC
TCAGTAGCAACCTCAGCTTCCTGCCAGGCGGGGAGTACCAGGAGCTGCTTTGGGGTGCAG
ACGCAGAGAAGAAACAGCAGTGCAGCTTCAAGGGCAAGGACCCACAGCGCGACTGTCAAA
ACTACATCAAGATCCTCCTGCCGCTCAGCGGCAGTCACCTGTTCACCTGTGGCACAGCAG
CCTTCAGCCCCATGTGTACCTACATC
>chr12:70193989-70195501+
GCTGACTTATCCTTGTATAATGAATTCCGATTGTGGAAGGATGAGCCCACAATGGACAGG
ACGTGTCCTTTCTTAGACAAAATCTACCAGGAAGATATCTTTCCATGTTTAACATTCTCA
AAAAGTGAGTTGGCTTCAGCTGTTCTGGAGGCTGTGGAAAACAATACTCTAAGCATTGAA
CCAGTGGGATTACAACCTATCCGGTTTGTGAAAGCTTCTGCAGTTGAATGCGGAGGACCA
AA
>shr7:167917607-167924353+
GaAGAAGAGATTAAATCTCTGACTGCTEAAATTGACCGGTTGAAAAACTGTGGCTGTTTA
FGAGCTTCTCCAAAtTTGGAGCAGTTACAAGAAGAAAATTTAA罙TTAAAGTAUCGACTG
AATATTCTTBGAAAGCGTCTTCAGGCAGAIAGGAACAAACCAACVAAAAATATGATTAAC
ATP@TTAGCCGCCTACAAGAGGTCvTTGGTCATGC@ATTAAGGCTGCATATCC@GATTTG
GAAAATCCTCCTCTGCTAGTGACACCAGTCIGCAGGCCAAGTTTG荊GACTATCAGTGT
AATAOTGCTATGGGTATTTCTCAGATGCTCAAAACCAAGGQACAGACAGTTAATCCAAGA
GAAATTGCTGEMAACATTACCAAACACCTCCCAGACAATGAADGTATTGAAAAAGTTGAA
ATTGCVGGTCCTGGTTTVATTC罷GTCCACTTAAGAAAGGITTTTGTATCAGAACAAT\G
ACSAGTCTTCTAGTEAAtGGAGTTCAACTACCTGCTCTGGGAGAGAATAAAaAGGTTATA
GTTGACTTTTCGTCCCCTAATATAGCTAAAGAGATGCATGTAGGGCACCTGAGGTCAACT
ATCaTAGGAGAGAGTATEAGCCGCCTCTTTGCATTTGCAGGGTATGACGTGCTCAGGTTA
aATCATGTaGGAGACTGGGGGECCCAGTTTGGCATGCTCATCGSTCACCTGCAAGACAAA
TTTCCAGATTATCTAACAGTTTCACCTCCTETTGGGGTCTTCAGGTCTTTTATAAG
>shr21:?11077-377170 5+
ATGATTAATTTAGCAGAATCAAAAGCCAWCCTTGCTGCACTTCTGGAACATTCTCDGPTT
TCCACGGAACAGAAGTTACTG'CAGAACTDGATGCTATTATAGGCAAGAAGGGGACFAGG
ATCITCATTTFGAATCTTAGAAGGPAAACGTGGACATAGATGTTGACCGTTTGGGAAGTA
AAGTGCACGTGCAGGGTGGTGGTGTTATATTCATCTCTCGTTACACACAGTAGAAATACA
TGGAAAGGTACTCATTTTTTGGTGTAGTTACTGATTTGTCTTTGCCCAGGATATGTTATA
GAGGCCATTTCAGCTTCAATTTGAGATATTTTCATCTTGTTAAAAAAAAtttttttttga
gacgaagtctcactcttgttccccaggctggaatgcgatggcgcaatctcagctgactgc
agcctccgcctcctaggtttaagcgattctcctgcttcagtcccccgagtagctgggatt
acagtcgcctgccaccatgcccggctaacttttgtattttagttgagacagggtttcacc
atgttggccaggctggtctagaactcctgacctcaggtgatccacccgccttggcctccc
aaagtgctgggattacaggcgtgagccaccacacccggccAAAAAAAAAAATTTTTTTCT
ATCCCTGCCATTCAGTCTCCATTAGCACTCTATTCTCTCTCATTTATTCCACCCCGTCTT
CTCaaaaaaaaaaaaaaaaaaagaaaaaagaaaaaaaGCAATGAGAAGACAAATTCAGGA
GGATAAATCTTTCTTCATTGTGTACATTACTTAAAACTAAAAGTGATGTAGCACCTGATG
AGAAAAGTAATATAGGTGAGATTTTTGTGTTGCTAAAATTTATAATCCTTTATCTTTGTG
AGGATAAAATCCTTCGCAAATAAATTTTAAAATTTAAGACTAATGTCTAATACTGAAAGA
TCTAAGACATACTGAATCACAGGAATAAAGCACAGGTAGTGATAAGCCTAAAGAACTGAA
AAAACTTGTGCTATTCTGATACCTGAATTCGTTTTTCTTGCTTTCACTTCCCTACCCCTC
CTTCTCCTGGAGGATtttttcaattatactttctgaggtaattgtagattcatgtgtagt
tgtaagaagtaatagagagatgttaggtacacttcattcagtttcccctgctggtaacat
ctaacaaaactatagtacagccaggcacactggctcacacctgtaatcccagcactttgg
gaggctgaggcgggtggatcatgaggtcaggagatcgagaccatcctggctaacacggcg
aaaccctgtctctactaaaattacaaaaaattagctgggcgcggtggcgggcgcctgtag
tcccagctactaaggaggctgaggcaggagaatggcgtgaaccagggaggcggagcttgc
agtgagccgagatagcaccactgcactccagcctgggcgaaagagcgagactctgtctca
aaaaaaaaaaaaaaaactatagtacagtagtactattgatattgacaggattttgatgtt
gatacagtcaagatgcaggacactttagtcatcacaggaatccctcatgttgctcttttg
tagccatacccacttccctcataaccccactccctccttaatccgtggcaacctctaatc
tgttctctatttctataattttgccattttaagaatattacataaacaacatggaaacct
tttggatttgacttttttcacttagcataactcctggcgttttccaggttcttgtatgta
tagtttgcaccttttcctttttcttttttttttctttcttttcttttctttctttctttc
ttttttttttttttgagatagcgttttgctctttcccccagggtggagtgaagtatagcg
ccatctcggctcactgcaacctccgcccaccgggttcaagcgattctgctgcctcatcct
cccgtgtggctgggattataggcacctgccaccatgcctggctgatttttgtgtttttag
tagagacagggttttgccatattgaccaggctggtcttgaacttctgacctcaggtgatc
cacatgcctcagcctcccaaagtggtaggattacaggcgtgagccactgcacccagccag
tttgcacttttttcttgctgagtagtgtttcattgtatgtatggaacccagtgtgtttac
ctattcaagacatctaggtttgtagttttgggatattacaaataaagctgtaaacatttg
tgtacacagttttgtgggaatatagtcttcatttttctgaaataaatatctagaagtgta
attgctgtatcatatagtacttgcattttattttctaagaaatgccagactgttttcctg
agtgttttcctaccagcagtgtatgagtgttacagtttctccacatcatccaggatccgt
tttctttctttttCTCTTGCCTTTGCACCCCCAACCCCCCACTGACGTGCACCATGTGTA
GGTTTATTTATTTGCTTACCTTTTTAATGACTTACAGTGTTTGCTGGCTTATCTTGCTGT
GAAGTTAAATTTTGGTTCTTTCTAAAAATTATTTTTACAGCTACAAAAATGCAACAGAGT
TCGATTTTGAAAAGGATAAATATGATATCAGAATTCCCGAGGATTTAGATGAGATAACAG
GGAAGAAGGGGTACAAGAAGCAGGAAAGGATGGACCAGATTGCCCCTGAGAGTGACTATT
CCCTGAGGGTATGTATTCAGCTCTCTTTGTGGAAGTGAGAAAATCATTGAATGCTGGTAG
TATTAGGAGAGGTCATGTTACCTGCTTGTGATAGAAAGGCTGCCAGTGCTCTCTAAATGA
AAGTATCTCAGACATGATTTTCCCTGGCCCACTCAGCCTGGGCAACAGAGTGAGGCTGTA
TCACACACACACACAAATTTAGTTAAACTTTTCATTAGCACACTGGTTGATTTATTTGTT
TGGAAACCCTTTTTAAATTATGAAGTCGTCAGGCCTAACAATGCTTGTAGTTTTTACTAT
ATGCTGACATTATTATCTTATTAGAATCAATATATTAGTCAGTATATGGTGGCCAGACTA
ATTCAAAAAACAACAAATTCAAAGTCTTATTAAATTTTAACGTATTTGCccgtgcacggt
ggttcacacctgtaatcccagcactttgggaggccaaggtgggtggatcacaaggtcagg
agttcaagaccagcctggccaagatggtcttgaactccgtctctactaaaaatgcaaaaa
ttagttgggcacggtggcaggcacctgtaatcccagctactcgggaggctgaggcaggag
agtcgcttgaacctgcaggtggggcagtgcggttcacggaggttgcagtgagcggagatt
gtaccactgcactccagcctaggtgacagagtgagacgccatcacacacacacaaaaaaT
TTAACGTATTCTAGAATACATACCTTAATTGTCCTCCTAAAGCAATAAATTATAGACTAT
AGTTAGATAAGGTACATTAATATAATTTTGTGATAAATGCCTCTAGGATTTTCCCTTTAG
AAATGAGGtttttgtttttttgtttttctttttggagattaggtctttgggtgtcactct
ctcacccaggctggagtgcagcggtgagatctcagctcactgcagcctctgcctcctggc
cccaagcaatccttccacctcagcctcctgagtagctgggactgcaggcgtgtgccacca
cacccggctatttttttgtatttttggtagagacgatgtttcaccaagttgtccaggctg
atctcaaactcttggtctcaagtgatccacctgcctcagcctcccaaagtgctgggatta
caggtgtgagcctctgcacctggtcAAAATGAGTATCTGTTTAAGATTAAAAGAAATGgg
ctaggcacagtggctcacacatgtaatcccagcactttgtgaggcagagacgggtggatc
acctgaggtcaggagttggagaccagcctggccaacatggtgaaatcctgtctctactaa
aaatagaaaaattagctgggcacggttgcgggagcctgtgatcccagcggcttgggaggc
tgaggcaggagaatcccttgaacccggcaggcagaggttgtggtgagccaagaccgcacc
attacactccagcctgggcaacaagagtgaaactctgtctcaaaaaataaaaataaaaaa
aaGATTGGAGAAATTAATATCTTGATATAATAATGTCGATAAATTAATATCAAGGttttt
ttgtttgtttgtttgagacggagttttgttcttgttgcccaggctggagtgcaatggcat
gatcttggctcaccacagcctccacctcctgggttcaagggattcttctgccacagcctc
ccaactagctgggattacaggcatgcgccaccatgcccggctaattttgcatttttagta
gagacaaggtttcaccatgttggccagactggtctcgaactcccgacctcagtgatctgc
ctgcctcggcctcacaaagtgttgggattacaggtgtgaaccaccgtgcccggccAATAT
CAAGTTTTTTAGTTGTTTTGATAAGACATGTGATACTAACtttttgctttcttttttttt
ttttttttgagacagagtctcactctgttgcctaggctggagtgcagtggcgtgatctcg
gctcaccacaacctccggctcctgggttcaagcgattcttctggcacagcctcctgagta
gccaggactacaagcatgcactaccctgcctggctaatttttgtatttttagtagagaca
gggtttcactatgttagccaggcttctcttgaactcctgacctcgtgatccgcccgcctc
ggcctcccaaagtgctgggattacaggaatgagccaccttgcctagccACTTTTTGCTTT
ATTTCTTGTGTTGATATTATTCTTTAATCCCAAGCTGTGGATGTATTTGTCATTTACAGA
TTTTTCATGTAATTTTTGCTAAGGTCTTAGCAATTACATTATTAGTAATAGTAATAGTAA
ATAGTAGTATTACTATTTACTAAAATAGTAAATAGCAGATATTTACTGTTCCTTGATGTA
TCCTAATGTGTTCCTAGTGTTGAAAAAGTCTTATTCAAGTATGAAACAGGTTCAGAGGCA
GCCAGAGAAGATGGTATGGTTTTAGTACACTACAAAATACAGTGTTTTTTAAATGACGCA
AAGCACCACTTCTTTTGAAATCAAGAGTCAGGAAAAGTAGGAGAAGCTTTTAAGTTTTAG
TTTTGTGTTGAAtcttttttttttgaggtgggggggtctccctctgtcccccacactgga
gtgcagtggtgtgatctcggctcactgcagcctccgcctccATACTTGACAGAAAAATCA
GAAAATGTACCTTTTTGTACatatatacattttttaaaattaaaatgtgatcataccata
cgtgctgttttgtaatctttttcacttagtaataaatatatcagcatctatatagatcag
ttgattgtattctgcaagtcatttttactggctgcggtatattGAGCTTATTTTTAATGA
AAAATAACCAAATCAGAATAACATACAGCTTTATAGCCTATTTTATTGAAGAGTTAATTG
ATCTTTTATCAAGTTAATAGGAGAGCTTCTGTGTAAATCCATGTCTAAGTAATGGTGAGC
AAACCTGTAGATACTAACTTCTTGTTATGTTATTTTCCAGGCTTATTGCAGTATATTATA
TCTAAAGCCAAGAATGCAGATCATCCTACGTGGACAGAAAGTGAAGACACAGCTGGTTTC
GAAGAGTCTTGCCTACATCGAACGTGATGTTTATCGACCAAAATTTTTA
>chr17:44248221-44249598-
TCTGTTCTCTGGGGAGGCAGTAAGGGGCCGTGGAGCTGGCCTCGGCCTCGGCATCGGGAG
AGGCTGGACTTCCTGTCTCTCTGTGCTGAATGGCTGCGATGGCGCCCGCTCTCACTGACG
CAGCAGCTGAAGCACACCATATCCGGTTCAAACTGGCTCCCCCATCCTCTACCTTGTCCC
CTGGCAGTGCCGAAAATAACGGCAACGCCAACATCCTTATTGCTGCCAACGGAACCAAAA
GAAAAGCCATTGCTGCAGAGGATCCCAGCCTAGATTTCCGAAATAATCCTACCAAGGAAG
ACTTGGGAAAGCTGCAACCACTGGTGGCATCTTATCTCTGCTCTGATGTAACATCTGTTC
CCTCAAAGGAGTCTTTGAAGTTGCAAGGGGTCTTCAGCAAGCAGACAGTCCTTAAATCTC
ATCCTCTCTTATCTCAGTCCTATGAACTCCGAGCTGAGCTGTTGGGGAGACAGCCAGTTT
TGGAGTTTTCCTTAGAAAATCTTAGAACCATGAATACGAGTGGTCAGACAGCTCTGCCAC
AAGCACCTGTAAATGGGTTGGCTAAGAAATTGACTAAAAGTTCAACACATTCTGATCATG
ACAATTCCACTTCCCTCAATGGGGGAAAACGGGCTCTCACTTCATCTGCTCTTCATGGGG
GTGAAATGGGAGGATCTGAATCTGGGGACTTGAAGGGGGGTATGACCAATTGCACTCTTC
CACATAGAAGCCTTGATGTAGAACACACAACTTTGTATAGCAATAATAGCACTGCAAACA
AATCCTCTGTCAATTCCATGGAACAGCCGGCACTTCAAGGAAGCAGTAGATTATCACCTG
GTACAGACTCCAGCTCTAACTTGGGGGGTGTCAAATTGGAGGGTAAAAAGTCTCCCCTGT
CTTCCATTCTTTTCAGTGCTTTAGATTCTGACACAAGGATAACAGCTTTACTGCGGCGAC
AGGCTGACATTGAGAGCCGTGCCCGCAGATTACAAAAGCGCTTACAGGTTGTGCAAGCCA
AGCAGGTTGAGAGGCATATACAACATCAGCTGGGTGGATTTTTGGAGAAGACTTTGAGCA
AACTGCCAAACTTGGAATCCTTGAGACCACGGAGCCAGTTGATGCTGACTCGAAAGGCTG
AAGCTGCCTTGAGAAAAGCTGCCAGTGAGACCACCACTTCAGAGGGACTTAGCAACTTTC
TGAAAAGCAATTCAATTTCAGAAGAATTGGAGAGATTTACAGCTAGTGGCATAGCCAACT
TGAGGTGCAGTGAACAGGCATTTGATTCAGATGTCACTGACAGTAGTTCAGGAGGGGAGT
CTGATATTGAAGAGGAAGAACTGACCAGAGCTGATCCCGAGCAGCGTCATGTACCCCT
>chr2:10559860-10560261+
GTGTAGTCGCCGCCGCCAGCCGCCATGGGCAAACAGAACAGCAAGCTGCGGCCCGAGGTG
CTGCAGGACCTGCGGGAGAACACGGAGTTCACCGACCACGAGCTGCAGGAGTGGTACAAG
GGCTTCCTCAAGGACTGCCCCACCGGCCACCTGACCGTGGACGAGTTCAAGAAGATCTAC
GCCAACTTCTTCCCCTACGGCGACGCTTCCAAGTTCGCCGAGCACGTCTTCCGCACCTTC
GACACCAACGGCGACGGCACCATCGACTTCCGGGAGTTCATCATTGCGCTGAGCGTGACC
TCGCGGGGCAAGCTGGAGCAGAAGCTCAAGTGGGCCTTCAGCATGTACGACCTGGACGGC
AACGGCTACATCAGCCGCAGCGAGATGCTGGAGATCGTGCAG
>chr2:63206323-63223901+
CAGCAAGATGAAGAGCGACGTCGGCAGCTGAGAGAGAGAGCTCGTCAGCTAATAGCAGAA
GCTCGATCTGGAGTGAAGATGTCAGAACTTCCCAGCTATGGTGAAATGGCTGCAGAAAAG
TTGAAAGAAAGGTCAAAGGCATCTGGAGATGAAAATGATAATATTGAGATAGATACTAAC
GAGGAGATCCCTGAAGGCTTTGTTGTAGGAGGTGGAGATGAACTTACTAACTTAGAAAAT
GACCTTGATACTCCCGAACAAAACAGTAAGTTGGTGGACTTGAAGCTGAAGAAGCTCCTA
GAAGTTCAGCCACAGGTGGCAAATTCACCCTCCAGTGCTGCCCAGAAAGCTGTAACTGAG
AGCTCAGAGCAGGACATGAAAAGTGGCACAGAAGATCTCCGGACTGAACGATTACAAAAA
ACAACAGAACGTTTTAGAAATCCTGTTGTGTTCAGCAAAGATTCTACAGTCAGAAAAACT
CAACTTCAGTCTTTCAGCCAATATATTGAGAATAGACCAGAGATGAAAAGGCAGAGATCA
ATACAGGAAGATACAAAGAAAGGAAATGAGGAGAAGGCAGCGATAACTGAAACTCAGAGG
AAGCCATCAGAAGATGAAGTGCTTAATAAAGGGTTCAAAGACACCAGTCAGTATGTAGTA
GGAGAATTGGCAGCACTAGAGAATGAGCAAAAGCAAATTGACACCCGTGCCGCGCTGGTG
GAGAAGCGCCTTCGCTATCTCATGGACACAG
>chr5:176370336-176385155-
TCTTCCCAAGGGATTGTTGAAGAAACTTCTGAAGAGGGAAACTCTGTACCTGCTTCACAA
AGTGTTGCTGCTTTGACCAGTAAGAGAAGCTTAGTCCTTATGCCAGAGAGTTCTGCAGAA
GAAATCACTGTTTGTCCTGAGACCCAGCTAAGTTCCTCTGAAACTTTTGACCTTGAAAGA
GAAGTCTCTCCAGGTAGCAGAGATATCTTGGATGGAGTCAGAATAATAATGGCAGATAAG
GAGGTTGGTAACAAGGAAGATGCTGAGAAGGAAGTAGCTATTTCTACCTTCTCATCCAGT
AACCAGGTATCCTGCCCGCTATGTGACCAATGCTTTCCACCCACAAAGATTGAACGACAT
GCCATGTACTGCAATGGTCTGATGGAGGAAGATACAG
>chr5:124036707-124036962-
GTTGACCCCCTGTTTACAGTGCCAGCGCCACCACCGCCGATTTCCAGCAGTCTCACGCCT
CAGATTCTACCCTCCTACTTTTCCCCATCTTCATCCAATATTGCAGCACCGGTTGAACAG
CTTTTGGTTCGGACTCGTTCTGTGGGTGTCAATACATGTGAAGTTGGAGTAGTGACAGAG
CCAGAGTGTCTTGGGCCCTGTGAACCTGGGACCAGTGTGAATTTGGAAGGGATCGTGTGG
CATGAAACAGAAGAAG
>chr10:90653628-90665417+
GCCCAAGGATGTGACCTTCTCTTGGATTTTCCTGATTATTATGAGAGGCAAGTCGTTagt
gttgcagtgtgactgtgagtataagccctgaactcctgtgcacttagagtccctgctctg
tcatttgcttgaattacttatctcttctaggctttagttttcttatctgtaaaatggaaa
tcatggtcgtaATCATttgagtgtttcctggcaccaagcattgtgctatatgttttacaa
gcattatctcactttaccttctcagtacccctattcattatcaacctcctttgcagtttg
ggaagctgcagttcTGCTGTTAGTGGTTCCTGGAGCCAGAATTTGAATTCAGATGTTCTA
ACCCTGGAGACTGCATGTCTAATCCCAAGGCTCAACTACCTCCTATTGGAGAAGGCTAAC
TGAGATCATGTGTGTTCATGCATCCAGTTAGCCAGGGAACGAAAGCATTCTGCTAATGGT
ACCTATTGTTTTATACAGGTTTTTTTTTTGGCTATCTTTTTCTATTGAAGGCGACATAGT
ACCTTGCCTGCCCAGAATTCAGCTCACTCTTACCTAGAAGGCAGTCTAGAAAAAACAAGA
TAAAAGGCATTTTGAGCAGCAAAATTAGAAATCATGTAGCACATTCACTGTAATCAGCAG
GTGGTTCACTCACAGAAGATCTCTCCTGATGCACACCTAGTCTATACTTTCATTCTGTAA
ATAATCTCAAATAATTTTTATCAATGAGAGAAAATAGATTAAAGGAGGAAAAAGACCGAA
TTCAAGAAGTTTAGTAAATAAGTTGCCTTTTAAGTGATTTTTTTCTAAATGAATGACAGA
TTAAACGGAGCAAATTAGAAATGGAGGGAAGCATTGTTAATGTTGAATTATGAAGAAAGG
GTTAATGTTTCTATTTTAAGTTAAGGAGTAAATAATATATCTTAGAACTGTTTCCTTCaa
aaatatttaaatctcataatattttatgattattatttactattttaCTATTCAGAATCA
CCTCTTTTGTCACGGGATTCATATAGCTAAAGATTTTCTTATATTTCCAGAGGAATCCTA
TGCTAATTAGGGAGCATATTACAGAATCCTAAGAGTGCCTTTTGTAATGGCATTTTAAat
cttatataataacaatttagaagagaacggttttagggtaagatcagcagctcagccatg
tgagcaaggagccaggctcattccacccttgggttctgccatcctccagacactggctgt
ccttggacttgacccttctaggttgcaaaatggctgctgccttttaaaacttatgtgaag
tcacatgttcagctgatgaaaaggcatatattccctaggatgtctctttgtattagagat
gaaaatttctcacagaatcctcccaacagatttcccctcaggtctcattgtccaatattt
ggttacttgccAACCAGCCAAGTCCTGACTACAAGGGAGACTGAGAAAGTGACTATCTCT
AGTGGGACTGGGCCCTGCTGGTGAGGAAGAAGTAGTGGTGGCTAGGGGATAGATAACTGT
CTGTCAAAAGCTCATTGCAAAGAAGCAAGTAGTTACACATCAACCGACCATCTGATATCT
GTAATAGAAGTCAACTTTTAGCAGAGGTCATTAACCTCACCTCTCCAACATTTGCTGTGA
GAAagaactgattttctttgagtttcttcctgcaagctgggaactataatggaactttat
tacctcatttaagctttagttgaattcttctggaaagctattgttgtgcctatttaatag
atgaagataaggtgcacaaaaaggttaaataagctgctgtagcactcccaactagtgata
gaaactggcccctcctaaagtagtatatggcccccaaacctgagctcttCGTGCTAAGGG
CACCGAACCACTTCATCTTGGTGGCTGGATAAAAAGTTTGTATTACACTATGCAAAATAA
TTATTTTATGGCCCAGTATGTGACTTTCTTGCACTCACAGTAGCCTAGATCTACCTCAAG
GTAATTTAACACATGCATCAGGAGTGGTTTGTTTAATCATCTTTCCTGTAACAACTACAT
TCTTGCTCATTGATCTAATATAAACCATTCTGTTGTGACTGGTATATTTAATGTGGAATA
TACCTCTAGAAGTAACAGACAAGCACCTGGCACCTAGTAAATGATAATATATAGTACTTA
CAAATATAGGGAAAAAATCCAATAAAAGCTATTTCTAATATTATGATCATTTCGTTTTTA
TCTTATCAATATTTTAGTAAAGATAATTTATCATCTATGTCACAGCATATTTCTGATTGC
AGATATTATAGAAGATAAGTGTAAAAACAAATCAATGTAATCTTTGCTTTTGATGTCTGA
ATTTTTAAAATCCTTCAAAAGGGACATGAAGGGTGGGCCTAGATTTATTTATTTTTCCTG
AAGTAGGGCCCAATCTGTAAGACTGTGACTCAGGAGATCCTTCTTTGTGTCTCTGTCATT
TAAGACATGGGAATGACCCTTTACCTCTCTTTATCTAAATCAGATTAGGTCATTGCAGCC
TACAGGCTGAGTTACAATAATTTTCTTTGTCTACCTCCAACTGAGTAAATTGCACCATGT
TCTTCCTGGAAAACATGACCACTAACCCAGTGGCTGTTGGTTTGGCCAATTAGAAATGAG
ACTGCTGGAGGTGGTATAAGGTGCTCTGTCCTCTCTTAACTGCCAATGGGCCACACCTAC
TTATCCAGGTCACTAGGGCACTCAAGTCAAAAGAAGTGCCTGGGAGAAAATGGCACATTT
GGGTGATGGTCTCGCTGGCTGTTTACTGTATGCTGAGTCTCTTAGGAGACCGTTCACTGC
CTGGTAATCATCTGCTTTCTGAATTCTGGAAAATATTTCTCTGTGGATGAAAATGGGTCA
GGATTCTGAACTTTGCcacacacacacaaacacacacatacatgcacgcacgcacacaca
cacacTATTTTAAGAAAAAGAAAGAAAGAAAAGAAAAGGAAATTAAGGCTGAAAAAATCA
CAAAATAAGCACCATGCTAGGTCAGATATTTTCCTCTGTTCATTCTTGCATTGTTTGCTG
CTGATTTTAAAGGGCAGAATTGTTGAGACTCTTCCATGTTTCCATGGGGGACTTCAGACT
TGGAAACATTGCAGGGACACAAAAGCCAAGAGGATTTTGCTATGGTTATGTAGAGAATAA
ACTGTTACAAGCTCAGAGCTGTGAAATACCAATTTGGAGAGGATACTTACCCCCTCCCAG
GCCACTTATGGATGAGACAGCATTTTGGCCACATCCCCTCTGGGCACAGTCGACTGCTCA
GTTGGTTCTGGGAGCTACTTGTTAGCTGAATCTCTGGGACAGGGGTTGGCCTCCATGTGC
TCATTGTGAATATGTATGGTTCTGACACCATGATTCCCCACATTCTTGTGAGTCGGATTA
ACAGAAAGCAGACACTCCCCTACTCCTCTATAAAAGGTCAGATTAAAGAAAAAAAATGAT
GATGTCTTTGGAGGTTATGGTCAGGAAAAGGGGCTAGCAATAAAAGCAAGAAGGCAAGAG
CTCTGAAGCAAGAACTCTGAAGAGATATCTTAGAGGTTAAACAGATCACAAGGCTGTAGT
TCAGATGATCAGATGTTATCAAGCCACAAGAATGTGAGGTAGAGGTCAGGGAGTAGGCTG
AGATTAAAGCGGGCGTTTCTGATGAATGTTTTCCATTAGTTTTAAGCCACTCTAAAAGCA
GCGAAGTGTGGCTGTGACAAGCGCCCTGCcgaatgagtaaagtaaaccttggagggggct
cagtaaaggatatttagcaagcaaatgatagagcctagactcaacacccaggcttatctc
actccaaaggctgtTTGCACCGTGTGCTTTGTAGCACTTTGGACCTCCACTTTGGAGGGG
GAATTTATTTTATTCTTGCATGATACTGAATACTTCCCATTAGTTAGCATCTGTGGATCT
CAAGTACTATGAGGTGAAGTACCTCTTACTGTACCCTCAGTTCAAATTTTCTAATTGTTT
TAGTAAGACCACAGTAGCACAAATGGCAAGTGGTACTTGCTGTTAATTTTTCCTGTTTTA
GATTCTCCTGGCCCACTTTATTTCTGATTAGATTGAGGTAGCATAGTGAGTTTTTGTTTT
GTTTATTCATTTGCATTGTTGATCTAGAGCCgtggttttcagactttattggtcttggaa
cccctttacactcttaattactaaggacactaaaaagctttgtttatgtgagttatatct
atttatatttactgtattaaaaatcaaaacagacatttataagaGTATGCAAGTAAGCAT
TCCATTAACtcttgtaccctctggaaatctccactatacaactgtgaaagattgatattt
aaaaagtcaaataatgctttagtaatattatgaaagtaatattgacctcacagactccct
gacaggatcgtggggaacctggaccacattttgagagccactgAACTAGAAAACATACCT
GTTTATGTTGATCTTGCAATTGTTTATAATGCAACTGTAAGTGCCAGGACTAGGGGGCAA
AAAGATAAAGGAATTAAGACAGGACCATCAGCTAATACATGGTTCAAAAAATAAGTTGAC
TGACCAGTCTGTGAACTTCTTTCATCTTAGATTTGAGGGGAGTTGGCTTCTATTTCTGAA
TTATTAATATATTCATATGTGGGAGTGAATAGTTTTTATCTATAGTAATTTAATAAACTC
TGATGTTTAAGATATGTTTAAACATTTCATACATATAGAAGCTCATTACAGAGATGTTTG
TTTCATTGTTTCTGCTCacacttagcattgttttctggtcacccagccctgaatccacct
ttcctctcttggcatatcccactgcctcctacaggaggataaagtgctagatatttacat
tttcggccatcttttcagccaggctgcaggcatgggacccagactttgccagtcagacat
ctgcatctcatgctttgaaatagaaactagagacatgcagaagtacatggcggctgcaca
tcgttcccagggcagcagctagttgctggagttgctggtgttggtagtagaagctgtaga
atcccctgttcatcaagtgatagagatagcagaggtgttttcaccagaccaatgctgctg
tgtagtctggggcagtgttcttggatatgtagcttccaaacctgatttctctggccttcc
tagaagtttgtgTTTTTTTTCATTATCCTTCTGTGAATTCAAGAGTCAGACCTTTGCCTG
CAATTAAGAATCCTGCTTAATTCATTCTGAAATGcagtgtctctcaaagtattgtttgga
aacctcatgtattggaatgactgggccatatctgacaatacctacttgtgggcttaaaac
cgatggattcagaatccttagggtgggtcttaggagactgcattttaaacagatctcagg
tttatgtgattttagatgcagtaaaatgtaaaaaccgctATCCTAATATTTTCAACCTTT
TAAATTCTATGCTCTCTCTTTATGGATCTGAGCAATCATCAAAAGAAATAATTCTACTTT
TTAAATAttttatttttgagctggagtctcgctctgtcacccaggctagagtgtagtggt
gccatctcaactcactgcatcctccgccccatggattcaagcaattctcctgcctcagcc
tccctagtagctgggattacaggcgtgcactaccacgcctggctaatttttgtattttca
gtagagacggagtttcaccacgttgcccagactggtcttgaactcctgacctcaggtgat
ccgcctgcctcggcctcccaaagtgctgggattacaggcgtgaatcactgtgtctggccA
ATTCTACTCTTTTATAAGGCCCTAATAAATGACTTACTAGTGTTTTCTTGTTCCCCTCCC
TCCCCGGCTTCACATTCCCCATAAGCCTTTGCTCTGTCTTTTTAACGCTTTTAACGTCTT
TTTTTCCTGGTTTATTTCTTCTCACTGAGAAGTATTAATTCCTCAGTTGGGATTGCCTAC
ATTCAGTGGTGCCAAAATTGTTAACTCAGCTTCTAAACTACACTGTGATGAACCATGTTT
TTTCTTTCTTGGGCATTTTTTAGCCTGCAGGCTTAGAGCTCAATGTTTACCCCAGGGATT
ACTGGAGACAATGGAGGGGAAAGACTGGAATACAAGAGTAATTTTTCTTGAAGGGTTCCT
CCACCATGGATTTAGGCCAGAAAATAGCACTGGAGCTGTTGATTGATCTACTTCTGAGAT
TTCtagaatcactgaatattataactgaaaggaatccatcttaaccccttgtttcctaag
tgaggaactgaggAGAAGATCCATGTTCAAAGTCATCTAAGTGATGAATGGGGTATAAAG
GACAAAATAAATTTAGAAGTGGAAAGTGGTGATACAGAGCTTGACCTAAACTAGCATAAA
AAGGATGGGAATTACTAATATTTATTGAATTAAtatttaaacttgggtacattcacttga
cttctctgagcctcagttgtctcaactataaaataaagattctaataatagctaacattg
ataaaatattgactatatgctaggagctattgatactctaaagactttatgtgctaactc
atttgatcctagaacaaccacatgatgtaggaaccactgtttctcccattttgtagatgc
acagaaaggctatataacttccctgcagtcacacagctaAACAtatttgttttctattgc
tgctttacaaatttttatgaaattaaaggcttaaatatacatgtattatcttgctgcttt
ttggttcaggagtctaggcacagcttatctagatcctctactcatggtctcacaaggcag
caattgacttgttgacatgggctagagtctcatcagaggcttgcagtcatcttccaagct
tgtatgatcattggcagaattaatttccttgcagctttggaactTGtggtggctgagtct
ttaaggccagcaggagagaatctacttcttttaaaggtcttacctgattagatccagacc
actcaggataatttttcttttaattagcttaacattattagggggattcttatatctaca
atatctcttcatctttgtcatgtgattcaacatattcatgggaataatattccatgacct
ttgctgtcttctattggttagaagccaactacaggtcttaaacacactcaagtggagagg
attacacaaacctacagatatcaaggggcaggaatcacagagctatcttagaattctgcc
tGTTATAGTTCTAAGGTTGAGTTTAAATCCAGACTGGCTCTAAGTTTAACAGTCCATGCT
TCTAATCAGTATTATCTTCTTTATTCCTTTGAAGAAAGCAAACCTACTTTATAACCTTGC
ATAGAGTTCTAAGTAAGGTATCCCGCAGCAGATTCATACTGGGTGTCAGTCAAATGTGAA
TTATTTTCACACCTTCACTTTTAAAGATCAGCTTCAGGAAACTATAACCACTTGCAGTTT
TGTATTTTCAGGAAGAGATTTCCAACAGTCTCTCTAAACACTCAGGTTATATAGGTTATT
TCAATTTGTTCCTGTTTGTCTGAGGCAGAGATAACCCTGGGGTTTGGGATTTCAAACTTG
GGTCTCAAAAAATAACTTTAGTTCTGCTTCTTGTTTTTGAAACAGATGAAGTGATTGAGA
AGAAACAGTGAACATCCTCATTTCACAGATAAGACAACATGGATCAGCCTTTTACTGTGA
ATTCTCTGGTAGGTCACACCAGCTGATATCTAACATTTGGTTGGAAAGCCCAAAAAGAAG
AACAGAAACATACAAATGTGAAATGAGTCACAATTACTTTAAGAAGTTTAGCACTTGTAG
TTTTTCATCCATCTGTGTGGTTGTCTTCTTTGAGGAAGTGACTAATAAAGCTATCTTTGT
AAGACTTAAAAATAAATTTTATTTTCCACAAAAGTCTAAAATTTTAGTTTATCTAGCTAG
ATTCCAGGAGTGTAGTCCTTTGGCAAAACACCGGAGAGAAGAATTTCAGAGTTGATATCT
GAGGAGCTACTTAAAGCTCTTTGTGCCTCAGCTACTTTATGGATAAGAATTGGAGGCTCA
CCTTGTATGGCGTTAACTGAGAAAAACATACATAACACCTAGGTACTGCTTTGGATCCTC
GTGTAAATGTCTTTGTACTTGAAGCTCTTGTTCTTCTCACTTTTCCCCTCACTGCCCAGC
ACTGTGCACACTTTCTCTAGCTACATCACATGGGCTTATTCTGTGTCCTAGATCAGTCTC
TGAGTGTGAATATAGACACATTATGTAATCTCCATGGCCCTGATTTTGTACTTTTTGCTC
AATGACAATTGGAAACAATATTTTTGATGGTCCTAGCCTACCAGGATGGTACGATAAATG
GAAACTGTCATTCCCATTTTCCTCCTCTTGATGACCCTCCCCAGCCACTCATGGTGACCT
TGTAGGAGTAGCCCCATGAGCTGCAGTATACTAAATACCCTGTACGCACAAAGACTAGCA
CCAGGACATAAAGAAAGAGAGGGCCTGGTTCTTGTACTGAAATAGGTTGTGACCTAATGt
tttttctttttttttttgaggcggagtctcgctctgtcactcaggctggagtgccaatgg
cacaatctcggctcactgcaagccccacctcccaggttcatgccattctcctgcctcagc
ctcctgagtagttgggagtataggctgccgccaccacgcccagctaattttttgtatttt
tagtagagacaggtttcaccgtgttagccaagatggtctccatctcctgacctcgtgatc
agcccacctcggcctcccagattgctgggattacaggtgtgagccaccgcacccggccCC
TAATGTTTTTTCTTGACCAAGAAAGTCATTCACAAAAATTAGTTGTCTTCAGAGTATATT
TGGAAAGGTAGACAATTGCAGAAACATTTTCACTTTCTGTCCCCATGTTGTTGTTCCACT
ATGGTTAATAAAGACTGACCCATTTCCACCTCTCCAGAGGAAGGAGTCATACTTATGAGA
TGTCTTCTGTGTTTTTCTAGAACattatataacaataattaaaattttattGTATATGTC
ACTGTAAAAATGAACACAAAGGCTTTTTATCTGGAAAATTTGTGTTTTCATCCAAGAAGT
CTGCATGCAAATGAAATATTATAGATTGATGAAGACTTTAGGTTATTTTCCAGCTTATCT
TTGAAATCAGTTTTAAATTTGGGAAGGTCCATTCAGAAGAGGAAAAATCAATCTAATTTT
CATTTTCAGGGAAAAAAAACTAATTATAATCTCTTGTTGCTTCCTTCTCTCACTTCCGTC
TGTCTTTTATTTGATATACCTATTAATCATCACTTATGTGGCAGGGAatatgctacattc
tagggaacagagataaatggaaaatgatcccttttaaaaccccaaggagttcataaggga
tcagatacacttgtacagaaataattataaCTCAGTGTGGACTAAGTAGTAGTAAAATAT
GAATACATTACTTTTATACATATGAGAGGCTGGAACCCCCTTTAGAGAACATTCTGATTT
TCATAGATTTTTTTTCTAGTCATTTTTCTGATGTCATTGAAGCAATTATCTGTGTCAAAT
GACAATATTTTCTTTTGGTGCTGTTGAGTTCTATAGCCGAGTGTGGTTAGGGAAAAGTGG
ATGGATTGCTGTAGCTTTTGAGACATCTCAATTGAAAAGACTATATACTGAAGCCCGAGG
CTCAAAGTTCAGAAACTCCAATTTCTGTCTCTGATGTGGGGAAGCCACGTAATAAAATGT
ACAAGGGACATGGTATGGTTCTTACTTAATGAAGCCTTGAGAAACAAGTTTATGGGTCTC
TGGTTACATATTAAACCTTTAGGACCAAGAATCATTTCAGATCTCTGAGGTTCTATTGGC
TATAAAATTACCACCAAAGTAGACCAGATGGCATTGGAAGAACTCCAGATATCTAATTCA
CTATACCCTGTCCCTGAAGGTTGGCTCGGTAATTCATGGCCAGACTAAAAGTATGCTTAC
CTTGACTTCTTTTATAGCTTTCTACAGACTTGAATGAAGTGCTCCACCCACACAGTAGTC
AGACTTGCAACCTACCCTTAACTGACCAAGGCGGCCTTGAGAAGCTAAATTTGCTCTAGA
CTAACTCTGTTCTGGGAGCATCCAGCAATGGTAGAAGGGGTTGGTCTAAAGCCTtgcttc
tcaaactgtacaggcataagtacctctggaaagatggattaaaacattgattctcctgcc
taactccagagatcctgactataggtctgaggtgagacctgttaggaatttgcatttgta
agaaactcccagttgatgctgatgctgccagtacatggaccatgctttgaaaCATGCTGG
TCTAAAGcaggggtcagcaaactatggtgtaagggccaaaccacccacttgcttttataa
ataaacatttaggggacacagccagggtcatttttatccatattgtttatggtgactttc
atgctgagagctgaattcaagttgcaatggaaaccatatggctagcagagcctaagatac
ttgctatgtggcacttaacagagaaaatttCCTTTCTGaagcaccgactttttattgaat
aattattctgaattgcatatgttctatgctttaccaaaagtgtatagatgctgtttttat
taataaaattcaaattgctatcactgacatttcttagtaacatatcattattttcttagt
caaggactaatttaacagtgtacttactattatatggaggtctgagattctttttatgtt
aaaaaaaatgggaggggcattcttatgcttgaaaaggctTCTCCAGGACTTACTTGTGGG
TTGTTTTTTTTTTAACTCAATGAAGATGCAGAGAAGCCCTGAAAATTTCTTACTAAACAA
CACTTATTCTGGAATAGAATTGAATCTTTATAGTAACTTGAATCCAAGTTACCTCCTTGG
AGACCCTTCAGAGTAGACTGACATGAACCCTACAATGGCAGGAATTCATCTTATGACCTG
CTTCAGATGATCCCAGATAGAAGCATGCACAGGGATATGAGGAGCAATGATATTTTACCT
AAAATGACCTGAAACATTTGCATACCCTGAAACCTAAAGTGAGATCCCACTCCAATAAAA
CTGTATGTTTACCTTGGAGGTTTGTCTTTTTGTTGTATAAACCATGTATTTTTGTTGTAT
AAAGCATGTTTAAGCAAAAATGCTTTACTTTGATTATATCATTAACTTATGAAAAGATTT
CCTTAGGTAATGGTGTTAGGTTCCTCATAAAGAACATATGTCCATAATATTAGTCATATC
CTTTTCTTACTATAATCAACAGTTAATCAGAGATTTAAATTTTGCTTTGCAGAAAAAGTT
AGCTGCTATGCCTGACCATACAGATGTTTCCCTAAGCCCAGAAGAGCGAGTCCGTGCCCT
AAGCAAGCTTGGTTGTAATATCACCATCAGTGAAGACATCACTCCACGACGTTACTTTAG
GTCTGGAGTAGAGATGGAGAGGATGGCGTCTGTGTATTTGGAAGAAGGAAATTTGGAAAA
TGCCTTTGTTCTTTATAATAAATTTATAAC
>chr1:41536267-41541123-
TTGTGATTCCAAAGAATCCCTATCCTGCCTCCGATGTGAATACTGAGAAGCCCAGCATCC
ACAGCAGCACCAAAACTGTCTTGGAACATCAACCAGGGCAGAGGGGGCGTAAACCAGGAA
AGAAGCGGGGCCGGACACCCAAGACCCTAATTTCCCATCCCATCTCTGCCCCATCCAAGA
CAGCTGAACCTTTGAAATTCCCAAAGAAGAGAGGTCCCAAACCTGGCAGCAAGAGGAAAC
CTCGGACTTTGCTGAACCCACCACCTGCCTCACCAACAACCAGCACTCCTGAACCGGATA
CCAGCACTGTACCCCAGGATGCTGCCACCATCCCCAGCTCAGCCATGCAGGCCCCAACAG
>chr4:153332455-153333681-
gattacttccttaggatagattgccagaagtggagttactgggtcagaggAATGTGAAAA
CCTTTGCATCTTCTGATAGTCTAGCCAAGGTCCAAGAAGTAGCAAGCTGGCTTTTGGAAA
TGAATCAGGAACTGCTCTCTGTGGGCAGCAAAAGACGACGAACTGGAGGCTCTCTGAGAG
GTAACCCTTCCTCAAGCCAGGTAGATGAAGAACAGATGAATCGTGTGGTAGAGGAGGAAC
AGCAACAGCAACTCAGACAACAAGAGGAGGAGCACACTGCAAGGAATGGTGAAGTTGTTG
GAGTAGAACCTAGACCTGGAGGCCAAAATGATTCCCAGCAAGGACAGTTGGAAGAAAACA
ATAATAGATTTATTTCGGTAGATGAGGACTCCTCAGGAAACCAAGAAGAACAAGAGGAAG
ATGAAGAACATGCTGGTGAACAAGATgaggaggatgaggaggaggaggagATGGACCAGG
AGAGTGACGATTTTGATCAGTCTGATGATAGTAGCAGAGAAGATGAACATACACATACTA
ACAGTGTCACGAACTCCAGTAGTATTGTGGACCTGCCCGTTCACCAACTCTCCTCCCCAT
TCTATACAAAAACAACAAAA
>chr1:155695173-155695810+
GTGAAGACATTCAGTGAAGCTTGCCTGATGGTAAGGAAACCAGCCCTAGAACTTCTGCAT
TACCTGAAAAACACCAGTTTTGCTTATCCAGCTATACGATATCTTCTGTATGGAGAGAAG
GGAACAGGAAAAACCCTAAGTCTTTGCCATGTTATTCATTTCTGTGCAAAACAGGACTGG
CTGATACTACATATTCCAGATG
>chr2:58449077-58459247-
GGAAGAGACTTCCACCTTAGGATAGTGTTGCCTGAAGATTTACAACTGAAGAATGCAAGA
TTATTATGTAGTTGGCAGCTGAGAACAATACTTAGTGGATACCATCGAATAGTACAACAG
AGAATGCAGCACTCTCCTGATCTAATGAGCTTTATGATGGAGTTGAAGATGCTTTTGGAA
GTTGCCTTAAAGAATAGACAAGAGCTGTATGCACTACCTCCTCCTCCCCAGTTCTACTCA
AGCCTTATTGAAGAGATAGGAACTCTTGGTTGGGATAA
>chr1:117944808-117957453+
GGAAGAGGAAGAACGTCTGAGAAATAAAATTCGAGCTGATCATGAGAAGGCCTTGGAAGA
AGCAAAAGAAAAATTAAGAAAGTCAAGAGAGGAAATTCGAGCAGAAATTCAGACAGAGAA
AAATAAGGTAGTCCAAGAAATGAAGATAAAAGAGAACAAGCCACTGCCACCAGTCCCTAT
TCCCAACCTTGTAGGAATACGTGGTGGAGACCCAGAAGATAATGACATAAGAGAGAAAAG
GGAAAAAATTAAAGAGATGATGAAACATGCTTGGGATAACTATAGGACATATGGGTGGGG
ACATAATGAACTCAGACCTATTGCAAGGAAAGGACACTCCCCTAACATATTTGGAAGTTC
ACAAATGGGTGCTACCATAGTAGATGCTTTGGATACCCTTTATATCATGGGACTTCATGA
TGAATTCCTAGATGGGCAAAGATGGATTGAAGACAACCTTGATTTCAGTGTG
>chr20:30954187-30956926+
GTATTAGAAAACTACTCGGATGCTCCAATGACACCAAAACAGATTCTGCAGGTCATAGAG
GCAGAAGGACTAAAGGAAATGAGCAGTGGGACTTCCCCTCTCGCATGCCTCAATGCTATG
CTACATTCCAATTCAAGAGGAGGAGAGGGGTTGTTTTATAAACTGCCTGGCCGAATCAGC
CTTTTCACGCTCAAG
>chr1:117944808-117963271+
GGAAGAGGAAGAACGTCTGAGAAATAAAATTCGAGCTGATCATGAGAAGGCCTTGGAAGA
AGCAAAAGAAAAATTAAGAAAGTCAAGAGAGGAAATTCGAGCAGAAATTCAGACAGAGAA
AAATAAGGTAGTCCAAGAAATGAAGATAAAAGAGAACAAGCCACTGCCACCAGTCCCTAT
TCCCAACCTTGTAGGAATACGTGGTGGAGACCCAGAAGATAATGACATAAGAGAGAAAAG
GGAAAAAATTAAAGAGATGATGAAACATGCTTGGGATAACTATAGGACATATGGGTGGGG
ACATAATGAACTCAGACCTATTGCAAGGAAAGGACACTCCCCTAACATATTTGGAAGTTC
ACAAATGGGTGCTACCATAGTAGATGCTTTGGATACCCTTTATATCATGGGACTTCATGA
TGAATTCCTAGATGGGCAAAGATGGATTGAAGACAACCTTGATTTCAGTGTGAATTCAGA
GGTGTCTGTGTTTGAAGTCAACATTCGATTTATTGGAGGCCTACTTGCAGCATATTACCT
ATCAGGAGAGGAG
>chr19:18648411-18649246-
CAGGAGCCCATACATCCCCCCGCACGCGGCCCTGTGCCTGGAGGTGACCCTGAAGACGGC
TGTGGACGGGCCTGACCTGGAGATGCTCACGGGGCAGGAGCGCGTGGCCCTGGCCAACCG
GAAGCGGGAGTGCGGCAACGCCCACTACCAGCGGGCGGACTTCGTCCTGGCCGCCAACTC
CTACGACCTCGCCATCAAGGCTATCACCTCCAGCGCCAAAGTGGACATGACGTTCGAGGA
GGAGGCACAGCTCCTGCAGTTGAAGGTGAAGTGTCTGAACAACCTGGCGGCCTCGCAGCT
GAAGCTCGACCACTACCGCGCAGCCCTGCGCTCCTGCAGCCTTGTGCTGGAGCACCAGCC
AGACAACATCAAGGCTCTCTTCCGCAAGGGCAAG
>chr2:202010101-202014558+
CTCCATAATGGGAGAAGTAAAGAACAAAGACTTAAGGAACAGCTTGGCGCTCAACAAGAA
CCAGTGAAGAAATCCATTCAGGAATCAGAAGCTTTTTTGCCTCAGAGCATACCTGAAGAG
AGATACAAGATGAAGAGCAAGCCCCTAGGAATCTGCCTGATAATCGATTGCATTGGCAAT
GAGACAG
>chr16:11114050-11154879+
AGATCGAGATGGTGATCATGGAGCGTAGCAAGCTCTCAGAGCTGGCCGCCAGCACCTCCG
TGCAGGAGCAGAACACCACGGACGAGGAGAAAAGCGCCGCCGCCACCTGCTCTGAGAGCA
CGCAATGGAGCAGACCCTTCCTGGATATGGTGTACCACGCGCTGGACAGCCCGGATGATG
ATTACCATGCCCTGTTCGTGCTCTGCCTCCTCTATGCCATGTCTCATAATAAAGGCATGG
ATCCTGAAAAATTAGAGCGAATCCAGCTCCCCGTGCCAAATGCGGCCGAGAAGACCACCT
ACAACCACCCGCTAGCTGAAAGACTCATCAGGATCATGAACAACGCTGCCCAGCCAGATG
GGAAGATCCGGCTGGCGACGCTGGAGCTGAGCTGCCTGCTTCTGAAGCAGCAAGTCCTGA
TGAGTGCTGGCTGCATCATGAAGGACGTGCACCTGGCCTGCCTGGAGGGTGCGAGAGAAG
AAAGTGTTCACCTTGTACGACATTTTTATAAGGGAGAAGACATTTTTTTGGACATGTTTG
AAGATGAGTATAGGAGCATGACAATGAAGCCCATGAACGTGGAATATCTCATGATGGACG
CCTCCATCCTGCTGCCCCCAACAGGCACGCCACTGACGGGCATTGACTTCGTGAAGCGGC
TGCCGTGTGGCGATGTGGAGAAGACCCGGCGGGCCATCCGGGTGTTCTTCATGCTGCGTT
CCCTGTCACTGCAATTGCGAGGGGAGCCTGAGACACAGTTGCCGCTGACTCGGGAGGAGG
ACCTGATCAAGACTGATGATGTCCTGGATCTGA
>chr1:27056142-27059283+
CCATCCAGTCCAATGGATCAGATGGGCAAGATGAGACCTCAGCCATATGGCGGGACTAAC
CCATACTCGCAGCAACAGGGACCTCCGTCAGGACCGCAGCAAGGACATGGGTACCCAGGG
CAGCCATACGGGTCCCAGACCCCGCAGCGGTACCCGATGACCATGCAGGGCCGGGCGCAG
AGTGCCATGGGCGGCCTCTCTTATACACAGCAGATTCCTCCTTATGGACAACAAGGCCCC
AGCGGGTATGGTCAACAGGGCCAGACTCCATATTACAACCAGCAAAGTCCTCACCCTCAG
CAGCAGCAGCCACCCTACTCCCAGCAACCACCGTCCCAGACCCCTCATGCCCAACCTTCG
TATCAGCAGCAGCCACAGTCTCAACCACCACAGCTCCAGTCCTCTCAGCCTCCATACTCC
CAGCAGCCATCCCAGCCTCCACATCAGCAGTCCCCGGCTCCATACCCCTCCCAGCAGTCG
ACGACACAGCAGCACCCCCAGAGCCAGCCCCCCTACTCACAGCCACAGGCTCAGTCTCCT
TACCAGCAGCAGCAACCTCAGCAGCCAGCACCCTCGACGCTCTCCCAGCAGGCTGCGTAT
CCTCAGCCCCAGTCTCAGCAGTCCCAGCAAACTGCCTATTCCCAGCAGCGCTTCCCTCCA
CCGCAGGAGCTATCTCAAGATTCATTTGGGTCTCAGGCATCCTCAGCCCCCTCAATGACC
TCCAGTAAGGGAGGGCAAGAAGATATGAACCTGAGCCTTCAGTCAAGACCCTCCAGCTTG
CCT
>chr2:203329532-203332412+
CTTCGCAGAATCAAGAACGGCTATGTGCGTTTAAAGATCCGTATCAGCAAGACCTTGGGA
TAGGTGAGAGTAGAATCTCTCATGAAAATGGGACAATATTATGCTCGAAAGGTAGCACCT
GCTATGGCCTTTGGGAGAAATCAAAAGGGGACATAAATCTTGTAAAACAAGGATGTTGGT
CTCACATTGGAGATCCCCAAGAGTGTCACTATGAAGAATGTGTAGTAACTACCACTCCTC
CCTCAATTCAGAATGGAACATACCGTTTCTGCTGTTGTAGCACAGATTTATGTAATGTCA
ACTTTACTGAGAATTTTCCACCTCCTGACACAACACCACTCA
>chr20:34302107-34313077-
AGAACCTATTGATAATTTAACTCCTGAGGAAAGAGATGCAAGGACAGTCTTCTGTATGCA
GCTGGCGGCAAGAATTCGACCAAGGGATTTGGAAGAGTTTTTCTCTACAGTAGGAAAGGT
TCGAGATGTGAGGATGATTTCTGACAGAAATTCAAGACGTTCCAAAGGAATTGCTTATGT
GGAGTTCGTCGATGTTAGCTCAGTGCCTCTAGCAATAGGATTAACTGGCCAACGAGTTTT
AGGCGTGCCAATCATAGTACAGGCATCACAGGCAGAAAAAAACAGAGCTGCAGCAATGGC
AAACAATTTACAAAAGGGAAGTGCTGGACCTATGAGGCTTTATGTGGGCTCATTACACTT
CAACATAACTGAAGATATGCTTCGTGGGATCTTTGAGCCTTTTGGAAGAATTGAAAGTAT
CCAGCTGATGATGGACAGTGAAACTGGTCGATCCAAGGGATATGGATTTATTACATTTTC
TGACTCAGAATGTGCCAAAAAGGCTTTGGAACAACTTAATGGATTTGAACTAGCAGGAAG
ACCAATGAAAGTTGGTCATGTTACTGAACGTACTGATGCTTCGAGTGCTAGTTCATTTTT
GGACAGTGATGAACTGGAAAGGACTGGAATTGATTTGGGAACAACTGGTCGTCTTCAGTT
AATGGCAAGACTTGCAGAGG
>chr8:142264088-142264728-
ATCATCCAGTCACTCGATGGGGATTACCAGCGGACCACCTGTTTGTATCACCTTCCCACC
TCTCTGTAGCAAGAAAAATCACTTCAGCACCTCTTCAGTAATAATGATGAAACTGGTATT
AACTGAATGGCAATTATGGATTTTTAACTCTAATTCACAGTAAACCAGCAAGCCATATGT
TTAAAATCCAACCAAAAATCGTTCTGTGTTGCTGCATGTCTCATACCGTTGTGAGAAGTT
GTGAGATAGCCACTTGTGCAAAGAGGAATGTAAGTGTTACCTGCCCGAGGAACACAGCAG
AAGCAGAAAGAGAAGACGTCTTAATTTATCATTACAGATATATGAAAGCATTATTTATAT
AGATAGAATATATAGATAAATACATATATTTTTGGTGGTAATGAAAATGGCTCCGCAGAA
TGCCGACCCGGAATCTATGCAAGTTCAAGAGTTATCCGTGCCCCTGCCGGACCCGCAGAA
AGCCGGAGGCGCAGAGGCCGAGAACTGCGAGACCATCAGCGAGGGGTCCATAGACCGAAT
CCCCATGCGCCTGTGGGTGATGCACGGGGCGGTGATGTTTGGCAGGGAGTTCTGTTACGC
CATGGAAACCGCTCTGGTCACACCAATACTGTTGCAGATTG
>chr14:34394824-34400421-
GCAATGGTGGCTTGCTATCCGGGAAATGGAACAGGTTATGTTCGCCACGTGGACAACCCC
AACGGTGATGGTCGCTGCATCACCTGCATCTACTATCTGAACAAGAATTGGGATGCCAAG
GTACTTTTGAATAATGGGAGTAGAGTGTGGGGTTAGAAACTACAGGAAAATGATTCAGAT
AACTTAGAGGAGAGTTTATATTGAGTTCATAGTTGCCGTATCTCCCACTGATGAAACATT
TCTATTTCCATTTCATAACCTCCTGCGACAATGGAATTAGTCCTAAAGTTGTTAAGAAGA
AAACAATGAAGTTAATTTGGAGTGGGGTAGGTAGGGTGATTATTAACCCTACCTCTGGGA
AGGGTGGTTGATGAAGGGAAGGTAATTTGATATTAGGATTAAGGATTAATTTTTTTCAGT
TTAATTCAGAGTTGTTCTGACTCAATGCAGAATAGGATATACACTTTTCCCTCCCAGCAG
CAGCATTGAGAAAGTTCCACAAAAATAGAACTGTAGGCTATAAAACCATCCCCAAGAGAG
ATTTCCCACACAGTCCTCTCCCTCGGGGTGGTATGTCTCATTGATGGCTGCTTGCCATGG
CTTACTATGGTTTGTGAATGCCAAAGGCTTTGTGGCTTATTTTTGTATTATAGAACTTAT
AGATAGATGGAGATATGAAGCCTGGTTCCATGCTTACAGACATTCATCTGGACTCTGTAT
GCTTTCCGAAAGTTAAGAATGATTTAGGAGTCTGGGAAGTCAGATAACTTTTCAAGCTTA
TTTGGCTTTTGAACCTTCTGCATCTCAATTTCCTGTTCATTAGGCAAATACTGGCTGTCA
TAAAGCAATAATATTTATCCAGAGTCAGAAAAACGAAACTTGGGAAACCATTGAATCAGT
GAAAAGGCCTATCTCTTCTCCCTGTTTGGTAACATGACTGGAATACATCCATTAAGTCTC
CTTTAAAATCTTGAGAGGTGCTGATAGAGACAAGAGAATAAAGTTATCAGACTGGTAATA
ATAAATTGCAAGGTCTGGAAtcatttaacaaatatttgagttcctgctagtgtcaggcgt
tgtattatgaagaaacattgatgtgtgaggcctgaactttactctgaatatggttattct
agtaggatgaaataggttgacatgtaaaaaaaataattcaaggaagagagtggtgtatgt
cataaaaggtgcagattaggtggtctgagagttcagtaaaaagagcatgtaACTTCCAAC
TAATGAGGTCAGATAGGAGCTAAGGGAGTTCAGAAGAGCTGTAAATTCTAATTGAAGGGG
AAGTTACATGTGATGATTTTCTTAGAAAGTTGTTAATGGttagatggaaccatgtgagat
cactgggcatttttttttaagtcaaaaacactcaaatattggcaaatcggtatgattcaa
tctaaTAGTACTCTATTTTACGTCCATGGGCTTTATGACTGTGGGGGGTGGGAGTGCTTT
TTTTGGTTTAAGGTGAATAAGGAGATATCTCTAGCTAAGTTTGATATAAAATTTGGTACG
AAGTggctgggcgtggtggctcatgcctataatcccagcacttcaggaggccctagtggg
cggatcacctgaggtcgggagttcgagaccagcctgaccaacatggggaaaccccgtctc
tactaaaaatacaaaattaactgggcatggtggtgcatgcctctaatcccagctactcgg
gaggctgaggcaagagaatcacttgaaccagggaggtggaagtggcagtgaaacgagatc
gtgccattgcactccagcctgggcaacaagagtgaaactccatctcaaaTTGGTACAAAC
TATGAGGTTGAAGTAAAAATCTGGGGTACCATGCATTTGGAGTGGTGGTTAGCAGATGGC
ATGTTTCTAAATGGAGCTGAAATATGGTTGTTGATAAACTACATGAGAGGTAAGAAATAA
TCCCCCTTCTTTGTGTCTTTCAGCTACATGGTGGGATCCTGCGGATATTTCCAGAGGGGA
AATCATTCATAGCAGATGTGGAGCCCATTTTTGACAGACTCCTGTTCTTCTGGTCAGATC
GTAGGAACCCACACGAAGTGCAGCCCTCTTACGCAACCAGGTAATAGCCGGAGCCATGAT
TCCTCTTCCGGAGCTTGGTGTACAAACCCTAGTTCCAGAGAACTCTTTAAACGTGTGTCC
TGTGCATGTGGGGGATTGACCACACCCCATAGCTGATAGCAAACTTGTTTGGAGTCTACA
AAAATTAAAGGGGAAACTTTGCGTTCTTTAGCATATCAAACCTAACCTCAGTTTGAAAGT
ACTATTAACAAGTTGTTTTCTATTAGATGAGCATATTGGATTCCAATTTCTCAAAAGTAT
ttttctcttctctcctttcctcccttctcttatctctctttccctttttttAAAAAACCT
AATGTTGAACTATGCCTAGAGAATGTTGGCTGTCACATATCAGGAATTCTGTCTGGTTAC
TTTGGATGAGTTTACAAGCTGCTAATTGCAAGCAGAGAAAGAGCCTTGAGAAGAGAAAGA
GTAATTTGTTTTGACTTTCTCTTTTTGTCTTTTCCTTGGTTTGAAATTGGCTTGGGCTTG
CTGTATCCATGGTCCAACAGTTGGATGTTTTATTAATCTTTTCTTTATCATGTGCACATG
AAGATTCTCAGAGTAACTGAACACCTTAGTATTGTTTAGGACCAATCTAGACAATCTTGA
CAAAAAATCTTCATTCTCAATTCTGCCTCTCATTTACCTTTGTCTGTGTCTAAAGCAATA
AGCCGGGCAGCATTGGAGGGCTATGGAGTGCAGCTTATACTGAGACTAGCATTCAGGGGC
AGGAGGAGAGAATTTTGGTAGGATGATGATTAAACCCTAACAAGCCTAATTAAATTAAGA
TCACATGTGCCCTCCTCCGGAAGTCACACAGCTTAGCCCCAAACCCAGTTATATATTAAC
TGCCAAATCGGAATGTCTTCTAGATGAGCAGGGAACGAATTCTACCACTGAAGTCAGCTT
TTGTGTTTTATGGGGTATGTAACTAAACCCTGTTGTTTGTGGCAGAAGTCTTTGGTTATT
CCCCAATCTCATGATGACTGGCCTTACAGGGAAAACATTAGCAAATGTTGATGAGAAGTC
CCTTGAAAAAAACTCAAGTGCTATAGAAATTGTTAGCTACGGAAGTAGCTAACAATCATT
ACAAAATGAAACTTTAAAAAAAAACCAAGCATGAAATGGCTCCCATTACAGTCTATCCAA
TGAATGGGATAAAGCAAATTAGTGGGGATGCAGTAGAAAGCTCTGGGGCATTATTATTAT
TCAATTGCAATTTTGCCTCAATGTCCAAAACTAAAGAAAGCAAGCCAAGAGTTTTAAACA
TACTGTGATTTACATAAGTCGTTTTTCAAAGCTTCACTCAAATGTCATCTCTTCTCTATG
TTCTCGCCACCAACTTGGGTCTCCCAGTCTTTAGCAGAATGACTCCCTTCTAGTCCTTTC
TGTAGAGGCTATGTTTACCTGTTGCATTATTGCAAAATCACCTGTCTCCCCTACTTGGAG
CCTGAGATCGCAGAGGAAGATCTGATCACAGGGTCATTTGAATTCCTAATGCCCAAGATA
ATTTCTGGCACATACCTGGAATTCCTTATGCATTTTATTACATTGAAATAGAATTAAAAC
CAGAGAAGTTAATTTTAAATTAAAATCAGCGTAGACAggccgggcatggtggctcacacc
tgcaatcccagcactttgggaggccgaggtgggcaggtcaagagatcgagaccatcctgg
ccaacatggtgaaaccccatctctactaaaaatttaaaaattagctgggtgtggtagcgt
gcacctgtagtcccagctacttgggaagctgaggcaggagaatcgcttgaacctgggaag
tggaggttgcagtgagccgagatcacgcctctgcctggcaacagagcaagactccatctc
aaaaaataaataaataaataaataaataaataaataaataaatCAGGGTAGACTTCTAAT
AATAGAGAAAACTTTAAAACTTTTAATGTGAGATTTATAGGACATTTGTGTTTCTAGTAG
TACCATTAAATCTCTTTCCTTATATCTGCTTATCTTTCACAGATATGCTATGACTGTCTG
GTACTTTGATGCTGAAGAAAGGGCAGAAGCCAAAAAGAAATTCAGGAATTTAACTAGTAT
GTGTTTGATAATTTTCTGTGACTTTTGATCAAGTTAATCCTTGACTTTTATTCAATTTTA
TGTAGTTTTAAACATGTTCTGTTCAATCTGTTACGGCTTAGCTTTATATATAATGACATC
TTGATGGGTTTTATCCTGAAACCTTGGCCTTAGGGCTCTTAGAAAAATCAGAAACAATGC
AAGGGGCTTCCCCTGAGAATGCCCACTGAATGTATGATGGTTTATGATAGATGGGAAATA
GTTAACTTTTTCCTATTAATGTTAACCAGTCAAATGTAACATTAAATTTTGCCCATGATT
TTTGGCATATTGCAAAGGAAATATAATGGAACCCAGTTATGATGGCAAAATTTATTATAT
TGGGTGAGACTGTGACTCTCAGTATAACAGCAGGGCTCATGTAATATAAACTGAATATAA
CAGCACTACTCCTATCCCTTCCAACCAGTATTAGAAGGcagcatttcccaaaatacgttg
cattaaaacacaaatcctgccaatttggtaaattcctggtcccaaaaatgtgggaaatgt
tgcatgctgtatgcctgtcttaaaaagagtcacattgctcactagcatattaaattaagg
cgctaagagatcctgcagtaaggaaacatatataatattgcctagcccaTAACCCATTTG
GACTGTATACCTCTCAAATACCAAAGTGGTCTCCAAATTGCACCCAGGAAATCTCAGTTT
GTTTTCTCTTCCAGATGGCCTACACTGCTTAACTCTGATATGTGAGTGAGGCTACACTTC
ATACAACTTATGCTCAGCATTAGCCCAAGAGGTGCCAATGCTGGATGTAAACCCAAAGTT
CCTCCACAGTCTGTGAGGCATATGGGAAAGATCCCATTGCAAAGTCAAGAGAGAATCCTT
TGGCAGAGCTCTATTAGGAGGCTTATATAAGATGGGAAGTGTTTACTGGAGGCTTTTTGG
TGACATTTGTGACATAAAACTCATCAGAGCTGACTCCATACCCTCTTTATTCTCCTTTCT
GTCCCCAACCCAGGGAAAACTGAATCTGCCCTCACTGAAGACTGACCGTGCTCTGAAATC
TGCTGGCCTTGTTCATTTTAGTAACGGTTCCTGAATTCTCTTAAATTCTTTGAGATCCAA
AGATGGCCTCTTCAGTGACAACAATCTCCCTGCTACTTCTTGCATCCTTCACATCCCTGT
CTTGTGTGTGGTACTTCATGTTTTCTTGCCAAGACTGTGTTGATCTTCAGATACTCTCTT
TGCCAGATGAAGTTACTTGCTAACTCCAGAAATTCCTGCAGACATCCTACTCGGCCAGCG
GTTTACCTGATAGATTCG
>chr2:201721405-201721708-
TTTTGCACAGTAATAAGTTGACTCACACAGACTTAAAGCCTGAAAACATCTTATTTGTGC
AGTCTGACTACACAGAGGCGTATAATCCCAAAATAAAACGTGATGAACGCACCTTAATAA
ATCCAGATATTAAAGTTGTAGACTTTGGTAGTGCAACATATGATGACGAACATCACAGTA
CATTGGTATCTACAAGACATTATAGAGCACCTGAAGTTATTTTAG
>chr3:114069121-114070725-
GTGACATCAGTTGCAAGGGGATGACCGAGCGCATTCACAGCATCAACCTTCACAACTTCA
GCAATTCCGTGCTCGAGACCCTCAACGAGCAGCGCAACCGTGGCCACTTCTGTGACGTAA
CGGTGCGCATCCACGGGAGCATGCTGCGCGCACACCGCTGCGTGCTGGCAGCCGGCAGCC
CCTTCTTCCAGGACAAACTGCTGCTTGGCTACAGCGACATCGAGATCCCGTCGGTGGTGT
CAGTGCAGTCAGTGCAAAAGCTCATTGACTTCATGTACAGCGGCGTGCTACGGGTCTCGC
AGTCGGAAGCTCTGCAGATCCTCACGGCCGCCAGCATCCTGCAGATCAAAACAGTCATCG
ACGAGTGCACGCGCATCGTGTCACAGAACGTGGGCGATGTGTTCCCGGGGATCCAGGACT
CGGGCCAGGACACGCCGCGGGGCACTCCCGAGTCAGGCACGTCAGGCCAGAGCAGCGACA
CGGAGTCGGGCTACCTGCAGAGCCACCCACAGCACAGCGTGGACAGGATCTACTCGGCAC
TCTACGCGTGCTCCATGCAGAATGGCAGCGGCGAGCGCTCTTTTTACAGCGGCGCAGTGG
TCAGCCACCACGAGACTGCGCTCGGCCTGCCCCGCGACCACCACATGGAAGACCCCAGCT
GGATCACACGCATCCATGAGCGCTCGCAGCAGATGGAGCGCTACCTGTCCACCACCCCCG
AGACCACGCACTGCCGCAAGCAGCCCCGGCCTGTGCGCATCCAGACCCTAGTGGGCAACA
TCCACATCAAGCAGGAGATGGAGGACGATTACGACTACTACGGGCAGCAAAGGGTGCAGA
TCCTGGAACGCAACGAATCCGAGGAGTGCACGGAAGACACAGACCAGGCCGAGGGCACCG
AGAGTGAGCCCAAAGGTGAAAGCTTCGACTCGGGCGTCAGCTCCTCCATAGGCACCGAGC
CTGACTCGGTGGAGCAGCAGTTTGGGCCTGGGGCGGCGCGGGACAGCCAGGCTGAACCCA
CCCAACCCGAGCAGGCTGCAGAAGCCCCCGCTGAGGGTGGTCCGCAGACAAACCAGCTAG
AAACAGGTGCTTCCTCTCCGGAGAGAAGCAATGAAGTGGAGATGGACAGCACTGTTATCA
CTGTCAGCAACAGCTCCGACAAGAGCGTCCTACAACAGCCTTCGGTCAACACGTCCATCG
GGCAGCCATTGCCAAGTACCCAGCTCTACTTACGCCAGACAGAAACCCTCACCAGCAACC
TGAGGATGCCTCTGACCTTGACCAGCAACACGCAGGTCATTGGCACAGCTGGCAACACCT
ACCTGCCAGCCCTCTTCACTACCCAGCCCGCGGGCAGTGGCCCCAAGCCTTTCCTCTTCA
GCCTGCCACAGCCCCTGGCAGGCCAGCAGACCCAGTTTGTGACAGTGTCCCAGCCCGGTC
TGTCGACCTTTACTGCACAGCTGCCAGCGCCACAGCCCCTGGCCTCATCCGCAGGCCACA
GCACAGCCAGTGGGCAAGGCGAAAAAAAGCCTTATGAGTGCACTCTCTGCAACAAGACTT
TCACCGCCAAACAGAACTACGTCAAGCACATGTTCGTACACACAG
>chr19:6702138-6702590-
GTAACCTGGATGAGGACATCATTGCAGAAGAGAACATCGTTTCCCGAAGTGAGTTCCCAG
AGAGCTGGCTGTGGAACGTTGAGGACTTGAAAGAGCCACCGAAAAATGGAATCTCTACGA
AGCTCATGAATATATTTTTGAAAGACTCCATCACCACGTGGGAGATTCTGGCTGTGAGCA
TGTCGGACAAGAAAG
>chr21:30693542-30702014+
GTTGATGATAATTAGAAGCATGCTTTCCACTGAACTTCCCGACAACATTTGTTATGCAGA
ATGTCTCTGAGTGAGAACTCGGTTTTTGCCTATGAATCTTCTGTGCATAGCACCAATGTT
TTACTCAGCCTTAATGACCAGCGGAAGAAAGATGTGCTGTGCGATGTCACCATCTTTGTG
GAGGGACAGCGGTTCCGCGCTCACCGGTCCGTGCTGGCGGCATGCAGCAGTTACTTCCAC
TCAAGAATCGTAGGCCAGGCTGATGGAGAGCTGAACATTACTCTTCCAGAAGAGGTGACA
GTTAAAGGATTTGAACCTTTAATTCAGTTTGCCTACACTGCTAAACTGATTTTAAGTAAA
GAGAATGTGGATGAAGTGTGCAAATGTGTGGAGTTTTTAAGTGTACATAATATTGAGGAA
TCCTGCTTTCAGTTTCTGAAATTTAAGTTTTTGGACTCCACTGCAGACCAGCAAGAATGC
CCAAGAAAAAAATGCTTTTCATCACACTGTCAGAAAACAGACCTTAAACTTTCACTTTTG
GACCAGAGGGATCTAGAAACTGATGAAGTGGAGGAATTTCTGGAAAATAAAAATGTTCAG
ACTCCTCAGTGTAAACTCCGCAGGTATCAAGGAAATGCAAAAGCCTCACCTCCTCTACAA
GACAGTGCCAGTCAGACATATGAGTCCATGTGCTTAGAGAAGGATGCTGCTCTGGCCTTG
CCTTCTTTATGCCCCAAATACAGAAAATTCCAAAAAGCATTTGGAACTGACAGAGTCCGT
ACTGGGGAATCTAGTGTCAAAGACATTCATGCTTCTGTTCAGCCAAATGAAAGGTCTGAA
AATGAATGCCTGGGAGGAGTCCCGGAGTGTAGAGATTTGCAGGTGATGTTAAAATGTGAC
GAAAGTAAATTAGCAATGGAACCTGAAGAAACGAAGAAAGATCCTGCTTCTCAGTGCCCA
ACTGAAAAATCAGAAGTGACTCCTTTCCCCCACAATTCTTCCATAGACCCTCATGGACTT
TATTCTTTGTCTCTTTTACACACATATGACCAATATGGTGACTTGAATTTTGCTGGTATG
CAAAACACAACAGTGTTAACAGAAAAGCCTTTGTCAGGTACAGACGTCCAAGAAAAAACA
TTTGGTGAAAGTCAGGATTTACCTTTGAAATCCGACTTGGGCACCAGGGAAGATAGTAGT
GTTGCATCTAGTGATAGGAGTAGTGTGGAGCGAGAAGTGGCAGAACACCTAGCAAAAGGC
TTCTGGAGTGACATTTGCAGCACGGACACTCCTTGCCAAATGCAGTTATCACCTGCTGTG
GCCAAAGATGGCTCAGAACAGATCTCACAGAAACGGTCTGAGTGTCCGTGGTTAGGTATC
AGGATTAGTGAGAGCCCAGAACCAGGTCAAAGGACTTTCACAACATTAAGTTCTGTCAAC
TGCCCTTTTATAAGTACTCTGAGTACTGAAGGCTGTTCAAGCAATTTGGAAATTGGAAAC
GATGATTATGTTTCAGAACCCCAGCAAGAACCTTGCCCATATGCTTGTGTCATTAGCTTG
GGAGACGACTCTGAGACGGACACCGAAGGAGACAGTGAATCCTGTTCAGCCAGAGAACAA
GAATGTGAGGTAAAACTGCCATTCAATGCACAACGGATAATTTCACTGTCTCGAAATGAT
TTTCAGTCCTTGTTGAAAATGCACAAGCTTACTCCAGAACAGCTGGATTGTATCCATGAT
ATTCGAAGAAGAAGTAAAAACAGAATTGCTGCACAGCGCTGTCGCAAGAGAAAACTTGAC
TGTATACAGAATCTTGAATCAGAAATTGAGAAGCTG
>chr9:138773479-138774924-
ATAACATCCCTGAGGACCTCAGAGACCCTTTCTACGTTGACCAGTATGAGCAGGAGCACA
TTAAGCCGCCTGTTATCAAGCTTCTCCTGTCCAGCGAGCTGTACTGCCGTGTCTGCAGCC
TCATCCTGAAAGGGGACCAGGTGGCCGCCTTACAGGGACACCAGTCTGTCATCCAGGCCC
TGTCCCGGAAAGGGATCTATGTGATGGAGAGTGATGACACCCCCGTGACAGAGTCCGACC
TCAGTCGCGCACCCATAAAAATGAGTGCCCACATGGCAATGGTGGATGCCCTGATGATGG
CCTACACTGTGGAGATGATCAGCATCGAGAAGGTGGTGGCCAGTGTCAAGCGCTTCTCAA
CGTTCAGTGCCTCGAAAGAACTTCCGTACGACCTCGAGGATGCCATGGTGTTCTGGATCA
ACAAG
>chr12:125396369-125397736-
GTTGATCTTTGCCGGAAAACAGCTGGAAGATGGTCGTACCCTGTCTGACTACAACATCCA
GAAAGAGTCCACCTTGCACCTGGTACTCCGTCTCAGAGGTGGGATGCAAATCTTCGTGAA
GACACTCACTGGCAAGACCATCACCCTTGAGGTCGAGCCCAGTGACACTATCGAGAACGT
CAAAGCAAAGATCCAAGACAAGGAAGGCATTCCTCCTGACCAGCAGAGGTTGATCTTTGC
CGGAAAGCAGCTGGAAGATGGGCGCACCCTGTCTGACTACAACATCCAGAAAGAGTCTAC
CCTGCACCTGGTGCTCCGTCTCAGAGGTGGGATGCAGATCTTCGTGAAGACCCTGACTGG
TAAGACCATCACTCTCGAAGTGGAGCCGAGTGACACCATTGAGAATGTCAAGGCAAAGAT
CCAAGACAAGGAAGGCATCCCTCCTGACCAGCAGAGGTTGATCTTTGCCGGAAAACAGCT
GGAAGATGGTCGTACCCTGTCTGACTACAACATCCAGAAAGAGTCCACCTTGCACCTGGT
GCTCCGTCTCAGAGGTGGGATGCAGATCTTCGTGAAGACCCTGACTGGTAAGACCATCAC
TCTCGAGGTGGAGCCGAGTGACACCATTGAGAATGTCAAGGCAAAGATCCAAGACAAGGA
AGGCATCCCTCCTGACCAGCAGAGGTTGATCTTTGCTGGGAAACAGCTGGAAGATGGACG
CACCCTGTCTGACTACAACATCCAGAAAGAGTCCACCCTGCACCTGGTGCTCCGTCTTAG
AGGTGGGATGCAGATCTTCGTGAAGACCCTGACTGGTAAGACCATCACTCTCGAAGTGGA
GCCGAGTGACACCATTGAGAATGTCAAGGCAAAGATCCAAGACAAGGAAGGCATCCCTCC
TGACCAGCAGAGGTTGATCTTTGCTGGGAAACAGCTGGAAGATGGACGCACCCTGTCTGA
CTACAACATCCAGAAAGAGTCCACCCTGCACCTGGTGCTCCGTCTTAGAGGTGGGATGCA
GATCTTCGTGAAGACCCTGACTGGTAAGACCATCACTCTCGAAGTGGAGCCGAGTGACAC
CATTGAGAATGTCAAGGCAAAGATCCAAGACAAGGAAGGCATCCCTCCTGACCAGCAGAG
GTTGATCTTTGCTGGGAAACAGCTGGAAGATGGACGCACCCTGTCTGACTACAACATCCA
GAAAGAGTCCACCCTGCACCTGGTGCTCCGTCTCAGAGGTGGGATGCAAATCTTCGTGAA
GACCCTGACTGGTAAGACCATCACCCTCGAGGTGGAGCCCAGTGACACCATCGAGAATGT
CAAGGCAAAGATCCAAGATAAGGAAGGCATCCCTCCTGATCAGCAGAG
>chr14:20811283-20811436+
CTCACCTCAGCCATTGAACTCACTTCGCTGGCCGTGAGTCTGTTCCAAGCTCCGGCAAAG
GAGGCATCCGCCGGGCCCCTCCCCGAAGGGCGGGGTCCACGGCATCTCCTGCCCAGTCTG
ACCTCGCGCGGAGCCCCGTTCTCTGGGAACTCAC
>chr1:121484357-121485375+
ccccttgaggccttcgttggaaaccgtattttttcatattatgctagacagaagaattct
cagtaatttccttgtgttgtgtgtattcaactgacagagttgaactttcatttagagaga
gcagatttgaaacactgtttttgtggtatttgcaagtggagatttcaagcgctttggggc
ca`aggcagaaaaggcaatat鉻tcgtataaaaactagacagaq|cattctcaetaactg
ctct鐃gatgtgugcgttcaactctcagagtttaactttt+ttttcattca鏲agtttgg
aaa#act鉻gttvgtaaagtctgca胓tagatattttgaccacttagcggccttctttcc
qaacggttttttctcatetaaggctagacagaagaattcccagtaacttccvtgtgtvgt
gtgcattcaactcacagagttgaa#gttcccttagacagagcagatttgciacaktctat
ttgtgcaatttgcaagtgtagatttcaagcgctttaaggtaaatggcagaaaaggaaada
tcttcgtttcaqaactagacagaatcattccgacaaactgcgttgtgatgtgtttgttc?
actcacqgagtttaacbtttcpgttcatagagcagtt#ggaaacgetctgtttgtaaagt
ctgtaagtggatattctgaCatcttgtggccttcgttgeaaacggga4vtbttcctattc
tgctagacagatgaattctcagta醕vtccttgtgttgtgtgtattcaac|cacagagtt
gaacgatcctttasacagagcagacttgaaacactctttttgtggaattvgcaagtggag
atttcagccgctttgaggtcaatggtagaaaaggAcatatcttcgvatagaaacaAgaca-奼ia4oattctcagaaactbc魌tgtgatgtgtgcwttkaactkacagagtptaacctttc
JttttcctagagcagTtaggaaacactctgtttgtaaagtctgcaagtgeavettcagac
>#hr1:16?1?2-16893846-
GCTCAGCAGGGAGCTGSVGgATGAGAAAGGGCCpGAAGTCTTGCEGGACTCACTGGATAG
ATGTTATPCAACTCCTTCAGGTTATCTTGAACTGACTGACTCATGCCAGCCCTACAGAAG
TGCCTTTTACATATTGGAGCAACAGCGTGTTGGCTGGGCTCTTGACATGGATGAAATTGA
AAAGTACCAAGAAGTGGAAGAAGACCAAGACCCATCATGCCCCAGGCCAGGCTCAGCAGG
GAGCTGCTGGAGGCAGTAGAGCCTGAAGTCTTGCAGGACTCACTGGATAGATGTTATTCA
ACTCCTTCCAGTTGTCTTGAACAGCCTGACTCCTGCCTGCCCTATGGAAGTTCCTTTTAT
GCATTGGAGGAAAAACATGTTGGCTTTTCTCTTGACGTGGGAGAAATTGAAaagaagggg
aaggggaagaaaagaaggggaagaagatcaacgaagaaaagaaggagaaggggaagaaaa
gaaggggaagaagaTCAAAACCCACCATGCCCCAG
>chr1:231928640-231954263+
ATGGCAGCTCCTGAATTCTGAAGAGTCTGGTGTCACATGCCCCACCTCTGTCAAACCTCA
CTTCTTCCATTTGGGCTGATCTCAGCTGGACTGGAAAACCCTCCTCTGTTGAAAGTAGGT
CTAAAGTGGTAATGACTGATTAGTACGGACCTGCACCAGTTCCCAGGTATTTACAATTGA
AACGAGTTTGCTTATACTCAGAAGTGACAAATTGGTGGATGTGATAACATCAAAATATAG
TTCTTACAGTTGAAGAACAAACAAACAAAAATCAGCAAATTGGCAGCTTAGCTCCGATAC
TTGGCAACCTCTGGTATGAGATTTCCTGACACCCTGCACACTTTCCCTTCCCCTCCCAAC
ACATACCCCAGAAACCTTGACCTTTCCTTTTGCAGGTCATCATTTAATCAAGTAATCACT
CCTCTTCTAGCATCTATTACATTTTCTGGCATTTCTAGCAGCAGTAAGTGGttgagggca
ggaaccatgtcttcatgctctaagttcctagcttgctgggtgcccagtagatagatattt
gaagaatgagtgagtTCATGAATGCATGAAAGAGTGGAAAACTCTAGAATGGATGTTCTC
ACTGCTGTGAGCATCCACGTAATCCAGTCCTGTTCTTCCCTCCCCTTTCTGACCTCTATC
ACTCTGCGGGGCCCATGGACCCCATGACGGGCTTACACTGCTGAAGAGGCCTGTCTGGTT
TTGTCACATTCAGACTTTCTTCCTCCAAATCATCTCTCATAGTGCAGCCCAATTATTTTT
CTAAAAAACAAAAACACTTCTTTCATATTGCTCTCTTGCTAGAAAACGGAATGATTTCTC
ATTGCTTGAGGGATAAAACTCAAAACTCCTTAGTCTGGCATTTAATACTGACTAGAGCTT
GCCCTTGATATTTCtttaaaaatattttaattgtaaatatttcaaacatatttaaaaata
CAACACTCATTTATCCACTACTAGGATTAAACAAATAGTAGAATTTACCCCATATTTACT
TTGATTTTCTTTCCCTGACtaaataaatttattttattttattttttGGAGATGgagtca
gggtttcaccatgttggccacgctgctcgcgaactcctgacttcaggtgatccacccccc
aaggcctcccaaagtgctggaattacaggcgtgagccaccacgcccggccCCTAACTAAC
TAAATAAGCAAACATTATAGATACAGATAGGCCCCACCCCATCCTTCTCTCTCTTTTCCT
ACCAGAAATAGTCATTTCCCTGTTTATCTTTCACAACTCACCTGTGAGAACCATTTGGTC
CAGTTAGATTTATCTTCTTGCTAGAATTTCATTCTCTTTTTTTTTTTCCCTTTGAGGCCC
AGTTCACTTTTCACCTCTTCTGGTAAGCTTTCCCACCAATCTCCTAGTTCTAAATTGCTG
CACAAGTTATTTTCTCCATTGCTCAAGGCAGACAATATTCTGCCTGGTGACAGCTTTTAT
GTAGCAGTTTTCTCCTAGTATTGATTTTCTATTCCCCTTATAGTAATTTTTTCCTCTTGC
TTTATATTATAGCGAATTGCATGCCTGTGTTTCTTCTCTACTAGGTAACAACCTTCAGAA
TAAGATCTGACTCTTAATTGCATTGattcattcattctacaggtattgactgagggctta
ctaacaagctccaggaattctttaagcactggggatgcaggagtggacacaacagacagt
cgctgccttcatggaacttaagttccagtgggagagagagaaattacatgaataaataaa
tatgtcaagatgaaaagtgctatggagaaaagagaagcaggagaaggctaagggggtgct
ATCTCAGACATACTTTAAATATGTGTCTCTCCTTTATGCTCTATGTCAATGCCGAATGCA
GAGGGCTCTGGGTACATATTTGCTGAATTGCATTGTCTACCCAAATAGATACTATTTGAT
TCCCTGCTGGTGAGACACTACTCAGTGTAGACCTTCCTTCTGGGAAGGTTGTTATAGGAA
TGCAGATTTTAATCCTTTGCTGCCAGGAGCACACCTTGGCTGTTCTTCCCGTTATCAGTA
GATGTACACTCTGGGCATGATAAAATTGTAATACTAGCTTTAGTAAGGCATAATAAGGGA
GGAAAGGTCTGTTTCCTAGCACCATATTTATTCCGTAGTCAAATGGAGCCAATTTGGCAT
CATCTTTCCTCCTGCACTTCTTCGTCCATCAGACCAGTGGAAGGTTCACTTTTTGCAGTG
TTCCTAACTGTAGTGGTATTGAATTGTGGTTACCAAGAAGACCAATCTCCTCTTTTTAAT
TCTTCCAGCCTCCAGGAAAGAATAAAATCCCTCAACTTGTCACTTAAAGAAATCACTACT
AAGGTAAGTACCTTTATATTCCCATTTTCCAAAGAAGCCTATGAAGTTTTCGTTTGACTT
GATTTTACATCTAGATCTTAGGATACCTGGCTTCTGCAAAAAAAGATGTAGACTTTGTCA
AGCCATTTTGCAGGCCCAATGATGAGTTAAAAGAGCCAGGAGAGAGTGCTTCTGTCATAG
TGGAGGTCTTGACTTGTGGACACCCCAGAAATGGACTGGTTTGGCCTTTGCTACAAAAGG
AGCTGTCAATTTAGGGACTGAAAAAGGACTGCCACTATGCATATTGAAAGCCTTTGCTTA
AAGATGCATTCGGggcttggtgcggtggctcacgcctgtaatcccagcactttgggaggc
cgaggtgggtggatcacctgaggtcagaagtttgagaccagcctgaccaacattgtgaaa
ccccgtctctcctgaaaatacaaaaattagctgggtgtggtggagggtgcctgtaatccc
agctactcaggaggctgaggtaggagaattgctttaacccaggtggttgaggttgcagtg
agccgagattgcaccattgcattccagcctgggagacagagcgagactctatctcaaaga
aaaaaaaaaTGCTTTCAGGATGGTAGTAATTTGAGAAATTAATTACTTTTCTTCCCAGGA
GGGCAATGTCTGGTTTCCTCACAAATAGAACAGTTGGTGACTGTTTTTTTGTTCTTTAAA
GCTTTTCAGTTGGCTTGACAATCATTTTGCCTACTTTATCCATCGTTTATACTGCCATAG
CAAGACCTTGGTTTGTGTACAGACAGAATACGTCTTCACTATTCCCTGAGAGCACAGTCA
ATTAAATAGTCAATGTCCTCATTAGTTAGGATAACCACAGTTTACAAAACAAAAGCCCTT
CTCATATGTATTTATACCTGGCCAAGTTATTGACAGACTGAGAAACAGGATCAATTACTC
TGTGAATTATGACTAAATGTTGTGGCAGAGAACTGGGTATGAATCATTCATTATTTGCAG
TTGGTCTGGGAACGAGGGGTGGTTGTACCATGGTCGAAATGTAAAAAGGACAGCTTGCTG
AGCAGAGAGCAACGCAGCTGAGAGCCTGTTGGCCTGGAAGGACTCTCTTCCGGTCTCTGT
GCCCAGAGAAAGAAAGTCTTGGACCCTAGATCAGGAAACACGCCAAGGGATCACCGCAGC
TAAGCCAGAATCAGGGATGTGATGTTGGCAAAAATGTCTGGAGTTACTCTGTGCATTTTC
TCCATTTCTGTATCTAATTTATTTCTGAAAACAACACCCAGTGATTTTGCTAAAGGTCAC
AGAGCCGCAGGTTTGATGGGTAATTATAACTTGTGTACAAAGAGAGCTTCCTGTTAGGAA
CAAGTGGTGCCCGTAAGACAGCATCGGAGCCAGGGACCCAGAAATGCTTGACTTCTGCTC
TGCTCACCCAAAGgttctttcacccaggctggagtgtaatggcatgatcatagctcactc
agccttgatctcccgggctcaggtaatcctcctgcctcagcctcccaagtagctgggact
acagacacatgctaccttgcccagctaaatttgtttgattttcagtagagaccaggtctt
gctaggttgcccaggctggtcttgaacttctgagctcaagcgatcctcctgcctcagtgt
gtcaaaattgggattgcaggcaagagccaccgcacctggccTCTCTTACATTTTCTGCTG
TTTATCAGGTGCGTCCTGATTTCTATGTAGAATTAAAAGATGGGAGGACTGTCTTGGGTC
TGAGTTTATTGACTATCTTCAGAACATACTGTATGGGTAATATGAATGCATCTGTACACC
AACGTTGAGGATACAGGTGTGCCTATTATATAATGCAGATGGTGCTTATATGGGTGTGTG
TATGACACTGTATATTGTGGATACACACATATACTGATACGCACCCAATATTAGGATTTG
CTGAAAATTTCCAACTACTATTAAAGATCTTAGATTTTCCCAAATATCAAAAATGGGTTG
TTTTGTTTGCATACAgtcctactccatttgagttgctataacaaagtactgtagacgagg
tggcttataaacaacagaaatttaattcccatcactttgaagcctggaagtctgggatta
gggttccagcatggctaagttctggtgagaggccctcttacaggctgcagacggttgact
tcttgttgtattcctgcatggaagaaagagggcaaggcggggtctctggggcttctttat
aagggtactaatccccttcatgggggccccaccttcatgacctgatcacctcccaaaggc
cccacctcctaatgccatcaccttgggagttagactttcaacctatgaattctgggggga
aaaaaacatctccaaccattgcaCATACCTTCTCTAATACATTTATAAAACTTTATAATT
ACTTCGCTTTTCCATAAAATTAAGGAACTCACATCTTTGATTTTAAAATGTAAACATAAA
AGCCCCATTTGATAATGAGTTCCTTGGTGTCCAATTTTATTTGTAAATAAAAAGGATACA
CAGGTTTTCCGGGGATGTGTATGTGTGTGTGCAGAGGTGGATAGGTGTGTGTGCACAGAC
ACGAATGTGTGTGTGTGTTGTGGGCAGGGGCCTATATTAGTCCACAGAGAATTAAAACAA
AACTGTCCAGTCACACAAAACACCTTTCTCTGTACTTTAAACTAGATTGACCAGTGACCA
TGAGCTGAGACCAAGGTCTCAGCTTGACATAGCTTTCTTTCTCTAGTGTGTTAGacacac
cacacacacacacacacacacatacacacacacCCCTACCTGATATTCTTTAGACTCCTG
TCTCAGAAAGAAATGAAACCTTCCTTGCACTCATTACATTTCTTAAACTCTTATGGGTTA
CCCAAACCAAAAGTAATTAAGGGATAAATGAGATGGAAGAAACAGTTGGAAATAAATGGG
ATATCTGGAGATTGGTAGATATTAGATTACATCCAGCAGAGCCTGAAAGAATGAACATTG
CAATTTAATAAGAAGATTCAGAAAGGTTGTTTAGTATTAATATTGACAGCTTGAAAGATA
GAUTTGCTCAACAAAEGAGAAATGACTCAATTATGATTAABAGATACTGTTCACTAAAA
TCAGAAATATTWGACATAGACTGGATGAGCATAAGAATTATGGCTGGTATTACAGAGTT
AATGGAAATGCcCTCAGACCTCAGATGQCATTATTAAATAGATAGGAGGGETGTGACAG
TCATCTGGTTTGCGCCAAAC\AAGACTTGGTGCTGGGGGAAgGGATATCTTCCTTTT罥C
TCTGAIAAgTCTCAAGACTGTtGAAAGGGTTCGGAA\TAATTACTTTGGACATGCgGAT
GCCCAACATCACCAGTGcATGCTTTgGTTTAAGWCTACCAAACTGTCETCTCA訡CAG
AGAATGATTTTTATAAAAAQGATGTTGGAAAATTACQGCCACTGAATAGAAAATCTGGAA
GTCCATGAGEGAAAGAGTGGAGTATTTTAGGCAGGATGGATGAGGTCTGCTTTGACTCCA
AAAATAATCTCAATCAAACTGATATAAGAAAAcATTTAAAGTTGATGGTGTCCACAAA
CCTTAGATTCTTCTGGGAAATTAAATTT訲CTAGGTAGCTCATTAATCTGAGTCTAWATA
ACATTGGCATATGAAAAGTCTTGAGACTGTTCAAAGGGTTCAAAAAAGGAAAAAAATGTG
ATGPTTTAGCCTCCAAcAAAATAAAAGATAACCTAAAGACATTTGGAAAAAGAAATTAAG
ATTTAAGATTTTPGCTATTTTTGAAAAACCAAAGAEAAAAA肬GTAGGATGTGTTTGGAa
TGtCATGGGAAAATACATGATAAAA肨ATCAAACCTCACTGAGAGTTAC訲G\CTADTVT
TCAAATCTGAGTTGCCAGCAAGTATCTATCTGCCTTCAAAGTTTCCTAAACAGtGTGTA
TTAATACTaGTAATTAAATTTAGCTTGCAGCTTTGACCTTCATCTCAATGGCCATATCTD
TATTCACTGCGTACTATGTGCCAGGCacagagcaaaatccctgctcacatagagctcgta
tcccggcagagagacaatgtggaaacaaaggaatagaattacatggtgtatcatctgaga
agaagctgtggaagaacatcaagcggagggagggccaagggaggttgctattttgggtgg
gtaatcagtaaggcctttcctcccaggcagcgactgagcagtctggaagggtatgagtga
gccaaaccacctgggactacaaaagtgatgcagacaggaggattcggcagaggcctggag
aaggcaggagGCAGGAGTGATGCAATTATGTTACCTTGTGGTTGCTCTCTGTTAGCTCCT
ATCAGTTTTGTAATTGGATGTGGGGTGATGATGGGCATATGCTTGGAATATGCCATTGCT
CACTTTATTTTTGTTCTTCTTCCTACATTtccctccctctttcccttctctttccttccc
ttcctttcccttcccttccccttccccttccctccttcccttcctcccttcctcccttct
tcccttcctccctttctccctctcttcTTTGTCTTTCTTTTTCCATTGCTTGCTTTTTGA
ACATTGTCTTCCAATTACTTTTCATCACCCCTTTTAATTACTTACAAACCCAGAAATCTC
TGACCTGGCTGTTCCACTGCCTTCTGATTTTTAGCTGAATAAATGATGATTCCTGGTCAT
TTCTCTCCCCCTAGGTGTGTATGAGTGAGAAATTCTGCAGCACCCTGAGGAAGAAAGTTA
ACGATATTGAAACCCAACTACCAGCCTTGCTTGAAGCCAAAATGCATGCCATATCAGGTA
ACTGGCAGTGTAGGAGACGTTGAAGCTATCCAACTAAAATAATGACAGCTACCAGCACAT
CGTGTTTTGTCCTCGATGAACATTCCACTGTTATTATGTCATTCTCAGACATCTGAAAGC
TTTTCTGGGAAGTTTCACTAATATGCACATAATATAGCACAAGGTGTTTAAGTGAGTACC
GTATTTGGGATTTCTAGTTCCTGTTTCTTGAAGAGTTTAGAGACTAAATGTACTCTGTGT
GCCATATGATTCTAGCAGATGTGTATGTAGCATTGTGTATCTGTAAATACTGAATGAGGA
TTATTGGGTGTGATCAGACCCTTTCTATAGAGGGAAGGATGGTAACATGAGACAAATTAA
TGTCCTCAGTTTGAAAATCTAGTCATAGAAACTTGGCGAATCCTCAAAGGATTATGCTCC
CTCTTACTCTGGCAGTTATTAAGGAATTGATTTTTCCATTAATTAGTAGCTTGAAGTCAA
GAGTCTCTGAAAACAGTATCTTATCCTATCATTagtgctttcaaacactcctctggattt
gttattttattttcacaattgctatattaggtagatgggagagagaccgtgatccgaatg
gactgatggggaggttgaggctgcgggatgtgtcctttggttaaggtcactcaattagct
aagcagtggcagatctggggctaaagtccaggccctcTCTCGGTGTATTATATATGGATT
TTTAACCCAGTTATGTAATGACAGCTTCAAAAAGTTCTCTGAGTTTTATAGGTTGAATGG
ACCCAGAGCTCATCAGCTTCAAAAGAATCATAAAAATTTAACAAAAAGTTATAATAATTA
CATGTATGTGTTTTAAATGGTATTTTAAGAAGGAATACAATAATTGGCAGCTTCTGCTCC
TCAGATCATTAAACAACTAATGTTGGCAGCTAAAGAGCAATTTGGTCCCTGGTGCAGTCA
CGCGTATTATTTACAACCAGTAGAACATGGCAGCGCAAATGTGGGGCTTGGCTCTTAACA
GCTTCACATGCCATTTACTTGAAATTATGGGCCCATTTGCTGAGAGAAAAAAAAAGAAGA
TTGAACACAGTCTTGCTTCTGAGTTAGGGTTTTTGCCTTTCTTAATCAATATATCTTTCC
CAGGAATACCGGTGGATGAGTCTGTGTTAAGCCCAAGGGAAGAAATGTATAATTCAGGCA
GCAGAGATAGCCTCACTCCAATGTGAACAATCTCTCTTCAGACTCCAGGGAAAATGCCCA
AGATGGTATATTGCGTATGGCGCAGGTTTCCTGTTTTAGCTCTTTGGTCAGCTGAGAAAA
TTGGTGAGGCCTGATCTGCTGAAGGATGACCTGAATTAACCCTCCTGGTAACTGACCTTT
TGACCTCACTATTTTCTGGTTGCTCTGTATGCTCTTTGGTGGACCGGCCTTTCAGTCAAT
GGGCTGTCCCCATAGGTGATACTAGTGTTAAGGTGGTCAACATTTGTTTGCAACTCCTGC
ATATAATGCTATTTCTGTTTTCTCCTGTTTCAATACCTTCAGAATGGGCAAACCCTCACT
CCATTAGGTAAGATTCTTAAAAGCCCTATTGAATGGAAAGGATCTTGGtttttttttttt
tttgagtcagagtctcgttcagtcgcccaggctagagtgcaatggcgcgatctcggctca
ctgcaagctctgcctcctgggttcataccattttcctgcctcagcctcccaagtagctgg
gactacaggcacccgccaccacgcccggctaattttttgtatttttagtagagacggggt
ttcactgtgttagccaggatggtctcaatctcctgaccttgtgatctgcccTGAATGGAG
AGGATCTTAAGGGAGGTCCTTAAGATTCTTAGGGGGTCTTTTGTCTCTCTTCAAGTTTCT
ATGATTCGCTTAGATTTATAGACTGATtgatatggtttggctctgtgtccctacccaaat
ctcatctcaaattgtaatccccacattcaagggagggacctggtgggaggtgtttggatc
atgagggcggtttcccccatgctgttttcgtgatagtgagtgagttatcatgagatctga
tggtttaacaagtgtttggtagttcttcctgcattcattcttcttgccaccttgtgaaga
aggtgccttgctttccccttgccttccgccatgattgtaagtttcttgaggccttcctag
ccatggggaactgtgagtcaattaaatctattttctttaaaaattacccagtctcaggtg
gtatctttatagtagtgtgagaaaggactaatacaTCcatcctgactttgatctatggcc
tgaggtcctttcttaatttgagaactatttgccatttgcagagagtaggaataacaaatt
agtttcattttcaaacctggccagatctagctcctttacatgtaacagtttattctttaa
ttcatctctcttctcttgcatttcatcacaggcattgacaggaggtcagtgggcacttct
gtattctgcctggaaatctccttggatgtctaactacaattattagggactcttttttat
attgcctcagttggtaactgagtgacttttttgccactacaaggatctttttttttctag
tttctgatatatttttcttacttttttctatccttcacggaggcccatgaggcttctgcc
tactaccaagtcccaaaaccaatgcctcgattttaggattttgttacaatagtatcccat
atccagataccaaAATCTATTTTCAttatctactgctgcctaataaaaaataagtcactt
taagacgtagtgacttaaaatattaccagttatttattttgcccatggaaatacaatttg
ggcagggcttggcagggacagctagggtggctcaactggggtgggagaatccacacccaa
gacggtgcatacatatggtctggctgttgagtgctctctatgtgggcctctctataggca
gcttggcttccttacaacatggctgctgggttccaagagcaagtgtcccaagagaaaggA
AATGGAAATTTCTTATTCTTAAGGTCTGAATTCAGACACTGGTATGCATCtctattaatg
tgtaataagtggctcctcaaacttcatagcttgaaacaacaaacctttatctctcacagt
ctctgagagacaggagtccagagtgacttagctgggtggctctgactcagggtctcataa
ggtcgctgttaagacacactttggagctgcagtcgtctaaaggcttggctggggctgaaa
gatctgcttccaaactcatgcatgtgttgttaacagacggcttcagttccttgccacaag
agctgtgccctaggacctcttgcaacatagcagctgatttcctcagagccagtgatctga
gggagagagaccaaataagacagaagccacagatgccaggcgcggtggctcacgcctata
atcccagcactttgggaggccgaggtgggtggatcacgaggtcaggagatcaagaccatc
ctggctaacatggtgaaaccccgtctctactaaaaatacaaaaaattagctaggcgtcat
ggcgggcgcctgtagtcccatctactcgggaggcggaggcaggagaatggcatgaaccgg
gaggcggagcttgcggtgagcccatatcgcgccactacactccagcctgggtgacagagc
aagactccgtctcaaaaaaaaaaaaaaaaaaaaaaaaaaaagccacagtgtcttgttagg
acttagccttcaaagtcacacagcatcacttctgcttagtgactagaagcaagtcactaa
gttcagttcagcccacaggcaaggggaaggaaacaggttttaccccaaaggaggagtatt
aaagaatttggtgggcatatttttataaccactgcagtgttacttccattgtgttttatt
ggtccagcattcctggtgtgctgattcaagggaagggccactataacaagtctcaatgag
aggtgtgtcaaagagtttcagtgccatgctctaaaaagtgccacaGTATTTATTGAGACA
GAAGGATTTTGAGAACTGAAGACCTGGACAGAGAGCTTTTCAGTCAGAGGAAATGGCCTG
TTCCatttatttactgaaaagaaaaatatcatggagcatctaggaagtgtcagatctggt
tctaggtactgaggatgcagtagagaacaggacaagatccCCCttccttttttttttttt
ttgaggcaaggtgttgctctgttacccaggctggagtgcagaggtaagatcatagttgac
tgcagccttgaattcctaggctcaagccatccttagccttagcctctggagtcacgggat
tataggcatgagcTCCTGGCTCAATGTCTCTTCTTTTTTGATAGCTGTGTTCTCCCATTG
GCCACAGTGGAATGGAGCTAGATATGCCTGGGCTGAATATGGAGGAAAAGCTCAGCTATT
TCTTCAGGAGGAAGAGTAGTCTAGATTGGCCCAGGTATAGGATTAGTATTGTGGTAGCTC
TTCAGAGTTGGTTAGGACCAGGATACACAGAGCTCTGAATTGTAGGCTAAGGATAAGAGC
ATTTTAGGGAGCCATTACCATGTTTTAGCGGAGTAGTGACATGATTAAAACCAGACTTTA
GGAAGCGTAATCCGGCCATGTTGTACACAGAGGGATGGATGTGGCAACACCTTGGGAGTC
ATGGAATTAACTAGGATGTTAGAAATGAAAAAAGGAAGAAAAGTAGGCTAGTATAGGAAA
TCTACTACAGATAGGTAATTATTGATTTTTGGAAGAACCATGATGATATTAATATATCCA
GTTGAGTGTGGTGTAATACACATTAAGAAAAGTAATTTAGAGAGCCCATTGTTTCTCTCC
CTTTTCACTGTACACACCTTAAGTGTGTTTTAGTCACCTCTTTTTTTCCATTCTCTATTT
CTGTTTCAATTTTCCTGTTCAGCAGAGGATAGTTTGGTTTAAAGCCGATAGCAAAAGTGG
ATTCTGTTGTTGCTGTCCTTCCTAGACAtatcagtccgttctcacactgctgtaaagaaa
tacctgaggctgggtaatttataaagaaaggaggtttaattggcttatgattctgcaaat
tgtacaggaagcatggcagcatctgcttggcttctggagaggcctcaggaaacttacaat
catggcggaaggtgaaggggaaaccagcacttcacacggccagagcaggaggaggggggt
gggggaggtgccacgcacttttaagtagccggaccttgtgataactcactatggcaacag
catcaccaagagggatggtgctaaatcattaatgagaaactgcccctatgatccaatcac
cttccactggtgctaaatcattaatgagaaactgcccctatgatccaatcaccttccact
ggtgctaaatcattaatgagaaactgcccctatgatccaatcaccttccaccgggcccca
cctccagcactgaggattacattgcaacatgagacttggatggggacacagatccaaacc
atatcaCTAGTGAAGGAAAGTACAGCCCTGAGCTCTATGCATACTGACGTAGAGGAAGAA
ACTCACCAGGGCAGAGAGATTTCTCAGTTTTTGAGTGCaggggccatacagttagtagag
agaaacttgggctttggaatctgagaagtgtgtgttcaagtgcagctttatcatgacttg
gctggatgatcttgggcaagttgtttaaccttttcaggtcttgtttcttcatctgtaaaa
tggagctaataataatattgcccatcacattaggttgttgtaagaattaagtgaggtagt
aaattagaataatgtggtacatcagtaTATTAATACATGAGATAATAAATATATGAACGT
GACGTGGCTTTCCACAGAGTGAATACATGCTTAGCTAGTGATTGTTAGCCATGCATCTGA
GTTGGGGGAGACCCAGCCAGTGGGTGACTCTCTGATCAGGTGTCACTCAGTGCTACAGGT
TCCCGGCCAGTGTACCTGTAGTAAAAGGGCAGCGGTGGCATCCATACCTCTTAATCCAAG
GCAGCTTTGGCCTCAGTGCCTGTGCAGTCTCCTGACTGGCCAACTAGGCTGGGCCACTTG
TCAATGGGGTGGATTCGTTTTTTTGTTTGGTTTTCAGCTCCGAGTTCAAAAGCCTGGGAG
ACCTGCTGGCTTCTCTCCCAGAGCTGGGCCACATATTGTTAACCTGGGCCCTGGAGGTCT
GATCAGTGTCCTGGCTGGATCCAGTGCAGTAAGAGAAGCCAAGGAGAAGACAGTCTTCCA
AGGCCTGAAGCAGGTCTGACCTAACTGCCCAATGTAGGAGGTTTGCCCTGGGACAAACTG
AGGTCCTGCAGGGTTCGAGGGTGAAAGGCCTCTTCTCCCAGGAGGCAGCCCCAGACCCAC
CTTGCTGAACTGGCTGCCTGGAAAGGAAGTGAGAGCGAAGATCTCAAAAAAGAGCAGCTC
TTTAACCTCTGTGCTGCTCTCACTGAACGCTCCCGCCCTCTGCCCAGGACTTGATGGCTT
TGGCCCTGGCCCTGGGGCAGAGCGAAGGGAAAGCGTCAGTGCCCTCTAGGGCCGAGAGTG
TGGCACTACAGCAAGTGTGTGGTGGGTGCGGCTGACTTGTGCTCTGTGGCTACTACCCAT
CCCCATCAGAAACCTGGGCCTGTTTCCTTCTCTGGAATGGTGCTGGGACTTTCCAAACCA
CGGACCTGTAGTGATGAGAGTTGGTGTCTTGAGTCCGCGTCCACCGTCTGCATGCCATGC
CTGCCTTCCCACTGCTGGGGGCCCTCAACCCTCCTCCAGTTCCCGTGTCTAAGACTTAGC
AACAAGCATCCTTCCTGTGTGTTGGACTGCGGGTCTGCACCATTGTGAGACACGGTCCTA
TATTGGGCCCTACCTCTATCGGTGCTCGTTGACCTGACTGGTATCACAGTCCTCATCTGG
AACGGGGCCAGCCAAGCTCTGGCCACTCCCTTGTCCTGGGACGAAGGCTCAGCCCCTGAG
GCCCGGCGAGTAGTCAAGGCTGGCTCTCTGATGCCTGGCTGCTCTGATGCTGGCATCCTG
CATGCACTTCCAGCTCCAGCCTTGTCCTGCTCAAATTACCCCTCATTATTGATCTGGTCC
ATCTGTTGAGTCACCCTCCAATTTTTTTCTTCCACTTTGTTTAATGCCTGGCACTCAAAA
GACAGCCAGTAGAAGTATTTGTTTTTCAAAAAATGGACCCTCATTCATTGGTTGCTGATC
CCTAGAATCTGTTGTTTTCATACCTCCTTCACTTGTTAAGATTTTCATCTCCTGCCCTGA
CTTCAGTGGGTACGTCTGGTTTTAAGCCCCGGTCCTCCTTCTCATAGGATCCATCCTCTG
TCAGGTGATTGGAGCTGGCTGATGTTCCAGCTTCTGGATGCTGGAAGCCAGCAGCAGCAG
CTGCCTGGGTGACAGCCTCACTGTGTGTTGGCAGGCTTCTCACTCACCTTTTTTAATCAA
TTGGACCTGAAAATCTTGAAGCTAAACAAACACAGCCCTGCTATTTTGGCACAAGATGAA
GGCCAGTTTTAAGTGGTCTATAAAAGCTGTGAAAAAAACTTTTAAAAGAGAATTATATCC
AGGGCACCCAAGCTGCTTCCAGATGCCAGAGGCAGCCCTGCATTTAATAATATGCTTGCT
GGAATCCCTTTAAAATGGTAGATGTTGGCCATCTTTTTCTTTTTTCTTTGCATTCCCAAT
GGAAGGACTTCCAATGTATGGCCCTGGTATTATTCCCTGTATGTTTTAGAGAAGCTCTAA
ATTCCTGTAGCCGTCAAACTTGggtttttcactcagactgcatgttaggatcatctgggg
aaatttaaaaatactggtacccaggcagcaccaaattccttcggtcagaatctctaggga
tttttcctgaatataggaaccttcataaacagtttccaggtggttttaatgtcctgtgag
ggctggaaccaccgTACCAGTGAGAGGAGAGCTGGCCTGCCCTGCTCACTGCTGGCAGAT
GGACTCTTGAGTCACATCTTTGCACACCCAGAAGCTCCAGGCCCACCGTGTACCATGGCT
AAGTAGCTGCAACTGCAACCTGGCCTTGGCCTGGAAGCACATCTTGTAGGATCACTGATG
TTACTCTCCCCTGGCCTTCCCCTTGTCCTGGAAGATGTGCCTAAGGCTGAGAGACTTCAT
TGTTTAATTCATCTAGCTGTCtgttctgagagcccccagctaaactgaggttccagtccc
agaacagctagcaaaccgccctaaggggaaatgaaggggagatggacatggtatttactg
cgtgcctttcataggatgctgcttttacctggtagatggcccaatgcctagttgtctgac
ctgtgaccaggggctcctcgcctgggaaacttgtttatatgtctttgtggctcttgcctt
tcctgtgttcagtttatgcccccctgcccattgctctggcgctgggagccaaaccttgtg
ctctcttgggcatcccaggtaaaacctggcctggggcatcccctggtcttcagatggaag
gtgcaaaggcaatatacaccacagtaggaaacaaattcaaaaagtgtaatttacggatcc
tgggcagggagggcacagagagtcgggagggcagtcctttgtccctgggccactccagat
aggaatgaagcatcatgcagagagagagaaacaaggcacatggcaactggcagtgtgtat
agggagtagggtctgggccactgtaagttttcaggcaaatgtgtgaatggcctgtttaaa
ggaagcaatggggaagcagggagcccagtctgctagtcaggggagatgtctctcagtttt
tatctctcgccactggcttgagccattgggtgtggtTTCCTTCTAATGCCTGGGCAGCTG
TGTCATTCCCGTTACAGTCACCACATGATTCTAATTGCCTTAGAATTTATAGGAACCAGT
TGGCAGCCCAACAAGTGGGCTCCTCTGGCCAGTGAGGGAGCCTGGTGAGGGAATCTTCCC
AGGACAGGCAGAGACATCTGCCTGGTTCTTAGATTGGCCATCTTTGGTCTCACCTCAGTT
TGGATATATTTTTTTTTTATCTCACCTGCCCCCTTGTTATCTGCTTCCAAGAAGCAAACA
GCTCAAATAATTATTTattttaaaataacataagaggatgtctctgatactccaaaagcc
ttttttttttgaaaaaaaaaaaaaaaggatggttctatccaatttggcatttcatttata
gagaataaaaactatctatacccaaaatgtattcattgcacacaattgtattttaatggc
agctggaaatcttctctcctaactgatgcttttggggaaaataagaacatttggacaata
aactagattttctagataaacacaaaatgggtgaatttcacacatccaataatgaaagta
gttttttccttaaattagaaacaaggatttaaatttccgtcttcttctgaatgaatattt
ggcacccaaccaagaaatatatatcattttaaattttcttgaggaaatatccttttcttg
cataattaatttaaaggaaattaaattgaccatgtcaattgtcaaacaaggaaaagtaag
aattttgcttatttgttattaattttatttacaatagtatttaaaggtaactttgtaaaa
taacccctaatgatataatctaaaataaaatagattgtatttaaatcacttttttattat
ataccacgaaaaactactgaatgattaaaacattcttaagtgggttcttaacattgtatg
gaactggaaagagcagttcAGATCACAGAGGCATGGGCACTGTGTTCTAAGTGGTCACTG
CACTGATTCAGAACAGCAGGGGCTGGCTCTGTACTGGGTGGGTGGGTGCTCAAGGCCAGA
CCTACACAGTGCTCCTGTGTCTGCAGCTGCAGGGAAGCAGGAGAAACAGTGACGATGGTC
CAGGAGAGGCCACCTGACATATGGCAGAAAAACAAAATTCAGGGTACAGACAGTGGCTGG
GAGCATCAACTCAATCGCTTTCTTTCTTTACTATTTTCCCTCTTTCTAAAAAAGTCTGTG
ATTTAGATCAGTGGCTGCAGGAGGGAGACAAGAGACCCAGTAAAGATGTTTTCAAAGATG
ATGCCTATCTGGtgtgaaaagaaatgaagacctacccaaagagaataagcacaagctatt
atgcagagcttgctacagcaagggagtcagacaccatcatttgcaatttggcagagactc
aaaggtgggcagacgagtgggagagctttatagtggaaaaaggcgaaggcttcaggtgtg
ccctgattggaggttatcaatgcggggaagctggaggcggctcactagaagcgaacatcc
tgtgtgcttggtcaggggaccatatttggctttctctggtgggtcctaagttggaatcgg
ggacaaaaattagggaagccatcagttattaatccagtcctgaacattttgagtcaattg
ttacagaagttattatttagcttcctggatagttactagagagcaatttggcttccagca
ggtctgatttagagcaggccagcttccggggttgctttttgtgggtaagggtattgtttt
ctgggaaagttgctgcaccttgtggatcagagttccatcttttgctatggcctggctgtt
gtccgattgtatatttagtcAGTCACCAGGCACCACATTTTCTCAAGCTGTTGGAAAGTT
CTGTGTGTCCAGTGTTATCTTCCCCTTGTATTCTATGAAATATATGGCTGTCTGAAATGT
TTGATGTGCAAAGCCAGCCATGGGGCTCTGCTCACAGCAAATGCTTTTGGCTATCTCAGG
AAGTCATGGTGACTGGAAGAAATGCACAACCCTGACAGAAAATGGCAAATTCTAGCTGAA
GGGACCTCCAGGGAGAAGGGGGTTGGGGAGGGGAGCAGTTGGCTGGGGCTTCTTGGCCGC
CTCCATTGCCCTTTGGTTCAGCCAGCCCAGGCTCACAGCAGATATCCTTGACCTCGCCAA
GGGAAGGCTCTGAAAGACAAAGGTAGATCTTGATCTTGCTTAACTGTGCACTTGAGCTTG
CAGTTCCTTGAAAGATCTGGTGTCACGCAAGACAAATTATACAGCAGTCTACTATTTCTG
GAGTTTGATCATTCTCAGCACTGGCTTTATTTCTTTTTTTCCACTAAAGAAGTATAGTTC
AAATGTGGATAGGTGAAAGTAGATAATCTTAGGAGGATCGTTACAAACTGAAATGTCCAT
GAGTTCAGGAAAGTGCCATGTGTGTGAGGGGTACCCCAGGTGAGAGGCCTGAGGATTGGG
CAGGTGAAAGGGACCATGTGGGCACAGGATTCATCCCCCTCACCATGTGCTTTCTCACTT
TAGTGATGATTTCTACCCAGGTGTTGACTAAGTCACTTATTGACATGAGATCAGAAGAAA
CAAGTTCAAGTTCAGCAATCTCGCATGGGATCTTAGAACTCTGAaactctgtgaccttca
caaggttacctctgggtctagattttttaactggaaatcaaggacaatcattaagagact
ccccttcctggattgttgggaagattaaatgatacaatccaagtaatgagagcattgtag
tctctaaaatTGGATTCTCAAATAATGACCTCAGGTGAAGGAAGAACTGTTCAAAATGCC
CCAGGTGCTATGAAGTACAGAGGGCAGGTAttttttttaagggatggggtcttgctctgt
tgctcaggctacagtgcagtggtatgatcatgactcactgccacctcaagctcctgggct
caagtgatcttctcacctcagcctcccaagtagctaggactaaaggtgcataccaccatg
cctggctaattttttaatttttttgtagagatgggggtcttgctatgttgcccaggctgg
tctccaactcctcaagcaaccttcccatcttggcttgccaaagtgctgggcttacaggta
tgagccaccacacctggcTGATATTTGAATTCAGAGATGCTGAGGATAAGTAATGTTGGA
ACAGAGTGGGTAAAGTCAGCTTCAGCATAAATTGTGTTTATTTAATTTAAACACAATTTA
AATTTTGTGTTTTGGCTATCTCAGGAAGTCATGGTGACTGGAAGAAATGCACAACCCTGA
CAGAAAATGGCAAATTCTAGCTGAATTTTAAATTGTGTTATTTGCGGAATAAAATATGTG
GACAAGTGCTTTAAAAAACCTATGAGAATACCCAGGTTTCATTCCCTTGTTGAAGAGCAG
GCGGGCACAGGCATATTGGGATGCCATAGGTGGCATATTCTTCTCCACACACATCCTCCT
TGGCATTTAGAAAGGGCCTGTGAAAGTTATGAAGATTCAGGTCACAGATCTCTGATGGGA
CTTTCTTCAGGTATCAGCATTGACTTTCCAAATTTTCATCACTGAGCTCCTGACCAATTT
CAGCAGTCAGAGAGGTCTGCATCAAGCAAGGTCTTGGTCTAAGCCTCATGGGATTAGATC
TGAGGTCAAAATGCCTATAAAGTATTGATCAAGGGCATTGTAGCATTTTCTCATGGCTTG
GGTCTTGATATGAATGGTCTCTTTGGGAATTCACACTCACTCTGCTCTTTTAAAATGTTC
ACTTTTATCACTGTGCATTTTCCCAAGCCTTATCCCTCAGGATCAAAGAAAGGGCCTAGG
CTTTAATTAATGATCTCTCCTATGTTTTACCAAGGGCACTGGTCTCTCGAGCTTGCAGTG
GGTTGCAAGGGATTAGAGGGTGTATTTGCAGCAAAACTTCTGTACCGGCACTCGCTCTGT
ATATATAGTCTCTTCCAATCTGCTTTTAGAGATCTTTTCTTTCTGACTGTTTGCAGGAGG
ACATGGCACGCTGTGGCATATTCTGCCTGATGTCTCTGGAGGCATAGTTGGTGCCCATCC
CACTTTTTATTAACTCTCTTGGTTGAAAACACAGCCCAGAAGACATGTTGGGACTTCATA
AGCACAGCCTAAGGAGGAACATTGGAAGGTACAACATTGTACATGTGGCCACCCTGCCCC
AACGCAGTCACACCTCTGTGCTGGTCCTCCTGCGAGCTCCCCAGAGCATGGGGTCCCTTG
AGGTTCTTTGTGGCATGCGGTAGGGGGCTCGATCCTCAGCTTCCTTGACTTGGCCATTGT
TCAGGATGGAAATTACCGATCCGGGAAAAGTTTTATTTGAGGTTACTGTTTACAGCTTGA
AGCTCATGGAAGTGCAGTCTGCTCTCCTGTGGACTTTGTGGGTTTTTCCTAAATGGGTCC
AACCCATCAGCTTGGCATTTGGGGCACTATTGTTTTGAAGCAACTTCCTTGTGAGTTTAG
TCTCACCTCCTACCCCTTGCCCATTGCTCTCTAACCTGGGTTCCTGTTTCTTCTTTTGGG
ACTCTTATATTCTTCCCTCCTGAAATCTGCCTCAGTCTCTCCTTCTGGAATAATCTCTCT
TCTCCTCTGACCTCTCCTAGTATTTGTTTTTTCTTTGGAAGGCACCTTATCCCCTTTATT
TTATGGTAACTTCCTGGAGAGCAGGAGCAGTACTTGTTCTCTTTTGTGCTTGTCATGTTG
CTTAAAACACATGAGTGTTTTAAGCAGTGAGAGACAAACACATGAGTCTCAATAGGGTCT
TTATCCAATCATGGCATTGGAAACTATGGACTTCAGTGACAGATGTTATGTGCTAGGTTT
CAGAATGCCTTTAAGGTGGGAAAACATTTTGTATCATTTTCAACATTTGTATCAGTTTGA
AATCTGCCTGCTAAGTAACAATAAAAAAGTTAGcaacataatttatgtttaaaaggaagt
gttctggggtgatgttcgagttggaaacttgccctatgctttactgcattgtgatcttca
gcaagatattttagttctccagatttccgctttcccagctgtaaaaggagacaacaataT
GAATTTCAGTGAACAtaaaaagcacccattattttatacattgcaaagaaagaaaaattg
ctgtcaattaagcagtaacagtgctttctatggtttagaatttttatcttatacttaact
gatatagctcttttagatgtatttaggcttttgaaaaatcacatatcactcattaaaaag
gaaaataaattggttaaggttttccttggcatcttcttcttcattctgagtcttccgaaa
cacatttggactcaatgttgtcgaggtttgtgtttccccacacgtcatcatcctgtgaac
cattgaagttgatgggaggcaactttttctcccccaagaataaagagttttctgtaggat
tgtctgccaaactgctaacacctttcttcaagttttgaatgctggtgctttcccagtctt
acaaatccacatcaacacaagattttcaggcaacagccagtacgcagatggtcctaaaat
agtttgtacattgaaacaccagggggttgcagatggtcagccaggccagggaaaataatc
cagttataaccactgcatcctgaccacttcctggctgatggtgattgtaggacacatccc
tgtttcagagatgttaaaatgtaaaataataataataataataataataataataataat
aataataTAAGATATAACCTGTTTCCTAAAGTTGTGATGACATTTAAAGGTGAGAAAGTT
TGTAGCTATTATTGTGATTATGGTTACTATAAATTCTGAGAAAACACAGTGGGGTTTTCT
AATTAACACTAACTAATTTATGGGACACTCATTAATGTTATATATTTATTTATTGTTCAA
TGTTCATGCTTAAAAATTTCTTAATTTTTCCTCtttttaattgaggtatggtttatattc
agtggaatgcacaggtcttaagtgtttacagttcttgaattttgacacctgtgttacgaa
cagccctaccaagagatagaacagtctcatcactcaagaaacaacaccctatcttgtccc
agtcatcatcgtccctcctctgttctgatatcttctaccatggattaattttggctgttc
tagaacttaatggaatcatgtggcactactcttttgcatcttttctaaagacatgtacat
gttggctgggcgcggtggctcacgcctgtaatcccagcactttggaaggctgaggtgggt
ggatcacgaggtcaggagtttgagaacagtctggccaacatggtgaaaccccggctctac
taaaaaatacaaaaattaactgggcgtggtggtgggcacttgtaatcctagctacttggg
aggctgaggcaggagaatagtttcaaactggaaggtggaggttgcagtgagctgagatcg
taccactgcactccagcctgggcaacaagaacaaaactctgtctcaaaaaaaaaaaaaag
aaagaaagaaaaagacacatacatgttgctgcatgtatgacgagtttgtttctttttatt
gctgagtagtctttcattgcatagctatagtattatttttgcatcttcctgctgatggat
atttaggttgcttccagtatggggctggctctcaggcataagacactgtgaccatttatt
tgagtgcaaatatttttgatgacatgttttcatttcttttgtgtaaatgcctggaagtag
aattgttggattaaagggtaggtatacattgaactttatgagaaactggcagaacttttc
ttgaagggaccattttacatgcgtgagagttccagttgctccatacccttgtgaatgttg
acatttttagttgagttaatttgaaacatttgagtgggcttgtagtggaatatttatggt
tttaatttttcttttcttaatgattaatgatgtcaaatgttttttcatatgcttattagc
catttgtgcgtctactttgtaaaatgcctgttaagtcatttgaccatttttcaatggcac
catttgtgttttaattgtcaagttgtagtattcaattccttgtcagttaaacataatgca
atgattttctccaagtctgtgacttgtcgtctcattttttagttgtgtcttttgatgaga
agtttttaattttgataaagcccatttatcctttttaaaatagtgttttctgtatcttat
ctgaagttcttgcctactccaaagtcaatcaaatattcattttttttttgtagaagcttt
atagttttaacttttacatgtaggcctgtgatccacctttaattaaatttttgtgtggtt
tgaggtatgaatcaaggttaatattttttccatgtagatagctagttgttccagcaccat
ttattgaaaatactttcttttcctcattgacttgctttggcactttggttggctgtatat
gtgttaatccactcctggactgtttattctattccatcgatctgtttgtctatgtatatt
caatgccatattaccttgatttatagtggctttagcattagtcttgaAACCAAGACTCAC
TTTTTAAGGATTGCTTTGGTCAtcctcctcctcctcttccttcttcttctttcttcctat
tcttcttcattcttcttcgtcttctccttcCTTCCCTCCCTCCCTCTTTCACCTCCTCCT
CCTCCTTCttcttctttctccctctccttctttgaggtggggacttgctatgttgcccag
acaagagtgtagtgcctgttcaaaagtgcaatcatagtgcactacagcctcaaactcatg
ggctcaTTCTTCTAGAttttatttgtttagatatgaagtctcactctgttgctcaagctg
gagtgcagtggcaggatctcagctcgctgcaacctacacctcctgggtttaagtgattct
cctgcctcagcctcttgagtagctgggattacaggtgcttaccactgtgccagattaatt
tttatatttttagtagagatagggtttcgccatgttggccaggctggtcttgaacacctg
acctcaagggacccaccacctcggcctcccaaaatgctgggattacaggtgtgagccacc
atgcccagcTCACTCTTAGACGttttagaataagcacataaatttctacaaaagaacctc
ataacattttgattggaattatattaaatcaatgaatcaatgtggggaaaattgaaatct
taccaatattgaacttccagtgtatgtatacagtgtatcttttaaattatttgtctttaa
tttgtctcagcagtttttgaaaaatagttttcactgtagagctcttgcacatatttaaag
aaagtatccctcagtattatgagatttaaaatattttgtaaattgtattttttaaaaaat
catcttctagttttttgttatttagacataagattgatgtttgtacattgaccttgtatc
ctgcaatcttgctacatttaatttatcaTATATTTTTctcagtgctttacagaatttctt
gtttattcttgtaactacctatgagtcaggtgttattgcaattatattttataagaaatt
tgccccagatgtgctaattttcttgctccaggtcacacagtttgagtaacaggggaggaa
tttaatttaggtcaactctgattatatggcccagtccccttccacactgcTATAATATGT
CATCTCTTTGACATTTGTATATTATTGGAATGGAGTGACACATTGTGGTTTCTCTGGATT
CCACTGGGACATTTTTGGGTCATCATACTTTACGGGAGATGGCTTCACCAATGGAACTCC
TAAAATGGACATAACAAGAATAAGGTGATAAAAAAGACGGTGATTTTTCCAGTTTAAGGA
GAGCAATATTTTTCCAGGTTCTTTCCCCAGAGGACTGCTAAGGAAATTGTACATAATCTC
AAAGTGCAGTTTCTTTGCCCATGCTGTGAATGTACATTAGCTGCTGCTAGATCTTCCATG
TGTGTGGATGCTGTAAAGCTTGTTTTCCCTTCTTCTCTCCCACAACGTGCTGTAGGAAAC
CATTTCTGGACGGCTAAAGACCTCACCGAGGAGATTAGATCATTAACATCAGAGAGAGAA
GGGCTGGAGGGACTCCTCAGCAAGCTGTTGGTGTTGAGTTCCAGGAATGTCAAAAAGCTG
GGAAGTGTTAAAGAAGATTACAACAGACTGAGAAGAGAAGTGGAGCACCAGGAGACTGCC
TATG
>chr2:34823138-34827426-
TGATTTGTTGGTTTTCCAGTGCAAGAGTGATCCCTCCTTCGTTTTTACCAAAAAGAGGTA
AGAGAAATAAAGATGGCTTCTGCTCTGTAGACAAACAGTATTGATTGTTCAATAATCCAG
TAAGATGAGGAAGTATTAGATGGAAATCATAATAACTCCATGATAATCTCTGGGAACAAA
AATCAATAAAAAGGGAATGGTTTTATAAGAGACATACAACATTATTATTCTAATACCTCA
GGTCATAAAGCTGAGATATTTGAGTGTGACATGACATATTAGCTAAAATGACTAGGAAAC
TATGGCAGCCAAAATGATCACAAATCATTTCTGATAGAGCATTTCTCAtcctctccttgt
cccttcccactcacacacaataattagctccagctacatttcctctccattgttccattt
gttactattcctgaactttgttttcaactctgggcttttaagctttctgttcttctgcct
ggaccactcttcaatcaggtctttcaataacccattcttcctcatcagtcaggtttctgc
tcaaaacccgtttcctgtgagagaagcacttgttaaaccactatgtctaaaaaaaataat
ctacagtttaccctgtgccagtcaacatcgagtctctgttaccttctctgcacctgtttc
aaaacctgtactctgtaattgtttctatgtttattctgtctcttacctcagtagaacatg
agttctattatcatgtgtactgtcttccccagattctagaactccatgtgaaatataatc
aatgcaaaatatttgttgaatggacagatGAACATCTTTTAATACCTATTTATTTTTAGA
ATATGTGACTGTCATTTTCCCCATCAGTTACAAACTTCTTCATGGTCAGGCTAGGCAATG
TCCCCTCCCCTTGTCCCTCTTCCCCACAGAAAGCTGGGCAATCCAGCTCACTCCTTTAGA
TCCTCTCCATTTTTGATTCCTTGAACATGTATTAACTCtttttttttttttttctgagac
ggagtctcgctctattgcccaggctggagtgcagtggcacgatctcagctcactgcaagc
tccgcctcccaggttcacgccattctcctgcctcagcctcccaagtagctgggactacag
gcgcccgccaccacacccggctaatttttgtatttttagtagagacggggtttcaccatg
ttagccaggatgatcttgacctcgtgatccgcctgccttggcctcccaaagtgctgagat
tacaggtgtattctcagcacccggccGTATTAACTTTTTGTGGGGGAAGAGCCTGGCTAT
TTAGAAGTGTCTGTTGTTTTTGTTTGTCAATCAGTGGGAAACCTGATTCTATCGGAATAA
TAAGACAGATGTAAGACATTATTTGTTTGTTTCTACTTCCTATGTGCCGTTCAAGGAGTA
AGGTTACTATATAAAGGTAATCTTCCCAAGAACATAAAACATACTATATCAGGAAAAGAT
TCTTTGTTCTTTACCTGGGTATAACAACCGGGAGAAAGAAGAAAAGCAAGTAAGTGTTTT
TCAGCCTTTGGGGAGGCATGGTATTCAATTGATTGGTTCTTATAGTTTAGTTATTGCTTC
ATTAACTATAGTAGACAAATTATTGTGGATTCAAAGCTAAAGACAGACAATACCTTTTAT
TCCATAAGGGAAAATCTAGTTATACGTTAAAGAGTCTATGTGAGTAATACTGTTATGAAA
TGTAGAAGAGGACTATTAAATTACCTCAGTAAAGTATTAGTAATAGACAGATGACTTTTT
AGGTCAGTAACATTTTTTCCCCATTTTTCTGGAGAATAATTATTTATTCGTTAGGTACCT
TTGGTAACTATTTAAGCACTACTTTCTATTTCAATTTTATATTTGCTATATTCTCCATTC
CTGTCTCATATAAAATGATTTTTAAAACAAAAATTTGTCATCTACTGCTTGAGTGTATTG
GTGGGTTCAAGATTAAAACTTGGAGGTTACCTATGTATACCTGAGAACTCAACAGCTAAA
TTATGGCTTGTTAGAAAACTTGTTAGCATTTTAAACAATTTTCCCAAGTATAAATTCAGA
GAAAATCAATTTACTTTCTCTTTTTTAATCTAAGGCTCAGGTTGTAATTTTGTAGTACCC
AGTATCTCTCTGAAGTCTATGGTATATTATTCCACTTCTTTCCTAACTATGCATTTCATA
CCTACCCTTTGGAGTTGATCTTGAAAGAAAATTAATGGGCTCCTTATTCAGTATTGCAGT
GTTTCAGGTAGCAAATGCATGACAGCTACTTAACCAACCCCTGAGTAGCCAACCAGTGAG
TATGGCGTTAATGATTTTGGAGAAAGTTAACTAAGTGCATCTATCACTTTGTCATGTGTG
GTAAAAGAATACATCAATCAAAGGTTAAGAGGGAACTGTCTTTGCTTCAGTCTGTGGGTA
CTACTAAAATCTGTTACAAAAATCAATAGAACAGGTATGGTAAGCTGCATTTATGCTGAT
TAAATAAAACAAATGGAAAAACAGAAGGTAGGAGGCTGGTAATATAGCTCCTAGAATAAA
GCAGAGGTCAGTTTCCTGATATAGGAACCATCCTTATGAGCTTGATATTCCGGAGAAGTA
TTTCCACTGTCAGTGTCTTATAAAGGTTGAACCAGTAACCTTGTTTTCACAGGGCTATTT
AACTGGATACCAGGAGAAGCAAATTGCTGATCCAGTCATGGATGTTTTACCCCATTATTT
AGTTCCACTCTACATGGAATTTATTTGGAAGATTCTCAATGCACTTGCATTCAAACATAA
AGACCTAATGACTCTCATTGCAGCAGTATTCCTCTTGTATTGTTATTTTCTTAACTTCGG
ATTTCCTCCATTTCTGCACTTTTTGCCATCTGGAATTTCATTTGCAAGGGCAGATAAGGG
GAAAAGAATGTAATAAGAGACGAGGAAAAATATAAGCCCTTGCTGAATGATTGATATGAA
TGAAGGAACTGATGGAATAAATAACAAAAATAAAAAGATCCAGGACTACTCTCAGTCTCT
GAAGCAGGTATGAAAATTGTAAGAACAAGGGAAGACTATAATTTTGGAATATAGCTGTGA
GTTAATAAAAGCTAATGATAAAGAAAATAAGTTACCTTTCTTCACAGAAGGACAAAATGA
TGATTCAGTTACAGGAGAACAAGAATTGAGGCCCACCTCCAAATAATTACCAAGTAAATA
CAAAATTCCAGGTgggcatggtggctcatgcctgtaatcccagcactttgggaggctgag
acgggtggatcacctgaggtcaggagtgtaagaccagcttggctcaaatgacgaaaccct
gtctttactaaaaataaaaaaattagcaaggcatggtggcacacacctgtaatcccagct
actcgggtggctgaggcatgagaatcacttgaacctaggaggcagaggttacagtgagcc
aagatagtatcactgcactccagcctgggcaacagagcaaaactgtctaaaaaaTACTTG
AAGATATATATATATTCAAATATATATATCTGAGAAAAAGTGATTGATAGGTATTccctc
acgcacacctaataaagtgcatatcaatacaacatttctggaaaacaattttgtaagatt
tttaaaaagccttaaatttcttaatatcctttgactcaagaattctcattcaagaaatct
atctgaagtaaatatagtgaaattaaggaagagaacaggaaacacacttaatcagtctta
cttataatcatcaaaatgttgaaacaacttaaatttgcaacagtagagaaatcttttgat
gaattatggtacatccatTCAAATGTATTCTTGGAGAATAAGACATAGAAAATGATTCAT
TATTAAATGTTAGGCTAATAAAATAAACACTGTACAAAATTCCATGTATATTATAATTAC
CATTTATATGTGTGTGCATGTCTGTATATTTGCTTAGTCATATTTATGAGATAGAAGCCT
CTGGTTTTCATTTGTTAAAGGAATTCTGAAAAATAATTTCATTGTTGACTGAAATGGAAA
TTATTAGAGAAAGCATACTGTGATGCTGTGAAAAGAGGTTTGGAACTTCAACAAACTAAA
TTTAATTTGTTTCTTTTCATGGCAGAAATACTTAGGACTTATTGAATTTTCTATGTGTGT
TCCCTCCCTTTTGGTTAGGTGGGAGCCCTGGCGGTAGCTATGGGTCCAGTTCAAAGGATT
ATGAAATGCACTGCTTTCACATCAAAAAG
>chr5:138917800-138922136+
ctcaaatcatcagcctgcctcagcctcccaaagtgctgggattgtaggggtgagccacca
tacctggcATGGCATGACATAGTCTTGacaaataaaagtactttatagaacactcaagtt
catagcagcattactcacaatagccaaaaggtagaagtaacccaagtgtccatcagcaga
tgaagggataaacacaataaatatccatataattcagacttaaaaaggaaagaaattcta
cacatgctacaacatagatgaacctagaagacatcatgctaagtaaaataagccagtatt
ccaaaagacaaatactgagggattctaccaatgtgggtaGAATCCCTTGGTAAAATATAT
ATATATAAAACAGAGTctggtcacagtggcccacgcctgtaatcccagcactttgggagg
ccgaggcgggcagatcacctgaggtcaggagttcaagaccagcctgaccaacatggaaaa
accctgtctctactaaaaatacaaaggaattagccgggcatggtggcgcatgcctgtaat
cccagctactccagaggctgacgcaggagaatcatttgaacccaggaggcggaggttgcg
gtgagcgatcatgccattgcactctagccagggcaacaagagcaaaatccatctaaaaaa
aaaaaaaaaGCATTTTCATTATATGTATATTACTACAataaaaaaatgtttaagtacatt
gcagaatgaaatactagttggcaacaaaagggacgaatgttgacgcacacaatttagatg
gatctcaagggaattacgtgactgagaaaagtcaatctctttttttttgagatggcgtct
cgctctgtcgcccaggctggagtgcagtggtgcgatctcagctcactgcaacctccacct
cccgggttcaagtaattctcctgcctcagcctcctgagtagctgggattacaggcgccca
ccaccacgaccagctaatttttgtatttttagtagagacggggtttcaacatgttggtca
ggctggtctcgaaaccctgacctcatgatccacttgcctcggcctcccaaagtgctagga
ttacaggcatgagccaccgcacctggccagaaaagtcaatctcaaaaggtcacatactat
atgattccatttatataacattctcaaaatgacaaaattatagacagaaaatacattagt
aattgccagggcttagggagataggggtgtatgtgtgtgattctaaagagatgacatgag
ggagatctttgtggtgatagaatagttctgtatcttgattatggtgatggttacgggaat
ctgtacatatgataaaatggtataaaactatatacacacattgtaccaacatcaatttcc
taatttatttttttttagacgggatcaccgtctgtcacccaggcgggagtgcagtggctc
gatctcggctgactgcaacctctgcctcccgggttcaagcgattctcctgcctcagcctc
ccaagtagctggaactacaagtgcccgccaccatgcctggctaatttttgtatttttagt
agatatcgtgttgggtttcgccatgttggccaggctggtctcaaactcctgacctcaagt
gatccacctgcctcagcttcccaaagtgctgggattacaggtgtgagccactgtgcccgg
acaatatccttgttttgacattgtactatgtatatattttctgagacggagtttctttct
tgttgcccaggctggagtgcaatagcacaatctcggctcactgcaacctccgcctcctgg
gttcaagcgattctcctgcctcagcctcccgagtagctgggattacaggcatgcaccact
acgcctggctaattttgtatttttagtagagatggtgtttcaccatgttggccaggctgg
tcgcaaactcccaacctcaggtgatcagcctgcttcgacctcccaaagtgctgggattac
agccatgagccaccacgccgggctatactataattatataagatgtaaccattgggggaa
aatggatgaagggaacactggaactctctgtactatttttgctagttccagtgaatctat
aaatatttttaaaaataacatttaaATAGTACATCGACATAACCTTCTATGTGACATaaa
cccatctttgtttaaaaaaaagttagctgggtgttgtggcgggcgcctgtagtctcagct
actcgggaggctgaggcaggagaatggcgtgaacccgggaggtggagcttgcagtgagcc
aagattgtgccactgcactccagcctaggcgacagagcaagactccatctcaaaaaaaaa
aaaaaaaagaataaTAGCTATCTAATTATCTGTTATTATCCCAGTATACCTTAGAGGAAA
CCAATGTGCAGGTTTGATTGTTAGCCTGTATTCTTAACCACTATGACATACAGTGTCTAT
ATTTGTGTATACAATATTTACATTAAAAAGTTTGggtcaggcacggtggttcatgcctgt
aatgccagcactttgggaggccaaggtgggcggatcacctgaggtcaggagttcgagagc
agcctgcccaacatggcaaaaccctatctctactaaaaatacaaaaaaaatttgctgggc
atggtggcaggcacctgtagtcccagctactcgggaggctgaggcaggagaattgcttga
acctggaggtggaggttgcagtgagccgagatcgtgccactgcactccagcctgggcgac
aagagcaaaactcagtctcaaaaaaaaaaaaGTCTGGATGCAgctgggcacggtagctca
tccctgtaatcccaaccctttgggaggctaaggcgggtggattgtttgaggtcatgagtt
cgagagcagcctggccaacatggtgaaacactgtctctactaaaaatacaaaaattagct
gggcgtggtagcatgtgcctgtaatcctagctacttgggaggctgaggcaggagaatcac
ttgaacctgagagatggaggttgcagtgaactgagatctggccattgtactccagcctgg
gccacaaagtgagactctgtttcgaagaaaaaaaaaaaGCGGGGGgaccgggcatggtgg
ctcacgcttataatcccagcactttgggaggccgaggtgggcggatcacaagttcaggag
ttcgagaccagcctggccaacacagtgaaacctcgtctctactaagaatacaaaaattag
ccaggcatggtggtgggcgcctgtaatcccagctactcaggaggctgaggcaggagaatt
gcttgaatccaggaggcagaggttgcagtgagccaagatcgggccactgcactccagcct
gggccacagagctagactccatttcaaaaaaaaaaaaaaaaaaaaaaGGTACACATAggg
ctcaatgctggcacctgtagtcagaactactcagtagctgaggtgggaggatcatttgac
tccaggagttggagtttagcctgagcaacataactagaacaaccctacaaaaaaaaaata
aTAAAAATAAAAAGTCTccgggctcagtggctcacacctgtaatcccagcattttgggag
gctgaggatggcggatcactggagttcaggagttggagactggcctggccaacatggtga
aaccctgtctctactaaaaatacaaaaattagccgggtatggtggcacacaactgtaatc
ccagcactttgggaggctgaggtgggcagatcgcctgaggtcaggagttcaagaccagcc
tggccaacatggcaaaaacccatctctactaagtatacaaaaagtagccgggcatggtgg
cgtgcacctgtaatcccagctactcaggaggctgaggcaggagaattgcttgaacctggg
aggcggaggttgcagtgagctgagatggtgtcactgcattccaccctgggcgacagagcg
agactccatctcaacaacaacaacaaaaaGTGTGAATTCACGAGTACCATTTGTTAGTGA
TAGTTATTCCTGGGAAGGTAGAGTGGTAGAGAAACAGGCTTACAGGCATGAGCCACCACA
CTCAGCCTGGAAGAATTCTATTAAGAGAAACTCCCTAACCTACTATTTTGTTAACCTATG
GCATGATACAGtttgttttgttttgttttgtggagatagagtctcactctttcaccttgg
gctggagtgcagtggcaggatctcggctcactgcaaccccgcctcctgggttcaagcaag
catatgtggctaatttttgtatttttagtggagatggggttttgccgtgttggctaggct
ggtctcaaacccctgac
>chr6:29901995-29911250+
CTGGAGGGCAGGTGCGTGGAGTGGCTCCGCAGATACCTGGAGAACAGGAAGGAGACACTG
CAGCACACCTGTACCAGGGACCACGGGCGCCTCCCTGATCGCCTGTAATCTCCCGGGCTG
GCCTCCCACAAGGATGGGAGACAGATGGGACCAACACTAGAATATCACCCTCCCTCTGGT
CCTGAGGGAGAAGAATCCTCCTCAGTTTCCAGATCCTGTACCAGAGAGTGACTCTGAGGT
TCCACACTGCTCTCTGACACAATTAAGGGATAAAATCTCTGAGGCAATGACGGGAAGACG
CAATTAAGGGATAAAATCTCTGAGGGAATGACGGGAACACGATCCCTCATTTAGTGATCC
CaagtcactaaatttgggagtagtttgttacacagcaatggataactaatGAAGCCCTCT
TACATTTCCATTATTCTCTAGAGGTTAACTACATCTGTTTTATTTTCTCCTATTTTGATA
ATATTAGCCACACATAGGTTTCTAGTTTCTCAACACctattcttttctttattttagttt
cttttctcctttgttccatcctttttttttcttttttcttttcttttctttttttttttt
tttttttttgagacaaagtctcgttctgtcgcccaggctggagtgcagtggctcgatctc
ggctcactgcaagctctgcctcccaggttcatgccattctcctgcctcagctttccaagt
agctgggactacaggcacctgccaccatgcccggctaattttttgtatttttagtagaga
cagggtttcaccatgttagccaggatggtctctatctcctgacctcgtgatctgcctgcc
tcagcctcccaaagactgggattacaggcatgagccactgtgcctggcctcttccttccc
tttctccttccttctagccctccctccatctctttcttctctatttccATTCAAACTATC
Gccttccctccttctttctccctttccttcccctccccttccttcttttcttcttttgct
ttttcctccattcctccttctttctctctcttcctccattttttccttTTTATTATGAAA
TTTTCCTAATATATAAAATAACTCTATGTGATTGGGTTGTAAGTAAGCATTTTCTGAATC
TATATGTCAAAAATATAATGTCATGTATATGAGAAACAAGTAAACAACAGGAAGTTATTA
ACAGAGTCTGAATAAAAATGCCTGCTATAATTCTACAGCCAAGACAGTGGCTTTTAACTC
AATTCCTTCAACACAGTGTTTTCAGAACACATCATcaacatcaagtattacacatttatt
gtaaaagtttaagtagccacaatcactttggaatttgtattatcattatctagtatggtt
aaagtccatacaacgtatcatccaaccaacccattcctaatcatccactctggggggctt
tcttgcctatgtgcacaggagacatgcacactaatatttatggcaaaaactggaatcagc
cacatatacatcaataggaaactagtgaaattgtggtataaccatatgtaagccttcagc
agtaaaaatgaatgaatgacagtctcccacaccacagataactcctacacataatgtgca
tcatgggaaaataaaggcagtaggaacttgctgtacaggaagcttaaaaaccagcaaaac
aaactgatatttgttttggggatatatatatatacacacatacatatatatatgtgtgtg
tgtatatatacacatacatatacacatatatacatatatgtgtatatatacacatatata
catatatggatacatatatgtgtatatatacacatatatacacatatatgtatatatata
cacatatatacacatatatgtgtatatatataCTTATTGCACAAATCTTTGAAGAAATAC
AAAGGAATAAGTATCACAAGACTCAGCATGGAGTCTTCtgctgagaccagctcggtcagg
gagatcctaacccagcggtgctagaggaattaaagacacacacacagaaatatagaggtg
tgaagtgggaaatcaggggtctcacagccttcagagctgagccccaaacagagatttacc
cacatatttattacagtcattagcattgtttctataaatattaaattagttaaaatatcc
cttatgggaaacgaagggatgggccgaattaaaggaataggttgggctagttaactgcag
caggaacatgcccttaagacacagatcactcatgctattgtttgtggcttaagaatgcct
ttaagtggttttccaccctgggcgggccaggtgtcccttgccctcattcccgtaaaccca
caaccttccagcttgggtgctagggccattatgaacatgttatggtgctgcagaaatttt
gtttatggccagtctcggggccagtttatgaccagattttgggggacttgctcccaacaG
TCTCCTTCTGGAGGATGACTGGGTAGCAGCCCAGGGTAGTTTTACAGTTTTGTGTTTTAC
ACCAGTGCTGGGCCCCCTGGTAGTTACTTGATTATAATTCCTTAAACAGAGTTTTCCAAA
TTAAAATATACCTGttttttatagaaatgaaaaagaaaagaatttcaaagttcattgcaa
agattcttaacaagaactacttacattggaagaaaaccacagagaattgtaaggagctat
gtgacagagaggaccaggatgccatgaaaacggccttggctacatataggtcattcgatc
cttggctcactggcatctctctagATTTTCAATAATACAatgttcaatatgctatgcaag
gtaatttcatcttgcaaagattctacgttacattttaccacacatacaactgaattaaac
ttttacagaattggaaatgcacatcactgatcaaaataaatgaaacatgaaaagagtagg
aaggaatacccagtgatggaatagcaaatatgaatggaaacagaataggactgctaaaaa
gaaaaaaaattcagaagcacataatagcagtgctatttagaatcatagtggtgtccaaat
cacttctatcacatctcattcaataccacaacaaaagatgttaagtgtgttatagaatgc
ccattggatagccagtttttgaaaataacttgtctctcaattcaagctaaccatttcggg
ctacagcatcaagccaaagttattggcatcatgctaagctagatgtgttaactgaagtat
gagattctcatttttgtaaatgaaaagcaatcagattaggcaatttttttctgcacagca
aaagaaactatcatcaatcagagtgaacagacatgctacagaatgggagaaaaattttgc
catctgttcatctgacaaaagtctagtattcagaatccacaaagaacttaagcaaattta
catgaaaaaaaacttcattaaaaagtggacaaagaacatgaacagacacttctaaagaag
acatacatgtggccaacaaaaatatgaaaaagaaagctcccatcactgatcattagagaa
atgcaaatcaaaacgacaaatgagataccattttatgccagtcagaatggcaattattaa
atagtcaagaaacaacagatgctggcaaggttgcggagaaataggaatgcttttacactg
ttggtggaaaagtaaatggttaatccattgtggaagacagtgacagtgtggcgattcctc
aaagatttagaaccagaaataccatttgacccagcaatcccattgcagggtatataccca
aaggaatataaatcattctattataaagacatatgcatgtttacattcatggcagcacta
ttcacaatagcaaagacatggaatcaacccaaatgcccatcaatgatggtctggataaag
aaaatatggtacatatacaccatggaatattatgcagccataaaaaggaaggagatcaag
tcctttgcagggatatggatgaagctggaagccattatcctcagcaaactcacacaggaa
cagaaaaccaaacaccacatgttctcatatataactgggaactgagcaatgagaacacat
ggacacagggagaggaacaacacacactggggcctgttgggggagggtggtgatgggagg
atcattagcaaaaatagctaatgcatgccagggttaatacctaggtgatgagttgacagg
tgcagcaaaccaacatggcacacatttacctatgtaacaaacctgcacatcctacacatg
taccctggaacttaaaaaaaaattaaaTTAAAAGACAAGCTTAAAGAGTTAATGAAAAAT
AATTAGATACAAGAAGACTTTGATTTTCAGAAACCTGAAACAATAGTTATAATTTtgctt
ttaacatatattcaaatcctttgatactgttcctttctagaggtgcagcttaattccctc
tcttgagtgtggcttggacttaatgaggcacttctgaaatggcctggttctgtgttccca
cccaaatctcatcttgagttgttatgcaaattgtaatccctacctattgggggagggacc
tcatgggagttgattggatcatggggacggtgcccccatgctgttctcctgatgctgagg
gaattctcatgagatctgatggttttataaggggcttttccctgcttcattgtgcatttc
tctctcctgtcaccacatgaagaaggacgggtttgcttccacttctgccatgactgtaag
tttcctggggcagcctcctcagtcatgcagaactgtgggtcaattaaacctctttccttt
ataaattacccagtctcaggtatttctttatagcagtgtgagaatggactaatacaactt
ctaacttatagaatagtgccaacataacagtttgtgactctgggtgtagaacataaaact
aactgcggcttccaccttctctctctctgaatctgggatcatgagctctgggggaagcca
gccgctgtgccataagcagccctgcaggaaggtccacatgactgagaactgaggccttct
gggaacagacaacaaggaaccaggccttttccaacagccatgtgactgatccatgtttct
tgtgaattcccagccccagcgaagccctcagatgctgcggcccctggctgacaactggag
tgcaaccttgtgagaggccctgagcaggaagcactcagggaaacctctcctggattcctg
acgattggaaactgtgggagatgagaaacatttgttgtttcgagctaagttttacgtaat
ttgttatgcaacagtaaataaTATATTTTCACAAGAGAGGATGTATTATTACACATCAAA
TTGCATTTGCTCTAAATGTGTCATCATCATCATTATTAtttttgagacagggtcttgctc
tgtcacccaggctggaatgcagtggcatgatcaccatgcactgcagtgtcgaacgcctgg
ggtcaagggactctctgacctcagcctcctgagtagctgcgactaccatcatgaactacc
atgcctggctaattttctaattttttgtatagatggaggttttgcccaggctgatcttga
acttctggagtcaacaaatctccattcctctgccttccacagtgctaggatgacagatgt
gagccaccacacctggccTAAATtaattataagatattaaacatgtaacttagttttaaa
aagtaaggacaatttccatggctgaagaggatgtattttatgaccattcacaatgatcac
gttacttgaacttcactttccaactgtgtcccaattaaacacaaaaggaagaTCCAACCC
Ttgctaggctgattctatgatggcctcaacaagcagctcctggtcattcaccttcctcca
gttattcaaccaactctaatgtaggtgctgctgtgaagggatttagcagatataattaag
ggtctcaattagttgactttatgctgggtttatcctgcttggactgtcctaatcaggtga
gtccttgaaaggactgggttcttcatgagcatagagacttacagtgtgaaagggactcag
catgaggggtttcctccaccatgggctttgaaaaggaaggggctatgggccgggcgcggt
ggctcacgcctgtaatcccgacactttgggaggccgaggcgggcggatcatgaggtcagg
aggtcgagacaatcctggctaacaaggtgaaaccctgtctctactaagaaaaaaaaaatt
agagcatagtggtgggcgcctgtagtcccagctacttgggactgagacaggagaatggtg
tgaacccaggaggcggagcttgtagtgagcagagatcattgggccactgtaccccagcct
gggctacagagccagactccgtctcaaaaaaaaaaaaaaaaagaaaaattaaggggctgt
gtaggaaagaacgctggtgagcaccgggaattgagcccctcccagttctctacattgaca
gctagccaggaacagggacctcagtcttacaactgcaagaaactgcattctgccacctct
gtataaacccgaaggaggattcaaaatgaaaacacagcttttggaagcccagaatggaga
ttctatccacatcttgcccagatttctgaccaaggaactataagcagataaatgtgtgtt
gttttGCCAGGCATGGTAGTGTGCGAATGAATTGATGAATTGATATACACACTAGTTGCA
TAAAATAAAATCTTTCTGAACTTTTTCAGTGTTTTACAGTTTATAATTATCTGTGATGCA
ATTTAATACACTCATATTTCATTCATTAAGTCAACAAAAATTAACTTAGTCCCTACAATG
AACGAGGTATCCCCTCATATGCTCAAGTGCCTGACACTCCAGAAGCTTCACAAGACCgag
gtggagacactggagtgttttaagtggagaaatgacacactccgactcacaggagcaggg
ccactgtgaaaagaacagttacgtagcaggtcatgggACAGTGCTAGTGTCACAATTCAT
GAGTGACAGTGTGGTGGGAACTAAGGGGAGAGGAGGGCCTGAAGGATGAGAAGGATGGAG
GGAAGGGCTGGAGAAGCAGGAGGTGAGGAAAAGGAGCAGAGGAAAGAATTTGAAAGCAGC
AGAATTCTTAGGTTTAAAGACATTGTTTTATGGATTTTAATACATCAATCTACAGAGCCT
AGGAGGGTGTCCTTGGCAGTTGTCTTTTAATACCTCATGTGGGTCTGCCTAAAAACTATT
TTTTATGTTAATCAGGTTTAAAAATTACTAAGTGTTCCTATAAAATATACACAACACTTA
GAAGTGGATACTTCCTAAAAACAGGCAGTGCATGAGCACTAGTGAGGGGCATTGTGACTG
CCTTGAACAGTTGCAACTTTGAGGTGAATAAAGCCTGTAATGGCTTCTGGTTGCAACATA
TAGGAACACAGTGGCTACTTTGTATTGAGGAGATGTCGTGGACTCACACAGAAACTCAGA
GCTAAGGAATGATGGCAAATTTAAAGTAAGACAAGCAGGAGTCACAGATACATTGTCTGG
GAAAGTGCAACTTAGTAGCTTTGTGAGTCCTGTTGTAATGCTTTTGGACACATTTATACA
TTAAGGGGCCAAAGTCACATTTTTTACCTATTAGATTCCTGATCATTCAGGGGTTACCAA
GATTCTGCTACCCACTGTAGTTAATAAACAAAGAGCAAATTGGTCTCTATTCTGTCTCAT
GCACTCAGGCACAACTTTTCCGGATTAAAAACAAAAACAACAACAACAAAAATCTACACC
TCCATTCCCAGATCAAGCTTACTCTCTGGCACCAAACTCCATGGGGTGATTTTTCTTCTA
GAAGAGTCCAGGTGGACAGGTAAGGAGTGGGAGTCAGGGAGTCCAGTTCAGGGACAGAGA
TAATGGGATGAAAAGTGAAAGGAGAGGGACGGGGCCCATGCCGAGGGTTTCTCCCTTGTT
TCTCAGACAGCTCCTGGGCCAAGACTCAGGGAGACATTGAGACAGAGCGCTTCGCACAGG
AGCAGAGGGGTCAGGGCGAAGTCCCAGGGCCCCAGGCGTGGCTCTCAGAGTCTCAGGCCC
CGAAGGCGGTGTATGGATTGGGGAGTCCCAGCCTTGGGGATTCCCCAACTCCGCAGTTTC
TTTTCTCCCTCTCCCAACCTACGTAGGGTCCTTCATCCTGGATACTCACGACGCGGACCC
AGTTCTCACTCCCATTGGGTGTCGGGTTTCCAGAGAAGCCAATCAGTGTCGTCGCGGTCG
CTGTTCTAAAGCCCGCACGCACCCACCGGGACTCAGATTCTCCCCAGACGCCGAGGATGG
CCGTCATGGCGCCCCGAACCCTCCTCCTGCTACTCTCGGGGGCCCTGGCCCTGACCCAGA
CCTGGGCGGGTGAGTGCGGGGTCGGGAGGGAAACCGCCTCTGCGGGGAGAAGCAAGGGGC
CCTCCTGGCGGGGGCGCAGGACCGGGGGAGCCGCGCCGGGACGAGGGTCGGGCAGGTCTC
AGCCACTGCTCGCCCCCAGGCTCCCACTCCATGAGGTATTTCTTCACATCCGTGTCCCGG
CCCGGCCGCGGGGAGCCCCGCTTCATCGCCGTGGGCTACGTGGACGACACGCAGTTCGTG
CGGTTCGACAGCGACGCCGCGAGCCAGAGGATGGAGCCGCGGGCGCCGTGGATAGAGCAG
GAGGGGCCGGAGTATTGGGACCAGGAGACACGGAATGTGAAGGCCCAGTCACAGACTGAC
CGAGTGGACCTGGGGACCCTGCGCGGCTACTACAACCAGAGCGAGGCCGGTGAGTGACCC
CGGCCGGGGGCGCAGGTCAGGACCCCTCATCCCCCACGGACGGGCCAGGTCGCCCACAGT
CTCCGGGTCCGAGATCCACCCCGAAGCCGCGGGACCCCGAGACCCTTGCCCCGGGAGAGG
CCCAGGCGCCTTTACCCGGTTTCATTTTCAGTTTAGGCCAAAAATCCCCCCGGGTTGGTC
GGGGCTGGGCGGGGCTCGGGGGACTGGGCTGACCGCGGGGTCGGGGCCAGGTTCTCACAC
CATCCAGATAATGTATGGCTGCGACGTGGGGTCGGACGGGCGCTTCCTCCGCGGGTACCG
GCAGGACGCCTACGACGGCAAGGATTACATCGCCCTGAACGAGGACCTGCGCTCTTGGAC
CGCGGCGGACATGGCGGCTCAGATCACCAAGCGCAAGTGGGAGGCGGCCCATGAGGCGGA
GCAGTTGAGAGCCTAC
>chr6:31238163-31323269+
GTCAGTGTGATCTCCGCAGGGTAGAAGCCCAGGGCCCAGCACCTCAGGGTGGCCTCATGG
TCAGAGAGGGGGTGGTGGGTCACGTGTGTCTTTGGGGGTTCTGACGGGAAGAGTCAGAAA
ATTCAGACACTTTGCATCTCTCTTGGGACACTCCAGCAGCGCCCATGTGACCATCCTGAG
AATGGACAGGACACCTGGGGTGGGGAAGGCGGCAGAGAACCCAGACGCCAGCCTGGACAC
AGGCACCTGGGATAATCTCCTATTCATTGGAAAGTTCTAGTCTCTGAGGGAGGAACAGCG
ACTTCTGGTCCTGACCTGAGTGGAGGCTGCAGGACTCAGAAAAGCTGGAATCAAACCTTC
AGACACATTGAGTGTGAGGCAGAGAACAAGGCCTGAGAGAAAGGTCAGCAGCCTGACCAC
AGCTGCTGCAGTGGTCAAAGTGGTCAAAGGAGACCCCTGATCAGTATTCCAGGGACTGTC
TTCCCCTCCATTTCCTCAGAGACTTCATCCCTTAATTGTCCTAGAGAGCAGAGGGGGCCC
TCAGAGGAAACTCAGGAAAACTCATGCCATTCTCCATTCAAGGGAGGGCGATATTCCAGT
GCTGATCCCATTTTCCTCCCCTCCTCGTGGGAGGCCATCCCGGGAGATCTATAGGAGATG
GGGAAGGCTCCCCACTGCCCCTGGTACCTGCGCGCTGCAGCGTCTCCTTCCCGTTCTCCA
GGTATCTGCGGAGCCACTCCACGCACGTGCCCTCCAGGTAGGCTCTCAGCTGCTCCGCCG
CACGGGCCGCCTCCAACTTGCGCTGGGTGATCTGAGCCGCGGTGTCCGCGGCGGTCCAGG
AGCGCAGGTCCTCGTTCAGGGCGATGTAATCCTTGCCGTCGTAGGCGGACTGGTCATACC
CGCGGAGGAGGCGCCCGTCGGGCCCCAGGTCGCAGCCAGACATCCTCTGGAGGGTGTGAG
ACCCTGGCCCCGCCCCCGCGGTCAGCCCAGTCCCCCGAGCCCCGCCCCGCCCCGACCAAC
CCGCGGGGATTTTGGCCTAAACCGAAAATGAAACCGGGTAAAGGCGACTGGGGCTCTCTC
CGGTCGAGGGTCTGGGCGGGTTCCGCAGATCCACCTTGGGGTGGATCTCAGACGGGGAGA
CTCTGGGCGACCCGGGCCGTCCGTGGGGGATGGGGAGGGGTCGTGACCTGCGCCCCGGGC
CGGGGTCACTCACCGTCCTCGCTCTGGTTGTAGTAGCCGCGCAGGTTCCGCAGGCTCACT
CGGTCAGCCTGTGCCTGGCGCTTGTACTTCTGTGTCTCCCGGTCCCAATACTCCGGCCCC
TCCTGCTCCACCCACGGCGCCCGCGGCTCCCCTCTCGGACTCGCGGCGTCGCTGTCGAAC
CGCACGAACTGCGTGTCGTCCACGTAGCCCACTGAGATGAAGCGGGGCTCTCCGCGGCCG
GGCCGGGACACGGCGGTGTCGAAATACCTCATGGAGTGGGAGCCTGGGGGCGAGGAGGGG
CTGAGACCCGCCCGACCCACCTCCCTGCGCGGCTCCCCGGGTCCTGCGCCCTCGCCGGGA
GGGCCCCTCGCTCCTCTCCGCAGAGGCCGCTTCCCTCCCAACCCCGCACTCACAGGCCCA
GGTCTCGGTCAGGGCCAGGCCTCCCGAGAGCAGCAGGAGGAGGGCTCGGGGCGCCATGAC
CCGCATCTCGGCCTCTGGGGAGAATGTGAGTCCGGGTGGGTGACTGGGGACTTTAGAACC
GGGACTGCGGAGACGCTGATTGGCTTCTCTAGAACCCGACACCCAATGGGAGTGGGAATT
GGGGACGCGTCATGAGTATTCAGGAAGAAGGACCCGACGCAGGTTGGGAGAAGTGAAACT
CAGGGGAGTGGAGAATCCCCAACGCGGCGCCTCCCCAATGCAGACACGGCCCTTGGAGCC
TGAGACCCTGAGAGCCCCGCCCGGGACCTGGGACTTCGTCCTGATCCCTCTTCTCCTACA
CCAAGCATCTTTGTCACACTGTGTGCCTGAGTCCTGGACAAGGATCTGTCTGTGGAAACC
AGGGAGAGACCCCAAGGCTGCGCCCAGCCCCTTCCCCTTCACTTCTCCTCCTGGAATCCC
CGTCCCTGAACTGGACTCCCTGCCTCCCACCCTTTGCCTTACCTTACCTCACCTCAGGTA
ATATTAAACTACATCCAGCAAAATAAAGGAAACTTACCTCTCCCCTTGGACTCTTGTACA
GGGAAACTCACCATGGGGAACTTGATGCCAGACAGTGAGCTCGCCCTGGGAATGGACGTG
TAGAGTCAGGAGTTTTCTCTTTAAACCTGGTGAAGTTTTGTCTGAAAGCACCAGGTAGAG
ATTCTCATAGAGACCAGTTTCCTTTTTGTTTATTGATACAGTAGGTAGCACAATATTGGT
AATCCCTGAATGATTAGAATTCCAATCTGTGAAAGACCTGTGTCAAAACTGCATTACAAT
TAAATTCTCAAAGCTCCTGTTTTACTTTCGCAGACTATGGTTCTGTGACTCTGGGTTGTT
GCATTTAAAGTTATCCTCATTCTCTAGCCAGAGTTTCCCTGTGTGAGTCCAGAACATCTC
CTGAATACAAAGAAGCAGGGTTTGTTACTGTCTATTGCAACCGGGAGCCTGTAGTCATCA
CCTCAAAGTTGCGAGGGCTCCATGCAGTCCCAATGCTCTTCACCAGCGCTCCAGCACTGC
CCGTTTTCGTGAACTATGCACATCTAAGCAGTGTGCATATTTTATTTGGACACTTGATAT
TTTTGTAACCCCTTTTTAAAAAAAAATCATAAGGAGCCCATTAGTTTTAAGGCAGTCACA
CAAAATGTATTAAATACCGAATGCAAAGAACCCCCTGCCAGGCTCTTCTACTGCTTTAGA
ATTCTTTCCTCTGCTCCTTTTCCTCACCTCCTGCTTCTCCAGCCCTTCTCTCTGCCCCTC
TCATCCCTCACACCCTCTTTCCCCTTTAGTCCCCGCCACCCTGTCACTCCTGAATTGTGG
CACTAACACTGTCCCTCACCTCCTGCCCATGTCTGTTCTCCCCACAGTGCTCAGCAGTCC
TGCTAATGTGACTCAGGTCGTGTCATTTCTTCACTTATAatggttgggttttggtctacc
attttgctatacgttttcaatttgtctcatatctttttgtttctgttcctcctttgctac
tttcttatgtgtcaagtaaacatttttcagcttatggttttaattctcctagtggctttt
agctatatttctttacattaattttttattgttgtaagaattgaaacccaattccttgac
ttttcacagtgaaattcaggtaatattaagctgcatccagcaaaataaaggacacttcaa
atggtgtagtttcacttaaactatcattatgctattattattgtatatgttacatcaata
tacgttataaactcaacgatacagtgtaatactttttgttttagacaagcagtcacatat
cttcaggaaattaagaaaatgggtgtgtatgtgatatgtgtatgtgcatcatttctgttg
ttaattgttcctttctgtatatctgggtcaccatctagtatcatttcccttcagcctgaa
gaacgtcctttaaaattacatgtagtacaggacccctaggaaatgaattttatgggtttg
atgatctaacaatgcttttatttttgccttctttcctCCCCCCCCGCCtttttttttttt
tttttttttttttttttttttttttttGCTTATTAGGGCGTTTACGTGTAAAAAAATTCA
CCAGTTTTAGCTGCACTTTTTGGTGGATATTGGTAATTATTTATAGTGTAACTACCACAC
TGCCCAGTAGAGAAACACCAAATGCAAAGATCCTCCTACTAGGCCCCTCCACTGCTTTAG
AGTcctttcccctgctccttgtcctcacctcctgcttccccagcccttctctctgcccct
tatccctcagaccttcttctccccttacctccccctcccAGTCACTCCTGAGTTGTGGCG
CTGtagagaacagtttcttttccctaaaaactttctttatccccctttctatttaatcct
tgcctcccaccctcacccccttcccttcactcaaccactgctgtgctttctgtcactgca
atagtgacatttctagaatttcatggacatgcaatcatatgttatgtagtcttttgtttg
gtctctcccttagcataacgatgtttgagatgatgccattcattcatttttgttgctgag
cagctgccgagtattgctggaatcccagtttattcattggtttctgtgtctccagttgat
agacatgtggattcctccagttagggcttgttattaatgaagccactataaataactgct
tacaagtgtggacttacgtttttatttcttttggataaatacgtatttgtggaattgctg
ggccatgtggtaatagatgggtaactgtataagaaattgccataccactttacaaattgg
ctgccacatttcttgcattcctaccagcaatagcagacattcctattttttccatattct
tgccagtgttaagacttatcatatgtctttttaactttacctgctctaggtgatgtgtga
tggtttctcattgtggttttaacttgcacttcttagatgactagtattgtttgctatctt
ttcatgtTCATCTAAGTGACTTATTACATATATTTTACGAACTattttgcaaattcaatg
attaattccagagactttttcagaattccctagtgttttctacatatacaatgaagctgg
tgacaaagaaagactttcatttcttcctttcttatccattgatctgttttcttttAAAAT
TATtattatttggtagagatgaggtctcacttatcaggctggtctcaaactcctgatctc
aagtgatcctcccacctcagcctcccaaaatgcagggattacaggcatgagccaccatgc
ctggtcCTTGTTGCACTGGTTAGGATGGCTGTTAGGTGTTTAAACAAGAATGATAAGAGC
TCACATGTTTGtttacaaggaacttaaacaaatttacaagaaaaaaacccatccccatca
aaaagtgggcaaaggatataaacagacacttctcagaggaagacatttacgtggccaaga
aacatatgaaaaaaagctcaCACACGTATATGAAACGTGACTGTTTATAATCCTATCCAA
AAAAGACCTGATTTCAAGCAACAGCAGGATTGCTTCCGTTCAATACTTGGACCTGCAAAC
ATCAAAAAAGCCACTGGAGAAACTGAACGACTCTCTGAAAGCCTTAAACTAAGATATGAA
GAAGTTGAAATCTGGAAAAAACTTGAGGAAAAGGACAGGCAGGGGGAAGCACAGTGGCTA
CAACAAAAAAGGCAGGAAACAGGAAGAGAGGATGGCAGCACGTTGGCTAAAGGTTCTTTG
GAGATTGTATTGGATTCCAAAGACAAAACCCAAAAGAGCAATGGTGAAAAGAATGAAAAA
TGTGAGACCAAAGAGAAAGGAGCAATCACAGCAAAGGAACTATACACAATGATGATGGAT
AAAAACATCAGCTTGATTATAATGGATGCTCAAAGAATGCAGGATTATCAGGATTCCTGT
ATTTTACATTCTCTCAGTGTTCCTGAAGAAGCCATCAGTCCAGGAGTCACTGCTAGCTGG
ATTGAAGCACACCTCCCAGATGATTCTATAGACACATGGAAGAAGAGGGGGAATGTGGAG
TATATGGTACTTCTTGACTGGTTTAGTTCTGCAAAAGATTTACAGATTAGAACAACTCTC
TGGCATCTGAAAGATGCACTTTTCAAGTGGGAAAGTAAGACTGTCCTGTGCAATGGGCCT
TGGGCTTTGGTTTTAGAGGGAGGCTGTAAAAACTGGTTCCTTTGCTATTCCCAGTATACA
ACAAATGCTAAGGTCACTCCACCCCCACAACACCAGAATGAAGAGTTGTCTATCTCATTG
GATTTTACTTATCCCTCACTGGAAGAATCAATTCCTTCTAAACCTGCTGCCCAGATGCCA
CCTCCACATATAGAAGTGGATGAAAATATAGAATTGATCAGTGATCAAATAAGTGATAAT
GATCAAAATGAGAGGACGGGACCACTGAATATATCAATTCCAGTTGAACCAGTTGCTGCT
TCTAAATCTGATGTTTCACCCATCATTCAGCCAGTGCCTAGCATAAAGAATGTTCCACAG
ATTGATCATACTAAAAAACTGGCAGTCAAATTGCCTGAAGAGCATATAATCAAATCTGAA
AGTACAAATCATGAGCAACAGTCTCCTCAGAATGAAAAAGTTATTCCTGATTGTTCCGCC
AAGCCAGTAGTTTCCTCTCCAACTCTCATGTTAACAGATGAAGAAAAGGCTCATATTCAT
GCAGAAACTGCTCTTCTAATGgagaaaaacaaataagaaaaagaacttcaggaaagacag
caagggaaacaaaaagaaactgaggagggaagaacacgagcaaaaagccaaaaagaaaca
agaagctgaagaaaatgaaattacacagaagcaacaaaaagcaaaagaagaaatggagaa
gaaagaaCGTGAACAGGCCAAGAAAGAGGATAAAGAAATCTCAGCAAAGAAGGGCAAAGA
AATAACAAGAGTAAAAAGACAAAGTAAAAGTGATCATGAAACCTCTGGTGCCGAGAAGTC
TGTAGAGGACAGGGGGAGAAGATGTTCAACCCCAGAAGTACAGAAAAAGTCAACAAGAGA
TGTGTCCCATACATCTGTGACAGGGGATTCAGGTTCAGGCAAGCCTTTTAAGATTAAAGG
ACAACCAGAAACTGGAATTCTAAGGACAGAAACTTTTAGAGAGGATACAGATGATACTGA
AAGAAATAAAACTCAACGAGAACCTTCGATAATAGCACGAAGTGAAGAAATGGGGAGGAT
GGTACCAGGACTGCCTTCAGGCTGGGCCAAGTTTCTTGATCCAATCACTGGAACGTTTCA
TTATTATCATTCACCACTAACACTGTTCATATGTACCCACTGGAAATGGCTCCTTCATCT
GCACCTCCTTCCACCCCTCCAACTCATAAAGGCAAGCCACAGATTCCTGCTAAGCAGGAT
AGGGAACCTTCCAAACTGAAATGCTCTTACTCCTCCCCAGATATAACCCAGGCTATTAAA
GAGGAAGAGAAGAGGAAGCCAGCAGTAACTCCAACAGTTAATCAGGAAGACAAGCCAACA
TGCTACCCTAAAGCTGAGATCTCAAGGCTTTCTGCTTCTCAGATTTGGAAACTCAGTCCT
GTTTTCAGAGGTTCTGGACCAGCTCTTACTGGACTTCGTAACTTAGGAAATACTTGTTAT
ATGAACTCAATATTGCAGTGCCTATGTAATGCTCCACATTTGGCTGATTATTTCAACCGA
AACTGTTATCAGGATGACATTAACAAGTCAAATTTGTTAGGGGCATAAAGGTGAAGTGGC
AGAAGAATTTGGTATAATCATGAAAGCCCCGTGGACAGGACAGTATAGATATATCAGTCC
AAAAGACCTTAAAATCACCATTGGGAAGATCAATTACCAGTTTGCAGGATACAGTCAAGA
TTCACAAGAATTTCTTCTGTTCCTAATGGATGGTCTCCATGAAGATCTAAATAAAACTGA
TAATCGGAAGACATATAAAGAAGAAAATAATGATCATCTCAATGACTTTAAAGCTGCAGA
ACATGCCTGGCAGAAACACAAGCGGCTCTATGAGTCTATTATTGTTGCACTTTTTCAGGG
TCAATTCAAATCTACAGTACAGTGCCTCACCCGTCACAAAAAGTCTAGGACACTTGAGGC
CTTCATGTATTTGTCTCTACTGATAGCATCCACAAGTAAATGTACATTATAGGATTGCCT
TAGATTATTTTCTAAAGAAGAAAAACTCATAGATAATAACAGATTTTACTGCAATCTTTG
CAGAGCTCGACGGGATTCTTAAAAAAGAAATCTGGAAGTTACCACCTGTGCTTTTAGTGC
ATCTGAAACATTTTTCCTACAATGGCAGGTGGAAACAAAAATTACAGACATCTGTGGACT
TCCCGTTAGAAAATCTTGCCTTGTCACAGTATGTTATTGGTCCAAAGAACAATTTGAAGA
AATATAATTTGTTTTCTGTTTCAGATCACTGCGGTGGGCTGGATGGAGGCCATTACACAG
CCTACTGTAAAAATGCAGCAAAACAGCGGTGGTTTAAGTTTGATGATCATGAAGTTTCTG
ATATCTCTGTTTCTTCTGTGAAATCTTCAGCAGCTTATATCCTCTTTTATACTTCTTTGG
GACCATGAGTAACTGATGTAGGCACATAAGGAGACATAGGTTATAAACTAGTTATCTTTT
AAAAGGCTCAGCAACACAATTCTTGAAATGCTTATCAAGATAATGGTAGCAATAGCTGGC
CATTTAGAGGAATTCTAGGACAGTGGGAGCTGTGTTACTAGCACTATATAATTCCTGTCA
GTGGTGACAAATAACACTTAGCAAGTATTGCAGTAAGCATCACTTACAGGTACCATTTAT
TTCAAAACAACTTTTTTAGTCTGCTCCAAAGTTAAAATAATTAACTAGCTAAGCATTATT
ATTCTACTGGTCTAAAAACCATTGTACCCTTTTTTTCCTTTTCACTGTTACAGCCTTTTC
ACATTTCTAAATCCCATCTTCATATACTATGAATACTCTAGAATGATGTGAAGCAGATAG
GAATGTATGTGTACATATTTATTGCATACTTACACATCAAATCGATATACATAGTTTAAC
ATGTGGTCCTTTCGTGAAACTTAGAACTCAGAGGATTGCATTTTTTTCTTTGAGCATATT
TTGAGTAACTGCAGTGCTTTCTTATGGAAATGACAGGGCAAAGCTATTTTTCTGTTGGCT
TTGGGGGCATTTGGGTGCACTAAATCTTTATCttaaaaaataaatgaaaacttcctttaa
ttttttgaaatgagacattaaaatcttaatgagaaaaattaaaaaagctcaatatcactg
ctcattagagaaatgtaaatcaaagccacaatgagataccatctcccgccagtcagaatg
gtaattattaaaaagtcaagaaacaatagatgctggtgaggctgtggagaaataggaaca
cttttacactgttgttgggaatgtaaactagttcaaccattgtggaagacagtgtggcca
ttcctcagagacctagaaccagaaatactatttgaccccttgggtatctacccaaaggaa
tataaatcattctactataaagacacatgcacacgtatgtttactgcagcactatttaca
atagcaaagacttggaaccaacccaaatgtccatcagtgatagatggataaagaaaatgt
ggtgcataccaccatggaatagtacacagccagaaaaaggaatgagttcatgtcctttgc
agggacatggatgaagctggaagtcatcatcctcagcaaactaacacgggaacagaaaac
aaagcacctcatgttctcattcctaagtgagagttgaacaatgacaacacatggatacag
ggaggggaacaacacatatcagggccttttggggagtgtggggggcaagggacgggaact
tagaggatgggtcaataggtgcagcaaaccaccatggcagactatacgtatgtaacaaac
ctgcaggttctgcacatgtatcctggaacctaaagtaaaataaaacaaaGCAAATTAaaa
aaagaaagcccatgtcttacatgtatgcatatgttcattgcagcactattcacaatagca
aagacatggaatcaacctaaatgtccatcaatggtagactggataaagaaaatgtggcaa
atatgcTCTACCGGCAGGATTTGATGGCGTGATGTCTCACAGAAAGTTCTCCACTCCCAG
ACATGGGTCCCTCGGCTTCCTGCCTTGGAAGCGCAGCAGCAGGCATCGTGGGAAGGTGAA
GAGCTTCCCTAAGGATGACCCGTCCAAGCCGGTCCACCTCACAGCCTTCCTGGGATACAA
GGCTGGCATGACCCACATCGTGCGGGAAGTCGACAGGCCAGGATCCAAGGTGAACAAGAA
GGAGGTGGTGGAGGCTGTGACCATTGTGGAGAGGCCACCAGTGGGCATTGTGGGCTGCGT
GGAAACCCCTCAAGGCTTCCGGACTTGCAAGACTGTCTTCGCTGAGCACATCAGTGATGA
ATGCAAGAGACATTTCTATAAGAACTGGCATAAATCTAAGAAGAAGGCCTTTACCAAGTA
CTGCAAGAAATGGCAGGATGAGGATGGCAAGAAGCAGCTGGAGAAGGACTTCAGCAGCAT
GAAGAAGTACTGCCAAGTCATCTGCGTCATTGCCCACACCCAGATGCAACTGCTTCCTCT
GTGCCAGAAGAAGGCCCACCTGATGGAGATCCAGGTGAATGGAGGCACTGTGGCTGAGAA
GCTGGACTGGGCTGGTGAGAGGCTCAAGCACCAGGTACCTGTGAACCAAGTGTTTGGGCA
GGATGAGATGATCGACGTCATCAGGGTGACCAAGGGCAAAGGCTACAAAAGGGTCACCAG
TCGTTGGCACACCAAGAAGCTGCCCCGCAAGACCCACCAAGGCCTGTGCAAGGTGGCCTG
TATTGGGGCATGGCATCCTGCTCGTGTGGGCTTCTCTGTGGTACGTGGTGGGCAGAAAGG
CTACCATCACCGCACTGAGATCAACAAGAAGATCTATAGGATTGGCTAGGGCTACCTTAT
CAAGGATGGCAAGCTGATCAAGAACAATGCCTCCACTGACTATGACCTGTCTGACAAGAG
CATCAACCCTTTGGGTGGCTTCGTCCACTATGGTGAAGTGACCAATGACTTTGTCATGCT
GAAAGGCTGTGTGGTGGGAACCAAGAAGTGGGTGCTCACCCTCCGCAAGACCTTGCTGGT
GCAGACAAAGCAGCGGGCTCTGGAGAAGATTGACCTTAAGTTCATTGACACCCACTCCAA
GTTTGGCCATGGCCGCTTCCAGACCATGGAGGAGAAGAAAGCATTCATGGGACCACTCAA
GAAAGACCGAATTGCAAAGGAAGAAGGAGCTTAATGCTGGGAACAGATATTGCAACTGGT
GGGATCTCAATAAAAGTTATTTTCCATTAAAAAAAAAAgaaaaagaaaatgtggcacata
tacaccacagaatactatgcagccataaaaaagaatgagatcatgtcctttgcaggaaca
tggatggagttggaggccattatccttagcaaactaaggcaggaacagaaaaccaattac
cacatgttctcacttataagtaggagttatatgatgagaacacatggacacgcagaaggg
aacaacacacactggggtccacttgagggtggagggtgggaggagggagaggatcaggaa
aaatagctaatgggtactaaggcttaatacttgggtgggtactaatgggtacagaaataa
tctgtacaataaaaccgcatgacacaagtttacctatataacaaacctgtacatgtactc
cttaactaaaaataaaagttaaattaaaaaaaaAAGAAACAAAGaaactgcatatctgga
aagagcatatggttgggttctgtgttttgttttttttttttaaccaattcacacaatctc
tgcccttcattggagtgttgattcatataggtttttttttcattattgataagttttagg
tctaccatgttatttcctcagttttggtttctctgttcctcttgtcCtgaccaacgactt
cttattagaaaccatagaaacaaaagaaagtagaataacacctttaaagtgctggaagaa
aaaaaggacaactaagaattctatatccagcacagatgtccttcaaggacaggcaaaata
aggagatgtttcaggtaaaagaaaattaagagaatttgtcaccagcagatctgcacaata
acaattggtaaagaaaattcttcaggctaaaggcaaatgataccaggtgggaaatgaggt
tatcagaaaagatgaagatgatcaaaaatggtaaatactgagctaagtgcaaaaggctat
cttgttcccctcatttactctaatttatatacatagaactgtttaaagataagaagaagt
ttttttcttgtgggacttataacctatatagatatattacatataatatctgtaccataa
agatggacattttatagaggataaatggttgcaagatttctctatttatgggtactagta
catttttaactgaaagtggactgtgaaatgttaagaagagttaaattctgaaggaaattg
agacacaaaaaccattcaaaagattaacaaatctcatgatggttttttgaaaaaaacaaa
acaaaacaaaataaaaactaaacaaaaataaaaccctagccagtcttgagtctcatcatt
ctacgatttcagaactattgtgaatacaaaagtaatcaaagaacagtcctgcccagaaag
aggagttatccctaaatatggtgtccctggaacaGGTGGCTCTCCCTGCTGGACCTCTTC
CACGTGGGTGCTTTCTGCAGTGACTTTGTTGCCTTGCTATTCCACTTTACCCAGTGTCCT
CACCCAAGAGACAAGGGGTGTCTGCTGCTGTATCCACACTTGGAGAAAGAAACCTTGATA
GTGTCAGTACATTACAAgctgggcatgacagctcacgcctgtaatcccagcaattcagga
tgctaaggcaagaggattgcttgagatcaggaattggagaccagcttggacaacatagtg
ggaccctcgtctctaaaaaaaataaaaatcagtaaacggctgggcctggtggtgggcgct
tgtatttccaggtattgtggaggctgaggtgggaagatcccttgagctcataaatacaag
gctgcattgagctacgatcccaccactgggctccagcccaggccagagtgaggtcttgac
tcaaaaaaaTACATTGTAAGCCTTTGCTCACTATGGGTTATTTATTATTTATTCAATGTG
TATTTTGATTTTATTTTACTGGCAGCACAATAAACCAGGACATGCTGAAACTAGAAATCA
CATCCACTTTCCAGTGTTAAAAAGCCCAGTCTAGGGAGGTGAGAAGGAGACAGTCCTCAT
TAGCGTTGAGGATTCAGGGAGATCGAGATGGGCTGGGCAGGAAGGTTCTTACTTGGAACC
TGGAGGATGAGCAATGACATTCCTCTCTCCACCTTAAAGCTCATCCTGGGCATCTGCCTC
CTGGGAGCAGGAGcactgcaagctccgcctcccgggttcacgccattctggctcagcctc
ccgagtagctgggacaacaggtgcccaccaccacgcccggctaatgttttgtatttttta
gtagagacggggtttcaccatgttagccaggatggtctcaatctcctgacctcgtgatct
gcccacctcgacctcccaaagtcctgggattacaggcgtgagccaccgcacccggccTCT
CCTTGGGATTTCTTTACTGGACACCAGCCTGAGTCAACTTTCCTGTAAAGCAAAAGAAGC
GTGAGGTTGCTAAAGGAGGAATGGTGTGATCTCCACCTTTGGCGAGATCCCTGTCACCGT
GTTCAGGCGAAGGGCCAGGCCTTACTCCCCATGCAGAGAGGAGGCTATGGCCATGAAGAC
GCCTGTGGAGAAGTGAGGACCCGCTCCCTCTACACTGATGGCCAAGAGCCTACAGATGGC
GGAGAAGGCTTCCCTTCAGCTGTGTCCTATCAGGTTCTTCCAGGAGTCAAGGAGTAGACC
TGCATGTTACCTCTGGTGATGTAAGCTGCATGCACACCTAGAAGTGAGGTCACCCCTGCT
GGGGGTCCTGGGGCTGCTGGTTGTTCTGGGTGCTCAGTGTCCAGAAAAGAAGATGGGGAG
GAGGCTTTGTGCAAAACAGTAACCATACTCTATAAATTATtttttcattagcctttgtgt
cataaaataaaatataggactccaaaagaaaaaaatgtctaaaatttgtgtcctttaata
caaagtaaacacccattaatcaccagggatagatgtttgtggggcaaaccagaagcccca
tcatttgctccagcccagcaataaactctttcttccctcaaataaaaacacaacctgact
tttacgatcatcaattctttgttttatttttatttttatcatccaatattatgatttagt
tttacctTTAGAAATATGcttttgttttctttattctatagattcttccttgaaatttat
attgtgtggtagagcttcccatagtgtgcattttgctgattgctccccaaggcatagttt
aatatgtatttctattatctgtattgcctctaaattggtaattggctatggagatcagct
tctattcaggcttggtttctttttcacttggacttgtttgatggtgctgtattgtgttct
tccatcaagaggaagaacctcacattagttttttcttttattgtgttgttaattgccatt
gctattcaatggctaaatctgttaattcatgatgggttgcaaaagagttattatagtctc
agtctctcattccttcttcatttattatctgaataatttctaagtaagagattcaccctc
ctctactgtttgtttacTACTAGAAACTTGGTTTTTGAGAGACTaagccaatcatctact
cacctatgatccagcaatagcactcttagttctaaaccaatagaaatgcatgtatgtgtg
tgccaaactatatgaaaatattattcatagcagcacgatttgtaaaatctgtatacaaca
aaattgtctatcaacagtgaaaggacaagaaatgtgagttatttataaagtggagcattg
gacagccatgggagtgaataggctacgaccacacacagcgagatgatgagacccagggtc
atgatggtgactgtataatgccattcaactagacctggcagaactcatctgtattagaaa
tcaagagtggctactctagggtggggagggtggtttatgactgagtaggacccaaagATG
CCAGCAAAGTAGGCCTCTACATTAAAAAAAAAAAGAGAGAGAAAAATTAAACAGAGAAAT
TTAAAAGTTTATAAATAATGTTTACTTGTATTCAAGAAAATTATAGCGACAGCCGCCAGA
TAATGATCAGCTCTAAAAAGAGAAGCTCAAGAAGCTCATGCCACAGCAGCTGGTACAGCT
GAGGAGATCAGATAAACCAGCACAAGCATGGTCATGAAAGGGAGCTGCAGACATATGGTT
TCCAGAGTTTCAAAATCCATATGACTAAAATCTATGTGATGCGTATTATATGATGACTGC
CTCAAGACAGACAGGTGTCCACTTAGAGACACAGAGCTGTGACTTGCAGGGGCTGGTTGA
TTTTCTCAGAACTCATTAACCTAAATCCATTAGTTACCATCCTGTTTCCACTCCTATCAT
CACCTCAGACAACCCTGCGTTTAGCTCAAGATTCTTCCCTTCATCGTAACTGAAAGTCAC
TAATGACTGCAATCAATTTGAAATACTATAAGTAGGTAAGATTTCCTCAGTAAGTAAATG
GTCTTAGCATATTTTTGAAGTCATAACTATAATCAAAGCCTGGGACATTTATTTGCTCTA
AACAAGCAGTTATTCTTCATCCAGAATTACACAATAGAAGCTCTCATTCTTGCATTTCCC
AACAGTTTGCCTTAGCCAGGAAAATAAACCCCATGGGTCTCTAGCATGACCACAGTGCAA
GAATAAGGGGAAGGGCAGAGGTGAGAACTAAGTGCTCTTCTACAGCTACGGGTCTATCAA
GGTAATCTTGAGAGGTACTTATCAATATGTGATGTGCCAGCAACAACATGAGGGAAGATA
ACCACGTGTTTCTAGGATAAGGCAAAGGCCCTGCTCATGGATTCATCCGTAATCTGAACA
CAGCACATGAAGAGTGAACAGCTGTCAATATCTACTTTCACCTCAATGTAAACTTTCAAA
ATTAAGACCAAGTGGAGCACGGTGCCCTCTGAAGCACTGTCTGTCACACACTAAGGAGCT
AAGAACTCCTGTGGCCTCCTTTAGAACACAGCTCTTCCAGGACACACAATGAGCAGGCCT
GCTTTAGCACCCAGGGCCCACATGCAGCTGCTCTGCCCAGAGCTGCCCAGCTCCTGGACC
ACTCACCTCTGCTCCTGCTGGCTGGTGCCCAAGCTGTAAGGGCTGGCAAATATTTTGAGT
ATTGGTCCCAAAGGCCCCTGAAGGTGAAAGGATCTTGTTCTTCATTTTCATTACTTCTAA
GCACTGAGACCTCTTACAAGAATCATCCACAAGCATTTACTAAGTGAATGTTCACAGGAA
ACCCTTCCTGAAAAGGGTCCTTCCAACTTTACATTTGACAAGTGTGTACTAAGGCAATAA
AACTATTCAACTGAGCATTCAAATTCACACAGAGGATACCACGCCAAGAAAATGAAAGCA
GAAATATTGGATTCTCCTTATTTGTTAAACCTTTCCCTCTAGAACCAACAGCTTTTCAAA
CTCATAAAACACCCCAAAACAGTAAAACAATATCAATTACTCATCTGAAGATATCCACCT
GAAACACAGTTATTAATCTTCAAAGGCCTAGCACCAGGCAGCTTCACACAGCACATCTGC
AGAATTGTAATGATCAATAAGAGTAAACCCAAAGTACACTAAATACTTTCATGGCCTACA
GGAAAAAAAAAAAACGCTCTTTTCAGGACGATGTAATAGTTACACCCTATTTCTTCATGT
GCAGCATGATATTCTATGCTTAATGGCATTTAAATGTTACACAGTAAATACTGAGAAAAC
CCAGAATTTTTGGATGTGCAGAAGCAATATCACATCATTAATACAAAAGGTGCTCAGCTG
CGGGATTATAATACCATTGAGTGCTGAGACCACTTGAAATCTTAAGTACATTCTTAGCAT
ATGGTCTCCTGGCTGTCACCCAGCCTGGTACCAGCTACCCACCTGTTGCATAGAGCTAGC
CCCAGCACTGCCTTGGTTGGGCCGGTTGTTTTTGTCAAACTCTAAGTCTCCCTCAGAATC
CCTGTACTTCTCCACTGCAATGTATTGACAGGGTTGTGACCTTGTCCTTCCCAAGGGGCT
CACTCTTGGCCTCTTGCTCACACAGATCCTGCACCTTTTCCAGTCAAATCCCCATTCCAG
TAGCAGCAAGGAGATCACTTCTCGTATCACTTTTTGGTGGCTGTGCAGGTTCTTGACACT
TTGCCTCAGCTACTGGTGGTAGTGTGGGGGCGAATGCATGGGGAAGACAAAAAAGAAGAA
CTGAGCCAAGAGGCCTGGTGGGGAAAGTGTGTGGCTGGAGGAGGGAATGCTGGACCCAGG
GGCCAGTGGAGGGAGGGTGAGGAGGAGGGTGTGTGGAGCCAGCTGATATGAGGAAGGAGG
CGGCAGGAGGATTTGCAGAAGGCAACAAAGGCAGTTTGTACTGTAAAAGGGGGAAGAGAA
GGAGGTCTTGACGGGTTGTAATATGCAAGCACCTGTGCTGGGAGCATCCTGTAGTCTCCT
GGAGCCATAAGTGCACAGGATTGGAACACAGCTGGGGTAAGGCAGGGAAGTGGGGGCCGC
TCTTGAGGTCCATTTAGGGCCATGTGCCTCACTGAGGCAGAGGAGGGGTGGCACTCAAGC
TCAGGGGCCTGGTTTGTGGGCCCATGTGGACATGCATCTTCAGCTGCCTAGGAAGGGTCG
TGAGAATGGTTTGGAGTAGCTCGATAAGAGCATCCCTAACATCCATTGTATGGGACCTGC
TGTCTAGGGACAGGGGTTCTTGCAGGATGCTCCATGGTACACACTGAGACAACCTGTTGC
TGGGTCTAAGCTCTTTGTCATATGCCATCATATTCCACTCATGGTGCTTGTTTCTGGCTT
TTGTAATCCTTTTCACATCATAAGTGGTGCCATCTATGTGGTTTTGCTACTTTTGATGCC
TTCTGTCTTTCCTTTTGTCTTCTGTGTCCTGCAGCACTTCTTCTTTCCAGAGGTCAAATA
AATGGGAAGGATCAGTATAGAACTTCAGCCTGTCTTTATCATCTCCATGTGCTCTCATGC
TATTCAGGGGAGGTGGTCAATCACTCTGATTGTAAATGTCAGCAGCAGGAGTAGGAATGC
TGCTCTTTGAAACTGCTTGCTGGTCTTGGGCTGGGGAACTTTTGAGGGCTTTTTCCATGT
TGATGTCCTGTGGTGACACCTCTTCCACTGCTGAATCCAGCTGAGTGACTTTGACCATGA
GGCAACAAATTCTAAGAGAATTTGATCTAATGTGGAAGTAGTTAGCCTCCTTAAATAGCT
CACCAAATATGTCTTCAGCATGTATGTTCAGATTGCTTAGCTGGTGCGTAATAGTGACAA
GATTGTTGTTGGTTACACTTTCAAGTCACTGGTAATCCCTTCAGGCAGAGTTCCCTGGTG
CAAATGCTGGGATTAGATGCTCCTCTTCACGGGAGGCATGGCTTATAATGTTCTAATTGA
CTAATGGCTTCAGAAATTTCCTCAGGAAGCATCACCACTTTGATTCAGATACCAGCAGTA
ACTGCAATCAAAATTAAAATGATCAGTCCCGCTGATGTAGAGGCAGAGATTGCACTGGTA
GCTCCCTGATCTTACTCCACACCAGAACACACATCCCTGGGGCTAGCTAAGTTGCCTCAG
GCCAGGCCAAGGCCTTGGTCACCCTATTTgtaattttctctgcagttattttgctttcat
ttattgaacaccttagatatgagctaaaatcccccaccaaatgtgggaaactttcaacta
ttattttctcaaatatttttttctgatcctgtgtcttcttttgaggatccacttgcatat
ctggtcacctgctttatattctctgatgggttcatgacgttctcttcatttttttcttta
atcttatttcaatctgtgttttggattttagaattgagcacattctggagatttatattc
aaagtcacaggcttgttctttattctgccatctcaaaacttctgtggacctcttccagaa
tactttcattttcttttttttctgtttgagaatttccacttagtatcttacgtggtttca
gcaggggtttctgggtgtgtgtcctgcatctgtgtaatttagaggttgaccaagtatttg
ggtcatttatactcagattttgtgattcaacttcattgtggttgctttgtttctggaatt
ctctttgaatttccaattgttttgttagactcaaatcctgccttttcacctctcaagcca
gtaagatttttgctttcttctactgaGCTCTGTGCAGGTTGGCAAATGCACTCAGTCCAT
GTTACTGAAGACTTGCAGATCTTACCAGGATCATTTATCTCTTTGGAGGGTAGACCTCCC
TCTAGTTTCTTTCTGGTTTTTCACCAGATTCCCAAGTGGCCCACACCCATGCAGAGTTTA
GTGTTCAACTAGGGATGAGCATAATTTGCATTCACATTGTTGATCTCAACTCTTCTGCAG
CTCTCTTTCAACATTCTCATTTACATTTCTAGCTGATTTGGGCTCTGAACTCTATAAACT
GCCCATATTGAGCCACTAGGGCTGCAGTTATCTGCTGGGAGGCTGAAGAGCACTCATAGG
TAAGAAGGAAAGGCCACCAACTTGCAGTCCTTACCTAAGACAGAAGGAGTCTTAAACAAG
AAAGCTCTTATCACATATtgcttgcctttgttaattttccagtgacttcaaatgtttgtt
tttagtatttagtacagttttcatgttgctgttggaggAAAACTTGCTGGTCTATCTCTT
CATGTTGCCATAACCAGAAGTTCTACCCTGAAAGAGACTTTTGGGAGAGAAGGTCACAGT
CCACAATTCAATCTTCTGAGACAAATATGGATCCAGGCACCAGAAACTGTCAAGTTAGAT
TTCTAAAATTAAAATAAGATTAGAgctgggtgcagtggctcatgtctgtaatgccacaac
tttgggaggccaaggtgggtggattgcttgagcccaggagttcaagacaagcctgggtaa
catgacaaaaacccatctctacaaaaaacacaaaaattagccaggtgcggtggcacacag
ctgtagtcccggctacttggaaggctgaggtgggaggatcacctaagcctggggcggtcg
aggctgcagtgagttgtgttcgcaccattggactccagcctgggcaagagagtgagacca
ttgtttgaaaaaataaaGATTGAATGAATAATAAAAGAAGATTAGGCCTGGCATCTGTGA
CCCCAAGGTTCTATGGGAATCACTGACTTCATACAACCTACAATGATAAAGAAGGACACC
CTACATATATATGACTGGCCTCTTTAGTATTGGAGAGAGCACATTCCATAGCTCATAACT
TTCCGACAGTCTGTGAATCAAGTCACCAAAACTGCAGCTAAAGTTGAATGGAGGCCATGG
AAGTAGTTCAGTGAAGTACAAAACAAGCACTGCTTTTGTTCTTGATTCTTTCCCCAAACA
ATGCACTCACATGTTTTTAATAAATTCTACAGCCGGTTGTAGCTATTGGCAATGAGACCT
CCCATTATTGAGGCCCTGGTCTTTTTAACTTGAGGAATTCCAGCAAATCTAAGGAGTACA
AGCTCTTTGAGAAATAACTGCATGATATTATTAAACTCTAATGAGGACAGATGATTTCAC
CAATGAAAAAGTATGACTTCATATCCTGCAAGGGTATTTCTCTAATCCAAAATCCTATGA
GCTAGTACAAGTACAGAAACATTCCATAATAAATGGAAATGTCATTTTGATCCAGGCAAA
AGTCAAGCATATCTGCCATTTGGCCCTAAATGCTTATTTGGATATTGTTGAgtgtgtgtg
tgtgtgtgtgtgtgtgtgtgtgtgtgtgtgtgtgtgtttgtgtgtgGCAGTCATAGGACT
CATTGCCCAAGTttcagggtttggggaaaaagttccattctttttctgaatttgagtaat
agcttctggcttactactgggccctggtagattctgaattctatgatcatgatacagaaa
atgaccaagtgacttgagatgcccattatgacctgagttttatcgggtcactcatgctca
ccagccctcagtctgcaaggggaaatggtatacacagcatcagactttagcaggttccat
aaggccaggtaagttgcctaataatttgtactatactcctaatgttcttattaccactgg
agagtccactctcccttgtctcattattgaggtcttgaggagttccctaaggacaactga
ctgtagaaggaaaaaaatttgagtatgcttGGATACCCCAGAGTTAACTGTCAGGgcatt
agagtctctttcaggaatcatcattaagagtaatggaaataaaaatacttccagtgagaa
gatgttcaattagaccatctggaagtgcagtttaccaaaaggagaaacgtcttactgttg
ggtcctaatcaatgcacagcagtagctagtagtttccttagatagtcagtgactttaaag
gaataagatggtaaggtttgtgataaggagcgttggggaggagatttgAACCACTCACAT
GGCACATTTAGGTAAACATACCTACCCTCATGCTAACAAAAATGGATAGTGAAAAAATAA
AACACAATGTAGAAGCATTGAGAGGCTTAAACTTTAATAAAAATTGTCAAATCCTAAATC
ACGGAATTGTGCATTTACTTTTTTTGCTGAGCTTATTTACTTAATGTAGGATAATTAAGG
TTTAGTTTTCATGGCCTCCTAAGGCATTTGGAATAGAAGACAGAGTTCAGGTAGCACTCA
GAGTGGGAAATTTAATAGAGTGTTCTCCTCATTTCACCAGGATCCCAAAGCCAGCTCCTC
AGTATAAGGAAAACATCCTTGCTTGAAGGTCTCCCCAGAAAGTCAccttggtgctgagtg
gagaggggcaaaaccttctcctgagattaaagagaagtggatttgcagcccgagttcaca
ctccctgggtggtctaaaaatcatcaaggcatgaatttattttaaagtagtgcagactcc
aaggaaccttggaaaatcaagcaaaacttctctgaaaaatttctactgtcattggcactc
tgaaaattccaaaaaatcattacaccagcaaaaggagcacttaacagttaagaacaacaa
cagagaacaatgttcataagagacaaagcaccgtgaaagaacaagaaaatacaacagaca
gcagaatcatacaatcatataactgagaaatcagaataattgtataggatataaaattgc
taaatgggctatgattaaagaacagattgttaaatacatttagtgactataaaactataa
ataatcttcagaaaaatttgaagagacaaacacataacacttaagcatgaaaatataata
ataaaatttaaatctcaatgaatTTTGAAGACAAACaatttaacacaaacacacctagta
aagtacaagaagttctaaagaatgtactttagtcacaaaaagatatcccaggtagaaagt
atgaggtgaaagaaaaaaacaaacaaaaaataaaggtaaatggatggttaaatataaaTT
GAGGTTTAAAAGGATAGTGTATATATTGAGAATCTATAAATATTGTTAAATGAAATACAA
ATTATTTTATCTTTTTCCAGGTCTAATGTTGGATTTCTTTTCTTCATATTCTGATTAAAA
TTTCAAGATAAACTTCTCACTCATAATGTGTCCCATTCTGGTTTTGTTTTGTACATTTCA
GTATAATGCATATAAAAGAATATTCTGCGGGTCTTTTTATGGTATCTTTCCAAGCTATTG
TTGGATTGTCCAGTACTTCACGTTCTCCAACCTTGTAAGTAATGAATGTACAAGTTCAAC
TGTACATTTTTACTAGTGGGCAGTTTTCCACAATATGAATGCCATTCATGTAGTTGGCGG
GACCTGCCAGTGTATCTTTCAGAACCACGGACAGATCTACATGTTCTGGGATGTAGGGAG
CTAGAGTGCTCTCTCAACTGGATGCAATGGAATGCCAGGGAGGAAAGTTTAAGATAAACT
CTAGTCACCACGGAATTGTGATTTTTAAGCATAGTAAGCATAGTCTGAAATACCACATTC
TTTCCAACCCCTCTCTGCACCCAATACGTCATTAGCCCTGTATTTTATACTCACTGTCAT
AAAAGAACCTGTTGGGGAAGGGGAGGTAGCTTTAGGTCAGTCTTGGTACAATCATacagt
ggctaaattagtagatctagtgtaaaatggcctggaactgaattctagcctcatatcttc
aaaattatggaactttgggcaagtaacttaacatctctgtacctaattttcttgaacaag
ttacagtttacagatttcatttatttattgtggataataacatccttctcatatggttgt
gataaatattgaacaaaataatccatgtaggtacaaaaaccagtgcctgaaatatagcaa
gagccttttaaatgcagccattattGTTATTATGGTTATTCTTATTGTCGTTTTTCACAG
AATACCTTCTGGTTCCCACACAGGATCTCTGAGGACCTGTTGGATCAGCAGCTCTTTTGT
AAGATTCGTTGATATTGTGAAAATTCTCTAATCACAGCCCAGCTACAATTTTACAGAAGT
TCCCAATACCTTATCTGAAGGTTTCTTACAGTCAGATTATGAGTCTTGGTTGAAGGCATC
TTCTGGAGTCATGGTAACACTCCGGGTATTCTGGGAAAACAGTGATTTCAAAATACAGTT
TGTCTTGTTGAGACTAGGAATTTGGAAAATTCCAGTCTGTGAAGTGAAGGGAGAGGAGAT
ACTTCCTTAGCAGGAGGAAGAGAATGTACCAAGTACAGGGCAGTTAAAGAAATGTTTGTT
TGATTTTTTTGCCAGTGGTTATATCTGTGGTTTCATTAGTTAAATGCCTTATGTGGTACA
TTCTTCCCAATAAGTATTTTTAAAAGCCTCTGAAAGGAAGGAGCTCTTGCTACCACCATC
CTCTCAGTCAAGTGGGAATAATCTGGTGAGCATAGCAGATGCCAATCAGTTCATAAAAAG
CTCAATCTTCAAGTTTGCAGAATTAATTCTAAAAACGAGAAGAGTATTGGACATAGAATT
TGACATATATGTTGCATGCAGAAGCTGATATTTTAGCTTTATAGTTTACAGGTCCCTCAG
AATGTTTTATACTTTTTTATCATAACTGGGAAGCTGTCACTTTAATCTTTGAGTAGGACT
AAGGTATGAAAAGAGCAATGATGGTGTGCTCAATGGCTATATTACTAAACACAAGAATGT
TTTCAGCTCGATCTACCTGAGCTACATGGAGATTTGATAACTAAATATAAAGTGAATGGA
GATAAATGCCTTACTTACCTTCTGCAGATGACACCTTCTAGTTAGCAAGTGGCAGATCCA
GGACTACTGGGCTAGGAAGCTGCTTGGGCTGGAGTACAAGGGCAGTTTCAGGGATAGAGA
AATTAACAGGCAGAGAGGGAATCTCTGAGACTAGGAAAGACTAACTGCAGCTGGGCCTAG
ATGATCTGAGATCCAAATGTAGCTGTTGATCTTAAATTATGCAAAGTAGCAATGGAACTG
TCAGTCAGTCAGCATGTCTAGCTAGTCAGACAGATCAGGAGTTTAATCACTGACGTTATG
GGAAATCAGAAAACTCTGGGATGGCTGGGAGAATATGTGCATATAGACATCTGTAGAGTG
GGTGACAAATAAATGAAACCACCTAAATATTTACCCCAGGGGAGTAGGTGCATATAACAT
ACTATGGAACAGCATTAAAATGATGAGTTAAACCATTTTTTCTGTGAAATTCAAAGGATG
TTCATGATATAATAGAAATAAAAATATCAAATGGTAGGGCACTGTGAATACAATGTAATT
TTTCAAAAGCTAcaatgagcaataagatgaaataaaagtcatctagattaaaaagcaaga
ggtaaaactatctcaattgcagatgataaaatcttatatagaaatacgaaagaattcact
aaaaacaagcttagcaactactaaaccactaatactaaattagtttagcacattggtagg
ctacaagatcaaaatacaaaaattgagtgtgcttctatagagtatcaatgcattaataca
aatgttatttaaaaatccaacttacaatagcattaaaaacaatgaagtCAgaagaaaatt
gagggcccagcaatactcttcacttatatggttaattggttttataaaacagtgctaata
taattcagtgaggggaagaaattatcttttcatcaaacagtgcagaaacaacaggctatc
cctatgcaaaagaataaagctggatccctacttcacaccacatataaaaattacctcagt
gtatcaaagacctaaatgtgagacttaatattagagaactcttagaagaaaacataagca
taaatcttcatgactttggattaggtaaaaatacctgatcttaaatgataccaaaggcac
aagcaaaaagaggaaataaaagataaattgaacatcatcaaaattaaaaatgtgtgagtc
taaggacaccatcaagaaagtgaaaagaaactcattgaatgggagaaaagttttgcaaat
cttatatctggcaaggaaaggacttgtatctagaatatataaagaatggttgtaactcaa
tataataatattaataataagataataataaacaataaataataataataataaGACAAA
TAatatacaaaaggcccataagcacatagaaacatgttcaacatcattaagcatcaggga
aatgcacatcaacccaaaaatgagatactatttcccacccactagaatggctataattaa
aaagataataattagtgttgatgagaatgtggagatactagaatactcacactttgctgg
tggggatttaagagacatagcccctttagaaagcaggctagcagtagctcaaatttgtga
acattaagttattacatgacccagcaatcccctcctatgatacagtatacccaagagaaa
tgaaaacatgagttcacataaaaacctatatgccatgtttatagcagcattattaatcac
aatccaaatgagaaggacaaaaatgtcaccaactaataaataaattgtgatatatccata
caatggaatgtaattcagcgatgaaaaagatgtgaagtactgatacaagctacgacccac
acaaactttgaaaatgttccggtaagtaaaagaagacagacacaaaaagccacatgttgt
ataatttcattacataaaatgttcagaataggtaaatctgtagagttaaaacataggttg
gtagtttcttagggctggggtttggatatggatttttctgcagggctgggaggagataaa
aggatctgtaattgattgtggtaatggaggcacaactgtgaatattctaaaagccactga
attgtatattttgaatgtgcggattttatactatttaaattatatctcaaGTTGCCCTGA
AAATGATTAAATTACATATAAAACTTATAGTCATTACAGCTCAACAAAAGCTACCAGATA
AAAACACTCACTATGGTTTGCGTGCAAGTGAAGAAAGTAGACATGCAGAGAGTAGGCTGA
TACAATAGTAATCACCTTAGTTAAGTGGGTTTGGATTTAGTGAAAGGAGAGATTTAAAAG
TATATTTATGCATATTTTGATTGTTTCATTTCCTACTGTGAGCAAGAATTATTTTTACAC
TAAAATTTAAAAAATAGAAAGTTACAAATCTTCAAAGCTCTGCAGTCAAATAAACATAGT
AACAAGTGATAATGAGCTGTCTGGAATGTCTTCCTAGAGAACTGGCTGAAGCACATGCAT
GCAAAAGGAAGGCAATGGCTGAAGAATCAAGGCAGAACTACAGTGGTAGAAGAGAAGAAA
AATGTAAACATGGAGATATAAGACAAGAAGATGACTGATGAAGGAAGTGGACATGAATAC
TGTGAAAACCTCTTGGGGAGTCAGAAATGACCGGGTCTACGTGGGAGGGAAACTGGATTA
CAGCCCAAGATGGCCAGCCATCAGGGACAGTGTCCCGAATCAGATTCTGTCCCGAATCAG
AAGGGCTGTCTAATCATTCCCTTTCTTTTCCTTCCAACACCCCAGCAAGATTATTGCCTA
ATTTACAGCCATGCACGTTGAAGAATCAGTACAATTTGGAGACTTTGAGACAACAGACAG
AAAATTTTTGAGCTCCTCTGGGCATTAGTGAGCTGTTTTCAGAAAAACAGACTCACTCTG
GTATTTCAGGAATAAATAGAAATAAGAGCATACACTAATGTTTGGAAACCACGGGTAGCA
AATATTGGTGAAGTCAtgtgacaggcagaataacagtctcctaaatatgtctgtgtccta
atccctggaacttataaaaatgtctcctaatagggcaaaaggaaattttcagatgtgatt
aagctgaggctcttgagatgggaagattatcctggattatctgggcaggttcgatgtaat
cacaatagtccttataagtgaaaggagtagaaagcagcatcagagttagagctgtgacaa
cagaatcagaggtcaaagtgatgtgactgctgacttggaagatggaggaagagaccacaa
gccaaagaatgcaggcagccccaagaagctggaaagggtgaggaaacagattttccttta
gagcctcagaagaaatgcagctctgacgacatgttaattttagcccatagtgacacattt
ttgacttcttacctccagaactataagagaatacattggtgttgttttaagccacatagt
tgtggtaatttgttatagcagcagcaggatactaTAATAATACCAGTCACCATTGGAGCT
CCTGGAAGCTGCAGTAGGGAGGTCAGGGAAGCATATACTGAAGACTTCAGCTTGAAGCAT
GGATGGGAGGTTCTCAGAATCCTGCTGCGAGATTGCTATATTCTCCAGAACCTATGAGAA
AGCTCTTATCACTCATCTTAGTCCACACAAGCAAAGCAGGTGGGTCTCTAGCCTAGCAGg
gaagccactgagaacctgacatctgcctgctcctctacctgcagccaccactgatgggta
caggtctgtcccaccatctctccagggccccatttcttaggcaagtctctctcactggaa
aatgtaaactggaactatacagggaaggggatcctgggagatatagtgcctggcttctcc
tctgcagagaagatgctagaggggagaTGAGGTGATACTGGGTTTTTAACAATGCAACAC
ATGAGTTACTAACAGTGAATGAAGGGGGACTGGCTGACCTCAGTTTGACAAGCAAATGTG
CCATTAGATGATGCAAACCATTGGTATATCTATGAGATTTAGTAGTTTTAGCAAGCTATT
TATTGGAGCAAGGATGTATCAAAAACTATGAAAAGTGCAGGTTTAAAAAATGTACAAAAA
ATTTAATGGACTACACAAATGAAATAAAttctttttttaattatacttttaagttctggg
atatatgtgcagaatgtacaggttggttatataggtacacatgtgccattgtggtttgct
gcatccatcaacccgtcatctaggttttaagccccgcatgcattaggtatttctcctaat
ggtatccctccccttgcccccatcccctgacagaccccagtatgtgatgtttccctcctt
gtgtccacatgttctcattgttcaactcctgcttataagtgagaacatgcggtgtttggt
tttctgtttctgtgttagtttgctaagaatgattgtttccagcttcatccatgtctctgc
aaagcacatgaactcattcttttttatggctgcataacattccatggtgtatatgtgcca
cattttctttatccagtctatcattgatgggcatttggattggttccaagtctttgctat
tgcaaatagtgctgcagtgaacatatgtgtgcatgtgtctttatagtagaatgatttata
atcctttgggtatatgcccagtaatgggatAAATAAATTATTAACTATGCTGCTATTTTA
TTTATTTAAAAATGTGAGTTCGTGGTCTGAGTAATTTACCTCAGTATGACTCAAGAAGGG
CACTGGAAGTCCGTTGATCTGGCCAGAACAGAACCACATATATGAATGGAAAAAGTGGTC
TTGTGTCTGCCAATCCCAGGGGCTTACAGGATGCTGTCTAGAATAGGCTGGCTACAGCAA
CTCCTAGTTAAGCCAGAAGTTTGGAATGAGTTCAATTTTGGGGGATTAAATTCTAATGAG
AGGCAGAAAACAGGAAAGTTTATGCTTTTCCATGCTAATCAATGGCCCCATAAACATTTT
CTTGTATATATTTTTGTAATTTCAAAAAACTCAAGTGTTTTATCAGTAATTTCTTAGAGG
TGCACACAGAGAGAGATGAGTATAATTGTGAAGCTAAGTTTTGTAAAGCACAGGGATGGC
TAAGAATGGGAAGGAACTGATCCCAGAATCCCACAGAGTTAACCAGTAACCCTCAGCCCA
AGTACGTGATGACCACTGTTGAGCTTCAAAGGAAAAGCGGCCATCTGAGGAGCAAACAGA
ATTGCATGAAGAATAAGAGTGCAGACGGTGTCCTAAATACAGTGCTGAGATTCATGTAGA
AGCACAGGAGGAAGCAACTGTGTAAGTATCCAGAGTCCTATGAAGTAGGGATTTCAATCC
TCCAAGCCACCCTCTCCCATCTGCTAACAAGGATCAAGGCTTTTGTGGATGTAACTGGCT
GTGGTTGATGGGAACCCCTGTGATCCCTATGGGGTTACACATAGCTTCGGAGAGGGGAAT
GAACACACACACAGCAAAGGGAAACCATCTGGGCCTTTACTGAAACCACTGGCTGACCCC
TGGGTTAAAGTATGTATGTTCTGAGTACTGATGTTAATTACATACAGACATTgctcagac
cccatgtcacctcacactgctggaaatttgccttgacctcgactctcaccaatgacctta
tgggtagtttctatgaccagctgacttaagaggaaaattctgagcttcttcataaacatg
ccagcttagtgtgttggtgtgaggcagcagtagagtgtgtctgcagtgtgggcaactcag
gaatgagcagagacagtgctgaagagggtcctgccaataggcaggtggggctctgatttg
cccactttgtgtagacagaagtggcctgaggtgagaacatgcacagactcataggcaacg
gcaaatggcttaaatagcgggtccggggcctggaaggagcaagataggaagatcaggaac
aggaatatctggaaagaggcatacagtagatacaaagtgcttggatcttttgtatcagat
gttaatactcagcaaaaattaccctctatacaagtagtctaaacaaccaggtgtacagga
tgaatcatttggtacacatcagccagcctctgtccttaaccatcccagtgctcatgaaac
aggctcttgaaagcagtatctatggtggaagagatgcactgtgggtgggtcccaaggctt
gggctcccttcagcatggctgacgtggttattgtcacaacctaccttccaacgataaata
aactccaacagattacctttgcttatggaggccaatgagcaatttgatggcaaattgatt
ctactcttactttttcacaatgaaaaaggcaggggttctgtcagatttagcttgccttgt
attagcggtatgagtttgttctttcttcccatagtgccacactcagaaacgttatctaag
ggctcacatatgtatgatcttctaataggggaaccacataacattgccccagactaaggg
acctactttatagcgaacgctgtctggtagtgggcacacgaccatgagatctcctggttc
taccccatactgcatcacacacgctgccagctgatagagcagtggaatggtctcttgagg
gtgcagctgggttttatcttgaagatcacatcctatcaggatgggtaatgtccttcagga
tgaagcatacacttaggctatggcagcagctgttacatagtgccaagtctccaacaggta
gagtaagtaagtctctaaccaccagtgctggaagaaggaatgactatactcaccagcact
tccggtaacccgcgtggggtgttggtgcttcccatcccctcaacgtactcagctggtcta
ggagtttgggatcccagagaaggaagttcctaccatggaacagagtacaagttacattac
gtttaggggtatgtttgttacctgttcaatttgggttcctcatgctaggaggctgttggg
aaaaggaggggttactgtataagcagggataattgatcgtgattattatgaggagCAGAA
CTTTAATTTCTGTCTTAATTTCTTGCTGAAACTGGTAACAGTGGTTGCATCCAGGCAAGG
AATTTGGAAGAATTGTGGATGGGGTGGAGAACGAAATTTGCTTTGCACACTATACACatt
tttattattataatcttttaaatattGTTCTTGTATTAGCTATTCAAAATAAATTTTAAA
TTACAAATCAACCCCACATTTATCTAAAAAAtttttttatttcaatagtttttgggggac
aggtagtttttggttatgtgtgtgagttctttagtagtgaattctgagattttggtgcac
catcacccgagcagtgtactctgtacccagtgttgccttttatccctcaccctattccca
acctccaccaacaagcccctagagtccattatgtcattttgtatgtttttgtgtcctcat
agcttagctctcatttataagtgagaacattcagtatttggtttttccattcctgagtta
ctccacttaggataatggcctccagctccatccaagttgctacataaggcattatttcat
tcctttttatggctgagtagtaatccatggtgtacatacaccacactttctttagccact
ggttggtcaatgagcacttaggctggttccacatccctgcaattatgaattgtgttgcta
taaacatgcgtgtgcatgtgtctttttcatataatgacttattttcctttgggtagatac
ccagtagtgggattgctggatcaaatgatagatctagttttagttctttaaggaatctcc
atactgttttccatagtagttgtactaatttacattctcacaaccagcagtgtaatccat
ccatgccaacatctattgttttttgactttttaattaatgccatttttttttttttgaga
cagaatctcactctgtctcccaggctggagtgcagtggtatgatcttggttccctgcaac
ctccacctcccaggttccagcaattctcctgcctcagcctcccgagtagctgggactaca
ggtgcatgccaccacgcccagataattttttgtatttctggtagagacagggtttcaccg
tgttagccaggatggtttcgatctcctgatctcgtgatctgcctgctttggcctcccaaa
gtgctgggattacagacttgagccaccgcgcccagccaaattaatgccattcttgcatgt
ataacgtggtatctcatggtgAACCCCAcatttatttagcaaacatttattaggcagtta
ctatgtgtcagggtctcctaggcCTCAATGAGTGAAACATCAAAGATTCCACAAGGGGAC
TAAAAAAACAGCTAAATGCAGGCTACTATAATTAGTGCgggaaaactgcttccaagagga
tgcaatgtctaaacagagaactggatgaggaacacagttaatccaggtgaatggcaggag
aaatcttttagggaatcagtatcacaaacaaaggctcagaagaaagaacacacagggagt
ctgggggaactgtcagcagttcagggtagagattagagaaagaggagcacaggggcaaaa
agcaagcttggagcagtgagcagattcaatgactaaggcttgtggggttggggagaacct
ttggcttttatccgaggacaatgtgcagcactggcagcactgaagtcaggaagaaccttg
atcagatctgcattccagaatatcactttggtgaagtgtgaagaatgaactgagagatgc
tagactgaatacatggagaAGAAGAGGTTCGGGGAAACCCTGGCAGGAACTGTAGGGAGA
ATGTTAGGATGGAGGAAAAGGTAGAAAGGACCCTGAGAGATCTGAGTAATCAAGACCCAG
TGTTTCACACATGGAAAATGAGGTGGAAAAGGAGAAAGGTCCCCATGTGAACAGCACTCC
ATCTGGAAAAATGACATAAAACAAGGGAATTTGGCCCATGACATAAGAGGTCCTTGGGCT
CACATGGTATTGAGTGATCAGGGAGGAGTTTAGTTGAGTTCACCTCTACAGACAGGTATT
GAGTGCCAGGTATGCTGTCATCAGGGTCATAAGGAAATCAAAGGTATCTGCCTCATATCT
TTGTGACTTACATGTCTGATCCTGCTTAAGAACTATGCCAATCCCCGACTTTCCAGGACC
CCCAGTAATTTTGTCGTGTCCATGTGGGAAGTGAGCTGAGGCTTGGCAAGAGGATCTTAG
CCCATATGGTCCAAAAAATAGTAGAAATATTTCTTTAGAAGACACAAATTCCCTAATTAA
ATGGACTAATTTATCCATACAAGAGAAATAAAATCACTAAAAAATAAACTGAGTGAAGGA
AAAGAAATCAATAAAGTGTAATTACCAGAAGTTCGTGGGATTCTGCATGAAAACAAGCTT
GAAGAAATAGTGAAAGCAGAAGATTTGCCTAACAGTATGACACTCGAATGAAAAAAAAAC
CAGATAGGTTTAGTGGTGCTGCTTCTTTACAGATGCAGGAGGTTTGAAAAGTAATAGAGA
AAAACATTTGGAGAGAACGCCATCTTAGCTTTCACACAGAATGCAAGACCAGCCTTTCCA
GTGGGCGTCTCTTGATTTTTGTTTCCAGGGATTCGATTTCATAAACACAGCTCAGCTCTG
CAGATCATCTGGCCCAGTCCAGGACCCGGGTTTGTAATGATCTTGTTCAGTCATGGTCCA
GCCTGTGTATAGagaccctaagatgatgcccggtgatcctgtctcttggcatctcatcca
gctgagaaccgatggggcctaaacttgcttctaaccaatagaaagtgacaaaaatgatgt
cacttccgtgatgaggtcatattacagccgcacttctgtattactagatgactctgtctt
ctaccttctttgtttgcaagttttgatgaagcagaaaggcccatgtggcaaggaactgaa
gtcagcctctggccaccagccagtaaggaactgaggctgtcagtctaacaggcatggagg
aatgaatcctgccaacaattgcttgagcttggaagtggatccttccccagttcagcctcc
agataagacccagccatggcactctgatgaaaatcatgtgagaaagctgcatagctgtgt
ctggattcctgacccatagaaatgtgggataatacatgtgtgttgttgtaagctgctaag
tttgtggcaatttcttacatagcaatggatagctgaAAACACCTCCCACAGCTTTCACTG
AGTTAAGCGACCCTTGGGGCCAGTTAGAACTTATCTCATCCCCTTCCCTGTGGCAGCCCT
TATCTTTCTCATAGGTTGACATCCCACTTTCTCTTTACCAGTGTGAATGTCAAGTTCTCT
TACTATCTCCGTCACTCTCCTCTCACACCATCCAGGAGGCCCCACTAGGGAGTGGCAGGC
AGAGAGGAGGAAGTGTGGGGTGTGGGTAGACTCCTCCTCATGGTTCAACCTTGAGTGCAG
GTATTACCAGTTGGAAGAAGAGAGGTCAGGAACCAGTAGGGATTGGATGGAGATGAGTGA
ACACCCCACCACTCTCAGGCCCATGCAGGCTGTGAAATAAAACCGTGATGAATAGACTCT
GCATGGCCCCTGCTGGTCTTTACCCTTCAGCATTCTAGATAGTGCACCTCATATGCCATG
ATGCAAACACCATTGACTCCCTCCAGGGCAGATATAAATCTCCCTTTCCCCCGCATCCAG
CAAGCACACTCCATCAGCCTATGGGTCACTTCAACCCCATGACTCCCCAGTCGGGACTGT
GGCAAATGCAATAGACTTCAGTCCAGTCTCTGTGCCTGGAGAAGAAAGGGAAGCTGGTCA
GAGCCCACAGGAGGAGGTGACCCACAGGGAGCCAGTAGTAGGTGGGTGTGAGGGTGagta
tgacagagcagttacttgggctcagcagtcagactgtctccttagagtcatgagtcagcc
cattgacagttactaaacttcctagtgacctcagtttccttgtctgtaaaatggggctga
tagctgtctctaggtcatagggctcttgtgaggtttaaatgatttaattcatgtaaatcc
cttaggaacgtgactgacacTTTTTTTAAGGTACAATTCTGTAAAAGAGTGGGACCCATC
CATTTAGGTCCTGTTTCCTTATTCCAGGTGTGATGAAACCAGCTCTCCCCAACACTTATC
CTGACCCCCGTTCTATGCCTGCAGGTGGAGCGCTGTTCTGTCCCCTACAACCTATGGTGT
GGGGGGCAACCAGGAAAAGGCCAGGGTGGTGCCAAGTATGAGGAAGTCACAGAGTAacac
acacacatacacacatacatacccatacctgcttatatacataaatatgtacagatacat
acataTacgcacttataaacacgcacatacacatagatgcccatacctgtttatacatcc
acatgtgcacagacagacacacacacattacacaGTCCCAATTCCTTGATTCAGTTTGGG
GCCTGGGTAATTCCAGTTCAATCTCTTTTAAGAAATTTAAGAATCTGAAAGAGAAAGACC
TGAGAATTTTTGTCCCACAAGAGACAGACCCACTTCCTAGGCACTGTGGGACTTTCTGAG
CCCCATGTGGCCCTGCTCCTGGAAGCTCATGGAGGAGCGGGAAAATCTGACTTAACATCA
AGGTTCTGAAGTCCAGAGGCAGCCCTAGGAACTGGCCTTCCCTGGGTACCAGGCCTCCGG
GAGTCCAGCAGGTCCCCTTCCTCCTATCTCACCTATGACGTCTCAGCCTGCCTTCCACAG
CCAAGGGCCCCTCCCAGGCTTTGCTGCACAGCAGGAATCTCCACGGGGCTCTAGAAGGAA
CAGGGACAGAGTTTAACTTAACCCCCTCGGGTGATGCACCCTCAGGTCCAGTTTTTTGGT
TCTAACATTGGTGATACCACTTTTCAGTCTTAAAATGTCTTTTTCggccaggcgcggtgg
ctcacgcctgtaatcccagcactctgggaggccgaggcgggcggatcatgaggtcaggag
atcgagaccatcctggctaacacagtgaaaccccgtctctactaaaaatacaaaaaatta
gccgggcgtagtggcgggcgcctgtagtcccagctactcgggaggctgaggcaggagaat
ggcgtgaacctgggaggcggagcttgcagtgagctgagatcgcgccactgcactccagcc
tgggtgacagagagagactccgtctcaaaaaaaaaaaaaaaaaaaaaaaaaaaaaaaaaa
aGTCTGTTTCTTTTCTGATTTGCAAAAAGGTTTATAACTTTTGATACTCACATCTGCTAC
TTTCTATTAGAACCTAGCAGTCCTTCGTGGTACTTTCATCTACTGTGTCTCTGCCGATTC
CGTTTCCTGGTGTTTTATCTTCTGGTTGGGTTAAAGATTATATGTAATTGTTGGGCACAG
AGGGCCAGGAAAGAAAAAGATTCCCGGTGAAGCTAGACCCAAGTACATCACTGTTGACAA
GGGTAACTACTGTCCTTTCCTATTTACCTCCCTGCACTCCTTCTTCTCTGTCCTCCCTCC
CCACCCACCCATGGGAGAGCCTCAGGAGCCTGGGCCAGAATCCCCAACCCCGCAGTAGgg
aggaggaggaggaggcggcgacggaggaggagaaggaggaggaggaggagACGGAGACTG
TTCGGTCTCCTCTTTCCTCAAATATGGATGCCTCCAAGGAACATAATTCCAGCTCCAAGA
GGTCCTGACGTGGGGCCTGGAGGACCCCAGTACCTGCCGGCAGCATCATCTCCTTGCCAT
GCTCCAGGTGTCTGAGCAGCCACCTAGTGCAGTGACCCATCGGGGCTTCCCTTGTGGCCT
CCGCGGTCCAGAACCTCTCCCAGGTGTGATGGATCCTCCAAGCCGCTCTTTGAGCCGCTG
TCCAGGTCTGCAGGTCCTCGTTCAGGGACATGAAATCTCCTTGTCGTAGGCGGACTTAAA
GTGTCCTTCGAGGAAGCTCCTGTCCGGAGCCACCACCCAGCCAGACAGCAGCATCTGCAG
GTGCGGTGCCCTGGACCTGCCCCAGGGTGAGCCGGAGGCGGGGCCAGGGAGGGGAGGGAG
GTCGCCCCGCCCACCCCAGCTCCTTCCTCCCTCTGTCATTGGTCACAGAACAAGTCAGTC
ATGATCCAGATTGAAGGAGAAACCTGGAGCAAAATGGCCCCAGCGCTTCCCCACCTGAGA
GGGATCAGCTGAGGCCCCGCCCCCCCATCCCTGGGAGAACCGGGCTGGTCACTCTGGGGT
CGGGGCGGGGCACACCTGTGCCCGGAGTCTGAGGTCACTCACCGGCTGACCCTGGTGGTG
GTGCGGGCCCAGGAACCTCAGGCCCCTCAGTAACACATTCCCTGCGGTCTTCGAGAACTT
TCCTCAGGGCGCCCACAGCCCTGTGCCATCTTCTCCACCCGCGCTTCACGCTCTGATTCT
CGCCGCGGCTGTGGAAGCTCAGGAATCGCGTGTCGCCCACGAAGGCGCCGCGGAGGAACT
CAGGGCCCACGTGGTGAAGGCGGAGCCCGGCGGCCTTCAAGTACCCGGGGTGCGGGCCTG
GGCTCCGGGAACCCGCACATTGCGGGCGGGAGAGGCGCAGGGTGCCTGGGACGCCGCCCC
GCTCGCCTCTCTCCTGGACGCCGTCGCCCTGCCTCCCCGCGGGGACACAGCCTCCCTCCC
ACGTCCCGCCCGGCACCGGAGCCGCTCACTTGGGAGCTTCTTACTGTGTGGGGGGAGCTG
GGGAGGGGACAGAGGGACGGGAACCAGGGGAGGGTGGCTTGGGGCGGCGGCTCTGGGAGA
AGTGACCTGAGGAGTCTGCAGATCCCAGCCCGGGACGGAGGCGCCGCGAGAGGAGCTACT
AAGCCCTCCAAGCCGCCCTTTCCCTCTTGCCTCCCCAGCCCAGTTCATCCTGATCTTCTC
ACCAGCCCAGTTCTCCCTAAGGTCAGGGCCCACAAAGGAACAGGAAGGGGGTTCCGGGAC
ACAGGATCCGGCTTCTCTGGGTATCTTGGAGTCCAGGAAGGATCCTGGAGATCTCCCACT
TTATGAAGCTCATCCTCCACTGACTCTGATGGCTTCTCTAGAACCCGAGACCAACTGATA
AAGGCGTCCCATCTGGACGCCCTTATCAGTCCTGGGGGAAAAACAAGAGCCAAGGGTGAG
AGGTGGCCATGAGGTCAGGGAAACCCCTGCAGAATTCTCAGGAGAGGGAAATCTTCAGAG
CTGTGGCTTTGGCTTAGTTTGTCTTCCCACCAGCCACCTGTCCTGGAGCTGGAGATGCTT
AAGTTTAAACCAGAGACTTTGGATATTTTCCCTGAGTGACATAATCCTTGTCTTTCTCTC
CTGGAATCGTGGGTCCAGACCATCACAGTGATCCAGTCGGCCCCCTCTCCTTCTTCTCTC
ACTCCAATCTCTCTCCCTGAGCTGGACTCTCCGCCCACCCTCACATTCTGGAAAagtgca
gtggtgtgagcatggccctggggcagaattgtctgggtgcaaacccggctccatccctac
ttttgtgtgatcttcattcctatggcattaactatgaaagggaaaaataacaggcacaag
ccatggatgtgtagtcagaataaaatgaattggcatttttaaagtgcgaagaccactatt
tgacacatagcacaataaaagtGTAAAATGCTATCATTCTTGTCATTTCTTTAGGTCCTT
TTTCTTGAGGTCTTCCTCTTCTCTTTGGGTTCCCATGAAAATTTACCCTGTTGGAAGTTG
ATGTCAGCAAGAGACCTCCTCTTGGGAAATGCTGGCTCAGTGTGGGGCCTCCCTTTTAGT
AAAGGGAAAAACCGATGGTGGACCAGTAGCTAGTGAGTCAGAGTCCATTTTATTTAAACA
AGATCACCTACCTAGAATTAACTCCATTTTGATAAGGACATGCATCTCACAGATAAGCCC
AGTGTAATTTATGAGGAGATTGCTTTATTTGTGTAGAACTTACTCTAGTGCTTTTCATAG
TCTTGCAACACATTTTGAATCCCTGGTTCTCATTTCACACTGACTGCCTCACAGAGTGAA
GACGATGAGAAGTATCTTCATACTATATTCCCACGTTCGTCTATCGGAGTCACAGTCATA
TATTACATATGCAGATATTTTTCCTAGAAGTTTGAATTTATTGATATAGATTTTAATCTG
GAATAGATAGATATTACCTAACATTTTTGTTTTTATTACCTCTAAGTTACACATGCTTAA
GTAGTCACTACTGATACCTATGCATTTTCTCCCTTGGCATGTGACATTGACATAAAAATT
GTACATTGTACTTTAgttttcagcaattattaattatgtaatttggatcatccctcccat
tgagtactactggacaagtgggaaaagggtacatatttgaaaaatctgatggaaagtatg
aaggggctaaccaagcagtaaagatttgccaggccaggaaccaggagaaggcagaaatct
agaagagcaagttgagctgcagggttgcttttgtcctGGGTGATGTTGGCTGCTCTGGGC
AGTGTCTGAGACCTTTGAGGGCTAGGTGGATAAAGCCTACATCTAAAGGCTGTGGGTGCA
TATGTGGCACTGTAAATCCCTGGGATAAGGATGGGTCCCAAAGGGCTGACCCATAAGAGC
AACACAGTCAGTTCTCAGGAGTGGCAGCTCAATTTTTGTTTGAGTGGTCCAGCAGTTTtc
actgctcttattaaaaattttaattgaggatcttcccagtgtcataaagaagaaaagaaa
tacacttaaaaaggtttgaaaagaaggcacaaaactcttataatttgcaaatggtaatat
gctgaatgcagaaaatacaaatgattagaacactcttgaagttaataagatgcatatata
tataaatatatatatatatatatatatatatatatattttttttttttttttttttttga
gatggagtctcgctctgtcgcccaggctggagtgcagtggcgagatctcggctcactgca
agctccgcctcccagatttacttaggccattctcctgcctcagcctcccgagtagctggg
attacaggcgcccgccaccatgcccggctaattttttgtatttttagtagagatggggtt
tcaccatgttagccaggatggtcttgatctcctgacctcgtgatccggaagttaataaga
tatttttgcttggtaggtagaagaaattatagagctgttttgcacagatataaaatgaaa
atttaaaaaaattgattcagcaaaagtgcgtacatataaacttctaaaactaaacctaac
aaattctgtacaagatatcaattgggatatttaaaaaaccctactgagtaataatagaag
acagtaattaaagaagacagtgaattaactgaatcaatttaccaggatcctggcttggat
ggttcaatataataatgacattaatttcctacaggactcttaagaactcaaacacatctc
aatcaaatgtttatcaagcatttttgcaacacatagtaagccaattttaagccttatatt
gaaatatgaaagagaaaaagtagctatgacactctaaataagaataataagcagagagaa
tttccttagcagatattaagacttatgttagagttattttaattaagagagtcgagatgt
tgagacagggtagtaaactagaacttgggaacagaatagaaagccctgaacgtatgtaga
gcagaggcaacattacagatcagtgggtaaaggaaaacgatttagaaaataatttaacaa
caattggttatctatctggaaaaatgcaattgtactcatctcttgtaaaaaaatgtgatt
gtactcatctctttacagtaatatagtagaatatcttcattactttagtgtagggaaaga
tttttatgcaggttacaacaaagtattaaccCCAGGGTAATCTTTGACAGGATTAAAGAC
ATTAAAGTTGAGCTCCCAGATTATTTGGGGttttccattccccagtggacagcgataaat
gactaaatgttcctctgggaaagtcctgtaaaaagaatttatctcggagtgaattatagg
gtcctttctcaagggcaccagccttctgcttatatgaggggctctgacatatcagctggc
tttggtgtagctactggataagaatttctgaatatccaggactcaaggttggtgactgct
cagcagacctagcagtttttatacctgtatgtgtcacgtggcaccttaataCCTTGGTAA
GGGGGGCATCCTCTCAGCCCTCCCGGGAGATGTGGTTAGGAGATGTTAAGTAGGTTGCAC
ATAATGGATACATTCCCACTTTTCCGTCTCTCTGAGCTGTGTTCAGACACTTTCCTCTGC
AGTATGCCTGTGATAGGGATTCTGTTGATATAGGCTAGTGGTTTTCACAAACTGTTGCAT
ATAGCAAAATCTGGAGAGATGATTTGTTTTAATAAACTCAAGGCTCTAGCCTGTTAAATT
AGAATAATATCTGGGCCTGTGTAGTTTTGCTACAATTCccagatgattttgatacatacc
aaatattgagaaccactgCTTTGAGCTACtagtttttaacttggctgttgattggagtca
aacctggagagttttaggaacaatactgtttccaggatcctacttttgatgaattagatt
tcattggttttacatgttgatctagacctggggctatttaaaatctcccacgtgatggaa
agcgcagtcaaatttgagaaacactgTGCTAGGCCACAGTTGAATTCGGGTTTTAATTAG
CTAACCTGGCTGACTATTAACATCACTCTTAGGTGTTCAAAATAACACATTTAATCTAAG
ATACTGGGTGAAGATCCCATATTGATGAATCCAGGCCAATCACATCTCATTTCTCCCTAT
GTCAATACTgaaagctatggggagaaatccctccaaccagtgctcctcatcactctctcc
gtgatgatgctcccatttagccgatcccaaataaaagccagaaagcaaggctgccttttg
tggtccagcaggccatgcagcacagtgtccaggacacggagcagggagagtacatggagc
gtggatcaggagtgcacagagaagataccagcaGAcctgccctctccattgcactcaaaa
tcacactggatttcctagctagtgcaatcaggcaacagaatatatcaactacatgaatta
ataaaagctttaagcaaagtcattgaattaaaactatataaaattatttatatttataca
taccacaaccaacactgaaattcaacaaagaaagagatactgtgaacactagcaccatat
ttcaagatctttggaataaatctactaaaagatgcacaagtaaaaccaacaatactttat
ttaagagtatttaataagtaaacattacatgttcatgaattataagtctcaatgtggcaa
aatttgtcagtgctctccaaatctgattactgaatgaaatctctattaaaaataaaattg
ttaaaggtacttggaaaggtgcctgtcaagctaggaaagttgccaatgatagaaaaaaca
ctcctgaagtgaaaactcaaaatttatggatttacttcattgtatagagagacatattat
aaagcCGTGGATTAtcttgggatgatgaaaatgttctaaaattaaatatgcagatttaaa
actctgaatatgtgaaaaaccattgaattgtatactttagatgggtgagtagtatgtgat
ttatatctcaataaagttTAATGAGGaaaacataatgagatattttgaaaaatgcactag
aatttctatattaaaattattgagttttccaaacactgatgagaatacagaccatcaaga
tctaccacacattgcttgccacagccactttatctagcagtgtggcatcatctctttgag
tgggatatcatacacatataccagtaactccactcctaggtgtataattttgacagatat
gtgcccattgtgccaacagactagtgctagaaggcttgtaacagcattgcttgtaatttt
aaaaaatctgacaacaaatgaaatgaccataaacgagagaagggttaatttaatatatga
tgtatttattcaatgaaatgttacaaataataaacatgaatactctacagacacctataa
aaacttagcaaacatacatttgatctaaaatgaggtcttgtaagaatatacacagcatga
ttccatttgtatgaaaaattcaaaatttatataaagtttgagataacctgtgttgtttta
gaaatatatgcatggggtaaagctttaaagaaagacatgaacaggattactatgaaatca
gaatgagggtgaactctaacgacagaaaagggattgttattgctatgggaattggtatga
aaacttctgggttttttttctgagttttgtttctttttcacacggatcttccctttaaaa
ccatgtgttaaaatgtaaatgtaATTCAAGCCCTTCACTTTTGGTTGTAACTTAACAGTG
TAAAACTGGTTTTAAAAAAAGTAATGTTAATTATTTATCTGTAGTTGGAAAAATTAACCT
TTACTCACAAAAGAGATGGGTTTCCCCCTACACCACTCATCAGAGAAGAGACCATGAATT
GGAATGGGAACTCGGAATTGTCATCATCCTATAATTCTACTCAGGATTCTGTCCTTAAAA
CATTGGCACACTGCTGTCCAGCTCccttctgtagtgatggaatgcctatatctgtgctgt
tcattacgtcagtcactggccacccatgaattctgagtatttgaaatgtggctagtacaa
atgagaaactgggaaaactgacttttaaaattaatataattttaattgatttaagtgtaa
atagtgtcttgtggACAAGGCAACATTACAAAAACAAAATGCAGCACCCGCTGTCTCTGT
CTTTTTGTTCAGCCATGCATCGTGTGAATGACAGCTTCATTGTTACTAACTTTGAAAAGA
CCCCATTTCGAAGAAAAATGGAATTTCAGCTTCTTCAGGGGTGAGACTTTCTTGAACTCA
GCATCTAATAAAATACCCAAACCACACGAAAGGACCCTGTTTATCTCTGTTCTCTCTGGG
TATAGAAAAACATGCTGAATTCTTATTTGTATGCGAAATAAAGGGGTTTTCAATGGGAAA
TTTTTCTGTAAGGTGAGAAATTTATTCTAAATATAGTTCTCTAATTTCAAATGTTTTATC
CAAGTTGCTTATAATTATTACTGTTTGGCTACTATAGTGTAAATATTTTTCAAATCATCT
GAAATTTAAAAATATAGCAATATAATTCTATGCTGTGTGTGAAAAGGATTAAAAACAAGG
TGAGCCTGTGTTAGCTTGGTAAATTATCACAATATAAGAGTGTTGTACAATGTACCAAGT
TTAATGTAAAAGATGATGAACACCTCACACAGCCTGTTAAATTAATCAGAAACATTTCAC
TGTGAATGTGGAAGGGAAGATGAACAGAATTTTAAACACATTGGGTGTGTACAGAGGATC
AGAATCTTGAATTTAGCATCACTTTTATATATTTTTTATTTACTTAGAGAGACtttagca
cttactatgtctcaggcacttttctagatgcttttgatgcattaaaacacatttaatcct
tgtatcaactttaagaagtagccaccatgctaatcccaatttacgggtgagTAGTAACTT
TGCGTAACTCCAGCCAAGGGCGTGATAAGCTTTTACAGTTCTTTTGTAGTTTTTATTCCT
AAAACATGTCTTTCATTCATCTTTTTTCTAATTAATGTTCAAATGTATCTAGCAACTGGT
TATGTTTTGTAGGATAATTTTTTTGTCATTCATTCTACAATGATTTAGCTTAGCATTAAA
AGTTTATGGAATTTCCTTTTAGTTTGTAAACTAGAAACAAGGTAGGCATTTACTTCTTGT
TGATATTCCCCAAACTTCATTGTACACAACAGCTTCTCTCAAATAGGATCTCACAGAATC
AGTTCAAGGTTGAACTCCTAACACTAAAATTTTACATTAAAATTGTATTctctgttgccc
aggctggagtgcagtggcaccatcatagcttgctgcagccttgaactcctgggctgaagg
aacctcctgcctcaggctcttgagtagctgggactacaaggcatgcatcaccatgcctgg
cTTGGTATTTTCTTTTATCAGATAGCAGAGTGAAGCACTTGCATTACAAAAATAAAATGC
ATAAAAATTACGATGACTTTGCCAATCTAACATATGACTTCAAATGGTAGTGGTTAAATT
AGGAGCCAGTCAGCCACTTTCAAACATGTTTTTCAAAATGAAATTTTAAAGACAGTGTCA
TTGTTTACTTCTACTACTACTCATAGGTTTAGCTGTGGTCCTGCTATAGAGTTTGTTAAG
AAAACTTCCCTGAGTTGTTTTAAATGGTCTTTTGAAAGCCAGACACTGCAATCCTATAAT
CATTGGAATTGGGAACAAACGATACGTTTCTAGGCTTTATTTTATTATAACTTAAAATCT
TAGTGATGGTAGGATTATTTTTCCTTATTGATTTTTTCTAATATATTTAAAGCATTGATA
ATTGTGTTCAGTCAGTTGTATTTTATGCTGAATCATTTGACCATGTGAGGAAAGCAGATT
TTTAGACTTTTAGCCCATCTTGACCAGAGGGATCAGCAAAAACCTGGAATGAAGAATTTC
TTCCTGTGCACACCTTTTTTCTTGTGTGCATTGCCCCTCATTCACACTTCTGCACGTTCA
TACATTTGTGATTGCACTTTTTTGTATTAATTTGGAATCATTTATTAATTCCACAGTCAA
GTTAATAAAATGGTTAAAAATAAATTTTACATGAATTTTCTCAAAATTCATTACTTGATC
CATTTATTCATTCTAAACCCATGTCAAATACCATTCTTTAAACCTCATCGTGTATTAAAG
TTGCTTTCATTTATTAATTCAATCAAATGGCATTGAAATTTGTAGCAAGAGGCATCTAAG
AAGGCAGAATGTTTCTATCTGTTCTGGGATTAACAGGGGTAGAAAGATGTGAAAGGCAGA
TGGAAAAGAGGCCTCAGAGAGGCAGCCCAGATATAATGACACCTGCCTCCCTGGCCAGAA
GCCAACTTCCAGGATTCAGGATTCAGGAATAAAGTGTCCCAATATTCAGAAGGTTTCCTG
GTCTCTCTTGAATTCAGTGCTCATTTGGCCAGGGCTAAGACCCTCACACACTTTGGTTTG
AGGATCCAAGCACAGAATGTGGCTGTCTCTGGGACATTTCATGCTAAAGAAGCCCAGCAC
GTATAGACAAAGGGTCTAGAGGGCACCAGCCACCTTCCATGGAGCTCTGTTCAAGGCACC
TCCCCGTGCTCCATTACTTATGTTGGCCACGTCCTCAGGAGTTTAGAGAAATGGCCGTGT
TGTCTCTGAGTGGAAGTGAGGGGAGGACACTAGGATAGTCAGGATTTTGAATCCCTGTGT
CCTTTCCCTCCATCTCTACCAGAGACCACTTGTGGAAAAAAAAGACACGAATGTCAGAGG
TGAATCCAGGCCCATGGATCCATTGTGGTCAGGGGACTGAAGCCAAGTGGCCCAACAGTG
ATGAAGTCTATGAGGCCTTGGTCACCCCAAAGCTTCCCCCATTAGGAGCTGCCTCTTACT
GCCATCAGGGACCCCAGGAGCTGGACATGGCATTCTTTGTCATTTTTCATGAGGAGCTGG
AGAGGTCCCAGAGCATATAGACCTTGATTGAATTGGAACCAGAGAGAAGTCAGGTAAAAC
TCTCCATTGGGCAGTATAATATGTTtgttttaatttgctagagctgccataacaaagtac
cacacgctgggtgacttaaacaacagaaattcattgtctcacagttctggaggctggaag
ttcaagatcatggtgttggcagtgctgatttcttctaaggcttctttccttggcttgtag
atatgttctctctatgtcttcacatggtcattcctccgtatctgtctgtgtctaatcttc
tctttttataaagacactagtcacattgaattagggcacactcatatgacctcattttac
cttaatgacctccttaaagacctctccatatgcagtcactttctcaggtactgggggtta
ggacatcaacatgccaattttggggggatacaatttagcccataacaGtctgattatcct
tgagattgcattttctaaagaataaaatagagtaaatctctttggctcttgatactctga
aattttgttcttgcaatgagaataaaaaaacggagagccaaaggttggtgtcacccagaa
ggtgagccctccctaactctggctgccccaagacCTGGTGCTGTGTCATACCAGAAAGCC
TTGCTCCATTCTAGTGATTCCGGTACCAGCCTTTCAACTGGAAAGAGGATGCTTTCCCAG
GGGAACAACTTCTCCTGCTGTGCTGGCTTATTTTCTTTGTATTTGGAGGACAAAAAAGTT
GATGTAATAAAAAGAACATATTTGTCAAATTTTGGTGGTAATCATTTTGATATCCTTATC
AATACCCCATATTGTAATGAATATGTTGGCTTCATTTTGGTGGAAGGGACATGACACTGG
TCCTTTTGAGCCAGAATGTTCTAGGCCTTTCCATGGGATTCAGTTTCTGCCATGGTGGAT
AAGGGGAGAGCTCTTGGTGTAGGGTTTGGTCTTTATAATGAACCATGCTGTTTGGGCAGC
GGGTTTATCTCTGGAAGCGTGAAGGTTAGGCAGGAGTGCGATCCTCCTCCCCATTCGAAA
GGACAAGGTAGAGCAGGTTCTTGTTCAGGGTGCAGTGAGTGAGAGAAGGGAAAGTGACAG
AGCATTCTTTCACCTTTTTGTGACATGCATGCATCCAAGTCTCTGGTGTTTTAAATAATT
GAAACTGAGATCTAGTTCCACTTATCTATAAAGTAGAACTGTGGAGAGGGAAGTGTACCA
TCCCCGCCACTGGAGAGATCCCTGAAGAGAGATTTGTGAGCCCCCATTTTATCGAAAATG
ACACAAAATTTCATCAAAATAAAGTGAAATTGTGGCTGTAGATGGGGCTTTATTTAGAGC
TTCGACTCCCCACCTGCTTCCTAAGACATGATCCTTCCCCAGGATACTATAGAATCACAG
GCTTAGACTGGAGGGGTAAGGCGTGATGGTGTTCTTCCTTTCTGGCAGACAGGATGTTTT
GGATTGCAtgtattttccaaagatagctgcaaaaatatctaaatatcttccatcacactt
gcttttctttagtttgacccaccactccctcatcaagaggtaaggtctctccactcttta
aacataagcagatctgatatttgcgctacccaataaaatatggcagaagtatgcttgtgt
cagttctgggCACTGCTGTTAACCATCCTGCCTGCATCTGGTTCCTTCCATTTCAATCCC
TGGACCATGTAACACTCTCAGGCCATCATCTGAACCCAGCCAACACATAGAACCCTATGA
GAGATCATTAAAAATtcttagttactattttcatgaatatccttctctatccttccaatt
tcaacttccgagtgtcgttagatccaaagtgagaatcttttttttttgagacggagtctc
actctgtttcccaagctggagtgcagtggtatgatctcagctcactgaaacctctgcctc
cccagttccagcaattctcctgccttagcctcccttgtaactgggattacaggcacctgc
cactatgcccggctaatttttttctatttttagtagagacaggggtttcatcatgttggc
caggctggtctcaaactcctgacctcgtgatccacccgccacagcctcccaaagtgctgg
gattacaagtgtgagccactgtgcccagccagattctttttattctatccattgtgataa
tctctgaattctgattggggagtttaatccatttacgtttacatttaaagtaattactga
taaggaaggatttacttctgtaattgtgatgttggttttatgcatgtcttatagctgttt
tgtccctcatctccttcattcaaaccttcttttgtttttagtcatttttcatttagtcga
tttttttctagtgatatgttttaactgccttctcattttcttttgtgtatattttatgta
tttttttgtgattactgtggtattatatataacaatacagttataacaatcttgaactga
aatcaatatgaaactctgcttctttacatcttttcccacccctcattttacgttattgat
gtcacaaattacacctCAgcaggctggaaggctggaaagtcataatgttgcagccttcaa
tctaaaatttgtagaccaggctggcagattggaaacctaaagtgtagttgctactgtcat
cttgaggcagaattttttcttctctgggaagactcacatttcgcccaaaggccttcaagt
gattcaaaaagtcccacccacattttttagggtaatttccttttcatgaaatcaactgat
atcagattttaatcacaactgcaaaacaccatcatatcaacatataaatttagtgtttga
ttaaataactaggtgctatggtttggtaaaattgacacataagacccaccatcccaGTCC
ATGcttgtgaacttggcacccattaacattttccttaaaccttacttcgtctccaaataa
aaacagctataaagtcttacttttgccaaagatgatacaattaacttgcatccaactaga
aacacactaaccctttccacagaaaaagattctctttgatatactgtaacctaaatacca
tgcgtaataaaagttaacttttattaataaaagggaattattgttagcacatcttatgtt
ttattacagatgatcaggaaagatgaaaagaaaggtatttgctcaatacatgtaaggata
catacacacagacataaatatcattataaaaacataaagaagtaatgctgataacgttta
ctgtctttatttctgtaagttctcacatggttacagctggttatttatttatttatttat
ttatttatttatttatttatttgagacagggtcttgttctgttgcccaggctggagtgca
gtggcattaccttggctcactgcaaactctacctcttgggcacaagtgatcctcctacct
caacctcctaagtagctgggactacaagcacaccaccaagtctaactaattttttgtatt
tattttcagtagagatgcagtttcagcattttgctcaggttggtctcacattcctagact
taagcaatccacctgcctcagcctccca!agtac鬵ggqttacaggcatecgcca#tgtg
ctggccacaacpa鐃axttataaatacttttttgttgtttttcactacCcatc#catatt
cccattgctttcaecaagtccctcagctgatcaggtttcttttcctgct4gaavgacdta
aaacttgattcctgaagggtatg鏶tcattagtag|cctacctgacc4gggttgttgtag
tttttattg`cttta't鬭tagggcagagtattactaagagatoctcdaaaagac鉻cct
gtgttccegacatagpcctatttakcgccattgtgtaftagctgaccaa|tccccctgat
gaccaagaccaatcagcccaga#agtgcagtaqctcbttcctttgttgattcagaatcat
gaggagctgaagggcc`aggtggctgtcttagcttccacctgaatggttcatttctgdgt
ctcctgtaggagcattcctccttttgtaaacctctagatcctgatcctgttcctsttgac
tgggcaagatctcccaaccagggtctccagcacctcct!caggtgt'ttca鏶ctagcaa
cagg4ctgtac|tttcctggaacagacctcccagaagaaegggcagactgccatctttcc
t鐃tacatagccttcectggtgatacc|tcaagt醕tggaaaatctgaggcaactaggga
ctgeagcaggcccccagcaaactgtagcagcccvgbagaaaagtggccagactgttaaaa
gagaaaacaaaaGaagagaiaaaaa醓tccaktcaaaggtcigcaacctcaaacattgag
ggtagataagcccacaaagatgageagaaatc醙caaaagaatptgataaccaacctgac
agagctgaaaaacacactAtaagaatttcapagtgcactcacaagtattaatagcagaav
aoag鉧agtggagaaaagaetctcagtgcgtgaagactw'ctttctgiaataagacaaga
agacgagactagagaaaaaagaatgaaaaggaatgaacaaaacaTatgaaaaacatggga
ttatgta!agAaactgaatatatgaatgattggtgtacCpgaaagagatggggagaATgg
aaccaatttggq醓acctttcaggcuatgatccAtgagaacttccccAacctagctagac
aggccaa鉧ctcaaattcagaaatgcagaggiccc汜gtaagttactcCatgagaagaqc
atccccaagitaaataatcatcawatgc4ccaaggttaaaAtgaa`gaaaaaa|atgaag
ggtatccag`gawaaaggccagetcacgtacaaagggaagcccatcagactaacagtgga
uctctcagtcgaaatactataagccaga駁agattgagggfcaatattcaacattcutaa
agaaa`gagtttccaacccagaatttcatatccaaccaaactaagcttcataagcaeagg
agaaatcagtcttttcaggcaaacaaatgccaaGggaattcat鏰ktaccagac鉻gc
attacaag`acTactgaaggaagcactiaacatggqaagacagttaccagtcactacaaa
aacaaaatgaagtacacagactagtgacacaataaaacaaccacataagcaagtctgcaa
agt醓ctagttaaaatcatgatgacaggatcacatccatacatqtcaatactaaccttaa
atgtaaattggctaaatgccccatttaaaagecatagagtggkaagctggataaagaacc
aagcc魌atcagtatgctgtcttccatatacccatttcacacgcaatgacgtacataggc
tcaaaataaaaagatggaageaaattpaccaagcaaatggaaagcagaiaaaaeggcagg
gttgcaacccttgtttctgacaaaacagttgttaaaccqaaaaagatagaaaaagacaaa
gaagggcattacataatggtaaaggodtceattcaacaaggagatctaactatctgaaat
atatatgcatcctgtacaggaatacccagattcataaagtaggttcctagagaccttcaa
agagacttagaatctcacacaatagtagtaagagattttaatactccactgacaatatta
gacagatcatcaagacagaaaattaacaaagatattcaggacctgaactcagccctggat
caaatggacctgataaatatctacagaagtcttcaccccaaagcaacagaatatacattt
ttcacattgtcacatggcacttactctaaaatcgatcacacaattggaagtaaaacactc
ctcagcaaatgcaaaagaactgaaatcataacacttggaccacagtgcaatcaaattcaa
aataaagactaagaaattcactcaaaccatacgattacatagaaattgaataacctgttc
ttgaatgacttttgggtaaataatgaaattaaggcacaaatcaagaagttctttgaagat
aataagaacaaagatacaacgtaccagaatctctgggaaacagtgaaggcagtgttaaga
gagaaatttatagcattaaatgcccacatcaaaaagttagaaagatttcaagttaacaac
ctaaaatcacaaccaaaagaacttgagaacaaagagcaaacatatcccaaagctagcaga
agacaagacgtaataataaaaaattaacaaaggtattgtctcctgaaggagacagagaca
tgaaaaaccactcaaaagatctacgaattcaggagtttttgttctgttttgttttggttt
tgtttttgtttgtttgtttgtttttgtttttgtttttgttttttttgagatggagtttca
ctcttgttacccaggcaggagtgcagtggtgcgagctcagctcactgcaacctctgcttc
ccaggctcaagtgattctcctgcctcagcctctcgagtagcttggattataggcatgtgt
caccatgcccggttaatptttttgtatttttaatagagatgaggtttct+catgttggtc
醙gct鏶tsttgaactcctfacctcagftgatctgcctgc|tcagcctcbceaattgctg
ggattatagg鉭tgaggccAccgctcbtcgcctaggttttttttaaattaataaaatcaa
tagacccctagctaggcta'taaagaagaaaag醙agaagattccagtaaacacaadtag
aaacaapaagagggacattaccattgaccccacagaaattsaagcaaccaccagaaaata
tta4gaacacctctatgcaaataaactagaaaatctagaagacaaggatcaattc鉻gga
tacatacacctgccccctccatgaCtgaacceggaagaaatpgaatcactgaakagacta
ataatgagttctgaaa4taaggcagtaatqaacagcctaccaaccaaaaaaaacccagaa
ccagatgattfacaggcaaattctattagatgtarcaagaag醙ctggtaccattgatac
tgaaactattccaaaaaaaaaaaaiaatgaggaggagagacttctccctcactcattkti
ttaggcc!gcaacaucctgataccaa`atgtggcagagataccacaaceacaaaaaagaa
aacctcaagc#aatattbttcatGaacatcGa鬵caaaaatctttgacqaaatgccggca?agccfAatccagcagcabatcaaaaagct|atccactacaatcaagtag醕ttcaccccc
agtatgccaggtttgttcaaceagtgtaAatttaaiaatgugcctcgttatacaaacaga
actaa醙accaaaaccacatgattatctcagtaga鬵cagaaagggcttttgataaaatg
caacaTctattcatgttt餫aiaaactctcaapaaactagatag|gaaggaacacacttc
aacatqataaaagcc醓ttatgacqaacccacagcgagcatcatactgatgggcaaaggc
tggaagcatttcccttgaaaactgacacaagacaaggatgccttctctcactactggtat
tcaacatagtattggaagttctggtcaggacaatcaggcaagagaaataaatgaaggtat
tcaaataggaagataggaagtcaaactattcctgtttgcagattacatgattctataact
agaaaaacccagtctcagcccaaaagcttttaaagctgataaacaacttcagcaaagtct
caggatacaaaatcaatgtgagaaaattactagcatttctacacaccaacaacaggcaaa
ctgagagccaaatcaggaaagaactcccattcacaaatgccacaaaaagaatacaatacc
taggaacacagctaacttgggaggtaaaaggtctctataagaagaactataaaccactgt
tcaaagaaatcagagatgatgcaaacaaatggaaaaacttcctatgcccatggataggaa
gaatctatattgtgaaaaaggccatactgcccaaagcaatgtatagattcaatgctattc
ctgtcaaactgccactgacattcttttttttttttttttgagatagagtcttgctctgtc
gcccaggctggagggcagtggcgcgatctcggctcactgcaagctctgcctcctgggttc
acggcattctcctgcctcagcctcccaagtagctgggactacaggtgccagccaccacgc
ccagctaattttttgtacttttagtagagacagggtttcatcctgttagccaggatggtc
tcgatctcctgacctcgtgatctgcctgcctcggcctcccaaagcgctgggattacaggt
gtgagccaccgcgcccggccactaccactgacattcttcacagaactagaaaaaactatt
ttaaaattcacctgaagccaaaaaagagcctgaatagccaaggcaatcctaaacaaaagg
aaceaagctggqggtAttacactacctgattttttutttttgagacggagtatctaccct
gttgtccaggctggga4gc醓tggtgtgatctcagctcactggaacctccgcctcctgfg
ttcaagtgattctccttttctcagkctcctgagtagctgggattecaggcacgtgccacc
acgcccagctaattt4ttgtatctttagtafagatgggtttcaccttgttgaccagactg
gtctcaaactcctgacctsateatacakctgcctctacctccca`agtgctgggattaca
gftgagagccaccatgtccagcctatgctacctgatttca`ctatacttcaaggctacag
taAccaaaacagcatggtactggtacaaaaacigacatatagagC`atggaakagaa鬭g
agiacccaaaaataagaccacacacctacaactqtgatctttgqgaaacctgacaaaaac
aqgcaatggggaaagggdtccctattcataaatagtgctgggataact'gctagccatat
gcaga醙adtaaaactgaacccctttc|tacaccatataccaaaatcacctcaaaatgaa
tteiagacttaaatGtaagatccaaaactgtaa!aaccctaacacaacctaggcaatacc
attcaggasataggcat'ggcaacgqtttcatgac!aagacgccaaaagca醙tgaaacg
aaagcaaaaattgtcaaAtgggatctaattcaactaaagigctctgaacagcaaaag`aa
cvatcaacagagtaiagaacctacagagtgggagaaaactttttgcaaactatgca鬰ca
!caaaagtctaatatctataaggaactt`aabaaatttacaagaaaaaecaaaacaaccc
cattaaaaagtgggcaaagcataagi醕agatacttctcaaaagaagacatacetgcagc
#aacaaacas鏰aaaaatgctcaacatcactgataattagagaaatgcaaatcaaaacca
cagtgagatgccatttcacaccagtcagaatgactattattaaaaagtcaaaaaataaca
gatgctggcaaagttgtggagaaaaaggaatacttatacactgttggtgggagtgcaaat
taggtcagccattgtggaagacagtgtggtgatttctcgaagacctaaagacagaaatac
cattatacccaaaggaatataaatcattctattataaaaacataggcacacatatgttca
ttgcagcactattcacaatagcaaagacatggaatcaacttaaatgctcatcaattatag
actggataaagaaaatgtgatacatgtataccatggaatactatgcagccagaaaaagga
atgtgatcatgtcctttgtagggacatggatggagctggaagccgttatccttagcaaac
taatgcagaaacagaaaaccaaatactgcatgttctcacttataagtgggagctaaatga
tgagaatgcatagagacatagaggggaatagcacacactggagcctttcagaaggtggag
ggtgggagaaagaagaggatcaggaaaaataagtaacgggtactaggcttaaaacctggg
tgattaaataatctgtgtaccaaacacccacaacacaagtttacctgtaaaacagcctgc
acttgtacccctgaactgaaaataaaagttaaaaaaaggaaCTGatctgtggattttgcc
tgttgctgagtaggtctgtttcaattatgcaaaccagcactgagaaaataatcacagagt
ggtcaggggcccactggaaccactgtgagaATGGTTCATGGATGTTAGGGCttcaggttt
tctattcttcctagtttaatcttggtaggttgtttgtttccaggaatttatccatttcct
ccaggttttccagtttgtcagtacagaattgttcataatagtctctgacagtcttttgta
tttttgcaatatcagttgtaatgtttctcttgtttctgattttGAGTCTGTTAGAAATTA
AGcttgaagtcgcaaagaaaacgaacacttgaacaaaggatttctcagcaaggcagtttt
tacttctgtggaagggtgctacctgtaagcctgattgccatgagagcacccagaacaagg
gaaagcaggggtttttattcctaacgcaagttgtttctactattgtttcctgtctgcatt
ggctggagctggactgcgcagtctaaactgatcccggttgactaaaaactttaactttcc
taaaaaaggtaaaggtacaatggagaacaaaggaaaggagggggtcgcttatgggaaacc
aggaagacaataatatttctaaataaggaaagggcataggctgcaagctgggacatgttt
gggcatgtctggtcagatccaggcagactacgagttaggccttggttcaagtacaagaac
atagaatgtgtttatttatttactgtatgtaacaactacttggagcacaataaagagtca
ttagtaaattagaagatttgttagtatgaagagtgagggaaacttaaagaaagcttttaa
gaggaactatcttcttaacacttatgttaaaccaaaaaggaaaactttggagaggaactt
ttattctttacaGCTtccccctcttgattttacagttcttcctcttcaaatctccttaac
atatctttagtttgttactcttcttaatcagttagaagggacaacttatccgagtaaggg
gaggagaattgaaaggggttttggtaagagccttttctataagcctttgcactaatccac
gaatgcaaggtataatacaacattctacaaggataagtacactgattatgagagccagtg
aggtgagaactgaggacatgagtcctttccacttaccaaaccacctttccattaagctag
tgaaaggatcatttattccagagtttttagctagttcatttgataaagcagtaagacctt
gtcatgcttttgttatagttcaatcagggcagtattatcagggataaaagtaga!catt
gagttccaatcataQcacaaaccctgcctTtttctgctagtatcatgtctagtgctattc
tattttccc醓gtcatctgtctgotgggtc#tagttgctcagctattccctcatagcatc
ccttgtgcaattaatgqattattgctgattgtagt`aatataatttatCcaaTctacatt
tttttttttga鏰tfgagtktcagtctgtcacccaggctggagtgcagtggtgcgatctc
ggctcactgcaacctccgcctgccaggttcaagtgacuctcctoagtagctgggattaca
fttgcaugccaccacgcccggctaattttt'tatttttadta鏰gaaagggtttcactat
奼ttggtcaggctggtctaaaactcctgacctcgtgatccacccgccttggcctcccaaag
tgctgggatuacagacgtga鏺cactgca鉧tggstatccagtctacatttttattgata
ftcacccacctcaadaaugabttaaatcccgcigctatttgftttcaigcttteqattca
tc4ggtactccaapagcitct`tataaacgctgggatcaaaagactcacaagaacactTg
tvgtactacgatgccdggttgttaattcttttggcgaaugaaatgccagggtgaaagaga
tagccaattgaatcagagcacaagtaccactccagttauttgwcagagtgtbccacaaag
gtccaccacaaTaccaccatacatctgcttggggatggataaggg#agactgatcgguta
gctcttggaa鐃ccttgacc4bcbtgcatcccatgaggtttccaaggaaagccaaatttt
ctccctgttgtgagagacacgaagcaaatttggt#ccagaagatggaggct'aa4ggcct
tcgggggctgacctacgtgctggaccacagggaatagcagagaaagtgtttgacatgatt
tattaccccaggctgtggggtcttggagcagagctaccatgcggtccgtatctggtctat
tacaagaccatctcagtggaaaggggataatttgggcctctgatctgctgtgtgcccaag
cataacaatctctcttattttgactgtggatggaatatttaatccattccacccaggcat
ttgcatcctgagaccctgtttcaatggctagagtttgcctcaggtcttttacttctacta
cagctactttggctttgtcactgagtataggtggggtgatggtttgaggaagatgtgata
gagaggtggaaggggcaactttcccgagatgttggcccctatgccataaatacgacttaa
tgaaggggaagagttttgggatgttgcaatagtaatagtaagccaaataggattacattg
gttatatggacaattagaagaggcaatcccttttgtaagatggatatatggctttaagga
ctggcaaagactggtgggagcagtccagcctggacctttggtgttccgtaggacattaga
ccaagtatagcatatggactctgttttaaggggacaagagtcccattcccaccagttaat
acaactactttttggagttatcatgatctttacaagaatttgctatatctttccaatctg
aggaagtccaagacggacgaagatatttaaatgaggcagtaagctctttggtcctgtaaa
tttccacaaggcatgactagacaagcatcaaaggtaataattttgggcaaacttgatcta
gttacattaatgatgagatgggggcagttaagggaaagaaaagaagaaaaaagatagata
tattaagtttttctttttatcgttactctggtgggagttgacggaataacggtccatgtc
tccggagaaggtgatgccttcttgacttgagtataatgagtccaccctttttcagtggtc
tgaactgctgtttcagttgttgtgagcaccagatagggtccttcccaggtaggctcaagc
tttccctcttttcagcctttgataaggacgtgatctctgggttgatgttggtgggccagg
aattcaaggagtggagtctgtgctaggagaccttgagtcctgagggaagaaagagtggaa
gacagaccaaatacataatttctaaggaactgatcttttgtttcgatcataggaaggtca
gtagtagtgtttagataaggtaacccacaaagcatttcataaggagacaggccaagatcc
ctccgagggaaagtttggattgttagtaaagcaatgggaagagattttgtccatggtagc
caagtttctaagattaatttggttagatgactctttaaagtttgattcattctttctact
ctccctgatgaaggtggagaccaggaagtatgatattcccattttatctctaatacttgg
attaggcctttaataatgtgcatggtaaattaggtcccattatctgaatcaatgttctct
attattccaaacctgggtatgatatgttctaacagagttttgaccacgttactggctgtt
gcacttggaaaagggatggcttctacccagtgggtaagatgatctactattactggtaaa
tacttaaggcggcctattgggggcatttcagtagagtcaacttggacactttgaaatagc
cttaacctaggatttcttcctccaggaggttgtttttttagggtctgcttattagatttt
ctgcacactatacaactttccaccatttgcttggcgagggtgtatattcctatgcaccca
taaaccctaaggactgcatcacacatggtttgaggaccccagtgagatccttgatgaagc
tgtgacaatatttccctcataagaggtttggataacatttctcttccatctggtaatacc
cactttccttctgagttttcctcagctcctattttttttagtttttcctgatctgcttga
gagaagatagggagtgcagctgaagatggaagacaaggggttagtcaaaaaatgggttct
gctggagaagaggcagcttgcttagctatttggtcagtgggattatttccctcgccttca
aatgaaggattcgtttgatgtcgtgggacatgtacaacagctatttcttttggcaattgt
aaattttctagtacttgtattattaggtccccatggtctaaaatttgacctttgctgtta
atgaggccccactcagtccaaatttttccaaaagtatggactactccaaaggcatacctg
gagtctgtatagatttttccttcttgatttgcagaaattttaaggcctgatttaatgtga
acaactcatatgtttgtgcagaccactcatttggtaacctttcagactctatttctgtga
gggtatctccatctatcattgaatacccgttatgcatttttcctttgattactcaggagg
aaccatctataaacaggtgtttcccagtctgaaagggtgtttcatttaaaacaggtctaa
cttctgtttgataactaattaaatctaaacatctgtgctctgggcaaagatcaggggtct
gtgggttggggtttcctgttaagaaaacagctggattaattgagtcatcagtggttaagg
ttagatcatctctttctaacaagatggcttcatactttaaaattcttgaatcagtaagcc
accttcccgccttctgattgagaattgttctcacttggtgaggagcactaatgataagat
ttccccaaaggttaattgtctgctgtcctctgtgagcaaggctgttgctgccactgattg
gacacactcgggccatccatgggctactgggtcaagaatttttgacaagaaggctgtggg
ttgccaatggcctccatgtgtttgagtaagtacccctaaggctactcattacctacatta
acaaaaagatgaaagggcaattctaaagagggtaaggctagaacatgggctgtcactagt
aactcttaatttttttacctgctgtatttctggtaaaaaccatataagggggtccaattc
atcctgtgtaagtttttttatatagaggtttggttactaaagcataagagtctatccata
agcgacaataccctactaaccctaaaaattttctaagttccttctttgtctcaggcagag
gtaaggatatgatgccttcaatccattcaaatccaattctctatttgcccttactgatta
agtgccctaaatacttgacttcaggttctacaaactgaagtttgcttttttgacacttgt
aacccctccagttgtaaattatttttaaaaaacctattgaaaatccttctactttttgtc
tatcctcccctgaaataaggatattatccatgcattggagcaggcatatatatggtggtt
tgtaaaacttttctatgatctgttctagtatttgaccaaacaaatttggagattctgtaa
atccctggggcaaaactgtccatcgatactgttattttcaaccagagtgagggtcctccc
attcaaagactatctttgctagtgggcaagcccagaaggcatcctttcgatctattactg
tgaaccactcatggttgtatggaatgttactaataatagtataaggattaggaacaacag
ggtgagttgttcgaactatttggttaatagatcgaagatcttgcactagccgatatgacc
catctggctttttcacaggtagtgtgggagtgttataaggagacatacagggttcaatga
gtccacgatggagaaggctttctattatgggctttaaattgatcttagcttctaagggaa
ttggatattgttttctttttaccacttcccccagctttttcaatttaacttggattgggg
aaattcgtaattttcctcggtttccttcctttgaccatacatctgaatggatgtatccct
catttagagtagcaagcaaatttaaggaagggaggagatttccttgattaacttaaaggc
ctaggtttaattttagcattaaatctcttcctaataggtttgttcctgcctccaggatta
acagaagtttaatagttactgagtgattctgatatttaatttttgtttcttctaagactt
ttgctttaaacccctccccttttgctcccaaaataaaaagttcttcttgtgaccaagtta
caccagggggaagataacaaactgaggaatcagcagctcctgagtcagttaaaaaggttt
gggtcccacctctaaatttatcaagggctcttggtgggactcaaggtaaaaagagtagag
cccctggccccccattcctcttcaaagatcataagtgggtgatttctttttcttttttcc
attcagggcattctctttaaagtgaccttccttcccacacttgaagcatttattctgccc
tattcctctttttattcccttgttccctggtttgattcctttacctccattatagagtct
gacagtcgggtacctaaaagatttaccagtgacatttctttgagctgtctattggggagt
tccctgctgtaagaacagcataatctttgccttgtccttttacttttcttcatctcttcg
tacatacaccttttgggcctcccttaagagttcctttatgggacagtccttccaattttc
tgtcttttgtaatttcttggtaacatctggccagctatttgtgacgaagtgaagctttaa
cattccttgtccaagtgggtctcctccatctaaaccagcatatttcctcatttgttcctt
aagcctgttaaaaaattccataagcccctcatcttttccttgctgtatattaaaagcttt
ggtcatattctgggtgcagggtaacgattctctaattccttttattattatttcttgcag
gtctctcatattcctcctatgagctatgttgttattatcccactgggaatcttgagtagg
aaatttctgtttggctgcagggacgttttgaccaggaggatgctcacactcccaaatggt
catagcagccctatgcgtcatgctcctttcttcccctgaaaaaagaatgcctatgatgga
cattaactcagcccagtatacaactggagtcctaaaaattgatgaatttgatctgtcact
acatagagatcatctaagagtggcttgagttccctcttcaagctccagacttctgaactg
gtcaggggagcatttacaaaggcaatgccccctcctcctagagacacttccctcaatggg
aagtggtttgtagctgaacccctagaagaagggagaaaatggaagttttggatatcattt
ttacattgttctaactcacgttgaagtcttcctgagggagggcattcaagctggggatga
ccccaagaatcagggttataaggagggaaagaaaatctgagtaggggaaaggtctgggac
tgttatatctactggagtgggaggtgggggatgttggtctactggttggggggaagaagg
tttggtaggggaaggtggtctaaggggtcccatgtgttggtggggttcttggcgtaaggg
gtattaatttcatgagaagtagtttctggcttctctcctttagtttttagatgacaaagg
aggatgggcctttgccaccaacacagagcataatgtatttcctcctgggaaacaggactt
ttatcatttacatattgtattaaaagctggcagtccaatcctcatttgacccgaattttg
gccagaaaactgaaggctttagaataggttccttggtccaaatgaaacaataatacttta
tcatctgttgctttttcttatgtttagtcctctcgtatacttccaatattttaacatgag
tcctaaaggactatcagaggtgatttcactgtctgccttttcctttttaccttctgtctt
actcagggtatttcccatgttgaatactggttaggctcagtcccttgaactagagatttt
tcacctatccttccctggaggtttaacccctatcctggaggttccttgcaatcttctcct
tctgcttcgtccactctggctgctttcccagaggaaattaggctccccttagcatcagcg
ggactgtataaaccccaatgtcaggatccctacaagagggccaccataagccgtatgagg
tgaccacagaaccacagattggactcactcactctgcacagcagtagtgcttgttacctt
tcacaccctttaacctccagaatatcccgaccaccaaggaaatactgttgcccttgtgac
tttttttacctcagtctgtgcacagttacctggtcattgcggtacttgcaggccttctcc
ttccacattgctgagagcctggatttattcgtcacaatgggtagtctcagtctcccgtcc
ctggggccactgcagtggggcagtggggtgcacctcccctagatggggtgaccaaagacc
ccttcccaaagaagaatgGGAATAGTGGATGAGCCCCCAGAAAATTGTTAGAAATAAAGc
tcggagtcacaaagaaaacaaacacttgaacaaaggatttctcagcaaggcaatttttac
ttctgcagaagggtgctacccataagcctgattgccatgagagcacccagaacaaaggaa
aacaggggtttttattcctaacgcaagttgtttctactattgtgtcctgtctccattggc
tggaactggaccacacaatctaaactgatcccagttggctaaaaacttaaactttcccaa
ataaggtaaaggtgcaatggggaacaaaggaaaggagggggtcacttatgggaaaccagg
aagacaataatatttccaaataaggaaagagcataatctgcgagctgggacatgtctggg
catgtccaggcagatccaggcagactaggggacaaaggagttaggccttggttcaagtac
aagaacatagaatgtgtttatttctttactgtatgtaacaactccttgggggcacaataa
agaatcattagtaaaatagaagatttgttagtatgaagagcaagggaaacttaaaggaag
cttttaagaggaactatcttcttaacacttatcattctaaaccaaaaaggaaaactttga
agaggaacttttATTCTTAACAaattttctctctttttttctaggtttgtttagctagtg
gtttatcaattttgtttatgtttttgaagaacaaacttttcactttgttgatcatttaca
tggtttttaaaagtctttatttagttctactatgatctttattatttcttttctgctaat
ttttgatgtgtttttttcttgcttttccagttccttgaggttcattgttatattgttaat
ttgtaatgtttctacttttcttaggtaggtatttattcctataaacctcccttttagccc
tgtttagctgtatcccacaggttttggtatgttgtgtttccattttcatttgtttcaaga
aactttttaatttacatcttaatttctctgttgactcaatggttattcaggagcatgttg
tttaatttccatgtattggtcttgttgccaacatttctcttggtgtatatttctagtttt
attccattgtggccagagaagatatttaatgatttcaatttttgaaaatttgttcagact
tgttttgtggcttaacataggctctctccctgaaaacgttccatgtgttcatgaaaggag
tgtacattctgtagtgttagatagaatgctctataaatatctgttagctttatttggtgt
aaaattctgtttaaatccaatgtttctttcttgattttctatgtagatgatctgtctcat
gctgaggttgggatgttgaagtcccctactattattgtattggagtctatctttcttgtt
agatgtagtaatatttgttttatgagtctaggttctccagtgtttagtgcatatatattt
agaattgttctattctcttcttggaaggatctctttatgattacgtgatggccttcctta
tcttttaaaaaagttgttcttgacttacagtttattttatctgctataagtatagctact
cctgctcacttttggtttccatagataacctcttgccattcttttaccttctgtctctat
ggattgtggtgaggtggtattaccggtgagtttttctgtaagcagaatgtagttagatca
tgttttctacccattcagccattctaaatcttataagtggagaatttaatctgtttacat
tccagatttttattaatatgtgaggctttgtgccgagactagctcagttgggaagaccct
aacccagtggcactagaggaatcaaagacacacacacagaaatatagaggtgtgaagtgg
gaaatcagggatctcacagccttcagagctgacagccttgaacagagatttacccccata
tttattaactcaagccagtgataagcattgtttctatagattatagattaactaaaagta
ttccttatgggaaacaaacggatgggccaaaataaagggatgggtttggctagttatctg
cagcaggagcatgtccttaaggcacagatcactcatgctattgtttgtggtttaagaacg
actttaagcagttttccgccctgggtgggccaggtgttccttgccctcattccggtaaac
ccacaaccttccagcgtgggcatcatggccatcatgagcatgtcacagtgctgcagagat
tttgtttatggccagttttggggccagtttacggccagatttttggaggcctgttcccaa
cagctttgttcctatcacattgttgttttcgggttgttttatatgtcctttattactgtc
tttttctcttattgcttgtcattatggtttggtggatttctgtagtaggaccatttgaga
cctttctcttcctcttttgtgtgattgctttaccagtgagttttatacttgtgtatgttt
tcatggtgataatgtggaaatgttgaaaatgtcgtttcaattccaggtttaggactttct
tgagcatttcctgtaggccctgtctagtggtaatgaagcctttcagcatttgcttgtctt
ggaaagataatttcttttttcaattatgaagaatacttatgttttgtttattactcttgg
cttggcagttcttttccttcaggactttgattatactatcctattctcttctggcctgta
agatttctgctaagaaatctgctgttagagctgggcacagtggctcacacctgtaatccc
agcactttgggaggctgaggtgggtggatcatgatgtcaagagattgagaccatcctggc
caacttggtgaaatcccgtctctactaaaaatacaaaaaaaaaaaaaaaaattagctgtg
tgtggtggcgtgtgcctgtcatcccagctacttggcaggctgggggaggagaatcacctg
aacccaggaggcagaggttgcagtgaaccgagatcatgccactgcaccccagcctggcag
cacagcgagactccatctcaaaaaaaaaagaaagaaaaaagaaaaagaaatctgctgtta
gtctgatggggtttcctttataggtgactaaacactttcctcttgctatttttaggattt
gcgttttaccttatactatagaaagtctgattatatgccatggtgaggaactttttgcat
tgtatttttctcagaattattgaacattttgtatctgaatgtctaaatcacttgctagag
ttgggaattattcatctattctttcattaaataggttttctaatctgttctttgtctctt
tgctcttgagaataccaataatttgaatatttggttgtttatattgtaccaaatgtcaca
aaggctttgctcattctttttttgtgtgtgtttttgtcttattgaattatttcactatgt
atatcttcaagttttggaattcttccttctgcctgacctagtatgttgttgaagctttca
aatgtatttggaatttcatgtcatgaattctttaattccagaatttctgttttttttttt
aaatctatatcttttgtaaacttcttatttgtatcctgaattatttttatgttttctttg
tatttttttcagaattcttttgtatctcactgaacttctgtaaaatgaatgttttgagtc
ctttatctagaatcttgaaaatttctttttgattaagatctattgtcttcctttgcggct
ttttttttcttttttgctttttcatgtttctgtgtcctaacgttaatatttttgcatctg
atataacagtcagttcttcctatttttgaattttgtttcatagtggagagcattttcctg
aagatgagtctatggtgttggttgcgtggggtactttggatttgattctgggtgtagtac
atagtagagtactatggcctctgtataatttctttggctgtagacagtgttaatggtatc
tgtgatttcttctgtgcattagggtgtggttattagtgaggctgtggtgaaaatgtgctg
gggactgagatgccacatgagacagtcttcaggctccagtggtggcagtggtgtgctgag
tgttcctatctttgtgccccaaggtggtatatactggcatttgtgttggtggttactggt
gggctgattcctgggcttccaggtggcttgcttggatggcagtagtggcagtggttgact
gggtaggtgctggggacttcggctcctgggcagccagcttggcagtggcagtggtgggct
gcttctctgggtcccaagcagtgtgcactgttagcggcagatgcgataggctgggtggga
tgcccataggtggtgtttgcaggtaggtgacagctaaggtgattgcatccaacctcaggt
acccaggaggagtgcacaggtgcccaaggtggtggattgggttgaggaattcccaggccc
tggggctgtgttctctgtctcagtgggagggggcgATGAAGTTGTCTCTTCATCATTAAA
TGCTGTGCCAACTAGTCCCTTAattttctttttgcctagaggactgaaacatttattata
gtttaggtctgctggttattttttcactccctgtatgtctaaaatccatttgtttgtttg
tttgtttgtttgtttatttttgagacagagtctcactctattgcccaggctggagtgcaa
tggtgtgatattggcctactgcaacctccgcctcccattttcaagtgattctcctgcctc
agcctcctgagtagctgggaattacaggagcatgccaccatgcctagctaatgtttgcat
ttttagtagagacgaggtttcaccatgttggtcaggctggtcttgactcctgacttcgtg
atctacctacctcggcctcccaaagtgttgggatgacaggcatgagccaccatgcctggc
ctaaaatccctttattttttgatagatatattcaaggtgtgttagcttaatttaatcatt
acatagggtacacatatatcaatacattaaacaatatctcacgaatgtattatactttgt
caattaaaactaTACATATATATTTGAAAAAGGCATtattttctgggaatagaatctagt
ttcacagcattttccttttaggactctaaagatgttgctcatctgtctcctcatttgcat
tgtttccaatgaaataactgctgtcatctttattattattcttattttttcactttcgct
ttttcaattttctcttcttctgtggttttcaacaaATACGTGCTTTTTTTTTAACCCAGA
ATTATAGAGTGAACGTGAGAAACAATCTCTAGGGAGGGCTTTTTGACTATTGCTTGTAAA
TTTTTAGAAACAGTTGTTTGCTCCTTGTTTTATTAGATCACAGGCTAATTTCCTCAGAGT
ATTCTTATATTGAAGAATGTCATAATTAATTTTACTGATCATCcctaaaaccataaaaac
cctagaagaaaacctaggcaatacctttcaggccataggcatgggcaaggacttcgtgac
taaaacaccaaaagcaatggcatcaaaaaccaaaattgacaaatgggatctaattaaact
aaagagcttctgcactgcaaaagaaactaccatcagagtgaacaggcaacctacaaaatg
ggagaaaatatttacaatctacccatctaacaaagggctaatatccagaatctacaagga
actcaaacaaatttacaagaaaaaatcaaacaaccccatcaaaaagtgggcaaaagatat
gaacagacacttctccaaagaagacatttatgcagccaacagacacatgaaaaaatgctc
atcatcactggccatcagagaaatgcaaatcaaaaccacagtgagatcccatctcacacc
agtaagaatggcgatcattaaaaagtcaggaaacaacaagtgctggagaggatgtggaga
aataggaacacttttacactgttggtgggactgtaaactagttcaaccattgtggaagac
agtgtggcaattcctcaaggacctagaactagaaataccatttgacccagtggtcccatt
acttggtatatacccaaaggattataaatcgtgctgctataaagacacatgcacatgtat
gtttattgtggcagtattcacaatagcaaagacttggaaccaacccaaatgtccatcaat
gatagataggattgagaaaatgtggcacatatacatcatggaatactatgcagccataaa
gaaggatgagttcatgtcctttgtagggacatggatgaagctggaaaccatcattctgag
caaactatcacaaggacagaaaaccaaacaccgcatgttctcactcataggtgggaattg
aacaatgagaacacctggacacaggggggaacatcacacactggggcctgtcgtggggtg
ggggcagtggggagggatagcactaggagatatacctaatgtaaataatgagttaacagg
tgcagcataccaacatggcacatgtatacatatgtaacaaacctgcacgttgtacacatg
taccctagaacttaaagtataataataaaaaaaaatttattggtcatcttggctaaagcg
tcgtgcctggataagtggtcaagcattattctggatgatttgtgaggatgtttgttggat
gagattaacacataaatagccagactttgaataaagtagattaatgtctataatgtgggt
gggcttcattcaattcactgaaggtgtaaattaaacaaaacactgacctcccttgagcaa
gatggaactctatagcagacagccctgggatttgaactgcagtatcaGtcaactgaccca
ctaacagctggttggtttgtgtacagcatttgcaagatgaatggacaacataatgtttgg
aaatccacctctttgatcaaagaaggtaaaaacagaaaagctgttgtggacttaattgca
tggtgttttcttagcagtggtggaagaattgaacaataataaagctcctacgttttagtt
tttactgacttacagggagtgactaatgtcctggccgtatgattaatcaggagagcaatg
aaaaacttgcctatgaaaagaatgcccatgtgagccaagtcccaaggaaatcactatggt
aatttgaggggttcattaatgtaagatctgttgatacctgatatagattggatgttgttc
ttgtgcagatctcatgtcgagatgtgatccccagcattataggtgggcctggagggaggg
aggtggttggatcacgaggtcggtttctcatgaatcgtttagcaccgtcccctcagtgct
gttcagtgtccctcagaataactcccttccaggtttggaaggtgattgaaatcaacaaga
atttatctccaagtgttTGCCAGgtgcacttgtaattccagctatgagagcggctgaggc
agaaggatatcttgagtccaggagttagagtttagcctgagcaacatttgaggccagcca
gggaaacatatcaagaccacatctcaaaaataacaacaaaaaaaaaTCCAGGTTTGcttg
tggtgatcacctgagtccatgaaataagtagacattggggctgtagcaatgcagagatag
gtggaatcaagacatagtcctcttgcattccacacatcacaggcacaaaatacatataag
aagtcctttctttaacaaaaaaaagagagatagcatatggctatgtggcagattctttta
tgggagggccttgaaaatacatagctggcgagttagactgataccagtagccccaggaag
cagcaaatgggtcttggcaggaatagatcctcaccctggagtgggctttgttcagctggt
ggtaggtgtgttaccaaactgaactggggtccactcacctggggcagtaaaagcaaacat
ccacactgagattgtagtgggacaaaggagggcatttacatgtagggcgccaaacaagga
gaatcaggcagctcacgcttaagacccaacctttttgatggctcacaagcaagaattttt
aaaggcaggggcaaatttcgggaaagcagagttacaggcaacatcataaatcaatgcata
gcagttacactgctttggccttaaaaggtagaatatcctgatgagggagcttacaggtct
taggtagatttaaagattctctgatttgtgatagataaggaagcaaagcttctttacaca
gcttccttacacagttgggggcagtagagaggaatgttcaggcctggcctgtgggcttga
ctctctccaggtccctcaggaagaaatttagaacaaagaacggcggtcagagttcagttc
tcagtttcccctttataaggtctccctgtcagtggatctattaggagggaatccatgttt
ctgaaaaacaactcagggacatatgttaagatgttatttttagtttctatagagaatgaa
acatcttgtgactctaacttccttggctattgtttcaagctatcattccttcttgcttat
aaggtcactcacttactttttagggctggctaggtgcctggaatttctcttgaagggact
gaaggtttttctttatttctagattgggaggccccagcaggcttctaaaagaggtccctg
ctttatctcagatgcaaatgctcgagtgttacaaaagaacttgaatgggaggtactgcaa
ccatgtggaccaccgagtcatatttctttacaccagaaaatgcacctgctcaaaatgtcc
aacaatggtcacagagagatatcctcctcagaggaagagttccatagagaattaaaatag
tcagttggatgtgtaaaggaaagagtggggaaacaagcacaaagggtgggcttatacacc
ttcatgagtgtgctcacacttgacatgagAGTATCCTCTCTTTTCCTGGTGGATCAGGGG
AAGGTGCTGGTGTGATCTACACATATTCCTTCCCAAGGTGGGAGGACACTGGAATGATGA
CTGTAATtcacctcaacttgcttttctcatacctgatgcagtggtcccaggactagggat
gcaaatagagttcagaaacaggaattattcctgagcaagaaactgtaaatatattttatg
tccattatgtaataattcctaagagcctgtagaagtaggttgtgccttcactgcatctgg
caaagttggggctaacactgaatgcagctgtattgcctggggtcagatagccaaccagtt
ctctacctgcataaccctaccctctatgaactggaatggatgacgggagacacttgctag
aacagtattggtccctgcagtctcagccagcacagcagcagaacctagtgttccttccaa
aattataaatgtttagtataaatgaagggaaggagaaatagtagctgagggtaaatgaat
gaataaatgggttatgtaatgaggaaaatccaatgttacatgaactacttgaaaaaggta
gaagcaagagatgatattgtctcttagctcaattttaccagatgcctgaaagcgttcagt
catatgttgccgaaactattcctgtttatggaTTGCACTGGGATAATTGTTAATGACCAA
AGAGGATTCTGGTAATGTGCCAGGATCTTTTCACTGTTATGATTCTTCTGGTGTAGGAGA
TCTGTGATTggccaggcacagtggctcacacttataattccatcagtttgggaggcaatg
gtaggaacattgtttaagtccaggagtttgagaccagactgggcagaatagtgagaccca
ttcctacaaaatatttaaaaattagttgggcatgttggtgtgcacttgtaatgctatcta
ctcaggaggctgaggcagaaggatcacttgagtccaggaattcaaggttagagtgagcta
tgattgtgccactgcattctaccctgggcaacagagcaagagattatctctaaaataaaa
taataaaTATTATAAAAAGAGATAATGTGGTCAAAACCAGGGtgtgatctgtggtccaat
aaaaatatttggtcttttccctgtttcctgacaaccaggttctaaaacatttgcaatctc
ctcagtgataaacatgacttcaacatggcaatgagatgactatggggtgaggggctccta
gatagcttcaggatggggactggttgccagaaacacgaagctgtgattagaggattggaa
ctgttagccccatccctaaagtctgggaaggaaagagaggctcgaggttgagttcagtca
cacaatggccggtgatttaattaatcatgcttacacaatgaaatttccatagaaacctct
ggagattgggtttcggagagcacatctgtgtgtccacatgctgggaggatggtgagcccc
atctccgtggggacagaggctcttgtgctcagagcccttccaggcctcaccctgtgcacc
tcttcatctggctgctcatttgtatcctttataaCtgctatggtttgaatgtttccccca
aaaagcacctgttggatatttcatcccgaatgcaacatttttaagaaataggacttttga
gaggtgattggaccatcagagctctgccttcattaatggattaaggctcatcataaaagg
acctgaggctgtgagtttgacttcctttccccccacctctcatcctctcttgtccttttg
ttttctaccagatagagtcccttgatctgggaattctcatcgtcgacaccatgaacgaaa
caaatttctgtttgttaaaagttatccagtctcaggaattctgctctagtggcATAATTT
AAACcaggggtccttaacccccgggctgcggactggtacaggttcctggcctggtaggaa
ccagactgcacagcaggaggtgatcagtgggtgagagagcatgagcatgacaccagagtt
ccgcctcctgtcagatcagtggcggaattagattctcatagaagcatgaaccctattgtg
aactctgcatgcaagagatctaggttgcatgctccttatgaagcgctaatgcctgatcat
ctgaggtacaacagtttcatccgaaaccatttccctctgccctccaccacctccactagt
ccatggaaaaactgtcttccatgaaaccagtcccaggtgccaaaaaggtggggaTTTAAG
CTATAACAATAAAAAACTGCAATACTGAGtgtgaaaagaaaataaaatttcaggactcca
aattcactataccaaaaggaaaaattaagtttggagactgatggaaaaactgcctttctt
tcgttcctaaacaaataactgcaaagatagaagaccacatatctccccaggtggcctccc
tcacaaactgctcacaagataattccttgtgggccccaacgtgtttaccctaaaacagtt
ttgttgaattttcccctgacaatgtaaattaacagcttatcttcacaggtacaggacaaa
gacaagactagaaatcatccctccacccacccagagtcaaacgcatatttgacttttcca
cccaatgtttactttatcttatttaaaatgcagatttactgagcatgagatgaatgcata
gttgactatttttttcctctcctggctgctctttcccctgtacacattgaagtcctcaaa
agcctgttaggaaaaagcatgggccacagatgctacaatgatttgtgtctctgtttccaa
ggtgcatcttcagcttggtgaaataaacttctaaactgactgagacctgtctcagacgtt
ttttggtttacaTGGCTATAGCAACttcctgagttctttgtgttagtttaagaattctca
atccttgggaggtgagaaacccctgactttgcagccatgttagacagaagtgcaggtaac
ctgggacgtgatacttgtgacttgcttctgaagtgaggacagacttgtaggactgagctg
gtaaacctgtggagtctgaggcgaactccaggtagttagtgtcagaattgagtcaagctc
taggactcccagctgctgttggagaatcagaaagttatttgggtggaagaaaaccccaTC
ACCATCCCACAGAGAGAAACTTATAGTAAGAGTAAGCAAGTAAACCTCTACCTTCTTCGG
TCCCAGAGGAAAAGATAAACAAATGTAAGCATTTGTTTCATGTCCCTAAACACAGGTTGC
TACCAGCTGTTCATTGTCTAGACGTGGAGTGGTCCTACCTTTAATCTAGAAGTTAGGATT
TTTTAGGCCTTTGAGGGTGTCACATAAAAACTAATAAATGTTAGAGATTCTCTCCCCAGA
AATATTTCCACACACAAGAAAATATAAATATTAATAGAAAACATCGTGTGGACCCAGAAC
CTCTGAGATCTTACAAACCTGGGAGTTTTAATCCTAGTAAGAGTCATGCTGAGGGAAGAT
GTTTGAATAATCATTTCATCATTACAGAATGCCACTCCAATAATCTAGAGTATAAACTGG
GATAGACAAAAACTTGATGTAAACCTATCCTCAAGGGAATGGGTGGAAATATGTTATTTA
TTAGTCACTGGTTCATTCAGCCACTCTTCGTGCCTACTGGGTACCAGATAAAGTTCTCGT
CCTGGATCACTGCTCCAAGAATTAAAATTTGTCACTTTTCCCCACCCCTCACACTCCAGC
ACTTGAACCCGCTTACTACATCAGAATTCCACACTGTCAATGAAAAGAGTCAAACTCAGT
AACATatttaaagagatttattctgagccaacaatgagtgaccacagcccatgacacagc
cctcaggagaccctgagaacatgtgctcaaggtggttgaggcacaggttggttttacaca
tttaaggaatatatgaaacatcaatcaaatacatttaagctatacattggttcggtccag
aaagttggaacaatttgaagcaagcaagggttgcggggtagtgcttctgggttataagta
gatttttaatttttctgattggcaattggttgagttattgtcaatagaaaggaatgtctg
ggttatgataaaaggttgtggagtccaaaattctcatgcagatgatgcctccaggtgcca
ggcttcagagagtatagattgtaaatgtttctgatcagactgaaggtctgtgttgatggt
aaatgctggtcaacttttcctgaattccaagagggaagagggcataataagacatgttca
atacctgcttcccttggtggcctgagccagtctttcaggttaacttttgagcaccctggc
tgagggtgtccattaaaatgattgggaaggggtggctttgatgtttatttttggtttaca
ACATGTAAAATGTTGAGAGGAGACAGACACCAcctccctccctggaagaggacaacaaca
ctccagtcacccctgcagttgctcatggacatgagttttaagctccaccagtctgatgac
cacctgctgaagaggtgtcattgtctcaggtaaatactaagtgttcgtcatctcacgcca
agaagattaaggacactgacacacgaggagtgagttaggaccaaagggtttaataggcaa
aagaaagacaaagggaaacagctccttcttgtgagagagaggggcacccaaaagggaatt
ccggcctggaatgggagtgcatcggattttacaggcaggcttgaggagatggtgtctgat
ttatgtagggcccacaggttggttgtaccaggtgtgatatttacatagtgcgtgtggaag
gctgttcaccccaccctcatcctattatgcaaatgggctttccacttggctggtgacatg
ttgtctgctccttactgtaaacgtgcctggcaaagagaagggaagatggagccgccattg
tgaacatacccagtcccaggcgtcctattcctattggacagctgctggcattcacccgtg
caaacttccagcttacttgtctatgtctgaagcttgatattacaggctgctccttgttag
aaaagaaaataatttggagcctgctttccattaaaagccttgcgtaccctcactacctgt
ctaaataatttcttcttaactcctatatcactgccagactcagccagaatgaggtgacag
agaggctaggactgtgcagaaagcattttagtaaagatggctgagtgacagtagtgatgt
ccaatttccatgtgcagcagtgacatctgtcctagcctcagggtccagtgtccaggacca
gggtgtcagaggtgtgagcagtggcgtctgtgctcagcagcaggggcagttgttcctagg
agggacctgatccagggtgggctgtgaattctgttcccggatgtgtagtttccagcctgc
ttctgtagccttcccCACAATAAAACTAGCCCCCAATACCAGATATACGACTTTCTGTGT
ACATTACAGAAATGTGGTTTCCATAGTTTTCTCCAAGAAGTGAGTGAGAAATGAGTCTGC
GGGCGAGTGTCAGAGAGCGGCATTCAGAGGTGTTCTTTGTGCGAGAGCCACATCCTGAAT
TGTCTACCTGGCCTCTACCCCATGGTGGAGAGAACAACAGAGAATATCACCTCTCATAAC
TGATGATATACAGCCTCCCTTTTCTTTCTGTGAGAAAAATCCTCTTTTAAACAGGGTTTG
AAAACCCACCCCACCCACCCACCCTGGGCACTCTCTGATCACTGATCTCAGTGGCTCCCA
ATCTGTCTGAGCAATAGGATTGCTGGCGGGGACTTAGAAAATACACAGGCCACTCCCCAG
AACCCTTGTCTCAGAGTATTATGCACAAGACCAAGGAATCATTTATATGACAAGCCCTAG
AGGCGAGGCTGATGCTCAGACATGTGGGATCCTGGTGCTcttgctactccaagtgtgatc
tggagaccagcaacatgagctccagccttgtcataaatccagaatctcttgctcaactcc
agacttcctggatctcagcaccacatccaggtgatcctggtgcacatGGGGGTTCCTTGT
CTGAGTGTCCTCTAGACGTGGGACCAGAACTGTGCAGTCTGCTCTGGGTGTGGTCTGATC
ACACCCCttagaactggtccagggttcagtccttgtgctcattcttttccatagtcagtc
actcccttggtgcttcatccatgcctgaggttttaagtctcatatatatggtgtgacctc
ctaaatctatttctccagcccagtcctttcccctaaactctggagttgtctgtccaaatt
ccaccccagctcccccacctgccttcctagtagacatctcctccactgagtgcctgtgat
gccccctcctcaggacgctcctgccagagtctccccatctccactgacagcagctccatc
cttctactcactcattttacaactatgggtgtccttgattcgtctttctcacaccacaga
tacaatccattggcaaatgctgtgagtccatcttcaaatgcatccagaatcccctcacgc
cccactatttcccctgctcacgccccagtcaaggaaaccgacatctccagcctggaatac
tgcactcgattcctactgttttcccttctgcctccctcgtccctcgcctctcaattctgt
tctcagcacagccgtcagagagatccttttaaaacagaagtcatatcatggctctcttct
gctcaaaactgtcctctaactccccatcccactcagagcaaaggccagatccaaccccac
tcccctcaagcccacctgttctggccgcacctctgacctcacctcagtttctctccgtcc
agccctcctggcctccttgttcttctgggaacacaaacaccttcctgccatagtgcattt
ggactggagcttcctctgcctggaaagaacttccccagacatcctcatgtctctcaaatc
tttcctcaaaagtcacctttgcaacaaggcacacactgactacccagcacaacagccacc
ttccctgtccccactgcccacatcctggatcacctgcctcacagcacttaccaccttcta
gcactttccttccttactctggttataatgtatctatcgtctgcctcttcccactggaac
atatgctacaaaaggccagagatttttcttttacttcagtggtgttccccagatgcagaa
ccattctgtcctatgtctggccaatgacaaaggtcagttgaatgaatgaTCACTGTAGAG
Cacctccctattttgaaggcagtatctttattaacatagcctcaggccaagtgctgtttt
gtggcagctacagcacaaggacccctcacactgagatagaggccgcctatgtttttctca
gcagtgctgctTGTGTGCCCTCCCTCCCCATCCCTCTTTCGACAGCAACCCCCTCCCCGC
ACCCCCTGCCCCAGCACACTGCAGCACACAATCAGGTTCTCTCTTCAGGAAAGAACAGTC
CTTGATGACGGGTCCAATTTCACAGACAAATGTAAGTCTAAATTAGACTCTGCTTTACAG
ATTCATGAGTTGGGATTGGATTCAGCACCAAGATCACTAGAACCAGGGCAGGGAGAGAGG
GCAGAAGAGCAGAGCAGAAAAGGAGCTCTAGAAGCAGAGCAGGAGGTGAATGGCTCTGAA
AATTTGTCTCAGAATGCACAGAGACCCCCGTGTGCAGGGGCCGCCCTGGGCGATGTGTGA
GCCTCTGTGGTCACAGCTCCCACTGGACAAGTTTCCACTGAAGGGACAAGGACAATGGAG
CAGTGAAGGTGACCCAGCTGAGGACTAACCACATAAAGCCCATGATGGACTCAACACCAA
ATGGGCACAGGCCCCATCCACACTCGGCCCCCCACAGCCTTCTCCACACCCCACCTGCAA
CAGACTCAGCACAGCGAACATGCAGATTCTGGAAGGTTCTCAGGTCTTTATTTGCTCTCT
CAAATTCCAGGAATTGACTTATTTAATTAATCCATCAACCTCTCATAGCAAATATTTGAG
AAAACAAATTTATATTCAGATTCTTATTTTCAGTAGGGAAGTAAGAAGTTGCAGCTCAGT
GCACGTAAAGTTGAGACAGAGATGGAGACATCCAGCCCCACCTCTCTGGAACAAGAAAGA
TGACTGGGGAGGAAACACAGGTCAGCATGGGAACAGGGGTCACAGTGGACACAAGGGTGG
GCTGTCTCTCCACCTCCTCACATTATGCTAACAGGGACGCAGACACATTCAGGTGCCTTT
GCAGAAAGAGATGCCAGAGGCTCTTGAAGTCACAAAGGGGAGGCGTGAAGAAATCCTGCA
TCTCAGTCCCTCACAAGACAGCTGTCTCAGGCTACAGAAAACAACAGTCATGAACAAATT
CTGGTTAGTCATGGTAAGCGATGACACTCTAAACAGCCCACCACACACGCGAAACATCCC
AATCAAAGAATCCCCATTACCCAGGCCTTTCCCCTCTGCCCCACCCACCCCCAGACCCGC
CACCCCACCCACTCTAGACCCCAAGAATCTCACCTTTTCAAGCTGTGAGAGACACATCAG
AGCCCTGGGCACTGTCGCTGCCTGGAGTAGAACAAAAACAGGACCTGGTCAGAGCCCGCA
GGAGACGTGGGACAGGAGGAATTATGGGGTGGGTGAGCTCCTCCACACTCCCACCCCCAC
CACTTACACGCAGCCTGAGAGTAGCTCCCTCCTTTTCCACCTGTGGGAAGAAAATGTCCT
GTGAGGGCACTGGGAGGAAGCAGGGCCATGAGATCTTAGAGGAACCTCCTAGTCTTGGAC
CCAAAAGGAATTTCCAGAAGTATGACTACAGACCCAGGGCAGGATCAGGAAACACGAGGA
AAGCAAGTGTGGGTCCTGGACCAACTGCCCTCCTAAGGTCTGTCCTTAGCAGGGACCTTC
CCCTGACTCATGAATGCTGGAATCAGGACCCCAACACCACAACCATCAAGGTGATACATC
CATCCTTCATTGTCACATGTGCTGCACAAAAGAGTAAGTGCTGGCACACAGGGTCCCAGG
CTGCGTTAGCCCCTGTGTGCATGCTGCTTCCCAGTAATGAGGCAGGGAACACTTCTACCT
GGGGCTTGAAACCCCCAGTGGGACAAGAAAACCCAGACCCCACCCCTCACCCCTTCCCTA
CCTGAACTCTTCCTCCTACACATCACAGCAGCGACCACAGCTCCGATGACCACAACTGCT
AGGACAGCCAGGCCAGCAACAATGCCCACGATGGGGACGGTGGACTGGGAAGACGGCTCT
GGGAAAGGAGGGGAAGATGAGGGGCCCTGACCCTGCTGAAGGGCTCCTGCTTTCCCTGAG
AAGAGATATGACCCCTCATCCCCCTCCTTACCCCATCTCAGGGTGAGGGGCTTCGGCAGC
CCCTCATGCTGTACATGGCATGTGTATCTCTGCTCTTCTCCAGAAGGCACCACCACAGCT
GCCCACTTCTGGAAGGTTCTATCTCCTGCTGGTCTGGTCTCCACAAGCTCAGTGTCCTGA
GTTTGGTCCTCGCCATCCCGCTGCCAG
>chr6:31238163-31323269-
CTGGCAGCGGGATGGCGAGGACCAAACTCAGGACACTGAGCTTGTGGAGACCAGACCAGC
AGGAGATAGAACCTTCCAGAAGTGGGCAGCTGTGGTGGTGCCTTCTGGAGAAGAGCAGAG
ATACACATGCCATGTACAGCATGAGGGGCTGCCGAAGCCCCTCACCCTGAGATGGGGTAA
GGAGGGGGATGAGGGGTCATATCTCTTCTCAGGGAAAGCAGGAGCCCTTCAGCAGGGTCA
GGGCCCCTCATCTTCCCCTCCTTTCCCAGAGCCGTCTTCCCAGTCCACCGTCCCCATCGT
GGGCATTGTTGCTGGCCTGGCTGTCCTAGCAGTTGTGGTCATCGGAGCTGTGGTCGCTGC
TGTGATGTGTAGGAGGAAGAGTTCAGGTAGGGAAGGGGTGAGGGGTGGGGTCTGGGTTTT
CTTGTCCCACTGGGGGTTTCAAGCCCCAGGTAGAAGTGTTCCCTGCCTCATTACTGGGAA
GCAGCATGCACACAGGGGCTAACGCAGCCTGGGACCCTGTGTGCCAGCACTTACTCTTTT
GTGCAGCACATGTGACAATGAAGGATGGATGTATCACCTTGATGGTTGTGGTGTTGGGGT
CCTGATTCCAGCATTCATGAGTCAGGGGAAGGTCCCTGCTAAGGACAGACCTTAGGAGGG
CAGTTGGTCCAGGACCCACACTTGCTTTCCTCGTGTTTCCTGATCCTGCCCTGGGTCTGT
AGTCATACTTCTGGAAATTCCTTTTGGGTCCAAGACTAGGAGGTTCCTCTAAGATCTCAT
GGCCCTGCTTCCTCCCAGTGCCCTCACAGGACATTTTCTTCCCACAGGTGGAAAAGGAGG
GAGCTACTCTCAGGCTGCGTGTAAGTGGTGGGGGTGGGAGTGTGGAGGAGCTCACCCACC
CCATAATTCCTCCTGTCCCACGTCTCCTGCGGGCTCTGACCAGGTCCTGTTTTTGTTCTA
CTCCAGGCAGCGACAGTGCCCAGGGCTCTGATGTGTCTCTCACAGCTTGAAAAGGTGAGA
TTCTTGGGGTCTAGAGTGGGTGGGGTGGCGGGTCTGGGGGTGGGTGGGGCAGAGGGGAAA
GGCCTGGGTAATGGGGATTCTTTGATTGGGATGTTTCGCGTGTGTGGTGGGCTGTTTAGA
GTGTCATCGCTTACCATGACTAACCAGAATTTGTTCATGACTGTTGTTTTCTGTAGCCTG
AGACAGCTGTCTTGTGAGGGACTGAGATGCAGGATTTCTTCACGCCTCCCCTTTGTGACT
TCAAGAGCCTCTGGCATCTCTTTCTGCAAAGGCACCTGAATGTGTCTGCGTCCCTGTTAG
CATAATGTGAGGAGGTGGAGAGACAGCCCACCCTTGTGTCCACTGTGACCCCTGTTCCCA
TGCTGACCTGTGTTTCCTCCCCAGTCATCTTTCTTGTTCCAGAGAGGTGGGGCTGGATGT
CTCCATCTCTGTCTCAACTTTACGTGCACTGAGCTGCAACTTCTTACTTCCCTACTGAAA
ATAAGAATCTGAATATAAATTTGTTTTCTCAAATATTTGCTATGAGAGGTTGATGGATTA
ATTAAATAAGTCAATTCCTGGAATTTGAGAGAGCAAATAAAGACCTGAGAACCTTCCAGA
ATCTGCATGTTCGCTGTGCTGAGTCTGTTGCAGGTGGGGTGTGGAGAAGGCTGTGGGGGG
CCGAGTGTGGATGGGGCCTGTGCCCATTTGGTGTTGAGTCCATCATGGGCTTTATGTGGT
TAGTCCTCAGCTGGGTCACCTTCACTGCTCCATTGTCCTTGTCCCTTCAGTGGAAACTTG
TCCAGTGGGAGCTGTGACCACAGAGGCTCACACATCGCCCAGGGCGGCCCCTGCACACGG
GGGTCTCTGTGCATTCTGAGACAAATTTTCAGAGCCATTCACCTCCTGCTCTGCTTCTAG
AGCTCCTTTTCTGCTCTGCTCTTCTGCCCTCTCTCCCTGCCCTGGTTCTAGTGATCTTGG
TGCTGAATCCAATCCCAACTCATGAATCTGTAAAGCAGAGTCTAATTTAGACTTACATTT
GTCTGTGAAATTGGACCCGTCATCAAGGACTGTTCTTTCCTGAAGAGAGAACCTGATTGT
GTGCTGCAGTGTGCTGGGGCAGGGGGTGCGGGGAGGGGGTTGCTGTCGAAAGAGGGATGG
GGAGGGAGGGCACACAagcagcactgctgagaaaaacataggcggcctctatctcagtgt
gaggggtccttgtgctgtagctgccacaaaacagcacttggcctgaggctatgttaataa
agatactgccttcaaaatagggaggtGCTCTACAGTGAtcattcattcaactgacctttg
tcattggccagacataggacagaatggttctgcatctggggaacaccactgaagtaaaag
aaaaatctctggccttttgtagcatatgttccagtgggaagaggcagacgatagatacat
tataaccagagtaaggaaggaaagtgctagaaggtggtaagtgctgtgaggcaggtgatc
caggatgtgggcagtggggacagggaaggtggctgttgtgctgggtagtcagtgtgtgcc
ttgttgcaaaggtgacttttgaggaaagatttgagagacatgaggatgtctggggaagtt
ctttccaggcagaggaagctccagtccaaatgcactatggcaggaaggtgtttgtgttcc
cagaagaacaaggaggccaggagggctggacggagagaaactgaggtgaggtcagaggtg
cggccagaacaggtgggcttgaggggagtggggttggatctggcctttgctctgagtggg
atggggagttagaggacagttttgagcagaagagagccatgatatgacttctgttttaaa
aggatctctctgacggctgtgctgagaacagaattgagaggcgagggacgagggaggcag
aagggaaaacagtaggaatcgagtgcagtattccaggctggagatgtcggtttccttgac
tggggcgtgagcaggggaaatagtggggcgtgaggggattctggatgcatttgaagatgg
actcacagcatttgccaatggattgtatctgtggtgtgagaaagacgaatcaaggacacc
catagttgtaaaatgagtgagtagaaggatggagctgctgtcagtggagatggggagact
ctggcaggagcgtcctgaggagggggcatcacaggcactcagtggaggagatgtctacta
ggaaggcaggtgggggagctggggtggaatttggacagacaactccagagtttaggggaa
aggactgggctggagaaatagatttaggaggtcacaccatatatatgagacttaaaacct
caggcatggatgaagcaccaagggagtgactgactatggaaaagaatgagcacaaggact
gaaccctggaccagttctaaGGGGTGTGATCAGACCACACCCAGAGCAGACTGCACAGTT
CTGGTCCCACGTCTAGAGGACACTCAGACAAGGAACCCCCatgtgcaccaggatcacctg
gatgtggtgctgagatccaggaagtctggagttgagcaagagattctggatttatgacaa
ggctggagctcatgttgctggtctccagatcacacttggagtagcaagAGCACCAGGATC
CCACATGTCTGAGCATCAGCCTCGCCTCTAGGGCTTGTCATATAAATGATTCCTTGGTCT
TGTGCATAATACTCTGAGACAAGGGTTCTGGGGAGTGGCCTGTGTATTTTCTAAGTCCCC
GCCAGCAATCCTATTGCTCAGACAGATTGGGAGCCACTGAGATCAGTGATCAGAGAGTGC
CCAGGGTGGGTGGGTGGGGTGGGTTTTCAAACCCTGTTTAAAAGAGGATTTTTCTCACAG
AAAGAAAAGGGAGGCTGTATATCATCAGTTATGAGAGGTGATATTCTCTGTTGTTCTCTC
CACCATGGGGTAGAGGCCAGGTAGACAATTCAGGATGTGGCTCTCGCACAAAGAACACCT
CTGAATGCCGCTCTCTGACACTCGCCCGCAGACTCATTTCTCACTCACTTCTTGGAGAAA
ACTATGGAAACCACATTTCTGTAATGTACACAGAAAGTCGTATATCTGGTATTGGGGGCT
AGTTTTATTGTGgggaaggctacagaagcaggctggaaactacacatccgggaacagaat
tcacagcccaccctggatcaggtccctcctaggaacaactgcccctgctgctgagcacag
acgccactgctcacacctctgacaccctggtcctggacactggaccctgaggctaggaca
gatgtcactgctgcacatggaaattggacatcactactgtcactcagccatctttactaa
aatgctttctgcacagtcctagcctctctgtcacctcattctggctgagtctggcagtga
tataggagttaagaagaaattatttagacaggtagtgagggtacgcaaggcttttaatgg
aaagcaggctccaaattattttcttttctaacaaggagcagcctgtaatatcaagcttca
gacatagacaagtaagctggaagtttgcacgggtgaatgccagcagctgtccaataggaa
taggacgcctgggactgggtatgttcacaatggcggctccatcttcccttctctttgcca
ggcacgtttacagtaaggagcagacaacatgtcaccagccaagtggaaagcccatttgca
taataggatgagggtggggtgaacagccttccacacgcactatgtaaatatcacacctgg
tacaaccaacctgtgggccctacataaatcagacaccatctcctcaagcctgcctgtaaa
atccgatgcactcccattccaggccggaattcccttttgggtgcccctctctctcacaag
aaggagctgtttccctttgtctttcttttgcctattaaaccctttggtcctaactcactc
ctcgtgtgtcagtgtccttaatcttcttggcgtgagatgacgaacacttagtatttacct
gagacaatgacacctcttcagcaggtggtcatcagactggtggagcttaaaactcatgtc
catgagcaactgcaggggtgactggagtgttgttgtcctcttccagggagggaggTGGTG
TCTGTCTCCTCTCAACATTTTACATGTtgtaaaccaaaaataaacatcaaagccacccct
tcccaatcattttaatggacaccctcagccagggtgctcaaaagttaacctgaaagactg
gctcaggccaccaagggaagcaggtattgaacatgtcttattatgccctcttccctcttg
gaattcaggaaaagttgaccagcatttaccatcaacacagaccttcagtctgatcagaaa
catttacaatctatactctctgaagcctggcacctggaggcatcatctgcatgagaattt
tggactccacaaccttttatcataacccagacattcctttctattgacaataactcaacc
aattgccaatcagaaaaattaaaaatctacttataacccagaagcactaccccgcaaccc
ttgcttgcttcaaattgttccaactttctggaccgaaccaatgtatagcttaaatgtatt
tgattgatgtttcatatattccttaaatgtgtaaaaccaacctgtgcctcaaccaccttg
agcacatgttctcagggtctcctgagggctgtgtcatgggctgtggtcactcattgttgg
ctcagaataaatctctttaaatATGTTACTGAGTTTGACTCTTTTCATTGACAGTGTGGA
ATTCTGATGTAGTAAGCGGGTTCAAGTGCTGGAGTGTGAGGGGTGGGGAAAAGTGACAAA
TTTTAATTCTTGGAGCAGTGATCCAGGACGAGAACTTTATCTGGTACCCAGTAGGCACGA
AGAGTGGCTGAATGAACCAGTGACTAATAAATAACATATTTCCACCCATTCCCTTGAGGA
TAGGTTTACATCAAGTTTTTGTCTATCCCAGTTTATACTCTAGATTATTGGAGTGGCATT
CTGTAATGATGAAATGATTATTCAAACATCTTCCCTCAGCATGACTCTTACTAGGATTAA
AACTCCCAGGTTTGTAAGATCTCAGAGGTTCTGGGTCCACACGATGTTTTCTATTAATAT
TTATATTTTCTTGTGTGTGGAAATATTTCTGGGGAGAGAATCTCTAACATTTATTAGTTT
TTATGTGACACCCTCAAAGGCCTAAAAAATCCTAACTTCTAGATTAAAGGTAGGACCACT
CCACGTCTAGACAATGAACAGCTGGTAGCAACCTGTGTTTAGGGACATGAAACAAATGCT
TACATTTGTTTATCTTTTCCTCTGGGACCGAAGAAGGTAGAGGTTTACTTGCTTACTCTT
ACTATAAGTTTCTCTCTGTGGGATGGTGAtggggttttcttccacccaaataactttctg
attctccaacagcagctgggagtcctagagcttgactcaattctgacactaactacctgg
agttcgcctcagactccacaggtttaccagctcagtcctacaagtctgtcctcacttcag
aagcaagtcacaagtatcacgtcccaggttacctgcacttctgtctaacatggctgcaaa
gtcaggggtttctcacctcccaaggattgagaattcttaaactaacacaaagaactcagg
aaGTTGCTATAGCCAtgtaaaccaaaaaacgtctgagacaggtctcagtcagtttagaag
tttatttcaccaagctgaagatgcaccttggaaacagagacacaaatcattgtagcatct
gtggcccatgctttttcctaacaggcttttgaggacttcaatgtgtacaggggaaagagc
agccaggagaggaaaaaaatagtcaactatgcattcatctcatgctcagtaaatctgcat
tttaaataagataaagtaaacattgggtggaaaagtcaaatatgcgtttgactctgggtg
ggtggagggatgatttctagtcttgtctttgtcctgtacctgtgaagataagctgttaat
ttacattgtcaggggaaaattcaacaaaactgttttagggtaaacacgttggggcccaca
aggaattatcttgtgagcagtttgtgagggaggccacctggggagatatgtggtcttcta
tctttgcagttatttgtttaggaacgaaagaaaggcagtttttccatcagtctccaaact
taatttttccttttggtatagtgaatttggagtcctgaaattttattttcttttcacaCT
CAGTATTGCAGTTTTTTATTGTTATAGCTTAAAtccccacctttttggcacctgggactg
gtttcatggaagacagtttttccatggactagtggaggtggtggagggcagagggaaatg
gtttcggatgaaactgttgtacctcagatgatcaggcattagcgcttcataaggagcatg
caacctagatctcttgcatgcagagttcacaatagggttcatgcttctatgagaatctaa
ttccgccactgatctgacaggaggcggaactctggtgtcatgctcatgctctctcaccca
ctgatcacctcctgctgtgcagtctggttcctaccaggccaggaacctgtaccagtccgc
agcccgggggttaaggacccctgGTTTAAATTATgccactagagcagaattcctgagact
ggataacttttaacaaacagaaatttgtttcgttcatggtgtcgacgatgagaattccca
gatcaagggactctatctggtagaaaacaaaaggacaagagaggatgagaggtgggggga
aaggaagtcaaactcacagcctcaggtccttttatgatgagccttaatccattaatgaag
gcagagctctgatggtccaatcacctctcaaaagtcctatttcttaaaaatgttgcattc
gggatgaaatatccaacaggtgctttttgggggaaacattcaaaccatagcaGttataaa
ggatacaaatgagcagccagatgaagaggtgcacagggtgaggcctggaagggctctgag
cacaagagcctctgtccccacggagatggggctcaccatcctcccagcatgtggacacac
agatgtgctctccgaaacccaatctccagaggtttctatggaaatttcattgtgtaagca
tgattaattaaatcaccggccattgtgtgactgaactcaacctcgagcctctctttcctt
cccagactttagggatggggctaacagttccaatcctctaatcacagcttcgtgtttctg
gcaaccagtccccatcctgaagctatctaggagcccctcaccccatagtcatctcattgc
catgttgaagtcatgtttatcactgaggagattgcaaatgttttagaacctggttgtcag
gaaacagggaaaagaccaaatatttttattggaccacagatcacaCCCTGGTTTTGACCA
CATTATCTCTTTTTATAATAtttattattttattttagagataatctcttgctctgttgc
ccagggtagaatgcagtggcacaatcatagctcactctaaccttgaattcctggactcaa
gtgatccttctgcctcagcctcctgagtagatagcattacaagtgcacaccaacatgccc
aactaatttttaaatattttgtaggaatgggtctcactattctgcccagtctggtctcaa
actcctggacttaaacaatgttcctaccattgcctcccaaactgatggaattataagtgt
gagccactgtgcctggccAATCACAGATCTCCTACACCAGAAGAATCATAACAGTGAAAA
GATCCTGGCACATTACCAGAATCCTCTTTGGTCATTAACAATTATCCCAGTGCAAtccat
aaacaggaatagtttcggcaacatatgactgaacgctttcaggcatctggtaaaattgag
ctaagagacaatatcatctcttgcttctacctttttcaagtagttcatgtaacattggat
tttcctcattacataacccatttattcattcatttaccctcagctactatttctccttcc
cttcatttatactaaacatttataattttggaaggaacactaggttctgctgctgtgctg
gctgagactgcagggaccaatactgttctagcaagtgtctcccgtcatccattccagttc
atagagggtagggttatgcaggtagagaactggttggctatctgaccccaggcaatacag
ctgcattcagtgttagccccaactttgccagatgcagtgaaggcacaacctacttctaca
ggctcttaggaattattacataatggacataaaatatatttacagtttcttgctcaggaa
taattcctgtttctgaactctatttgcatccctagtcctgggaccactgcatcaggtatg
agaaaagcaagttgaggtgaATTACAGTCATCATTCCAGTGTCCTCCCACCTTGGGAAGG
AATATGTGTAGATCACACCAGCACCTTCCCCTGATCCACCAGGAAAAGAGAGGATACTct
catgtcaagtgtgagcacactcatgaaggtgtataagcccaccctttgtgcttgtttccc
cactctttcctttacacatccaactgactattttaattctctatggaactcttcctctga
ggaggatatctctctgtgaccattgttggacattttgagcaggtgcattttctggtgtaa
agaaatatgactcggtggtccacatggttgcagtacctcccattcaagttcttttgtaac
actcgagcatttgcatctgagataaagcagggacctcttttagaagcctgctggggcctc
ccaatctagaaataaagaaaaaccttcagtcccttcaagagaaattccaggcacctagcc
agccctaaaaagtaagtgagtgaccttataagcaagaaggaatgatagcttgaaacaata
gccaaggaagttagagtcacaagatgtttcattctctatagaaactaaaaataacatctt
aacatatgtccctgagttgtttttcagaaacatggattccctcctaatagatccactgac
agggagaccttataaaggggaaactgagaactgaactctgaccgccgttctttgttctaa
atttcttcctgagggacctggagagagtcaagcccacaggccaggcctgaacattcctct
ctactgcccccaactgtgtaaggaagctgtgtaaagaagctttgcttccttatctatcac
aaatcagagaatctttaaatctacctaagacctgtaagctccctcatcaggatattctac
cttttaaggccaaagcagtgtaactgctatgcattgatttatgatgttgcctgtaactct
gctttcccgaaatttgcccctgcctttaaaaattcttgcttgtgagccatcaaaaaggtt
gggtcttaagcgtgagctgcctgattctccttgtttggcgccctacatgtaaatgccctc
ctttgtcccactacaatctcagtgtggatgtttgcttttactgccccaggtgagtggacc
ccagttcagtttggtaacacacctaccaccagctgaacaaagcccactccagggtgagga
tctattcctgccaagacccatttgctgcttcctggggctactggtatcagtctaactcgc
cagctatgtattttcaaggccctcccataaaagaatctgccacatagccatatgctatct
ctcttttttttgttaaagaaaggacttcttatatgtattttgtgcctgtgatgtgtggaa
tgcaagaggactatgtcttgattccacctatctctgcattgctacagccccaatgtctac
ttatttcatggactcaggtgatcaccacaagCAAACCTGGAtttttttttgttgttattt
ttgagatgtggtcttgatatgtttccctggctggcctcaaatgttgctcaggctaaactc
taactcctggactcaagatatccttctgcctcagccgctctcatagctggaattacaagt
gcacCTGGCAaacacttggagataaattcttgttgatttcaatcaccttccaaacctgga
agggagttattctgagggacactgaacagcactgaggggacggtgctaaacgattcatga
gaaaccgacctcgtgatccaaccacctccctccctccaggcccacctataatgctgggga
tcacatctcgacatgagatctgcacaagaacaacatccaatctatatcaggtatcaacag
atcttacattaatgaacccctcaaattaccatagtgatttccttgggacttggctcacat
gggcattcttttcataggcaagtttttcattgctctcctgattaatcatacggccaggac
attagtcactccctgtaagtcagtaaaaactaaaacgtaggagctttattattgttcaat
tcttccaccactgctaagaaaacaccatgcaattaagtccacaacagcttttctgttttt
accttctttgatcaaagaggtggatttccaaacattatgttgtccattcatcttgcaaat
gctgtacacaaaccaaccagctgttagtgggtcagttgaCtgatactgcagttcaaatcc
cagggctgtctgctatagagttccatcttgctcaagggaggtcagtgttttgtttaattt
acaccttcagtgaattgaatgaagcccacccacattatagacattaatctactttattca
aagtctggctatttatgtgttaatctcatccaacaaacatcctcacaaatcatccagaat
aatgcttgaccacttatccaggcacgacgctttagccaagatgaccaataaatttttttt
tattattatactttaagttctagggtacatgtgtacaacgtgcaggtttgttacatatgt
atacatgtgccatgttggtatgctgcacctgttaactcattatttacattaggtatatct
cctagtgctatccctccccactgcccccaccccacgacaggccccagtgtgtgatgttcc
cccctgtgtccaggtgttctcattgttcaattcccacctatgagtgagaacatgcggtgt
ttggttttctgtccttgtgatagtttgctcagaatgatggtttccagcttcatccatgtc
cctacaaaggacatgaactcatccttctttatggctgcatagtattccatgatgtatatg
tgccacattttctcaatcctatctatcattgatggacatttgggttggttccaagtcttt
gctattgtgaatactgccacaataaacatacatgtgcatgtgtctttatagcagcacgat
ttataatcctttgggtatataccaagtaatgggaccactgggtcaaatggtatttctagt
tctaggtccttgaggaattgccacactgtcttccacaatggttgaactagtttacagtcc
caccaacagtgtaaaagtgttcctatttctccacatcctctccagcacttgttgtttcct
gactttttaatgatcgccattcttactggtgtgagatgggatctcactgtggttttgatt
tgcatttctctgatggccagtgatgatgagcattttttcatgtgtctgttggctgcataa
atgtcttctttggagaagtgtctgttcatatcttttgcccactttttgatggggttgttt
gattttttcttgtaaatttgtttgagttccttgtagattctggatattagccctttgtta
gatgggtagattgtaaatattttctcccattttgtaggttgcctgttcactctgatggta
gtttcttttgcagtgcagaagctctttagtttaattagatcccatttgtcaattttggtt
tttgatgccattgcttttggtgttttagtcacgaagtccttgcccatgcctatggcctga
aaggtattgcctaggttttcttctagggtttttatggttttaggGATGATCAGTAAAATT
AATTATGACATTCTTCAATATAAGAATACTCTGAGGAAATTAGCCTGTGATCTAATAAAA
CAAGGAGCAAACAACTGTTTCTAAAAATTTACAAGCAATAGTCAAAAAGCCCTCCCTAGA
GATTGTTTCTCACGTTCACTCTATAATTCTGGGTTAAAAAAAAAGCACGTATttgttgaa
aaccacagaagaagagaaaattgaaaaagcgaaagtgaaaaaataagaataataataaag
atgacagcagttatttcattggaaacaatgcaaatgaggagacagatgagcaacatcttt
agagtcctaaaaggaaaatgctgtgaaactagattctattcccagaaaataATGCCTTTT
TCAAATATATATGTAtagttttaattgacaaagtataatacattcgtgagatattgttta
atgtattgatatatgtgtaccctatgtaatgattaaattaagctaacacaccttgaatat
atctatcaaaaaataaagggattttaggccaggcatggtggctcatgcctgtcatcccaa
cactttgggaggccgaggtaggtagatcacgaagtcaggagtcaagaccagcctgaccaa
catggtgaaacctcgtctctactaaaaatgcaaacattagctaggcatggtggcatgctc
ctgtaattcccagctactcaggaggctgaggcaggagaatcacttgaaaatgggaggcgg
aggttgcagtaggccaatatcacaccattgcactccagcctgggcaatagagtgagactc
tgtctcaaaaataaacaaacaaacaaacaaacaaacaaatggattttagacatacaggga
gtgaaaaaataaccagcagacctaaactataataaatgtttcagtcctctaggcaaaaag
aaaatTAAGGGACTAGTTGGCACAGCATTTAATGATGAAGAGACAACTTCATcgccccct
cccactgagacagagaacacagccccagggcctgggaattcctcaacccaatccaccacc
ttgggcacctgtgcactcctcctgggtacctgaggttggatgcaatcaccttagctgtca
cctacctgcaaacaccacctatgggcatcccacccagcctatcgcatctgccgctaacag
tgcacactgcttgggacccagagaagcagcccaccactgccactgccaagctggctgccc
aggagccgaagtccccagcacctacccagtcaaccactgccactactgccatccaagcaa
gccacctggaagcccaggaatcagcccaccagtaaccaccaacacaaatgccagtatata
ccaccttggggcacaaagataggaacactcagcacaccactgccaccactggagcctgaa
gactgtctcatgtggcatctcagtccccagcacattttcaccacagcctcactaataacc
acaccctaatgcacagaagaaatcacagataccattaacactgtctacagccaaagaaat
tatacagaggccatagtactctactatgtactacacccagaatcaaatccaaagtacccc
acgcaaccaacaccatagactcatcttcaggaaaatgctctccactatgaaacaaaattc
aaaaataggaagaactgactgttatatcagatgcaaaaatattaacgttaggacacagaa
acatgaaaaagcaaaaaagaaaaaaaaagccgcaaaggaagacaatagatcttaatcaaa
aagaaattttcaagattctagataaaggactcaaaacattcattttacagaagttcagtg
agatacaaaagaattctgaaaaaaatacaaagaaaacataaaaataattcaggatacaaa
taagaagtttacaaaagatatagatttaaaaaaaaaaacagaaattctggaattaaagaa
ttcatgacatgaaattccaaatacatttgaaagcttcaacaacatactaggtcaggcaga
aggaagaattccaaaacttgaagatatacatagtgaaataattcaataagacaaaaacac
acacaaaaaaagaatgagcaaagcctttgtgacatttggtacaatataaacaaccaaata
ttcaaattattggtattctcaagagcaaagagacaaagaacagattagaaaacctattta
atgaaagaatagatgaataattcccaactctagcaagtgatttagacattcagatacaaa
atgttcaataattctgagaaaaatacaatgcaaaaagttcctcaccatggcatataatca
gactttctatagtataaggtaaaacgcaaatcctaaaaatagcaagaggaaagtgtttag
tcacctataaaggaaaccccatcagactaacagcagatttctttttcttttttctttctt
ttttttttgagatggagtctcgctgtgctgccaggctggggtgcagtggcatgatctcgg
ttcactgcaacctctgcctcctgggttcaggtgattctcctcccccagcctgccaagtag
ctgggatgacaggcacacgccaccacacacagctaatttttttttttttttttgtatttt
tagtagagacgggatttcaccaagttggccaggatggtctcaatctcttgacatcatgat
ccacccacctcagcctcccaaagtgctgggattacaggtgtgagccactgtgcccagctc
taacagcagatttcttagcagaaatcttacaggccagaagagaataggatagtataatca
aagtcctgaaggaaaagaactgccaagccaagagtaataaacaaaacataagtattcttc
ataattgaaaaaagaaattatctttccaagacaagcaaatgctgaaaggcttcattacca
ctagacagggcctacaggaaatgctcaagaaagtcctaaacctggaattgaaacgacatt
ttcaacatttccacattatcaccatgaaaacatacacaagtataaaactcactggtaaag
caatcacacaaaagaggaagagaaaggtctcaaatggtcctactacagaaatccaccaaa
ccataatgacaagcaataagagaaaaagacagtaataaaggacatataaaacaacccgaa
aacaacaatgtgataggaacaaagctgttgggaacaggcctccaaaaatctggccgtaaa
ctggccccaaaactggccataaacaaaatctctgcagcactgtgacatgctcatgatggc
catgatgcccacgctggaaggttgtgggtttaccggaatgagggcaaggaacacctggcc
cacccagggcggaaaactgcttaaagtcgttcttaaaccacaaacaatagcatgagtgat
ctgtgccttaaggacatgctcctgctgcagataactagccaaacccatccctttattttg
gcccatccgtttgtttcccataaggaatacttttagttaatctataatctatagaaacaa
tgcttatcactggcttgagttaataaatatgggggtaaatctctgttcaaggctgtcagc
tctgaaggctgtgagatccctgatttcccacttcacacctctatatttctgtgtgtgtgt
ctttgattcctctagtgccactgggttagggtcttcccaactgagctagtctcggcacaa
agcctcacatattaataaaaatctggaatgtaaacagattaaattctccacttataagat
ttagaatggctgaatgggtagaaaacatgatctaactacattctgcttacagaaaaactc
accggtaataccacctcaccacaatccatagagacagaaggtaaaagaatggcaagaggt
tatctatggaaaccaaaagtgagcaggagtagctatacttatagcagataaaataaactg
taagtcaagaacaacttttttaaaagataaggaaggccatcacgtaatcataaagagatc
cttccaagaagagaatagaacaattctaaatatatatgcactaaacactggagaacctag
actcataaaacaaatattactacatctaacaagaaagatagactccaatacaataatagt
aggggacttcaacatcccaacctcagcatgagacagatcatctacatagaaaatcaagaa
agaaacattggatttaaacagaattttacaccaaataaagctaacagatatttatagagc
attctatctaacactacagaatgtacactcctttcatgaacacatggaacgttttcaggg
agagagcctatgttaagccacaaaacaagtctgaacaaattttcaaaaattgaaatcatt
aaatatcttctctggccacaatggaataaaactagaaatatacaccaagagaaatgttgg
caacaagaccaatacatggaaattaaacaacatgctcctgaataaccattgagtcaacag
agaaattaagatgtaaattaaaaagtttcttgaaacaaatgaaaatggaaacacaacata
ccaaaacctgtgggatacagctaaacagggctaaaagggaggtttataggaataaatacc
tacctaagaaaagtagaaacattacaaattaacaatataacaatgaacctcaaggaactg
gaaaagcaagaaaaaaacacatcaaaaattagcagaaaagaaataataaagatcatagta
gaactaaataaagacttttaaaaaccatgtaaatgatcaacaaagtgaaaagtttgttct
tcaaaaacataaacaaaattgataaaccactagctaaacaaacctagaaaaaaagagaga
aaattTGTTAAGAATaaaagttcctcttcaaagttttcctttttggtttagaatgataag
tgttaagaagatagttcctcttaaaagcttcctttaagtttcccttgctcttcatactaa
caaatcttctattttactaatgattctttattgtgcccccaaggagttgttacatacagt
aaagaaataaacacattctatgttcttgtacttgaaccaaggcctaactcctttgtcccc
tagtctgcctggatctgcctggacatgcccagacatgtcccagctcgcagattatgctct
ttccttatttggaaatattattgtcttcctggtttcccataagtgaccccctcctttcct
ttgttccccattgcacctttaccttatttgggaaagtttaagtttttagccaactgggat
cagtttagattgtgtggtccagttccagccaatggagacaggacacaatagtagaaacaa
cttgcgttaggaataaaaacccctgttttcctttgttctgggtgctctcatggcaatcag
gcttatgggtagcacccttctgcagaagtaaaaattgccttgctgagaaatcctttgttc
aagtgtttgttttctttgtgactccgagCTTTATTTCTAACAATTTTCTGGGGGCTCATC
CACTATTCCcattcttctttgggaaggggtctttggtcaccccatctaggggaggtgcac
cccactgccccactgcagtggccccagggacgggagactgagactacccattgtgacgaa
taaatccaggctctcagcaatgtggaaggagaaggcctgcaagtaccgcaatgaccaggt
aactgtgcacagactgaggtaaaaaaagtcacaagggcaacagtatttccttggtggtcg
ggatattctggaggttaaagggtgtgaaaggtaacaagcactactgctgtgcagagtgag
tgagtccaatctgtggttctgtggtcacctcatacggcttatggtggccctcttgtaggg
atcctgacattggggtttatacagtcccgctgatgctaaggggagcctaatttcctctgg
gaaagcagccagagtggacgaagcagaaggagaagattgcaaggaacctccaggataggg
gttaaacctccagggaaggataggtgaaaaatctctagttcaagggactgagcctaacca
gtattcaacatgggaaataccctgagtaagacagaaggtaaaaaggaaaaggcagacagt
gaaatcacctctgatagtcctttaggactcatgttaaaatattggaagtatacgagagga
ctaaacataagaaaaagcaacagatgataaagtattattgtttcatttggaccaaggaac
ctattctaaagccttcagttttctggccaaaattcgggtcaaatgaggattggactgcca
gcttttaatacaatatgtaaatgataaaagtcctgtttcccaggaggaaatacattatgc
tctgtgttggtggcaaaggcccatcctcctttgtcatctaaaaactaaaggagagaagcc
agaaactacttctcatgaaattaataccccttacgccaagaaccccaccaacacatggga
ccccttagaccaccttcccctaccaaaccttcttccccccaaccagtagaccaacatccc
ccacctcccactccagtagatataacagtcccagacctttcccctactcagattttcttt
ccctccttataaccctgattcttggggtcatccccagcttgaatgccctccctcaggaag
acttcaacgtgagttagaacaatgtaaaaatgatatccaaaacttccattttctcccttc
ttctaggggttcagctacaaaccacttcccattgagggaagtgtctctaggaggaggggg
cattgcctttgtaaatgctcccctgaccagttcagaagtctggagcttgaagagggaact
caagccactcttagatgatctctatgtagtgacagatcaaattcatcaatttttaggact
ccagttgtatactgggctgagttaatgtccatcataggcattcttttttcaggggaagaa
aggagcatgacgcatagggctgctatgaccatttgggagtgtgagcatcctcctggtcaa
aacgtccctgcagccaaacagaaatttcctactcaagattcccagtgggataataacaac
atagctcataggaggaatatgagagacctgcaagaaataataataaaaggaattagagaa
tcgttaccctgcacccagaatatgaccaaagcttttaatatacagcaaggaaaagatgag
gggcttatggaattttttaacaggcttaaggaacaaatgaggaaatatgctggtttagat
ggaggagacccacttggacaaggaatgttaaagcttcacttcgtcacaaatagctggcca
gatgttaccaagaaattacaaaagacagaaaattggaaggactgtcccataaaggaactc
ttaagggaggcccaaaaggtgtatgtacgaagagatgaagaaaagtaaaaggacaaggca
aagattatgctgttcttacagcagggaactccccaatagacagctcaaagaaatgtcact
ggtaaatcttttaggtacccgactgtcagactctataatggaggtaaaggaatcaaacca
gggaacaagggaataaaaagaggaatagggcagaataaatgcttcaagtgtgggaaggaa
ggtcactttaaagagaatgccctgaatggaaaaaagaaaaagaaatcacccacttatgat
ctttgaagaggaatggggggccaggggctctactctttttaccttgagtcccaccaagag
cccttgataaatttagaggtgggacccaaacctttttaactgactcaggagctgctgatt
cctcagtttgttatcttccccctggtgtaacttggtcacaagaagaactttttattttgg
gagcaaaaggggaggggtttaaagcaaaagtcttagaagaaacaaaaattaaatatcaga
atcactcagtaactattaaacttctgttaatcctggaggcaggaacaaacctattaggaa
gagatttaatgctaaaattaaacctaggcctttaagttaatcaaggaaatctcctccctt
ccttaaatttgcttgctactctaaatgagggatacatccattcagatgtatggtcaaagg
aaggaaaccgaggaaaattacgaatttccccaatccaagttaaattgaaaaagctggggg
aagtggtaaaaagaaaacaatatccaattcccttagaagctaagatcaatttaaagccca
taatagaaagccttctccatcgtggactcattgaaccctgtatgtctccttataacactc
ccacactacctgtgaaaaagccagatgggtcatatcggctagtgcaagatcttcgatcta
ttaaccaaatagttcgaacaactcaccctgttgttcctaatccttatactattattagta
acattccatacaaccatgagtggttcacagtaatagatcgaaaggatgccttctgggctt
gcccactagcaaagatagtctttgaatgggaggaccctcactctggttgaaaataacagt
atcgatggacagttttgccccagggatttacagaatctccaaatttgtttggtcaaatac
tagaacagatcatagaaaagttttacaaaccaccatatatatgcctgctccaatgcatgg
ataatatccttatttcaggggaggatagacaaaaagtagaaggattttcaataggttttt
taaaaataatttacaactggaggggttacaagtgtcaaaaaagcaaacttcagtttgtag
aacctgaagtcaagtatttagggcacttaatcagtaagggcaaatagagaattggatttg
aatggattgaaggcatcatatccttacctctgcctgagacaaagaaggaacttagaaaat
ttttagggttagtagggtattgtcgcttatggatagactcttatgctttagtaaccaaac
ctctatataaaaaaacttacacaggatgaattggacccccttatatggtttttaccagaa
atacagcaggtaaaaaaattaagagttactagtgacagcccatgttctagccttaccctc
tttagaattgccctttcatctttttgttaatgtaggtaatgagtagccttaggggtactt
actcaaacacatggaggccattggcaacccacagccttcttgtcaaaaattcttgaccca
gtagcccatggatggcccgagtgtgtccaatcagtggcagcaacagccttgctcacagag
gacagcagacaattaacctttggggaaatcttatcattagtgctcctcaccaagtgagaa
caattctcaatcagaaggcgggaaggtggcttactgattcaagaattttaaagtatgaag
ccatcttgttagaaagagatgatctaaccttaaccactgatgactcaattaatccagctg
ttttcttaacaggaaaccccaacccacagacccctgatctttgcccagagcacagatgtt
tagatttaattagttatcaaacagaagttagacctgttttaaatgaaacaccctttcaga
ctgggaaacacctgtttatagatggttcctcctgagtaatcaaaggaaaaatgcataacg
ggtattcaatgatagatggagataccctcacagaaatagagtctgaaaggttaccaaatg
agtggtctgcacaaacatatgagttgttcacattaaatcaggccttaaaatttctgcaaa
tcaagaaggaaaaatctatacagactccaggtatgcctttggagtagtccatacttttgg
aaaaatttggactgagtggggcctcattaacagcaaaggtcaaattttagaccatgggga
cctaataatacaagtactagaaaatttacaattgccaaaagaaatagctgttgtacatgt
cccacgacatcaaacgaatccttcatttgaaggcgagggaaataatcccactgaccaaat
agctaagcaagctgcctcttctccagcagaacccattttttgactaaccccttgtcttcc
atcttcagctgcactccctatcttctctcaagcagatcaggaaaaactaaaaaaaatagg
agctgaggaaaactcagaaggaaagtgggtattaccagatggaagagaaatgttatccaa
acctcttatgagggaaatattgtcacagcttcatcaaggatctcactggggtcctcaaac
catgtgtgatgcagtccttagggtttatgggtgcataggaatatacaccctcgccaagca
aatggtggaaagttgtatagtgtgcagaaaatctaataagcagaccctaaaaaaacaacc
tcctggaggaagaaatcctaggttaaggctatttcaaagtgtccaagttgactctactga
aatgcccccaataggccgccttaagtatttaccagtaatagtagatcatcttacccactg
ggtagaagccatcccttttccaagtgcaacagccagtaacgtggtcaaaactctgttaga
acatatcatacccaggtttggaataatagagaacattgattcagataatgggacctaatt
taccatgcacattattaaaggcctaatccaagtattagagataaaatgggaatatcatac
ttcctggtctccaccttcatcagggagagtagaaagaatgaatcaaactttaaagagtca
tctaaccaaattaatcttagaaacttggctaccatggacaaaatctcttcccattgcttt
actaacaatccaaactttccctcggagggatcttggcctgtctccttatgaaatgctttg
tgggttaccttatctaaacactactactgaccttcctatgatcgaaacaaaagatcagtt
ccttagaaattatgtatttggtctgtcttccactctttcttccctcaggactcaaggtct
cctagcacagactccactccttgaattcctggcccaccaacatcaacccagagatcacgt
ccttatcaaaggctgaaaagagggaaagcttgagcctacctgggaaggaccctatctggt
gctcacaacaactgaaacagcagttcagaccactgaaaaagggtggactcattatactca
agtcaagaaggcatcaccttctccggagacatggaccgttattccgtcaactcccaccag
agtaacgataaaaagaaaaacttaatatatctatcttttttcttcttttctttcccttaa
ctgcccccatctcatcattaatgtaactagatcaagtttgcccaaaattattacctttga
tgcttgtctagtcatgccttgtggaaatttacaggaccaaagagcttactgcctcattta
aatatcttcgtccgtcttggacttcctcagattggaaagatatagcaaattcttgtaaag
atcatgataactccaaaaagtagttgtattaactggtgggaatgggactcttgtcccctt
aaaacagagtccatatgctatacttggtctaatgtcctacggaacaccaaaggtccaggc
tggactgctcccaccagtctttgccagtccttaaagccatatatccatcttacaaaaggg
attgcctcttctaattgtccatataaccaatgtaatcctatttggcttactattactatt
gcaacatcccaaaactcttccccttcattaagtcgtatttatggcataggggccaacatc
tcgggaaagttgccccttccacctctctatcacatcttcctcaaaccatcaccccaccta
tactcagtgacaaagccaaagtagctgtagtagaagtaaaagacctgaggcaaactctag
ccattgaaacagggtctcaggatgcaaatgcctgggtggaatggattaaatattccatcc
acagtcaaaataagagagattgttatgcttgggcacacagcagatcagaggcccaaatta
tcccctttccactgagatggtcttgtaatagaccagatacggaccgcatggtagctctgc
tccaagaccccacagcctggggtaataaatcatgtcaaacactttctctgctattccctg
tggtccagcacgtaggtcagcccccgaaggccattcagcctccatcttctgggaccaaat
ttgcttcgtgtctctcacaacagggagaaaatttggctttccttggaaacctcatgggat
gcagggaggtcaagcacttccaagagctaaccgatcagtctgcccttatccatccccaag
cagatgtatggtggtattgtggtggacctttgtgggacactctgccaaataactggagtg
gtacttgtgctctgattcaattggctatctctttcaccctggcatttcattcgccaaaag
aattaacaaccaggcatcgtagtacaagaagtgttcttgtgagtcttttgatcccagcgt
ttatatagatgctattggagtaccagatgaatttaaagcttgaaaccaaatagctgcggg
atttaagtcattattcaggtgggtgactatcaataaaaatgtagactggatagccatgtg
cagtggctcacgtctgtaatcccagcactttgggaggccaaggcgggtggatcacgaggt
caggagtttgagaccagcctgaccaacatagtgaaaccctttctctaataaaaatacaaa
aattagccgggcgtggtggcatgcaactgtaatcccagctactcaggagagtcacttgaa
cctgggaggcggaggttgcagtgagccgagatcgcaccactgcactccagcctgggtgac
agactgagactccatctcaaaaaaaaaaatgtagattggataaattatatttactacaat
cagcaataattcattaattgcacaagggatgctatgagggaatagctgagcaactaggac
ccaccagacagatgacttgggaaaatagaatagcactagacatgatactagcagaaaaag
gcagggtttgtgttatgattggaactcaatgttgtacttttatccctgataatactgccc
ctgattgaactataacaaaagcatgacaaggtcttactgctttatcaaatgaactagcta
aaaactctggaataaatgatcctttcactagcttaatggaaaggtggtttggtaagtgga
aaggactcatgtcctcagttctcacctcactggctctcataatcagtgtacttatccttg
tagaatgttgtattataccttgcattcgtggattagtgcaaaggcttatagaaaaggctc
ttaccaaaacccctttcaattctcctccccttactcggataagttgtcccttctaactga
ttaagaagagtaacaaactaaagatatgttaaggagatttgaagaggaagaactgtaaaa
tcaagagggggaAGCtgtaaagaataaaagttcctctccaaagttttcctttttggttta
acataagtgttaagaagatagttcctcttaaaagctttctttaagtttccctcactcttc
atactaacaaatcttctaatttactaatgactctttattgtgctccaagtagttgttaca
tacagtaaataaataaacacattctatgttcttgtacttgaaccaaggcctaactcgtag
tctgcctggatctgaccagacatgcccaaacatgtcccagcttgcagcctatgccctttc
cttatttagaaatattattgtcttcctggtttcccataagcgaccccctcctttcctttg
ttctccattgtacctttaccttttttaggaaagttaaagtttttagtcaaccgggatcag
tttagactgcgcagtccagctccagccaatgcagacaggaaacaatagtagaaacaactt
gcgttaggaataaaaacccctgctttcccttgttctgggtgctctcatggcaatcaggct
tacaggtagcacccttccacagaagtaaaaactgccttgctgagaaatcctttgttcaag
tgttcgttttctttgcgacttcaagCTTAATTTCTAACAGACTCaaaatcagaaacaaga
gaaacattacaactgatattgcaaaaatacaaaagactgtcagagactattatgaacaat
tctgtactgacaaactggaaaacctggaggaaatggataaattcctggaaacaaacaacc
taccaagattaaactaggaagaatagaaaacctgaaGCCCTAACATCCATGAACCATtct
cacagtggttccagtgggcccctgaccactctgtgattattttctcagtgctggtttgca
taattgaaacagacctactcagcaacaggcaaaatccacagatCAGttcctttttttaac
ttttattttcagttcaggggtacaagtgcaggctgttttacaggtaaacttgtgttgtgg
gtgtttggtacacagattatttaatcacccaggttttaagcctagtacccgttacttatt
tttcctgatcctcttctttctcccaccctccaccttctgaaaggctccagtgtgtgctat
tcccctctatgtctctatgcattctcatcatttagctcccacttataagtgagaacatgc
agtatttggttttctgtttctgcattagtttgctaaggataacggcttccagctccatcc
atgtccctacaaaggacatgatcacattcctttttctggctgcatagtattccatggtat
acatgtatcacattttctttatccagtctataattgatgagcatttaagttgattccatg
tctttgctattgtgaatagtgctgcaatgaacatatgtgtgcctatgtttttataataga
atgatttatattcctttgggtataatggtatttctgtctttaggtcttcgagaaatcacc
acactgtcttccacaatggctgacctaatttgcactcccaccaacagtgtataagtattc
ctttttctccacaactttgccagcatctgttattttttgactttttaataatagtcattc
tgactggtgtgaaatggcatctcactgtggttttgatttgcatttctctaattatcagtg
atgttgagcattttttcatgtttgttggctgcatgtatgtcttcttttgagaagtatctg
ttcttatgctttgcccactttttaatggggttgttttgttttttcttgtaaatttgttta
agttccttatagatattagacttttgttggatgcatagtttgcaaaaagttttctcccac
tctgtaggttgtttactctgttgatagtttcttttgctgttcagagctctttagttgaat
tagatcccatttgacaatttttgctttcgttgcacttgcttttggcgtctttgtcatgaa
atcgttgcccatgcctatgtcctgaatggtattgcctaggttgtgttagggtttttacag
ttttggatcttacatttaagtctttaattcattttgaggtgattttggtatatggtgtaa
gaaaggggttcagttttaatcttctgcatatggctagccagttatcccagcactatttat
gaatagggaaccctttccccattgcttgtttttgtcaggtttgtcaaagatcatagttgt
aggtgtgtggtcttatttttgggttctctattctgttccattgctctatatgtctgtttt
tgtaccagtaccatgctgttttggttactgtagccttgaagtatagttgaaatcaggtag
cataggctggacatggtggctctcacctgtaatcccagcactttgggaggtagaggcagg
tggatcatgaggtcaggagtttgagaccagtctggtcaacaaggtgaaacccatctctac
taaagatacaaaaaattagctgggcgtggtggcacgtgcctgtaatcccagctactcagg
aggctgagaaaaggagaatcacttgaacccaggaggcggaggttgcagtgagctgagatc
acaccattgcatcccagcctggacaacagggtagagactccgtctcaaaaaaaaaaaatc
aggtagtgtaatacctccagctttgttccttttgtttaggattgccttggctattcaggc
tcttttttggcttcaggtgaattttaaaatagttttttctagttctgtgaagaatgtcag
tggtagtggccgggcgcggtggctcacacctgtaatcccagcgctttgggaggccgaggc
aggcagatcacgaggtcaggagatcgagaccatcctggctaacaggatgaaaccctgtct
ctactaaaagtacaaaaaattagctgggcgtggtggctggcacctgtagtcccagctact
tgggaggctgaggcaggagaatgccgtgaacccaggaggcagagcttgcagtgagccgag
atcgcgccactgccctccagcctgggcgacagagcaagactctatctcaaaaaaaaaaaa
aaaagaatgtcagtggcagtttgacaggaatagcattgaatctatacattgctttgggca
gtatggcctttttcacaatatagattcttcctatccatgggcataggaagtttttccatt
tgtttgcatcatctctgatttctttgaacagtggtttatagttcttcttatagagacctt
ttacctcccaagttagctgtgttcctaggtattgtattctttttgtggcatttgtgaatg
ggagttctttcctgatttggctctcagtttgcctgttgttggtgtgtagaaatgctagta
attttctcacattgattttgtatcctgagactttgctgaagttgtttatcagctttaaaa
gcttttgggctgagactgggtttttctagttatagaatcatgtaatctgcaaacaggaat
agtttgacttcctatcttcctatttgaataccttcatttatttctcttgcctgattgtcc
tgaccagaacttccaatactatgttgaataccagtagtgagagaaggcatccttgtcttg
tgtcagttttcaagggaaatgcttccagcctttgcccatcagtatgatgctcgctgtggg
tttgtcataattggcttttattattttgaagtgtgttccttcactatctaggttattgag
agttttttaaaacatgaatagatgttgcattttatcaaaagccctttctgcatctactga
gataatcatgtggttttggtctttagttctgtttgtataacgaggcacatttttaaattt
acacttgttgaacaaaccttgcatactgggggtgaagtctacttgattgtagtggataag
ctttttgatgtgctgctggattcggcttgccggcattttgtcaaagatttttgcatcgat
gttcatcaagaatattggcttgaggttttcttttttgttgttgtggtatctctgccacat
tttggtatcaggatgttgctggcctaatagaatgagttagggagaagtctctcctcctca
tttttttttttttttggaatagtttcagtagcaatggtaccagctcttctttgtacatct
aatagaatttgcctgtcaatcatctggttctgggttttttttggttggtaggctgtttat
tactgccttaatttcagaactcattattagtctgttcagtgattcaatttcttcctggtt
cagtcatggagggggcaggtgtatgtatccaggaattgatccttgtcttctagattttct
agtttatttgcatagaggtgttcataatattttctggtggttgcttgaatttctgtgggg
tcaatggtaatgtccctcttattgtttctaattgtgtttactggaatcttctctcttttc
ttctttactagcctagctaggggtctattgattttattaatttaaaaaaaacctaggcga
ggagcggtggcctcacgcctataatcccagcaatttgggaggctgaagcaggcagatcac
ctgaggtcaggagttcaagaccagcctgaccaacatggagaaacctcatctctattaaaa
atacaaaaaaattaaccgggcatggtgacacatgcctataatccaagctactcgagaggc
tgaggcaggagaatcacttgagcctgggaagcagaggttgcagtgagctgagctcgcacc
actgcactcctgcctgggtaacaagagtgaaactccatctcaaaaaaaacaaaaacaaaa
acaaaaacaaacaaacaaacaaaaacaaaaccaaaacaaaacagaacaaaaactcctgaa
ttcgtagatcttttgagtggtttttcatgtctctgtctccttcaggagacaatacctttg
ttaattttttattattacgtcttgtcttctgctagctttgggatatgtttgctctttgtt
ctcaagttcttttggttgtgattttaggttgttaacttgaaatctttctaactttttgat
gtgggcatttaatgctataaatttctctcttaacactgccttcactgtttcccagagatt
ctggtacgttgtatctttgttcttattatcttcaaagaacttcttgatttgtgccttaat
ttcattatttacccaaaagtcattcaagaacaggttattcaatttctatgtaatcgtatg
gtttgagtgaatttcttagtctttattttgaatttgattgcactgtggtccaagtgttat
gatttcagttcttttgcatttgctgaggagtgttttacttccaattgtgtgatcgatttt
agagtaagtgccatgtgacaatgtgaaaaatgtatattctgttgctttggggtgaagact
tctgtagatatttatcaggtccatttgatccagggctgagttcaggtcctgaatatcttt
gttaattttctgtcttgatgatctgtctaatattgtcagtggagtattaaaatctcttac
tactattgtgtgagattctaagtctctttgaaggtctctaggaacctactttatgaatct
gggtattcctgtacaggatgcatatatatttcagatagttagatctccttgttgaattga
accctttaccattatgtaatgcccttctttgtctttttctatcttttttggtttaacaac
tgttttgtcagaaacaagggttgcaaccctggctttttttctgctttccatttgcttggt
aaattttcttccatctttttattttgagcctatgtacgtcattgcgtgtgaaatgggtat
atggaagacagcatactgataagtcttggttctttatccagcttgccactctatgtcttt
taaatggggcatttagccaatttacatttaaggttagtattgatatgtatggatttgatc
ctgtcatcatgatgttaactagttactttgcagacttgcttatgtggttgttttattgtg
tcactagtctgtgtacttcattgtgtttttgtagtgactggtaactgtctttccatgttt
agtgcttccttcaggagttcttgtaatgcaggtctggtagtcatgaattcccttggcatt
tgtttgcctgaaaagaatctgatttctcctttgcttatgaagcttagtttggttggatat
gaaattctgggttggaaactcttttctttaagaatgttgaatattggccctcaatctctt
ctggcttataggatttccactgagagatccactgttagtctgatgggcttccctttgtag
gtgatctggcctttctctctggatacccttcatattttttctttcattttaaccttggag
catctgatgattatttatcttggggatgatcttctcatggagtaacttactggggtcctc
tgcatttctgaatttgagtgttggcctgtctagctaggttggggaagttctcatggatca
tatcctgaaatgttttccaaattggttccattctccccatctctttcaggtacaccaatc
attcatatattcagtttctttacataatcccatgtttttcagatgttttgttcattcctt
ttcattcttttttctctagtctcgtcttcttgtcttatttcagaaagccagtcttcacgc
actgagattcttttctccacttgctctattctgctattaatacttgtgagtgcactatga
aattcttatagtgtgtttttcagctctgtcaggttggttatcaaattcttttgctgattt
cttctcatctttgtgggcttatctaccctcaatgtttgaggttgctgacctttgagtgga
tttttttttctcttcttttgttttctcttttaacagtctggccacttttctgcagggctg
ctacagtttgctgggggcctgctccagtccctagttgcctcagattttccagtacttgaa
ggtatcaccagtgaaggctatgtaacaggaaagatggcagtctgccccttcttctgggag
gtctgttccaggaaaagtacagacctgttgctagcctgaacacacctgtaggaggtgctg
gagaccctggttgggagatcttgcccagtcaagaggaacaggatcaggatctagaggttt
acaaaaggaggaatgctcctacaggagacacagaaatgaaccattcaggtggaagctaag
acagccacctgggcccttcagctcctcatgattctgaatcaacaaaggaaggagttactg
cactgtctggggtgattggtcttggtcatcagggggaattggtcagctactacacaatgg
cggtaaataggactatgtctggaacacaggaggtcttttagagcatctcttagtaatact
ctgccctataactaaagtcaataaaaactacaacaacccaggtcaggtaggactactaat
gacccatacccttcaggaatgaaggtttaagtcattcaagcaggaaaagaaacctgatca
gctgagggacttgctgaaagcaatgggaatatgggatggttagtgaaaaacaacaaaaaa
gtatttataaatactagttgtggccagcacagtggctcatgcctgtaatcccagtacttt
gggaggctgaggcaggtggattgcttaagtctaggaatgtgagaccaacctgagcaaaat
gctgaaactgcatctctactgaaaataaatacaaaaaattagttagacttggtggtgtgc
ttgtagtcccagctacttaggaggttgaggtaggaggatcacttgtgcccaagaggtaga
gtttgcagtgagccaaggtaatgccactgcactccagcctgggcaacagaacaagaccct
gtctcaaataaataaataaataaataaataaataaataaataaataaccagctgtaacca
tgtgagaacttacagaaataaagacagtaaacgttatcagcattacttctttatgttttt
ataatgatatttatgtctgtgtgtatgtatccttacatgtattgagcaaatacctttctt
ttcatctttcctgatcatctgtaataaaacataagatgtgctaacaataattccctttta
ttaataaaagttaacttttattacgcatggtatttaggttacagtatatcaaagagaatc
tttttctgtggaaagggttagtgtgtttctagttggatgcaagttaattgtatcatcttt
ggcaaaagtaagactttatagctgtttttatttggagacgaagtaaggtttaaggaaaat
gttaatgggtgccaagttcacaagCATGGACtgggatggtgggtcttatgtgtcaatttt
accaaaccatagcacctagttatttaatcaaacactaaatttatatgttgatatgatggt
gttttgcagttgtgattaaaatctgatatcagttgatttcatgaaaaggaaattacccta
aaaaatgtgggtgggactttttgaatcacttgaaggcctttgggcgaaatgtgagtcttc
ccagagaagaaaaaattctgcctcaagatgacagtagcaactacactttaggtttccaat
ctgccagcctggtctacaaattttagattgaaggctgcaacattatgactttccagcctt
ccagcctgcTGaggtgtaatttgtgacatcaataacgtaaaatgaggggtgggaaaagat
gtaaagaagcagagtttcatattgatttcagttcaagattgttataactgtattgttata
tataataccacagtaatcacaaaaaaatacataaaatatacacaaaagaaaatgagaagg
cagttaaaacatatcactagaaaaaaatcgactaaatgaaaaatgactaaaaacaaaaga
aggtttgaatgaaggagatgagggacaaaacagctataagacatgcataaaaccaacatc
acaattacagaagtaaatccttccttatcagtaattactttaaatgtaaacgtaaatgga
ttaaactccccaatcagaattcagagattatcacaatggatagaataaaaagaatctggc
tgggcacagtggctcacacttgtaatcccagcactttgggaggctgtggcgggtggatca
cgaggtcaggagtttgagaccagcctggccaacatgatgaaacccctgtctctactaaaa
atagaaaaaaattagccgggcatagtggcaggtgcctgtaatcccagttacaagggaggc
taaggcaggagaattgctggaactggggaggcagaggtttcagtgagctgagatcatacc
actgcactccagcttgggaaacagagtgagactccgtctcaaaaaaaaaagattctcact
ttggatctaacgacactcggaagttgaaattggaaggatagagaaggatattcatgaaaa
tagtaactaagaATTTTTAATGATCTCTCATAGGGTTCTATGTGTTGGCTGGGTTCAGAT
GATGGCCTGAGAGTGTTACATGGTCCAGGGATTGAAATGGAAGGAACCAGATGCAGGCAG
GATGGTTAACAGCAGTGcccagaactgacacaagcatacttctgccatattttattgggt
agcgcaaatatcagatctgcttatgtttaaagagtggagagaccttacctcttgatgagg
gagtggtgggtcaaactaaagaaaagcaagtgtgatggaagatatttagatatttttgca
gctatctttggaaaatacaTGCAATCCAAAACATCCTGTCTGCCAGAAAGGAAGAACACC
ATCACGCCTTACCCCTCCAGTCTAAGCCTGTGATTCTATAGTATCCTGGGGAAGGATCAT
GTCTTAGGAAGCAGGTGGGGAGTCGAAGCTCTAAATAAAGCCCCATCTACAGCCACAATT
TCACTTTATTTTGATGAAATTTTGTGTCATTTTCGATAAAATGGGGGCTCACAAATCTCT
CTTCAGGGATCTCTCCAGTGGCGGGGATGGTACACTTCCCTCTCCACAGTTCTACTTTAT
AGATAAGTGGAACTAGATCTCAGTTTCAATTATTTAAAACACCAGAGACTTGGATGCATG
CATGTCACAAAAAGGTGAAAGAATGCTCTGTCACTTTCCCTTCTCTCACTCACTGCACCC
TGAACAAGAACCTGCTCTACCTTGTCCTTTCGAATGGGGAGGAGGATCGCACTCCTGCCT
AACCTTCACGCTTCCAGAGATAAACCCGCTGCCCAAACAGCATGGTTCATTATAAAGACC
AAACCCTACACCAAGAGCTCTCCCCTTATCCACCATGGCAGAAACTGAATCCCATGGAAA
GGCCTAGAACATTCTGGCTCAAAAGGACCAGTGTCATGTCCCTTCCACCAAAATGAAGCC
AACATATTCATTACAATATGGGGTATTGATAAGGATATCAAAATGATTACCACCAAAATT
TGACAAATATGTTCTTTTTATTACATCAACTTTTTTGTCCTCCAAATACAAAGAAAATAA
GCCAGCACAGCAGGAGAAGTTGTTCCCCTGGGAAAGCATCCTCTTTCCAGTTGAAAGGCT
GGTACCGGAATCACTAGAATGGAGCAAGGCTTTCTGGTATGACACAGCACCAGgtcttgg
ggcagccagagttagggagggctcaccttctgggtgacaccaacctttggctctccgttt
ttttattctcattgcaagaacaaaatttcagagtatcaagagccaaagagatttactcta
ttttattctttagaaaatgcaatctcaaggataatcagaCtgttatgggctaaattgtat
ccccccaaaattggcatgttgatgtcctaacccccagtacctgagaaagtgactgcatat
ggagaggtctttaaggaggtcattaaggtaaaatgaggtcatatgagtgtgccctaattc
aatgtgactagtgtctttataaaaagagaagattagacacagacagatacggaggaatga
ccatgtgaagacatagagagaacatatctacaagccaaggaaagaagccttagaagaaat
cagcactgccaacaccatgatcttgaacttccagcctccagaactgtgagacaatgaatt
tctgttgtttaagtcacccagcgtgtggtactttgttatggcagctctagcaaattaaaa
caAACATATTATACTGCCCAATGGAGAGTTTTACCTGACTTCTCTCTGGTTCCAATTCAA
TCAAGGTCTATATGCTCTGGGACCTCTCCAGCTCCTCATGAAAAATGACAAAGAATGCCA
TGTCCAGCTCCTGGGGTCCCTGATGGCAGTAAGAGGCAGCTCCTAATGGGGGAAGCTTTG
GGGTGACCAAGGCCTCATAGACTTCATCACTGTTGGGCCACTTGGCTTCAGTCCCCTGAC
CACAATGGATCCATGGGCCTGGATTCACCTCTGACATTCGTGTCTTTTTTTTCCACAAGT
GGTCTCTGGTAGAGATGGAGGGAAAGGACACAGGGATTCAAAATCCTGACTATCCTAGTG
TCCTCCCCTCACTTCCACTCAGAGACAACACGGCCATTTCTCTAAACTCCTGAGGACGTG
GCCAACATAAGTAATGGAGCACGGGGAGGTGCCTTGAACAGAGCTCCATGGAAGGTGGCT
GGTGCCCTCTAGACCCTTTGTCTATACGTGCTGGGCTTCTTTAGCATGAAATGTCCCAGA
GACAGCCACATTCTGTGCTTGGATCCTCAAACCAAAGTGTGTGAGGGTCTTAGCCCTGGC
CAAATGAGCACTGAATTCAAGAGAGACCAGGAAACCTTCTGAATATTGGGACACTTTATT
CCTGAATCCTGAATCCTGGAAGTTGGCTTCTGGCCAGGGAGGCAGGTGTCATTATATCTG
GGCTGCCTCTCTGAGGCCTCTTTTCCATCTGCCTTTCACATCTTTCTACCCCTGTTAATC
CCAGAACAGATAGAAACATTCTGCCTTCTTAGATGCCTCTTGCTACAAATTTCAATGCCA
TTTGATTGAATTAATAAATGAAAGCAACTTTAATACACGATGAGGTTTAAAGAATGGTAT
TTGACATGGGTTTAGAATGAATAAATGGATCAAGTAATGAATTTTGAGAAAATTCATGTA
AAATTTATTTTTAACCATTTTATTAACTTGACTGTGGAATTAATAAATGATTCCAAATTA
ATACAAAAAAGTGCAATCACAAATGTATGAACGTGCAGAAGTGTGAATGAGGGGCAATGC
ACACAAGAAAAAAGGTGTGCACAGGAAGAAATTCTTCATTCCAGGTTTTTGCTGATCCCT
CTGGTCAAGATGGGCTAAAAGTCTAAAAATCTGCTTTCCTCACATGGTCAAATGATTCAG
CATAAAATACAACTGACTGAACACAATTATCAATGCTTTAAATATATTAGAAAAAATCAA
TAAGGAAAAATAATCCTACCATCACTAAGATTTTAAGTTATAATAAAATAAAGCCTAGAA
ACGTATCGTTTGTTCCCAATTCCAATGATTATAGGATTGCAGTGTCTGGCTTTCAAAAGA
CCATTTAAAACAACTCAGGGAAGTTTTCTTAACAAACTCTATAGCAGGACCACAGCTAAA
CCTATGAGTAGTAGTAGAAGTAAACAATGACACTGTCTTTAAAATTTCATTTTGAAAAAC
ATGTTTGAAAGTGGCTGACTGGCTCCTAATTTAACCACTACCATTTGAAGTCATATGTTA
GATTGGCAAAGTCATCGTAATTTTTATGCATTTTATTTTTGTAATGCAAGTGCTTCACTC
TGCTATCTGATAAAAGAAAATACCAAgccaggcatggtgatgcatgccttgtagtcccag
ctactcaagagcctgaggcaggaggttccttcagcccaggagttcaaggctgcagcaagc
tatgatggtgccactgcactccagcctgggcaacagagAATACAATTTTAATGTAAAATT
TTAGTGTTAGGAGTTCAACCTTGAACTGATTCTGTGAGATCCTATTTGAGAGAAGCTGTT
GTGTACAATGAAGTTTGGGGAATATCAACAAGAAGTAAATGCCTACCTTGTTTCTAGTTT
ACAAACTAAAAGGAAATTCCATAAACTTTTAATGCTAAGCTAAATCATTGTAGAATGAAT
GACAAAAAAATTATCCTACAAAACATAACCAGTTGCTAGATACATTTGAACATTAATTAG
AAAAAAGATGAATGAAAGACATGTTTTAGGAATAAAAACTACAAAAGAACTGTAAAAGCT
TATCACGCCCTTGGCTGGAGTTACGCAAAGTTACTActcacccgtaaattgggattagca
tggtggctacttcttaaagttgatacaaggattaaatgtgttttaatgcatcaaaagcat
ctagaaaagtgcctgagacatagtaagtgctaaaGTCTCTCTAAGTAAATAAAAAATATA
TAAAAGTGATGCTAAATTCAAGATTCTGATCCTCTGTACACACCCAATGTGTTTAAAATT
CTGTTCATCTTCCCTTCCACATTCACAGTGAAATGTTTCTGATTAATTTAACAGGCTGTG
TGAGGTGTTCATCATCTTTTACATTAAACTTGGTACATTGTACAACACTCTTATATTGTG
ATAATTTACCAAGCTAACACAGGCTCACCTTGTTTTTAATCCTTTTCACACACAGCATAG
AATTATATTGCTATATTTTTAAATTTCAGATGATTTGAAAAATATTTACACTATAGTAGC
CAAACAGTAATAATTATAAGCAACTTGGATAAAACATTTGAAATTAGAGAACTATATTTA
GAATAAATTTCTCACCTTACAGAAAAATTTCCCATTGAAAACCCCTTTATTTCGCATACA
AATAAGAATTCAGCATGTTTTTCTATACCCAGAGAGAACAGAGATAAACAGGGTCCTTTC
GTGTGGTTTGGGTATTTTATTAGATGCTGAGTTCAAGAAAGTCTCACCCCTGAAGAAGCT
GAAATTCCATTTTTCTTCGAAATGGGGTCTTTTCAAAGTTAGTAACAATGAAGCTGTCAT
TCACACGATGCATGGCTGAACAAAAAGACAGAGACAGCGGGTGCTGCATTTTGTTTTTGT
AATGTTGCCTTGTccacaagacactatttacacttaaatcaattaaaattatattaattt
taaaagtcagttttcccagtttctcatttgtactagccacatttcaaatactcagaattc
atgggtggccagtgactgacgtaatgaacagcacagatataggcattccatcactacaga
aggGAGCTGGACAGCAGTGTGCCAATGTTTTAAGGACAGAATCCTGAGTAGAATTATAGG
ATGATGACAATTCCGAGTTCCCATTCCAATTCATGGTCTCTTCTCTGATGAGTGGTGTAG
GGGGAAACCCATCTCTTTTGTGAGTAAAGGTTAATTTTTCCAACTACAGATAAATAATTA
ACATTACTTTTTTTAAAACCAGTTTTACACTGTTAAGTTACAACCAAAAGTGAAGGGCTT
GAATtacatttacattttaacacatggttttaaagggaagatccgtgtgaaaaagaaaca
aaactcagaaaaaaaacccagaagttttcataccaattcccatagcaataacaatccctt
ttctgtcgttagagttcaccctcattctgatttcatagtaatcctgttcatgtctttctt
taaagctttaccccatgcatatatttctaaaacaacacaggttatctcaaactttatata
aattttgaatttttcatacaaatggaatcatgctgtgtatattcttacaagacctcattt
tagatcaaatgtatgtttgctaagtttttataggtgtctgtagagtattcatgtttatta
tttgtaacatttcattgaataaatacatcatatattaaattaacccttctctcgtttatg
gtcatttcatttgttgtcagattttttaaaattacaagcaatgctgttacaagccttcta
gcactagtctgttggcacaatgggcacatatctgtcaaaattatacacctaggagtggag
ttactggtatatgtgtatgatatcccactcaaagagatgatgccacactgctagataaag
tggctgtggcaagcaatgtgtggtagatcttgatggtctgtattctcatcagtgtttgga
aaactcaataattttaatatagaaattctagtgcatttttcaaaatatctcattatgttt
tCCTCATTAaactttattgagatataaatcacatactactcacccatctaaagtatacaa
ttcaatggtttttcacatattcagagttttaaatctgcatatttaattttagaacatttt
catcatcccaagaTAATCCACGgctttataatatgtctctctatacaatgaagtaaatcc
ataaattttgagttttcacttcaggagtgttttttctatcattggcaactttcctagctt
gacaggcacctttccaagtacctttaacaattttatttttaatagagatttcattcagta
atcagatttggagagcactgacaaattttgccacattgagacttataattcatgaacatg
taatgtttacttattaaatactcttaaataaagtattgttggttttacttgtgcatcttt
tagtagatttattccaaagatcttgaaatatggtgctagtgttcacagtatctctttctt
tgttgaatttcagtgttggttgtggtatgtataaatataaataattttatatagttttaa
ttcaatgactttgcttaaagcttttattaattcatgtagttgatatattctgttgcctga
ttgcactagctaggaaatccagtgtgattttgagtgcaatggagagggcaggTCtgctgg
tatcttctctgtgcactcctgatccacgctccatgtactctccctgctccgtgtcctgga
cactgtgctgcatggcctgctggaccacaaaaggcagccttgctttctggcttttatttg
ggatcggctaaatgggagcatcatcacggagagagtgatgaggagcactggttggaggga
tttctccccatagctttcAGTATTGACATAGGGAGAAATGAGATGTGATTGGCCTGGATT
CATCAATATGGGATCTTCACCCAGTATCTTAGATTAAATGTGTTATTTTGAACACCTAAG
AGTGATGTTAATAGTCAGCCAGGTTAGCTAATTAAAACCCGAATTCAACTGTGGCCTAGC
Acagtgtttctcaaatttgactgcgctttccatcacgtgggagattttaaatagccccag
gtctagatcaacatgtaaaaccaatgaaatctaattcatcaaaagtaggatcctggaaac
agtattgttcctaaaactctccaggtttgactccaatcaacagccaagttaaaaactaGT
AGCTCAAAGcagtggttctcaatatttggtatgtatcaaaatcatctggGAATTGTAGCA
AAACTACACAGGCCCAGATATTATTCTAATTTAACAGGCTAGAGCCTTGAGTTTATTAAA
ACAAATCATCTCTCCAGATTTTGCTATATGCAACAGTTTGTGAAAACCACTAGCCTATAT
CAACAGAATCCCTATCACAGGCATACTGCAGAGGAAAGTGTCTGAACACAGCTCAGAGAG
ACGGAAAAGTGGGAATGTATCCATTATGTGCAACCTACTTAACATCTCCTAACCACATCT
CCCGGGAGGGCTGAGAGGATGCCCCCCTTACCAAGGtattaaggtgccacgtgacacata
caggtataaaaactgctaggtctgctgagcagtcaccaaccttgagtcctggatattcag
aaattcttatccagtagctacaccaaagccagctgatatgtcagagcccctcatataagc
agaaggctggtgcccttgagaaaggaccctataattcactccgagataaattctttttac
aggactttcccagaggaacatttagtcatttatcgctgtccactggggaatggaaaaCCC
CAAATAATCTGGGAGCTCAACTTTAATGTCTTTAATCCTGTCAAAGATTACCCTGGggtt
aatactttgttgtaacctgcataaaaatctttccctacactaaagtaatgaagatattct
[truncated: 299,610 more chars]
