# Supplementary material for: Analysis of exosomal circRNAs upon irradiation in pancreatic cancer cell repopulation
Source: BMC Med Genomics. 2020 Jul 29;13:107. doi: 10.1186/s12920-020-00756-3 (PMC7391519; doi:10.1186/s12920-020-00756-3)
Supplement: Supplementary file 4 — Additional file 4: Supplementary Data 4. Details of the GO enrichment with statistical significance – see Full Excel version. [file 12920_2020_756_MOESM4_ESM.xlsx]

## Sheet: BP
#Column "GO.ID" stands for the ID of gene ontology term
#Column "Term" stands for the name of gene ontology term
#Column "Ontology" stands for the ontology of GOID belongs to
#Column "Count" stands for the number of DE genes associated with the listed GOID
#Column "Pop.Hits" stands for the number of background population genes associated with the listed GOID
#Column "List.Total" stands for the total number of DE genes
#Column "Pop.Total" stands for the total number of background population genes
#Column "Fold.Enrichment" stands for the Fold Enrichment value of the GOID, it equals (Count/Pop.Hits)/(List.Total/Pop.Total)
#Column "Pvalue" stands for the significance testing value of the GOID
#Column "FDR" stands for the false discovery rate of the GOID, using Benjamini & Hochberg (1995) method
#Column "Enrichment.Score" stands for the Enrichment Score value of the GOID, it equals (-log10(Pvalue))
#Column "Gene.Ratio" stands for the Gene Ratio value genes associated with the GOID, it equals (Count/List.Total)
#Column "GENES" stands for the DE genes associated with the GOID
GO.ID	Term	Ontology	Count	Pop.Hits	List.Total	Pop.Total	Fold.Enrichment	Pvalue	FDR	Enrichment.Score	Gene.Ratio	GENES
GO:0019222	regulation of metabolic process	Biological process	86	6677	143	16655	1.50012	9.35349e-07	0.00223455	6.02903	0.601399	BACH1//N4BP2L2//NCOA2//ASXL1//ELK4//ZBTB20//SMAD2//NSD1//SMO//UBC//ZNF148//NRIP1//ARID1A//GLIS2//PTK2//PTPRA//VAMP3//CORO1C//STK39//LRP6//C3//ACVR2A//FBXW7//HIPK3//DNM2//TFEC//SAMD4A//MGA//ZBTB44//HP1BP3//ATRX//ZNF532//SFMBT2//KMT2C//ZKSCAN1//ZNF124//ZNF208//CHD9//ZNF430//ZNF394//CDYL//RBM39//SAFB2//MED13L//NFATC3//SMARCA5//EGLN3//VAPB//PILRB//MTCL1//VMP1//BMP1//BMPR2//CEP192//CLPX//IQGAP1//SCMH1…
GO:0006355	regulation of transcription, DNA-templated	Biological process	55	3507	143	16655	1.82657	1.39766e-06	0.00223455	5.8546	0.384615	BACH1//N4BP2L2//NCOA2//ASXL1//ELK4//ZBTB20//SMAD2//NSD1//SMO//UBC//ZNF148//NRIP1//ARID1A//GLIS2//MED13L//NFATC3//SMARCA5//DNM2//IKBKB//LRP6//KMT2E//SETD3//SCMH1//UIMC1//ZNF91//BMP1//BMPR2//ACVR2A//FKBP8//ZNF292//ATRX//ASH1L//UBE3A//CFLAR//EGLN3//UBE2D2//FBXW7//HIPK3//TFEC//SAMD4A//MGA//ZBTB44//HP1BP3//ZNF532//SFMBT2//KMT2C//ZKSCAN1//ZNF124//ZNF208//CHD9//ZNF430//ZNF394//CDYL//RBM39//SAFB2
GO:0009893	positive regulation of metabolic process	Biological process	56	3610	143	16655	1.80671	1.50476e-06	0.00223455	5.82253	0.391608	PTK2//PTPRA//UBC//VAMP3//C3//ACVR2A//FBXW7//ARID1A//EGLN3//VAPB//PILRB//SMO//ATRX//BMP1//BMPR2//CLPX//SAMD4A//DNM2//IKBKB//LRP6//SMAD2//KMT2E//NSD1//NRIP1//SETD3//GLIS2//UBE3A//PTTG1IP//STK39//RAB3IP//FGD4//DOCK11//ARHGAP26//ARHGEF12//MYO9B//ASAP1//FAM13B//DENND4C//ARHGEF28//ARHGAP10//IQGAP1//SPPL3//BABAM1//UIMC1//SMARCA5//NCOA2//ASXL1//ZNF292//NFATC3//ASH1L//BACH1//ZNF148//CFLAR//CORO1C//DISC1//…
GO:1903506	regulation of nucleic acid-templated transcription	Biological process	55	3527	143	16655	1.81621	1.68285e-06	0.00223455	5.77395	0.384615	BACH1//N4BP2L2//NCOA2//ASXL1//ELK4//ZBTB20//SMAD2//NSD1//SMO//UBC//ZNF148//NRIP1//ARID1A//GLIS2//HIPK3//DNM2//TFEC//SAMD4A//MGA//ZBTB44//HP1BP3//ATRX//ZNF532//SFMBT2//KMT2C//ZKSCAN1//ZNF124//ZNF208//CHD9//ZNF430//ZNF394//CDYL//RBM39//SAFB2//MED13L//NFATC3//SMARCA5//IKBKB//LRP6//KMT2E//SETD3//SCMH1//UIMC1//ZNF91//BMP1//BMPR2//ACVR2A//FKBP8//ZNF292//ASH1L//UBE3A//CFLAR//EGLN3//UBE2D2//FBXW7
GO:2001141	regulation of RNA biosynthetic process	Biological process	55	3546	143	16655	1.80648	2.00386e-06	0.00223455	5.69813	0.384615	BACH1//N4BP2L2//NCOA2//ASXL1//ELK4//ZBTB20//SMAD2//NSD1//SMO//UBC//ZNF148//NRIP1//ARID1A//GLIS2//HIPK3//DNM2//TFEC//SAMD4A//MGA//ZBTB44//HP1BP3//ATRX//ZNF532//SFMBT2//KMT2C//ZKSCAN1//ZNF124//ZNF208//CHD9//ZNF430//ZNF394//CDYL//RBM39//SAFB2//MED13L//NFATC3//SMARCA5//IKBKB//LRP6//KMT2E//SETD3//SCMH1//UIMC1//ZNF91//BMP1//BMPR2//ACVR2A//FKBP8//ZNF292//ASH1L//UBE3A//CFLAR//EGLN3//UBE2D2//FBXW7
GO:0051252	regulation of RNA metabolic process	Biological process	56	3648	143	16655	1.78789	2.12578e-06	0.00223455	5.67248	0.391608	BACH1//N4BP2L2//NCOA2//ASXL1//ELK4//ZBTB20//SMAD2//NSD1//SMO//UBC//ZNF148//NRIP1//ARID1A//GLIS2//HIPK3//DNM2//TFEC//SAMD4A//MGA//ZBTB44//HP1BP3//ATRX//ZNF532//SFMBT2//KMT2C//ZKSCAN1//ZNF124//ZNF208//CHD9//ZNF430//ZNF394//CDYL//RBM39//SAFB2//MED13L//NFATC3//SMARCA5//IKBKB//LRP6//KMT2E//SETD3//SCMH1//UIMC1//ZNF91//BMP1//BMPR2//ACVR2A//FKBP8//CLK1//ZNF292//ASH1L//UBE3A//CFLAR//EGLN3//UBE2D2//FBXW7
GO:0019219	regulation of nucleobase-containing compound metabolic process	Biological process	58	3967	143	16655	1.70284	6.228e-06	0.00537708	5.20565	0.405594	BACH1//N4BP2L2//NCOA2//ASXL1//ELK4//ZBTB20//SMAD2//NSD1//SMO//UBC//ZNF148//NRIP1//ARID1A//GLIS2//HIPK3//DNM2//TFEC//SAMD4A//MGA//ZBTB44//HP1BP3//ATRX//ZNF532//SFMBT2//KMT2C//ZKSCAN1//ZNF124//ZNF208//CHD9//ZNF430//ZNF394//CDYL//RBM39//SAFB2//MED13L//NFATC3//SMARCA5//VAPB//IKBKB//LRP6//KMT2E//SETD3//SCMH1//UIMC1//ZNF91//BMP1//BMPR2//ACVR2A//FKBP8//FBXW7//CLK1//BABAM1//ZNF292//ASH1L//UBE3A//CFLAR//E…
GO:0006351	transcription, DNA-templated	Biological process	55	3685	143	16655	1.73834	6.82045e-06	0.00537708	5.16619	0.384615	BACH1//N4BP2L2//NCOA2//ASXL1//ELK4//ZBTB20//SMAD2//NSD1//SMO//UBC//ZNF148//NRIP1//ARID1A//GLIS2//ZNF292//NFATC3//ASH1L//BMPR2//SMARCA5//HIPK3//DNM2//TFEC//SAMD4A//MGA//ZBTB44//HP1BP3//ATRX//ZNF532//SFMBT2//KMT2C//ZKSCAN1//ZNF124//ZNF208//CHD9//ZNF430//ZNF394//CDYL//RBM39//SAFB2//MED13L//IKBKB//LRP6//KMT2E//SETD3//SCMH1//UIMC1//ZNF91//BMP1//ACVR2A//FKBP8//UBE3A//CFLAR//EGLN3//UBE2D2//FBXW7
GO:0097659	nucleic acid-templated transcription	Biological process	55	3700	143	16655	1.73129	7.74272e-06	0.00542592	5.11111	0.384615	BACH1//N4BP2L2//NCOA2//ASXL1//ELK4//ZBTB20//SMAD2//NSD1//SMO//UBC//ZNF148//NRIP1//ARID1A//GLIS2//ZNF292//NFATC3//ASH1L//BMPR2//TFEC//SCMH1//MGA//MED13L//ZBTB44//UIMC1//ATRX//ZNF532//KMT2E//KMT2C//ZKSCAN1//ZNF91//ZNF124//ZNF208//CHD9//ZNF430//ZNF394//SETD3//CDYL//RBM39//SAFB2//SMARCA5//HIPK3//DNM2//SAMD4A//HP1BP3//SFMBT2//IKBKB//LRP6//BMP1//ACVR2A//FKBP8//UBE3A//CFLAR//EGLN3//UBE2D2//FBXW7
GO:0016568	chromatin modification	Biological process	17	604	143	16655	3.27809	1.69648e-05	0.0106997	4.77045	0.118881	NSD1//SCMH1//ATRX//ARID1A//SMARCA5//SETD3//NCOA2//CDYL//ASXL1//KANSL1//ASH1L//KMT2E//KMT2C//UIMC1//ELK4//BABAM1//CHD9
GO:0032774	RNA biosynthetic process	Biological process	55	3821	143	16655	1.67646	2.07672e-05	0.0119071	4.68262	0.384615	BACH1//N4BP2L2//NCOA2//ASXL1//ELK4//ZBTB20//SMAD2//NSD1//SMO//UBC//ZNF148//NRIP1//ARID1A//GLIS2//ZNF292//NFATC3//ASH1L//BMPR2//TFEC//SCMH1//MGA//MED13L//ZBTB44//UIMC1//ATRX//ZNF532//KMT2E//KMT2C//ZKSCAN1//ZNF91//ZNF124//ZNF208//CHD9//ZNF430//ZNF394//SETD3//CDYL//RBM39//SAFB2//SMARCA5//HIPK3//DNM2//SAMD4A//HP1BP3//SFMBT2//IKBKB//LRP6//BMP1//ACVR2A//FKBP8//UBE3A//CFLAR//EGLN3//UBE2D2//FBXW7
GO:0006996	organelle organization	Biological process	53	3651	143	16655	1.69072	2.54832e-05	0.0124262	4.59375	0.370629	TRAPPC8//DISC1//PTK2//PHLDB2//NSD1//UBC//MTCL1//HP1BP3//ATRX//SMARCA5//FGD4//ARHGAP26//CORO1C//CAMSAP1//DIAPH1//ARHGAP10//ZMYM4//VAMP3//ASH1L//NCOA2//KANSL1//KMT2E//KMT2C//SETD3//ARID1A//SCMH1//VMP1//VAPB//GOLPH3//DYNC1H1//FBXW7//BABAM1//DAP3//RAB3IP//SCLT1//OMA1//CFLAR//EPS15//CHD9//CDYL//IKBKB//COA1//ASXL1//FCHO2//CEP192//ARHGEF28//UIMC1//ELK4//FAM13B//PLOD2//DNM2//HPS5//ASAP1
GO:0048518	positive regulation of biological process	Biological process	71	5495	143	16655	1.50487	2.56129e-05	0.0124262	4.59154	0.496503	PTK2//PTPRA//UBC//C3//VAMP3//ACVR2A//BMPR2//DISC1//SMO//FBXW4//IKBKB//NFATC3//UBE2D2//HLA-G//FBXW7//ARID1A//EGLN3//VAPB//PILRB//ATRX//DNM2//SMAD2//SLC8A1//BMP1//CLPX//UBE3A//SAMD4A//LRP6//KMT2E//NSD1//NRIP1//SETD3//GLIS2//SPPL3//HLA-DRB1//SEMA4B//DIAPH1//FKBP8//PTTG1IP//GOLPH3//STK39//ZBTB20//RAB3IP//FGD4//DOCK11//ARHGAP26//ARHGEF12//MYO9B//ASAP1//FAM13B//DENND4C//ARHGEF28//ARHGAP10//IQGAP1//CFLA…
GO:2000112	regulation of cellular macromolecule biosynthetic process	Biological process	55	3871	143	16655	1.65481	3.06515e-05	0.0138085	4.51355	0.384615	BACH1//N4BP2L2//NCOA2//ASXL1//ELK4//ZBTB20//SMAD2//NSD1//SMO//UBC//ZNF148//NRIP1//ARID1A//GLIS2//HIPK3//DNM2//TFEC//SAMD4A//MGA//ZBTB44//HP1BP3//ATRX//ZNF532//SFMBT2//KMT2C//ZKSCAN1//ZNF124//ZNF208//CHD9//ZNF430//ZNF394//CDYL//RBM39//SAFB2//MED13L//NFATC3//SMARCA5//IKBKB//LRP6//KMT2E//SETD3//SCMH1//UIMC1//ZNF91//BMP1//BMPR2//ACVR2A//FKBP8//FBXW7//ZNF292//ASH1L//UBE3A//CFLAR//EGLN3//UBE2D2
GO:0031323	regulation of cellular metabolic process	Biological process	74	5860	143	16655	1.47076	3.36027e-05	0.0141288	4.47363	0.517483	BACH1//N4BP2L2//NCOA2//ASXL1//ELK4//ZBTB20//SMAD2//NSD1//SMO//UBC//ZNF148//NRIP1//ARID1A//GLIS2//PTK2//PTPRA//VAMP3//CORO1C//STK39//LRP6//C3//ACVR2A//FBXW7//HIPK3//DNM2//TFEC//SAMD4A//MGA//ZBTB44//HP1BP3//ATRX//ZNF532//SFMBT2//KMT2C//ZKSCAN1//ZNF124//ZNF208//CHD9//ZNF430//ZNF394//CDYL//RBM39//SAFB2//MED13L//NFATC3//SMARCA5//EGLN3//VAPB//PILRB//MTCL1//VMP1//BMP1//BMPR2//CEP192//CLPX//IKBKB//KMT2E/…
GO:0016070	RNA metabolic process	Biological process	61	4518	143	16655	1.57251	4.19521e-05	0.016537	4.37725	0.426573	BACH1//N4BP2L2//NCOA2//ASXL1//ELK4//ZBTB20//SMAD2//NSD1//SMO//UBC//ZNF148//NRIP1//ARID1A//GLIS2//GPATCH1//ZNF292//NFATC3//ASH1L//BMPR2//TFEC//SCMH1//MGA//MED13L//ZBTB44//UIMC1//ATRX//ZNF532//KMT2E//KMT2C//ZKSCAN1//ZNF91//ZNF124//ZNF208//CHD9//ZNF430//ZNF394//SETD3//CDYL//RBM39//SAFB2//SMARCA5//HIPK3//DNM2//SAMD4A//HP1BP3//SFMBT2//FARS2//FARSA//RARS//IKBKB//LRP6//BMP1//ACVR2A//FKBP8//FTO//CLK1//UB…
GO:0048589	developmental growth	Biological process	16	592	143	16655	3.1478	4.96159e-05	0.0184075	4.30438	0.111888	DNM2//FKBP8//ATRX//KMT2C//SMO//SMAD2//FTO//CFLAR//DISC1//PTK2//C3//BMPR2//SEMA4B//UBE3A//LRP6//IQGAP1
GO:0006893	Golgi to plasma membrane transport	Biological process	5	48	143	16655	12.1321	5.53461e-05	0.0193927	4.25691	0.034965	LYPLAL1//GOLPH3//VAMP3//RAB3IP//DNM2
GO:0051171	regulation of nitrogen compound metabolic process	Biological process	58	4261	143	16655	1.58535	5.93561e-05	0.0197031	4.22653	0.405594	BACH1//N4BP2L2//NCOA2//ASXL1//ELK4//ZBTB20//SMAD2//NSD1//SMO//UBC//ZNF148//NRIP1//ARID1A//GLIS2//HIPK3//DNM2//TFEC//SAMD4A//MGA//ZBTB44//HP1BP3//ATRX//ZNF532//SFMBT2//KMT2C//ZKSCAN1//ZNF124//ZNF208//CHD9//ZNF430//ZNF394//CDYL//RBM39//SAFB2//MED13L//NFATC3//SMARCA5//VAPB//IKBKB//LRP6//KMT2E//SETD3//SCMH1//UIMC1//ZNF91//BMP1//BMPR2//ACVR2A//FKBP8//FBXW7//CLK1//BABAM1//ZNF292//ASH1L//UBE3A//CFLAR//E…
GO:0010556	regulation of macromolecule biosynthetic process	Biological process	55	3981	143	16655	1.60909	6.96117e-05	0.0213729	4.15732	0.384615	BACH1//N4BP2L2//NCOA2//ASXL1//ELK4//ZBTB20//SMAD2//NSD1//SMO//UBC//ZNF148//NRIP1//ARID1A//GLIS2//HIPK3//DNM2//TFEC//SAMD4A//MGA//ZBTB44//HP1BP3//ATRX//ZNF532//SFMBT2//KMT2C//ZKSCAN1//ZNF124//ZNF208//CHD9//ZNF430//ZNF394//CDYL//RBM39//SAFB2//MED13L//NFATC3//SMARCA5//IKBKB//LRP6//KMT2E//SETD3//SCMH1//UIMC1//ZNF91//BMP1//BMPR2//ACVR2A//FKBP8//FBXW7//ZNF292//ASH1L//UBE3A//CFLAR//EGLN3//UBE2D2
GO:0010452	histone H3-K36 methylation	Biological process	3	10	143	16655	34.9406	7.11641e-05	0.0213729	4.14774	0.020979	NSD1//ASH1L//SETD3
GO:0060255	regulation of macromolecule metabolic process	Biological process	72	5780	143	16655	1.45082	8.09815e-05	0.022319	4.09161	0.503497	BACH1//N4BP2L2//NCOA2//ASXL1//ELK4//ZBTB20//SMAD2//NSD1//SMO//UBC//ZNF148//NRIP1//ARID1A//GLIS2//PTK2//PTPRA//VAMP3//CORO1C//STK39//LRP6//C3//ACVR2A//FBXW7//HIPK3//DNM2//TFEC//SAMD4A//MGA//ZBTB44//HP1BP3//ATRX//ZNF532//SFMBT2//KMT2C//ZKSCAN1//ZNF124//ZNF208//CHD9//ZNF430//ZNF394//CDYL//RBM39//SAFB2//MED13L//NFATC3//SMARCA5//EGLN3//VAPB//PILRB//BMP1//BMPR2//CEP192//CLPX//SCMH1//IKBKB//KMT2E//SETD3…
GO:0006325	chromatin organization	Biological process	18	755	143	16655	2.77673	8.3399e-05	0.022319	4.07884	0.125874	NSD1//HP1BP3//ATRX//SMARCA5//ARID1A//SCMH1//SETD3//BABAM1//CHD9//NCOA2//CDYL//ASXL1//KANSL1//ASH1L//KMT2E//KMT2C//UIMC1//ELK4
GO:0044260	cellular macromolecule metabolic process	Biological process	95	8422	143	16655	1.31376	8.49306e-05	0.022319	4.07094	0.664336	BACH1//N4BP2L2//NCOA2//ASXL1//ELK4//ZBTB20//SMAD2//NSD1//SMO//UBC//ZNF148//NRIP1//ARID1A//GLIS2//PTK2//PTPRA//UBE2D2//UBE3A//GPATCH1//FKBP3//FKBP8//BABAM1//UIMC1//VAMP3//CORO1C//STK39//LRP6//C3//ACVR2A//DNM2//LYPLAL1//ZNF292//NFATC3//ASH1L//BMPR2//FBXW7//UBR3//ATRX//FANCL//SMARCA5//KMT2E//FTO//TFEC//SCMH1//MGA//MED13L//ZBTB44//ZNF532//KMT2C//ZKSCAN1//ZNF91//ZNF124//ZNF208//CHD9//ZNF430//ZNF394//S…
GO:0010468	regulation of gene expression	Biological process	57	4227	143	16655	1.57055	9.52892e-05	0.0240396	4.02096	0.398601	BACH1//N4BP2L2//NCOA2//ASXL1//ELK4//ZBTB20//SMAD2//NSD1//SMO//UBC//ZNF148//NRIP1//ARID1A//GLIS2//C3//HIPK3//DNM2//TFEC//SAMD4A//MGA//ZBTB44//HP1BP3//ATRX//ZNF532//SFMBT2//KMT2C//ZKSCAN1//ZNF124//ZNF208//CHD9//ZNF430//ZNF394//CDYL//RBM39//SAFB2//MED13L//NFATC3//SMARCA5//SCMH1//IKBKB//LRP6//KMT2E//SETD3//UIMC1//ZNF91//BMP1//BMPR2//ACVR2A//FKBP8//CLK1//ZNF292//ASH1L//UBE3A//CFLAR//EGLN3//UBE2D2//FBX…
GO:0051345	positive regulation of hydrolase activity	Biological process	19	841	143	16655	2.63127	0.000106284	0.0257819	3.97353	0.132867	EGLN3//VAPB//CLPX//RAB3IP//FGD4//DOCK11//ARHGAP26//ARHGEF12//MYO9B//ASAP1//FAM13B//DENND4C//ARHGEF28//ARHGAP10//IQGAP1//CORO1C//CFLAR//DNM2//MTCL1
GO:0031326	regulation of cellular biosynthetic process	Biological process	56	4156	143	16655	1.56935	0.000117574	0.027295	3.92969	0.391608	BACH1//N4BP2L2//NCOA2//ASXL1//ELK4//ZBTB20//SMAD2//NSD1//SMO//UBC//ZNF148//NRIP1//ARID1A//GLIS2//HIPK3//DNM2//TFEC//SAMD4A//MGA//ZBTB44//HP1BP3//ATRX//ZNF532//SFMBT2//KMT2C//ZKSCAN1//ZNF124//ZNF208//CHD9//ZNF430//ZNF394//CDYL//RBM39//SAFB2//MED13L//NFATC3//SMARCA5//C3//FBXW7//IKBKB//LRP6//KMT2E//SETD3//SCMH1//UIMC1//ZNF91//BMP1//BMPR2//ACVR2A//FKBP8//ZNF292//ASH1L//UBE3A//CFLAR//EGLN3//UBE2D2
GO:0006357	regulation of transcription from RNA polymerase II promoter	Biological process	31	1806	143	16655	1.99918	0.000121176	0.027295	3.91658	0.216783	BACH1//N4BP2L2//NCOA2//ASXL1//ELK4//ZBTB20//SMAD2//NSD1//SMO//UBC//ZNF148//NRIP1//ARID1A//GLIS2//BMP1//BMPR2//ACVR2A//FKBP8//ZNF292//IKBKB//LRP6//NFATC3//ATRX//ASH1L//UBE3A//SETD3//EGLN3//UBE2D2//FBXW7//MED13L//SMARCA5
GO:0043412	macromolecule modification	Biological process	55	4075	143	16655	1.57197	0.000135082	0.029024	3.8694	0.384615	PTK2//PTPRA//UBC//UBE2D2//UBE3A//FKBP3//FKBP8//NSD1//CORO1C//STK39//LRP6//C3//ACVR2A//LYPLAL1//FBXW7//UBR3//BACH1//ATRX//KMT2E//FTO//CSNK1G3//PLOD2//HIPK3//MORC3//IKBKB//TPST1//PCMTD1//MAN1A2//FANCL//VAPB//PILRB//SMAD2//SETD3//BMP1//BMPR2//CEP192//NCOA2//CDYL//SCMH1//CLK1//EGLN3//DYNC1H1//PTTG1IP//MVP//SPPL3//ASXL1//ASH1L//KANSL1//IQGAP1//KMT2C//RNF13//BABAM1//UIMC1//ELK4//DISC1
GO:0010604	positive regulation of macromolecule metabolic process	Biological process	43	2904	143	16655	1.72457	0.000138056	0.029024	3.85994	0.300699	PTK2//PTPRA//UBC//VAMP3//C3//ACVR2A//FBXW7//ARID1A//EGLN3//VAPB//PILRB//SMO//ATRX//BMP1//BMPR2//CLPX//SAMD4A//DNM2//IKBKB//LRP6//SMAD2//KMT2E//NSD1//NRIP1//SETD3//GLIS2//UBE3A//PTTG1IP//STK39//SPPL3//BABAM1//UIMC1//SMARCA5//IQGAP1//NCOA2//ASXL1//ZNF292//NFATC3//ASH1L//BACH1//ZNF148//CFLAR//DISC1
GO:0019438	aromatic compound biosynthetic process	Biological process	57	4291	143	16655	1.54712	0.000147314	0.0296295	3.83176	0.398601	BACH1//N4BP2L2//NCOA2//ASXL1//ELK4//ZBTB20//SMAD2//NSD1//SMO//UBC//ZNF148//NRIP1//ARID1A//GLIS2//ZNF292//NFATC3//ASH1L//BMPR2//TFEC//SCMH1//MGA//MED13L//ZBTB44//UIMC1//ATRX//ZNF532//KMT2E//KMT2C//ZKSCAN1//ZNF91//ZNF124//ZNF208//CHD9//ZNF430//ZNF394//SETD3//CDYL//RBM39//SAFB2//SMARCA5//HIPK3//DNM2//SAMD4A//HP1BP3//SFMBT2//ATP5C1//IKBKB//LRP6//BMP1//ACVR2A//FKBP8//TRPC1//UBE3A//CFLAR//EGLN3//UBE2D2…
GO:0080090	regulation of primary metabolic process	Biological process	71	5777	143	16655	1.43141	0.000154722	0.0296295	3.81045	0.496503	BACH1//N4BP2L2//NCOA2//ASXL1//ELK4//ZBTB20//SMAD2//NSD1//SMO//UBC//ZNF148//NRIP1//ARID1A//GLIS2//PTK2//PTPRA//CORO1C//STK39//LRP6//C3//ACVR2A//FBXW7//HIPK3//DNM2//TFEC//SAMD4A//MGA//ZBTB44//HP1BP3//ATRX//ZNF532//SFMBT2//KMT2C//ZKSCAN1//ZNF124//ZNF208//CHD9//ZNF430//ZNF394//CDYL//RBM39//SAFB2//MED13L//NFATC3//SMARCA5//EGLN3//VAPB//PILRB//BMP1//BMPR2//CEP192//CLPX//IKBKB//KMT2E//SETD3//SCMH1//UIMC1…
GO:0006464	cellular protein modification process	Biological process	53	3898	143	16655	1.58359	0.000159728	0.0296295	3.79662	0.370629	PTK2//PTPRA//UBC//UBE2D2//UBE3A//FKBP3//FKBP8//NSD1//CORO1C//STK39//LRP6//C3//ACVR2A//LYPLAL1//FBXW7//UBR3//BACH1//HIPK3//MORC3//IKBKB//TPST1//PCMTD1//MAN1A2//FANCL//VAPB//PILRB//SMAD2//SETD3//BMP1//BMPR2//CEP192//NCOA2//CDYL//SCMH1//CLK1//CSNK1G3//EGLN3//DYNC1H1//PTTG1IP//MVP//SPPL3//ASXL1//ASH1L//KANSL1//IQGAP1//KMT2E//KMT2C//RNF13//BABAM1//UIMC1//ELK4//DISC1//PLOD2
GO:0036211	protein modification process	Biological process	53	3898	143	16655	1.58359	0.000159728	0.0296295	3.79662	0.370629	PTK2//PTPRA//UBC//UBE2D2//UBE3A//FKBP3//FKBP8//NSD1//CORO1C//STK39//LRP6//C3//ACVR2A//LYPLAL1//FBXW7//UBR3//BACH1//CSNK1G3//PLOD2//HIPK3//MORC3//IKBKB//TPST1//PCMTD1//MAN1A2//FANCL//VAPB//PILRB//SMAD2//SETD3//BMP1//BMPR2//CEP192//NCOA2//CDYL//SCMH1//CLK1//EGLN3//DYNC1H1//PTTG1IP//MVP//SPPL3//ASXL1//ASH1L//KANSL1//IQGAP1//KMT2E//KMT2C//RNF13//BABAM1//UIMC1//ELK4//DISC1
GO:0009889	regulation of biosynthetic process	Biological process	56	4207	143	16655	1.55033	0.00016618	0.0299457	3.77942	0.391608	BACH1//N4BP2L2//NCOA2//ASXL1//ELK4//ZBTB20//SMAD2//NSD1//SMO//UBC//ZNF148//NRIP1//ARID1A//GLIS2//HIPK3//DNM2//TFEC//SAMD4A//MGA//ZBTB44//HP1BP3//ATRX//ZNF532//SFMBT2//KMT2C//ZKSCAN1//ZNF124//ZNF208//CHD9//ZNF430//ZNF394//CDYL//RBM39//SAFB2//MED13L//NFATC3//SMARCA5//C3//FBXW7//IKBKB//LRP6//KMT2E//SETD3//SCMH1//UIMC1//ZNF91//BMP1//BMPR2//ACVR2A//FKBP8//ZNF292//ASH1L//UBE3A//CFLAR//EGLN3//UBE2D2
GO:0071456	cellular response to hypoxia	Biological process	7	136	143	16655	5.9947	0.000172336	0.0299497	3.76362	0.048951	EGLN3//BACH1//UBC//UBE2D2//HP1BP3//SLC8A1//TRPC1
GO:0061418	regulation of transcription from RNA polymerase II promoter in response to hypoxia	Biological process	4	33	143	16655	14.1174	0.0001757	0.0299497	3.75523	0.027972	EGLN3//BACH1//UBC//UBE2D2
GO:0034654	nucleobase-containing compound biosynthetic process	Biological process	56	4221	143	16655	1.54519	0.000182434	0.0302792	3.73889	0.391608	BACH1//N4BP2L2//NCOA2//ASXL1//ELK4//ZBTB20//SMAD2//NSD1//SMO//UBC//ZNF148//NRIP1//ARID1A//GLIS2//ZNF292//NFATC3//ASH1L//BMPR2//TFEC//SCMH1//MGA//MED13L//ZBTB44//UIMC1//ATRX//ZNF532//KMT2E//KMT2C//ZKSCAN1//ZNF91//ZNF124//ZNF208//CHD9//ZNF430//ZNF394//SETD3//CDYL//RBM39//SAFB2//SMARCA5//HIPK3//DNM2//SAMD4A//HP1BP3//SFMBT2//ATP5C1//IKBKB//LRP6//BMP1//ACVR2A//FKBP8//UBE3A//CFLAR//EGLN3//UBE2D2//FBXW7
GO:0036294	cellular response to decreased oxygen levels	Biological process	7	143	143	16655	5.70126	0.000234826	0.0379756	3.62925	0.048951	EGLN3//BACH1//UBC//UBE2D2//HP1BP3//SLC8A1//TRPC1
GO:0044093	positive regulation of molecular function	Biological process	30	1804	143	16655	1.93684	0.000278343	0.0407998	3.55542	0.20979	PTK2//PTPRA//UBC//FBXW7//EGLN3//VAPB//PILRB//SMO//CLPX//SPPL3//STK39//RAB3IP//FGD4//DOCK11//ARHGAP26//ARHGEF12//MYO9B//ASAP1//FAM13B//DENND4C//ARHGEF28//ARHGAP10//IQGAP1//LRP6//IKBKB//CFLAR//CORO1C//DNM2//NCOA2//MTCL1
GO:0018130	heterocycle biosynthetic process	Biological process	56	4287	143	16655	1.5214	0.000280564	0.0407998	3.55197	0.391608	BACH1//N4BP2L2//NCOA2//ASXL1//ELK4//ZBTB20//SMAD2//NSD1//SMO//UBC//ZNF148//NRIP1//ARID1A//GLIS2//ZNF292//NFATC3//ASH1L//BMPR2//TFEC//SCMH1//MGA//MED13L//ZBTB44//UIMC1//ATRX//ZNF532//KMT2E//KMT2C//ZKSCAN1//ZNF91//ZNF124//ZNF208//CHD9//ZNF430//ZNF394//SETD3//CDYL//RBM39//SAFB2//SMARCA5//HIPK3//DNM2//SAMD4A//HP1BP3//SFMBT2//ATP5C1//IKBKB//LRP6//BMP1//ACVR2A//FKBP8//UBE3A//CFLAR//EGLN3//UBE2D2//FBXW7
GO:1902589	single-organism organelle organization	Biological process	39	2618	143	16655	1.73502	0.000281771	0.0407998	3.5501	0.272727	DISC1//PTK2//PHLDB2//NSD1//UBC//MTCL1//FGD4//ARHGAP26//CORO1C//VAMP3//ARID1A//DYNC1H1//FBXW7//BABAM1//DIAPH1//RAB3IP//SCLT1//SETD3//OMA1//CFLAR//NCOA2//CDYL//TRAPPC8//IKBKB//ATRX//DAP3//ASXL1//KANSL1//GOLPH3//CEP192//ASH1L//KMT2E//KMT2C//ARHGEF28//UIMC1//ELK4//VAPB//FAM13B//PLOD2
GO:0034645	cellular macromolecule biosynthetic process	Biological process	63	5022	143	16655	1.46107	0.000289333	0.0407998	3.5386	0.440559	BACH1//N4BP2L2//NCOA2//ASXL1//ELK4//ZBTB20//SMAD2//NSD1//SMO//UBC//ZNF148//NRIP1//ARID1A//GLIS2//ZNF292//NFATC3//ASH1L//BMPR2//TFEC//SCMH1//MGA//MED13L//ZBTB44//UIMC1//ATRX//ZNF532//KMT2E//KMT2C//ZKSCAN1//ZNF91//ZNF124//ZNF208//CHD9//ZNF430//ZNF394//SETD3//CDYL//RBM39//SAFB2//SMARCA5//HIPK3//DNM2//SAMD4A//HP1BP3//SFMBT2//COA1//FARS2//FARSA//RARS//MAN1A2//GOLPH3//IKBKB//LRP6//DYNC1H1//BMP1//ACVR2A…
GO:0090304	nucleic acid metabolic process	Biological process	63	5023	143	16655	1.46078	0.000291079	0.0407998	3.53599	0.440559	BACH1//N4BP2L2//NCOA2//ASXL1//ELK4//ZBTB20//SMAD2//NSD1//SMO//UBC//ZNF148//NRIP1//ARID1A//GLIS2//GPATCH1//BABAM1//UIMC1//ZNF292//NFATC3//ASH1L//BMPR2//ATRX//FANCL//SMARCA5//KMT2E//FTO//TFEC//SCMH1//MGA//MED13L//ZBTB44//ZNF532//KMT2C//ZKSCAN1//ZNF91//ZNF124//ZNF208//CHD9//ZNF430//ZNF394//SETD3//CDYL//RBM39//SAFB2//HIPK3//DNM2//SAMD4A//HP1BP3//SFMBT2//FARS2//FARSA//RARS//IKBKB//LRP6//BMP1//ACVR2A//…
GO:0016043	cellular component organization	Biological process	73	6105	143	16655	1.39266	0.000291104	0.0407998	3.53595	0.51049	TRAPPC8//DISC1//PTK2//PHLDB2//NSD1//UBC//MTCL1//HLA-DRB1//HP1BP3//ATRX//SMARCA5//FGD4//ARHGAP26//CORO1C//CAMSAP1//DIAPH1//ARHGAP10//ZMYM4//VAMP3//ASH1L//NCOA2//KANSL1//KMT2E//KMT2C//SETD3//ARID1A//SCMH1//MPP6//ZNF148//REPS2//RAB3IP//HPS5//SCLT1//DYNC1H1//ASAP1//CEP192//DAP3//VMP1//VAPB//GOLPH3//FBXW7//BABAM1//PILRB//SMAD2//ARHGEF12//PTPRA//ARHGEF28//TRPC1//FCHO2//DNM2//OMA1//IKBKB//LRP6//CFLAR//E…
GO:0044271	cellular nitrogen compound biosynthetic process	Biological process	61	4827	143	16655	1.47184	0.000318851	0.0412953	3.49641	0.426573	BACH1//N4BP2L2//NCOA2//ASXL1//ELK4//ZBTB20//SMAD2//NSD1//SMO//UBC//ZNF148//NRIP1//ARID1A//GLIS2//ZNF292//NFATC3//ASH1L//BMPR2//TFEC//SCMH1//MGA//MED13L//ZBTB44//UIMC1//ATRX//ZNF532//KMT2E//KMT2C//ZKSCAN1//ZNF91//ZNF124//ZNF208//CHD9//ZNF430//ZNF394//SETD3//CDYL//RBM39//SAFB2//SMARCA5//HIPK3//DNM2//SAMD4A//HP1BP3//SFMBT2//COA1//FARS2//FARSA//RARS//ATP5C1//IKBKB//LRP6//BMP1//ACVR2A//FKBP8//DAP3//UB…
GO:0071840	cellular component organization or biogenesis	Biological process	74	6232	143	16655	1.38297	0.000318997	0.0412953	3.49621	0.517483	TRAPPC8//DISC1//PTK2//PHLDB2//NSD1//UBC//MTCL1//HLA-DRB1//HP1BP3//ATRX//SMARCA5//FGD4//ARHGAP26//CORO1C//CAMSAP1//DIAPH1//ARHGAP10//ZMYM4//VAMP3//ASH1L//NCOA2//KANSL1//KMT2E//KMT2C//SETD3//ARID1A//SCMH1//MPP6//ZNF148//REPS2//RAB3IP//HPS5//SCLT1//DYNC1H1//ASAP1//CEP192//DAP3//VMP1//VAPB//GOLPH3//FBXW7//BABAM1//PILRB//SMAD2//ARHGEF12//PTPRA//ARHGEF28//TRPC1//FCHO2//DNM2//OMA1//IKBKB//LRP6//CFLAR//E…
GO:0031325	positive regulation of cellular metabolic process	Biological process	42	2920	143	16655	1.67523	0.000325218	0.0412953	3.48783	0.293706	PTK2//PTPRA//UBC//VAMP3//C3//ACVR2A//FBXW7//ARID1A//EGLN3//VAPB//PILRB//SMO//ATRX//BMP1//BMPR2//CLPX//SAMD4A//DNM2//IKBKB//LRP6//SMAD2//KMT2E//NSD1//NRIP1//SETD3//GLIS2//UBE3A//PTTG1IP//STK39//SPPL3//BABAM1//UIMC1//IQGAP1//NCOA2//ASXL1//ZNF292//NFATC3//ASH1L//BACH1//ZNF148//CFLAR//DISC1
GO:1901362	organic cyclic compound biosynthetic process	Biological process	57	4414	143	16655	1.50401	0.000326681	0.0412953	3.48588	0.398601	BACH1//N4BP2L2//NCOA2//ASXL1//ELK4//ZBTB20//SMAD2//NSD1//SMO//UBC//ZNF148//NRIP1//ARID1A//GLIS2//ZNF292//NFATC3//ASH1L//BMPR2//TFEC//SCMH1//MGA//MED13L//ZBTB44//UIMC1//ATRX//ZNF532//KMT2E//KMT2C//ZKSCAN1//ZNF91//ZNF124//ZNF208//CHD9//ZNF430//ZNF394//SETD3//CDYL//RBM39//SAFB2//SMARCA5//HIPK3//DNM2//SAMD4A//HP1BP3//SFMBT2//ATP5C1//IKBKB//LRP6//BMP1//ACVR2A//FKBP8//TRPC1//UBE3A//CFLAR//EGLN3//UBE2D2…
GO:0071453	cellular response to oxygen levels	Biological process	7	151	143	16655	5.3992	0.000327377	0.0412953	3.48495	0.048951	EGLN3//BACH1//UBC//UBE2D2//HP1BP3//SLC8A1//TRPC1
GO:0044267	cellular protein metabolic process	Biological process	63	5054	143	16655	1.45182	0.000350266	0.0433162	3.4556	0.440559	PTK2//PTPRA//UBC//UBE2D2//UBE3A//FKBP3//FKBP8//NSD1//CORO1C//STK39//LRP6//C3//ACVR2A//LYPLAL1//FBXW7//UBR3//BACH1//COA1//FARS2//FARSA//RARS//CSNK1G3//PLOD2//HIPK3//MORC3//IKBKB//TPST1//PCMTD1//MAN1A2//CLPX//FBXW4//FANCL//OMA1//EGLN3//VAPB//PILRB//SMAD2//SETD3//BMP1//BMPR2//CEP192//SAMD4A//NCOA2//CDYL//SCMH1//CLK1//DYNC1H1//PTTG1IP//MVP//DAP3//SPPL3//ASXL1//CFLAR//ASH1L//KANSL1//IQGAP1//KMT2E//KMT…
GO:0043087	regulation of GTPase activity	Biological process	14	565	143	16655	2.88595	0.000364692	0.044233	3.43807	0.0979021	IQGAP1//RAB3IP//FGD4//DOCK11//ARHGAP26//ARHGEF12//MYO9B//ASAP1//FAM13B//DENND4C//ARHGEF28//ARHGAP10//CORO1C//PTK2
GO:0048523	negative regulation of cellular process	Biological process	55	4240	143	16655	1.51079	0.000399157	0.0474997	3.39886	0.384615	N4BP2L2//NCOA2//ASXL1//ELK4//ZBTB20//SMAD2//BACH1//NSD1//SMO//UBC//ZNF148//NRIP1//ARID1A//GLIS2//CORO1C//STK39//LRP6//DNM2//KMT2E//HIPK3//FKBP8//IKBKB//PTK2//GOLPH3//ARHGAP10//CFLAR//OMA1//FBXW7//SLC8A1//CEP192//C3//SCMH1//UIMC1//ZNF91//SAMD4A//BMPR2//MVP//IQGAP1//EPS15//HLA-DRB1//HLA-G//LYPLAL1//ASH1L//PTTG1IP//VAPB//MORC3//SEMA4B//DIAPH1//TRPC1//PHLDB2//ASAP1//ATRX//TFEC//CDYL//VAMP3
GO:0010467	gene expression	Biological process	65	5295	143	16655	1.42974	0.000411452	0.048056	3.38568	0.454545	BACH1//N4BP2L2//NCOA2//ASXL1//ELK4//ZBTB20//SMAD2//NSD1//SMO//UBC//ZNF148//NRIP1//ARID1A//GLIS2//GPATCH1//C3//ZNF292//NFATC3//ASH1L//BMPR2//TFEC//SCMH1//MGA//MED13L//ZBTB44//UIMC1//ATRX//ZNF532//KMT2E//KMT2C//ZKSCAN1//ZNF91//ZNF124//ZNF208//CHD9//ZNF430//ZNF394//SETD3//CDYL//RBM39//SAFB2//SMARCA5//HIPK3//DNM2//SAMD4A//HP1BP3//SFMBT2//COA1//FARS2//FARSA//RARS//EGLN3//IKBKB//LRP6//BMP1//ACVR2A//FKB…
GO:0045893	positive regulation of transcription, DNA-templated	Biological process	25	1431	143	16655	2.03474	0.000477331	0.0524298	3.32118	0.174825	ARID1A//SMO//NCOA2//ASXL1//ZNF292//IKBKB//LRP6//SMAD2//NFATC3//ATRX//ASH1L//BACH1//BMPR2//UBC//UBE3A//ZNF148//NRIP1//SETD3//GLIS2//ACVR2A//CFLAR//FBXW7//DNM2//KMT2E//NSD1
GO:1903508	positive regulation of nucleic acid-templated transcription	Biological process	25	1431	143	16655	2.03474	0.000477331	0.0524298	3.32118	0.174825	ARID1A//SMO//DNM2//IKBKB//LRP6//SMAD2//KMT2E//NSD1//NRIP1//SETD3//GLIS2//NCOA2//ASXL1//ZNF292//NFATC3//ATRX//ASH1L//BACH1//BMPR2//UBC//UBE3A//ZNF148//ACVR2A//CFLAR//FBXW7
GO:0045944	positive regulation of transcription from RNA polymerase II promoter	Biological process	20	1025	143	16655	2.27256	0.000479788	0.0524298	3.31895	0.13986	ATRX//FBXW7//NCOA2//ASXL1//ZNF292//IKBKB//LRP6//SMAD2//NFATC3//ASH1L//BACH1//BMPR2//SMO//UBC//UBE3A//ZNF148//NRIP1//SETD3//GLIS2//ACVR2A
GO:0051336	regulation of hydrolase activity	Biological process	23	1267	143	16655	2.11427	0.00048718	0.0524298	3.31231	0.160839	EGLN3//VAPB//CEP192//C3//CLPX//IQGAP1//FGD4//PTK2//RAB3IP//DOCK11//ARHGAP26//ARHGEF12//MYO9B//ASAP1//FAM13B//DENND4C//ARHGEF28//ARHGAP10//IKBKB//CFLAR//CORO1C//DNM2//MTCL1
GO:0043547	positive regulation of GTPase activity	Biological process	13	514	143	16655	2.9457	0.000490464	0.0524298	3.30939	0.0909091	CORO1C//RAB3IP//FGD4//DOCK11//ARHGAP26//ARHGEF12//MYO9B//ASAP1//FAM13B//DENND4C//ARHGEF28//ARHGAP10//IQGAP1
GO:0018193	peptidyl-amino acid modification	Biological process	24	1354	143	16655	2.06443	0.000511177	0.0537332	3.29143	0.167832	FKBP3//FKBP8//NSD1//FBXW7//TPST1//SETD3//NCOA2//CDYL//SCMH1//HIPK3//CLK1//CSNK1G3//MORC3//STK39//PTK2//MAN1A2//DYNC1H1//EGLN3//IKBKB//KANSL1//ASH1L//KMT2E//KMT2C//MVP
GO:0006892	post-Golgi vesicle-mediated transport	Biological process	6	118	143	16655	5.92213	0.000540224	0.0558556	3.26743	0.041958	RAB3IP//DNM2//EPS15//LYPLAL1//GOLPH3//VAMP3
GO:0048522	positive regulation of cellular process	Biological process	59	4711	143	16655	1.45864	0.000559106	0.0568755	3.25251	0.412587	PTK2//PTPRA//UBC//VAMP3//C3//ACVR2A//BMPR2//DISC1//SMO//FBXW4//FBXW7//ARID1A//EGLN3//VAPB//PILRB//IKBKB//ATRX//DNM2//SMAD2//SLC8A1//BMP1//CLPX//UBE3A//SAMD4A//LRP6//KMT2E//NSD1//NRIP1//SETD3//GLIS2//SEMA4B//DIAPH1//FKBP8//HLA-DRB1//PTTG1IP//GOLPH3//STK39//SPPL3//FGD4//ARHGEF12//CFLAR//HLA-G//BABAM1//UIMC1//IQGAP1//NCOA2//ASXL1//ZNF292//NFATC3//ASH1L//BACH1//ZNF148//SHOC2//KMT2C//TRPC1//MTCL1//N4B…
GO:0045935	positive regulation of nucleobase-containing compound metabolic process	Biological process	28	1711	143	16655	1.90597	0.00059795	0.0598615	3.22333	0.195804	ARID1A//VAPB//SMO//ATRX//DNM2//IKBKB//LRP6//SMAD2//KMT2E//NSD1//NRIP1//SETD3//GLIS2//BABAM1//UIMC1//NCOA2//ASXL1//ZNF292//NFATC3//ASH1L//BACH1//BMPR2//UBC//UBE3A//ZNF148//ACVR2A//CFLAR//FBXW7
GO:0051173	positive regulation of nitrogen compound metabolic process	Biological process	29	1804	143	16655	1.87228	0.000627088	0.0606614	3.20267	0.202797	ARID1A//VAPB//SMO//ATRX//SAMD4A//DNM2//IKBKB//LRP6//SMAD2//KMT2E//NSD1//NRIP1//SETD3//GLIS2//BABAM1//UIMC1//NCOA2//ASXL1//ZNF292//NFATC3//ASH1L//BACH1//BMPR2//UBC//UBE3A//ZNF148//ACVR2A//CFLAR//FBXW7
GO:1902680	positive regulation of RNA biosynthetic process	Biological process	25	1459	143	16655	1.99569	0.00063475	0.0606614	3.1974	0.174825	ARID1A//SMO//DNM2//IKBKB//LRP6//SMAD2//KMT2E//NSD1//NRIP1//SETD3//GLIS2//NCOA2//ASXL1//ZNF292//NFATC3//ATRX//ASH1L//BACH1//BMPR2//UBC//UBE3A//ZNF148//ACVR2A//CFLAR//FBXW7
GO:1901889	negative regulation of cell junction assembly	Biological process	3	20	143	16655	17.4703	0.000634795	0.0606614	3.19737	0.020979	CORO1C//PHLDB2//IKBKB
GO:0032989	cellular component morphogenesis	Biological process	26	1551	143	16655	1.95241	0.000677529	0.0637787	3.16907	0.181818	ARHGEF12//PTK2//PTPRA//ARHGEF28//TRPC1//UBC//FGD4//DIAPH1//RAB3IP//SCLT1//PHLDB2//SMAD2//LRP6//CFLAR//CAMSAP1//ZMYM4//DNM2//VAMP3//DISC1//BMPR2//SEMA4B//ASAP1//SMO//MYO9B//CORO1C//IQGAP1
GO:0051056	regulation of small GTPase mediated signal transduction	Biological process	9	280	143	16655	3.74363	0.000706772	0.0653656	3.15072	0.0629371	DNM2//FGD4//ARHGEF12//ARHGEF28//SHOC2//ARHGAP26//MYO9B//FAM13B//ARHGAP10
GO:0000902	cell morphogenesis	Biological process	25	1471	143	16655	1.97941	0.000715114	0.0653656	3.14562	0.174825	ARHGEF12//PTK2//PTPRA//ARHGEF28//TRPC1//UBC//FGD4//DIAPH1//RAB3IP//SCLT1//PHLDB2//SMAD2//LRP6//CAMSAP1//ZMYM4//DNM2//VAMP3//DISC1//BMPR2//SEMA4B//ASAP1//SMO//MYO9B//CORO1C//IQGAP1
GO:0009059	macromolecule biosynthetic process	Biological process	63	5181	143	16655	1.41624	0.000725969	0.0653755	3.13908	0.440559	BACH1//N4BP2L2//NCOA2//ASXL1//ELK4//ZBTB20//SMAD2//NSD1//SMO//UBC//ZNF148//NRIP1//ARID1A//GLIS2//ZNF292//NFATC3//ASH1L//BMPR2//TFEC//SCMH1//MGA//MED13L//ZBTB44//UIMC1//ATRX//ZNF532//KMT2E//KMT2C//ZKSCAN1//ZNF91//ZNF124//ZNF208//CHD9//ZNF430//ZNF394//SETD3//CDYL//RBM39//SAFB2//SMARCA5//HIPK3//DNM2//SAMD4A//HP1BP3//SFMBT2//COA1//FARS2//FARSA//RARS//MAN1A2//GOLPH3//IKBKB//LRP6//DYNC1H1//BMP1//ACVR2A…
GO:0070723	response to cholesterol	Biological process	3	21	143	16655	16.6384	0.000735954	0.0653755	3.13315	0.020979	LRP6//SMO//SMAD2
GO:0006366	transcription from RNA polymerase II promoter	Biological process	31	2019	143	16655	1.78827	0.000855301	0.074922	3.06788	0.216783	BACH1//N4BP2L2//NCOA2//ASXL1//ELK4//ZBTB20//SMAD2//NSD1//SMO//UBC//ZNF148//NRIP1//ARID1A//GLIS2//MED13L//NFATC3//SMARCA5//BMP1//BMPR2//ACVR2A//FKBP8//ZNF292//IKBKB//LRP6//ATRX//ASH1L//UBE3A//SETD3//EGLN3//UBE2D2//FBXW7
GO:0051235	maintenance of location	Biological process	9	289	143	16655	3.62705	0.000884219	0.0763941	3.05344	0.0629371	SLC8A1//FBXW7//FTO//C3//NRIP1//GOLPH3//DIAPH1//TRPC1//MORC3
GO:0051254	positive regulation of RNA metabolic process	Biological process	25	1499	143	16655	1.94244	0.000938183	0.0785523	3.02771	0.174825	ARID1A//SMO//DNM2//IKBKB//LRP6//SMAD2//KMT2E//NSD1//NRIP1//SETD3//GLIS2//NCOA2//ASXL1//ZNF292//NFATC3//ATRX//ASH1L//BACH1//BMPR2//UBC//UBE3A//ZNF148//ACVR2A//CFLAR//FBXW7
GO:0010628	positive regulation of gene expression	Biological process	28	1761	143	16655	1.85186	0.000938431	0.0785523	3.0276	0.195804	C3//ARID1A//SMO//SAMD4A//DNM2//IKBKB//LRP6//SMAD2//KMT2E//NSD1//NRIP1//SETD3//GLIS2//SMARCA5//NCOA2//ASXL1//ZNF292//NFATC3//ATRX//ASH1L//BACH1//BMPR2//UBC//UBE3A//ZNF148//ACVR2A//CFLAR//FBXW7
GO:0051568	histone H3-K4 methylation	Biological process	4	51	143	16655	9.13479	0.00095212	0.0785523	3.02131	0.027972	ASH1L//KMT2E//KMT2C//SETD3
GO:0050794	regulation of cellular process	Biological process	106	10243	143	16655	1.20528	0.000959018	0.0785523	3.01817	0.741259	BACH1//N4BP2L2//NCOA2//ASXL1//ELK4//ZBTB20//SMAD2//NSD1//SMO//UBC//ZNF148//NRIP1//ARID1A//GLIS2//PTK2//PTPRA//VAMP3//CORO1C//STK39//LRP6//C3//ACVR2A//BMPR2//DISC1//DNM2//FBXW4//IKBKB//NFATC3//UBE2D2//HLA-G//CSNK1G3//IQGAP1//PILRB//FKBP8//PLEKHM3//KMT2C//ARHGEF28//FBXW7//HIPK3//TFEC//SAMD4A//MGA//ZBTB44//HP1BP3//ATRX//ZNF532//SFMBT2//ZKSCAN1//ZNF124//ZNF208//CHD9//ZNF430//ZNF394//CDYL//RBM39//SAFB…
GO:0048519	negative regulation of biological process	Biological process	57	4611	143	16655	1.43975	0.00105165	0.0850352	2.97813	0.398601	N4BP2L2//NCOA2//ASXL1//ELK4//ZBTB20//SMAD2//BACH1//NSD1//SMO//UBC//ZNF148//NRIP1//ARID1A//GLIS2//CORO1C//STK39//LRP6//DNM2//ASH1L//KMT2E//HIPK3//FKBP8//IKBKB//PTK2//GOLPH3//ARHGAP10//CFLAR//SFMBT2//OMA1//FBXW7//SLC8A1//CEP192//C3//IQGAP1//SCMH1//UIMC1//ZNF91//SAMD4A//MVP//BMPR2//HLA-DRB1//EPS15//HLA-G//LYPLAL1//PTTG1IP//VAPB//SMARCA5//MORC3//SEMA4B//DIAPH1//TRPC1//PHLDB2//ASAP1//ATRX//TFEC//CDYL/…
GO:0016570	histone modification	Biological process	11	423	143	16655	3.02873	0.00106992	0.0854172	2.97065	0.0769231	NSD1//SETD3//NCOA2//CDYL//ASXL1//KANSL1//ASH1L//KMT2E//KMT2C//UIMC1//ELK4
GO:0001666	response to hypoxia	Biological process	9	298	143	16655	3.51751	0.00109636	0.0855787	2.96005	0.0629371	EGLN3//BACH1//UBC//UBE2D2//HP1BP3//SLC8A1//TRPC1//NFATC3//PLOD2
GO:0036314	response to sterol	Biological process	3	24	143	16655	14.5586	0.00109908	0.0855787	2.95897	0.020979	SMAD2//LRP6//SMO
GO:0051276	chromosome organization	Biological process	20	1108	143	16655	2.10232	0.00125849	0.0960867	2.90015	0.13986	NSD1//UBC//HP1BP3//ATRX//SMARCA5//ASH1L//NCOA2//KANSL1//KMT2E//KMT2C//SETD3//ARID1A//SCMH1//FBXW7//BABAM1//CHD9//CDYL//ASXL1//UIMC1//ELK4
GO:0065009	regulation of molecular function	Biological process	39	2822	143	16655	1.60959	0.0012645	0.0960867	2.89808	0.272727	PTK2//PTPRA//UBC//FBXW7//LRP6//EGLN3//VAPB//PILRB//SMO//CEP192//C3//CLPX//IQGAP1//SPPL3//STK39//FGD4//RAB3IP//DOCK11//ARHGAP26//ARHGEF12//MYO9B//ASAP1//FAM13B//DENND4C//ARHGEF28//ARHGAP10//IKBKB//CFLAR//GLIS2//HIPK3//CORO1C//SHOC2//DNM2//ACVR2A//SMAD2//MVP//NSD1//NCOA2//MTCL1
GO:0010605	negative regulation of macromolecule metabolic process	Biological process	35	2443	143	16655	1.6686	0.00129484	0.097221	2.88778	0.244755	N4BP2L2//NCOA2//ASXL1//ELK4//ZBTB20//SMAD2//BACH1//NSD1//SMO//UBC//ZNF148//NRIP1//ARID1A//GLIS2//CORO1C//STK39//LRP6//SFMBT2//CEP192//C3//SCMH1//UIMC1//ZNF91//SAMD4A//MVP//FBXW7//IKBKB//CFLAR//ASH1L//HIPK3//SMARCA5//ATRX//TFEC//CDYL//BMPR2
GO:0036293	response to decreased oxygen levels	Biological process	9	307	143	16655	3.41439	0.00134802	0.0995879	2.8703	0.0629371	EGLN3//NFATC3//PLOD2//BACH1//UBC//UBE2D2//HP1BP3//SLC8A1//TRPC1
GO:0016569	covalent chromatin modification	Biological process	11	436	143	16655	2.93843	0.00136353	0.0995879	2.86534	0.0769231	NSD1//SETD3//NCOA2//CDYL//ASXL1//KANSL1//ASH1L//KMT2E//KMT2C//UIMC1//ELK4
GO:0043085	positive regulation of catalytic activity	Biological process	25	1540	143	16655	1.89072	0.00137373	0.0995879	2.8621	0.174825	PTK2//PTPRA//UBC//FBXW7//EGLN3//VAPB//PILRB//CLPX//STK39//RAB3IP//FGD4//DOCK11//ARHGAP26//ARHGEF12//MYO9B//ASAP1//FAM13B//DENND4C//ARHGEF28//ARHGAP10//IQGAP1//CORO1C//CFLAR//DNM2//MTCL1
GO:0034968	histone lysine methylation	Biological process	5	97	143	16655	6.00353	0.00148863	0.104123	2.82721	0.034965	NSD1//SETD3//ASH1L//KMT2E//KMT2C
GO:2000058	regulation of protein ubiquitination involved in ubiquitin-dependent protein catabolic process	Biological process	5	97	143	16655	6.00353	0.00148863	0.104123	2.82721	0.034965	UBC//DISC1//FBXW7//PTK2//UBE3A
GO:0043170	macromolecule metabolic process	Biological process	96	9097	143	16655	1.22908	0.00150033	0.104123	2.82381	0.671329	BACH1//N4BP2L2//NCOA2//ASXL1//ELK4//ZBTB20//SMAD2//NSD1//SMO//UBC//ZNF148//NRIP1//ARID1A//GLIS2//PTK2//PTPRA//UBE2D2//UBE3A//GPATCH1//FKBP3//FKBP8//BABAM1//UIMC1//VAMP3//CORO1C//STK39//LRP6//C3//ACVR2A//DNM2//LYPLAL1//ZNF292//NFATC3//ASH1L//BMPR2//FBXW7//UBR3//ATRX//FANCL//SMARCA5//KMT2E//FTO//TFEC//SCMH1//MGA//MED13L//ZBTB44//ZNF532//KMT2C//ZKSCAN1//ZNF91//ZNF124//ZNF208//CHD9//ZNF430//ZNF394//S…
GO:0022604	regulation of cell morphogenesis	Biological process	12	510	143	16655	2.74044	0.00150234	0.104123	2.82323	0.0839161	FGD4//DIAPH1//PTK2//PHLDB2//SMAD2//DNM2//DISC1//BMPR2//SEMA4B//CORO1C//CAMSAP1//ZMYM4
GO:0009653	anatomical structure morphogenesis	Biological process	38	2771	143	16655	1.59719	0.0017206	0.117955	2.76432	0.265734	BMP1//PTK2//NFATC3//FBXW7//SMO//ACVR2A//SMAD2//BMPR2//LRP6//ARID1A//ASXL1//SLC8A1//ARHGEF12//PTPRA//ARHGEF28//TRPC1//UBC//FGD4//DIAPH1//RAB3IP//SCLT1//PHLDB2//OMA1//CFLAR//CAMSAP1//ZMYM4//FBXW4//DNM2//VAMP3//DISC1//ATRX//C3//SEMA4B//ASAP1//MYO9B//CORO1C//IQGAP1//SCMH1
GO:0010557	positive regulation of macromolecule biosynthetic process	Biological process	26	1659	143	16655	1.82531	0.00180224	0.122223	2.74419	0.181818	ARID1A//SMO//ATRX//SAMD4A//DNM2//IKBKB//LRP6//SMAD2//KMT2E//NSD1//NRIP1//SETD3//GLIS2//NCOA2//ASXL1//ZNF292//NFATC3//ASH1L//BACH1//BMPR2//UBC//UBE3A//ZNF148//ACVR2A//CFLAR//FBXW7
GO:0019915	lipid storage	Biological process	4	61	143	16655	7.63728	0.00186097	0.124364	2.73026	0.027972	FBXW7//FTO//C3//NRIP1
GO:0006725	cellular aromatic compound metabolic process	Biological process	67	5796	143	16655	1.34634	0.00187324	0.124364	2.72741	0.468531	BACH1//N4BP2L2//NCOA2//ASXL1//ELK4//ZBTB20//SMAD2//NSD1//SMO//UBC//ZNF148//NRIP1//ARID1A//GLIS2//GPATCH1//BABAM1//UIMC1//ZNF292//NFATC3//ASH1L//BMPR2//ATP5C1//ATRX//FANCL//SMARCA5//KMT2E//FTO//TFEC//SCMH1//MGA//MED13L//ZBTB44//ZNF532//KMT2C//ZKSCAN1//ZNF91//ZNF124//ZNF208//CHD9//ZNF430//ZNF394//SETD3//CDYL//RBM39//SAFB2//HIPK3//DNM2//SAMD4A//HP1BP3//SFMBT2//FARS2//FARSA//RARS//ABCC1//VAPB//IKBKB/…
GO:0070482	response to oxygen levels	Biological process	9	323	143	16655	3.24525	0.00190932	0.124602	2.71912	0.0629371	EGLN3//NFATC3//PLOD2//BACH1//UBC//UBE2D2//HP1BP3//SLC8A1//TRPC1
GO:0090100	positive regulation of transmembrane receptor protein serine/threonine kinase signaling pathway	Biological process	5	103	143	16655	5.65381	0.00194098	0.124602	2.71198	0.034965	BMP1//BMPR2//ACVR2A//FKBP8//SMAD2
GO:0000122	negative regulation of transcription from RNA polymerase II promoter	Biological process	15	749	143	16655	2.33248	0.00197036	0.124602	2.70545	0.104895	ATRX//N4BP2L2//NCOA2//ASXL1//ELK4//ZBTB20//SMAD2//BACH1//NSD1//SMO//UBC//ZNF148//NRIP1//ARID1A//GLIS2
GO:0072659	protein localization to plasma membrane	Biological process	7	205	143	16655	3.97697	0.0019714	0.124602	2.70523	0.048951	LYPLAL1//GOLPH3//VAMP3//IKBKB//FCHO2//LRP6//DENND4C
GO:0043618	regulation of transcription from RNA polymerase II promoter in response to stress	Biological process	4	62	143	16655	7.5141	0.00197621	0.124602	2.70417	0.027972	EGLN3//BACH1//UBC//UBE2D2
GO:0031324	negative regulation of cellular metabolic process	Biological process	34	2409	143	16655	1.64381	0.00199537	0.124602	2.69998	0.237762	N4BP2L2//NCOA2//ASXL1//ELK4//ZBTB20//SMAD2//BACH1//NSD1//SMO//UBC//ZNF148//NRIP1//ARID1A//GLIS2//CORO1C//STK39//LRP6//FBXW7//CEP192//C3//SCMH1//UIMC1//ZNF91//SAMD4A//MVP//IQGAP1//IKBKB//CFLAR//ASH1L//HIPK3//ATRX//TFEC//CDYL//BMPR2
GO:1990778	protein localization to cell periphery	Biological process	7	207	143	16655	3.93855	0.00208256	0.127912	2.6814	0.048951	LYPLAL1//GOLPH3//VAMP3//FCHO2//LRP6//DENND4C//IKBKB
GO:0006139	nucleobase-containing compound metabolic process	Biological process	65	5599	143	16655	1.35211	0.00208893	0.127912	2.68008	0.454545	BACH1//N4BP2L2//NCOA2//ASXL1//ELK4//ZBTB20//SMAD2//NSD1//SMO//UBC//ZNF148//NRIP1//ARID1A//GLIS2//GPATCH1//BABAM1//UIMC1//ZNF292//NFATC3//ASH1L//BMPR2//ATP5C1//ATRX//FANCL//SMARCA5//KMT2E//FTO//TFEC//SCMH1//MGA//MED13L//ZBTB44//ZNF532//KMT2C//ZKSCAN1//ZNF91//ZNF124//ZNF208//CHD9//ZNF430//ZNF394//SETD3//CDYL//RBM39//SAFB2//HIPK3//DNM2//SAMD4A//HP1BP3//SFMBT2//FARS2//FARSA//RARS//VAPB//IKBKB//LRP6//…
GO:0023051	regulation of signaling	Biological process	40	2998	143	16655	1.55395	0.00211129	0.128038	2.67545	0.27972	PTK2//PTPRA//UBC//VAMP3//DNM2//FBXW7//IQGAP1//IKBKB//BMP1//BMPR2//ACVR2A//UBE3A//SMAD2//MVP//DISC1//FKBP8//GOLPH3//FGD4//ARHGEF12//ARHGEF28//ASXL1//HLA-DRB1//EPS15//CFLAR//ASH1L//HIPK3//PTTG1IP//C3//GLIS2//SMO//SHOC2//ARHGAP26//MYO9B//FAM13B//ARHGAP10//SPPL3//LRP6//SLC8A1//TRPC1//NCOA2
GO:0048193	Golgi vesicle transport	Biological process	9	329	143	16655	3.18607	0.00216268	0.129905	2.66501	0.0629371	DYNC1H1//TRAPPC8//VAPB//DNM2//RAB3IP//EPS15//LYPLAL1//GOLPH3//VAMP3
GO:0007009	plasma membrane organization	Biological process	8	268	143	16655	3.47667	0.00222085	0.13214	2.65348	0.0559441	LYPLAL1//GOLPH3//VAMP3//FCHO2//LRP6//DENND4C//IKBKB//DNM2
GO:0018022	peptidyl-lysine methylation	Biological process	5	107	143	16655	5.44245	0.00229369	0.135199	2.63947	0.034965	NSD1//SETD3//ASH1L//KMT2E//KMT2C
GO:0050790	regulation of catalytic activity	Biological process	33	2342	143	16655	1.6411	0.00242433	0.139596	2.61541	0.230769	PTK2//PTPRA//UBC//FBXW7//LRP6//EGLN3//VAPB//PILRB//CEP192//C3//CLPX//IQGAP1//STK39//FGD4//RAB3IP//DOCK11//ARHGAP26//ARHGEF12//MYO9B//ASAP1//FAM13B//DENND4C//ARHGEF28//ARHGAP10//IKBKB//CFLAR//HIPK3//CORO1C//DNM2//ACVR2A//MVP//MTCL1//SHOC2
GO:0006479	protein methylation	Biological process	6	158	143	16655	4.42286	0.00243469	0.139596	2.61356	0.041958	NSD1//SETD3//ASH1L//KMT2E//KMT2C//PCMTD1
GO:0008213	protein alkylation	Biological process	6	158	143	16655	4.42286	0.00243469	0.139596	2.61356	0.041958	NSD1//PCMTD1//SETD3//ASH1L//KMT2E//KMT2C
GO:0022603	regulation of anatomical structure morphogenesis	Biological process	17	925	143	16655	2.1405	0.00246038	0.139799	2.609	0.118881	FGD4//DIAPH1//PTK2//PHLDB2//OMA1//SMAD2//CAMSAP1//ZMYM4//DNM2//C3//DISC1//BMPR2//SEMA4B//SMO//CORO1C//CFLAR//FBXW7
GO:0043620	regulation of DNA-templated transcription in response to stress	Biological process	4	67	143	16655	6.95335	0.00262714	0.146632	2.58052	0.027972	EGLN3//BACH1//UBC//UBE2D2
GO:2000648	positive regulation of stem cell proliferation	Biological process	4	67	143	16655	6.95335	0.00262714	0.146632	2.58052	0.027972	DISC1//SMO//FBXW4//N4BP2L2
GO:1901888	regulation of cell junction assembly	Biological process	4	68	143	16655	6.85109	0.00277299	0.153414	2.55705	0.027972	CORO1C//PTK2//PHLDB2//IKBKB
GO:0030513	positive regulation of BMP signaling pathway	Biological process	3	33	143	16655	10.588	0.00280031	0.153579	2.55279	0.020979	FKBP8//SMAD2//BMPR2
GO:0019538	protein metabolic process	Biological process	65	5662	143	16655	1.33706	0.00283703	0.154251	2.54714	0.454545	PTK2//PTPRA//UBC//UBE2D2//UBE3A//FKBP3//FKBP8//NSD1//CORO1C//STK39//LRP6//C3//ACVR2A//LYPLAL1//FBXW7//UBR3//BACH1//COA1//FARS2//FARSA//RARS//CSNK1G3//PLOD2//HIPK3//MORC3//IKBKB//TPST1//PCMTD1//MAN1A2//STAMBPL1//BMP1//CLPX//FBXW4//FANCL//OMA1//EGLN3//VAPB//PILRB//SMAD2//GOLPH3//SETD3//BMPR2//CEP192//SAMD4A//NCOA2//CDYL//SCMH1//CLK1//DYNC1H1//PTTG1IP//MVP//DAP3//SPPL3//ASXL1//CFLAR//ASH1L//KANSL1//…
GO:0046483	heterocycle metabolic process	Biological process	66	5779	143	16655	1.33015	0.00293591	0.158263	2.53226	0.461538	BACH1//N4BP2L2//NCOA2//ASXL1//ELK4//ZBTB20//SMAD2//NSD1//SMO//UBC//ZNF148//NRIP1//ARID1A//GLIS2//GPATCH1//BABAM1//UIMC1//ZNF292//NFATC3//ASH1L//BMPR2//ATP5C1//ATRX//FANCL//SMARCA5//KMT2E//FTO//TFEC//SCMH1//MGA//MED13L//ZBTB44//ZNF532//KMT2C//ZKSCAN1//ZNF91//ZNF124//ZNF208//CHD9//ZNF430//ZNF394//SETD3//CDYL//RBM39//SAFB2//HIPK3//DNM2//SAMD4A//HP1BP3//SFMBT2//FARS2//FARSA//RARS//ABCC1//VAPB//IKBKB/…
GO:0043001	Golgi to plasma membrane protein transport	Biological process	3	34	143	16655	10.2766	0.00305216	0.163135	2.51539	0.020979	LYPLAL1//GOLPH3//VAMP3
GO:0090092	regulation of transmembrane receptor protein serine/threonine kinase signaling pathway	Biological process	7	222	143	16655	3.67243	0.00307865	0.163168	2.51164	0.048951	BMP1//BMPR2//ACVR2A//SMAD2//DNM2//UBC//FKBP8
GO:0008152	metabolic process	Biological process	116	11787	143	16655	1.14621	0.00312334	0.164131	2.50538	0.811189	BACH1//N4BP2L2//NCOA2//ASXL1//ELK4//ZBTB20//SMAD2//NSD1//SMO//UBC//ZNF148//NRIP1//ARID1A//GLIS2//PTK2//PTPRA//UBE2D2//UBE3A//GPATCH1//FKBP3//FKBP8//BABAM1//UIMC1//RARS//VAMP3//CORO1C//STK39//LRP6//C3//ACVR2A//OMA1//DNM2//LYPLAL1//ZNF292//NFATC3//ASH1L//BMPR2//FBXW7//UBR3//FGGY//IQGAP1//EGLN3//PLOD2//GRHPR//ATP5C1//ATRX//FANCL//SMARCA5//KMT2E//FTO//TFEC//SCMH1//MGA//MED13L//ZBTB44//ZNF532//KMT2C//…
GO:0032927	positive regulation of activin receptor signaling pathway	Biological process	2	10	143	16655	23.2937	0.00314886	0.164131	2.50185	0.013986	SMAD2//ACVR2A
GO:0097581	lamellipodium organization	Biological process	4	71	143	16655	6.56161	0.00324363	0.167685	2.48897	0.027972	DNM2//GOLPH3//MYO9B//CORO1C
GO:0010558	negative regulation of macromolecule biosynthetic process	Biological process	23	1464	143	16655	1.82977	0.00329798	0.169108	2.48175	0.160839	N4BP2L2//NCOA2//ASXL1//ELK4//ZBTB20//SMAD2//BACH1//NSD1//SMO//UBC//ZNF148//NRIP1//ARID1A//GLIS2//SCMH1//UIMC1//ZNF91//SAMD4A//FBXW7//ATRX//TFEC//CDYL//BMPR2
GO:0070887	cellular response to chemical stimulus	Biological process	38	2885	143	16655	1.53407	0.00355182	0.180656	2.44955	0.265734	MYO9B//VAPB//SMAD2//PTK2//UBC//PTPRA//SHOC2//IQGAP1//IKBKB//HLA-C//HLA-DRB1//HLA-G//BMP1//BMPR2//ACVR2A//DNM2//FKBP8//ARID1A//UBE3A//NRIP1//DENND4C//NCOA2//PLOD2//SLC8A1//FGD4//ARHGEF12//EGLN3//BACH1//UBE2D2//NFATC3//KMT2E//LRP6//SMO//DIAPH1//HP1BP3//TRPC1//ATRX//FBXW7
GO:0043933	macromolecular complex subunit organization	Biological process	35	2593	143	16655	1.57208	0.00359017	0.181146	2.44489	0.244755	NSD1//HLA-DRB1//HP1BP3//ATRX//SMARCA5//NCOA2//KANSL1//KMT2E//KMT2C//SETD3//ARID1A//SCMH1//MPP6//ZNF148//REPS2//VAMP3//DYNC1H1//PILRB//PTK2//SMAD2//DIAPH1//BABAM1//CHD9//CDYL//COA1//ASXL1//FCHO2//EPS15//CEP192//GRHPR//PHLDB2//ASH1L//DAP3//UIMC1//ELK4
GO:0050789	regulation of biological process	Biological process	108	10795	143	16655	1.16522	0.00381152	0.189317	2.4189	0.755245	BACH1//N4BP2L2//NCOA2//ASXL1//ELK4//ZBTB20//SMAD2//NSD1//SMO//UBC//ZNF148//NRIP1//ARID1A//GLIS2//PTK2//PTPRA//C3//IQGAP1//VAMP3//CORO1C//STK39//LRP6//ACVR2A//BMPR2//DISC1//SLC8A1//DNM2//FBXW4//IKBKB//NFATC3//UBE2D2//FAM13B//FANCL//HLA-G//ASH1L//CSNK1G3//PILRB//FKBP8//PLEKHM3//KMT2C//ARHGEF28//FBXW7//HIPK3//TFEC//SAMD4A//MGA//ZBTB44//HP1BP3//ATRX//ZNF532//SFMBT2//ZKSCAN1//ZNF124//ZNF208//CHD9//ZNF…
GO:0002478	antigen processing and presentation of exogenous peptide antigen	Biological process	6	173	143	16655	4.03937	0.00381216	0.189317	2.41883	0.041958	HLA-C//HLA-G//UBC//DYNC1H1//DNM2//HLA-DRB1
GO:0030501	positive regulation of bone mineralization	Biological process	3	37	143	16655	9.44339	0.00388953	0.191651	2.4101	0.020979	SLC8A1//BMPR2//ACVR2A
GO:0014031	mesenchymal cell development	Biological process	6	174	143	16655	4.01616	0.003921	0.191704	2.4066	0.041958	SEMA4B//CORO1C//SMO//PHLDB2//SMAD2//LRP6
GO:0009892	negative regulation of metabolic process	Biological process	36	2715	143	16655	1.54433	0.00418125	0.202855	2.37869	0.251748	N4BP2L2//NCOA2//ASXL1//ELK4//ZBTB20//SMAD2//BACH1//NSD1//SMO//UBC//ZNF148//NRIP1//ARID1A//GLIS2//CORO1C//STK39//LRP6//SFMBT2//FBXW7//CEP192//C3//IQGAP1//SCMH1//UIMC1//ZNF91//SAMD4A//MVP//IKBKB//CFLAR//ASH1L//HIPK3//SMARCA5//ATRX//TFEC//CDYL//BMPR2
GO:0048864	stem cell development	Biological process	6	178	143	16655	3.92591	0.00437954	0.208708	2.35857	0.041958	SEMA4B//CORO1C//SMO//PHLDB2//SMAD2//LRP6
GO:0016571	histone methylation	Biological process	5	125	143	16655	4.65874	0.00447696	0.208708	2.34902	0.034965	NSD1//SETD3//ASH1L//KMT2E//KMT2C
GO:0030522	intracellular receptor signaling pathway	Biological process	8	301	143	16655	3.09551	0.00449762	0.208708	2.34702	0.0559441	ARID1A//UBE3A//NRIP1//ASXL1//IKBKB//UBC//KMT2E//NCOA2
GO:0048638	regulation of developmental growth	Biological process	8	301	143	16655	3.09551	0.00449762	0.208708	2.34702	0.0559441	DNM2//FTO//SMO//DISC1//PTK2//C3//BMPR2//SEMA4B
GO:1903507	negative regulation of nucleic acid-templated transcription	Biological process	20	1238	143	16655	1.88156	0.00454701	0.208708	2.34227	0.13986	N4BP2L2//NCOA2//ASXL1//ELK4//ZBTB20//SMAD2//BACH1//NSD1//SMO//UBC//ZNF148//NRIP1//ARID1A//GLIS2//SCMH1//UIMC1//ZNF91//ATRX//TFEC//CDYL
GO:0014033	neural crest cell differentiation	Biological process	4	78	143	16655	5.97275	0.00454736	0.208708	2.34224	0.027972	SEMA4B//CORO1C//SMO//LRP6
GO:0048268	clathrin coat assembly	Biological process	2	12	143	16655	19.4114	0.00456663	0.208708	2.3404	0.013986	FCHO2//EPS15
GO:0071397	cellular response to cholesterol	Biological process	2	12	143	16655	19.4114	0.00456663	0.208708	2.3404	0.013986	LRP6//SMO
GO:0019884	antigen processing and presentation of exogenous antigen	Biological process	6	180	143	16655	3.88228	0.00462312	0.209475	2.33506	0.041958	HLA-C//HLA-G//UBC//DYNC1H1//DNM2//HLA-DRB1
GO:0031398	positive regulation of protein ubiquitination	Biological process	6	181	143	16655	3.86084	0.00474859	0.209475	2.32344	0.041958	UBC//FBXW7//DISC1//PTK2//UBE3A//PTTG1IP
GO:0035556	intracellular signal transduction	Biological process	35	2638	143	16655	1.54526	0.00475416	0.209475	2.32293	0.244755	PTK2//PTPRA//UBC//SMO//IKBKB//NCOA2//FGD4//DOCK11//DIAPH1//ARHGAP26//ARHGEF12//MYO9B//FAM13B//ARHGAP10//IQGAP1//SHOC2//UBE3A//ATRX//STK39//DISC1//GOLPH3//DNM2//ARHGEF28//CFLAR//ASH1L//BMP1//HIPK3//PTTG1IP//FBXW7//C3//SPPL3//FKBP8//PLEKHM3//SMAD2//KMT2C
GO:0034446	substrate adhesion-dependent cell spreading	Biological process	4	79	143	16655	5.89714	0.00475848	0.209475	2.32253	0.027972	CORO1C//PTK2//DNM2//VAMP3
GO:0031328	positive regulation of cellular biosynthetic process	Biological process	26	1783	143	16655	1.69836	0.00481518	0.209475	2.31739	0.181818	ARID1A//SMO//ATRX//SAMD4A//DNM2//IKBKB//LRP6//SMAD2//KMT2E//NSD1//NRIP1//SETD3//GLIS2//NCOA2//ASXL1//ZNF292//NFATC3//ASH1L//BACH1//BMPR2//UBC//UBE3A//ZNF148//ACVR2A//CFLAR//FBXW7
GO:0010883	regulation of lipid storage	Biological process	3	40	143	16655	8.73514	0.00485405	0.209475	2.3139	0.020979	C3//FBXW7//FTO
GO:0021532	neural tube patterning	Biological process	3	40	143	16655	8.73514	0.00485405	0.209475	2.3139	0.020979	FKBP8//SMO//LRP6
GO:0070169	positive regulation of biomineral tissue development	Biological process	3	40	143	16655	8.73514	0.00485405	0.209475	2.3139	0.020979	SLC8A1//BMPR2//ACVR2A
GO:0007167	enzyme linked receptor protein signaling pathway	Biological process	20	1246	143	16655	1.86948	0.00488233	0.209475	2.31137	0.13986	PILRB//BMPR2//ACVR2A//FBXW7//EPS15//PTK2//PTPRA//UBC//IQGAP1//REPS2//SMAD2//SHOC2//BMP1//DNM2//FKBP8//MVP//FGD4//ARHGEF12//IKBKB//ARHGEF28
GO:1902679	negative regulation of RNA biosynthetic process	Biological process	20	1253	143	16655	1.85903	0.00519236	0.217597	2.28464	0.13986	N4BP2L2//NCOA2//ASXL1//ELK4//ZBTB20//SMAD2//BACH1//NSD1//SMO//UBC//ZNF148//NRIP1//ARID1A//GLIS2//SCMH1//UIMC1//ZNF91//ATRX//TFEC//CDYL
GO:0030510	regulation of BMP signaling pathway	Biological process	4	81	143	16655	5.75153	0.0052003	0.217597	2.28397	0.027972	FKBP8//SMAD2//BMPR2//ACVR2A
GO:1901360	organic cyclic compound metabolic process	Biological process	67	6015	143	16655	1.29732	0.00520718	0.217597	2.2834	0.468531	BACH1//N4BP2L2//NCOA2//ASXL1//ELK4//ZBTB20//SMAD2//NSD1//SMO//UBC//ZNF148//NRIP1//ARID1A//GLIS2//GPATCH1//BABAM1//UIMC1//ZNF292//NFATC3//ASH1L//BMPR2//ATP5C1//ATRX//FANCL//SMARCA5//KMT2E//FTO//TFEC//SCMH1//MGA//MED13L//ZBTB44//ZNF532//KMT2C//ZKSCAN1//ZNF91//ZNF124//ZNF208//CHD9//ZNF430//ZNF394//SETD3//CDYL//RBM39//SAFB2//HIPK3//DNM2//SAMD4A//HP1BP3//SFMBT2//FARS2//FARSA//RARS//ABCC1//VAPB//IKBKB/…
GO:0045934	negative regulation of nucleobase-containing compound metabolic process	Biological process	22	1430	143	16655	1.79182	0.00520964	0.217597	2.28319	0.153846	N4BP2L2//NCOA2//ASXL1//ELK4//ZBTB20//SMAD2//BACH1//NSD1//SMO//UBC//ZNF148//NRIP1//ARID1A//GLIS2//SCMH1//UIMC1//ZNF91//FBXW7//ATRX//TFEC//CDYL//BMPR2
GO:0048608	reproductive structure development	Biological process	10	447	143	16655	2.60556	0.00525547	0.218067	2.27939	0.0699301	UBE3A//NRIP1//PTK2//SLC8A1//BMPR2//NCOA2//LRP6//ATRX//ACVR2A//ARID1A
GO:0031327	negative regulation of cellular biosynthetic process	Biological process	23	1523	143	16655	1.75888	0.00534754	0.220437	2.27185	0.160839	N4BP2L2//NCOA2//ASXL1//ELK4//ZBTB20//SMAD2//BACH1//NSD1//SMO//UBC//ZNF148//NRIP1//ARID1A//GLIS2//FBXW7//SCMH1//UIMC1//ZNF91//SAMD4A//ATRX//TFEC//CDYL//BMPR2
GO:0018105	peptidyl-serine phosphorylation	Biological process	7	247	143	16655	3.30073	0.00550274	0.22302	2.25942	0.048951	NSD1//IKBKB//HIPK3//CLK1//CSNK1G3//MORC3//STK39
GO:0048762	mesenchymal cell differentiation	Biological process	6	187	143	16655	3.73696	0.00555475	0.22302	2.25534	0.041958	SEMA4B//CORO1C//SMO//PHLDB2//SMAD2//LRP6
GO:0032924	activin receptor signaling pathway	Biological process	3	42	143	16655	8.31918	0.00557025	0.22302	2.25413	0.020979	ACVR2A//SMAD2//BMPR2
GO:1900024	regulation of substrate adhesion-dependent cell spreading	Biological process	3	42	143	16655	8.31918	0.00557025	0.22302	2.25413	0.020979	CORO1C//DNM2//PTK2
GO:0061458	reproductive system development	Biological process	10	451	143	16655	2.58245	0.00558698	0.22302	2.25282	0.0699301	UBE3A//NRIP1//PTK2//SLC8A1//BMPR2//NCOA2//LRP6//ATRX//ACVR2A//ARID1A
GO:0007264	small GTPase mediated signal transduction	Biological process	16	922	143	16655	2.02115	0.00571666	0.226761	2.24286	0.111888	PTK2//PTPRA//UBC//SHOC2//MYO9B//DNM2//FGD4//ARHGEF12//ARHGEF28//ARHGAP26//FAM13B//ARHGAP10//NCOA2//DOCK11//DIAPH1//IQGAP1
GO:0009891	positive regulation of biosynthetic process	Biological process	26	1815	143	16655	1.66842	0.0060704	0.239288	2.21678	0.181818	ARID1A//SMO//ATRX//SAMD4A//DNM2//IKBKB//LRP6//SMAD2//KMT2E//NSD1//NRIP1//SETD3//GLIS2//NCOA2//ASXL1//ZNF292//NFATC3//ASH1L//BACH1//BMPR2//UBC//UBE3A//ZNF148//ACVR2A//CFLAR//FBXW7
GO:0048368	lateral mesoderm development	Biological process	2	14	143	16655	16.6384	0.00622602	0.243898	2.20579	0.013986	SMO//SMAD2
GO:0065007	biological regulation	Biological process	111	11295	143	16655	1.14458	0.00630471	0.245456	2.20033	0.776224	BACH1//N4BP2L2//NCOA2//ASXL1//ELK4//ZBTB20//SMAD2//NSD1//SMO//UBC//ZNF148//NRIP1//ARID1A//GLIS2//PTK2//PTPRA//FTO//IKBKB//C3//IQGAP1//VAMP3//CORO1C//STK39//LRP6//ACVR2A//BMPR2//DISC1//SLC8A1//DNM2//FBXW4//NFATC3//UBE2D2//FAM13B//FANCL//HLA-G//ASH1L//HPS5//DOCK11//CSNK1G3//PILRB//FKBP8//PLEKHM3//KMT2C//ARHGEF28//FBXW7//HIPK3//TFEC//SAMD4A//MGA//ZBTB44//HP1BP3//ATRX//ZNF532//SFMBT2//ZKSCAN1//ZNF124…
GO:0009890	negative regulation of biosynthetic process	Biological process	23	1546	143	16655	1.73271	0.00639344	0.247383	2.19427	0.160839	N4BP2L2//NCOA2//ASXL1//ELK4//ZBTB20//SMAD2//BACH1//NSD1//SMO//UBC//ZNF148//NRIP1//ARID1A//GLIS2//FBXW7//SCMH1//UIMC1//ZNF91//SAMD4A//ATRX//TFEC//CDYL//BMPR2
GO:0048002	antigen processing and presentation of peptide antigen	Biological process	6	193	143	16655	3.62078	0.00645686	0.248313	2.18998	0.041958	HLA-C//HLA-G//UBC//HLA-DRB1//DYNC1H1//DNM2
GO:0048583	regulation of response to stimulus	Biological process	45	3705	143	16655	1.4146	0.00660527	0.252481	2.18011	0.314685	PTK2//PTPRA//UBC//C3//DNM2//IKBKB//NFATC3//UBE2D2//FAM13B//FANCL//ASH1L//HLA-G//FBXW7//BMP1//BMPR2//ACVR2A//UBE3A//SMAD2//SPPL3//HLA-DRB1//DISC1//FKBP8//GOLPH3//FGD4//ARHGEF12//ARHGEF28//ASXL1//EPS15//CFLAR//HIPK3//PTTG1IP//BABAM1//UIMC1//GLIS2//SMO//SHOC2//SEMA4B//STK39//HLA-C//ARHGAP26//MYO9B//ARHGAP10//LRP6//PHLDB2//NCOA2
GO:0044237	cellular metabolic process	Biological process	102	10175	143	16655	1.16755	0.00665453	0.252757	2.17688	0.713287	BACH1//N4BP2L2//NCOA2//ASXL1//ELK4//ZBTB20//SMAD2//NSD1//SMO//UBC//ZNF148//NRIP1//ARID1A//GLIS2//PTK2//PTPRA//UBE2D2//UBE3A//GPATCH1//FKBP3//FKBP8//BABAM1//UIMC1//RARS//VAMP3//CORO1C//STK39//LRP6//C3//ACVR2A//DNM2//LYPLAL1//ZNF292//NFATC3//ASH1L//BMPR2//FBXW7//UBR3//IQGAP1//ATP5C1//ATRX//FANCL//SMARCA5//KMT2E//FTO//TFEC//SCMH1//MGA//MED13L//ZBTB44//ZNF532//KMT2C//ZKSCAN1//ZNF91//ZNF124//ZNF208//C…
GO:0051172	negative regulation of nitrogen compound metabolic process	Biological process	23	1552	143	16655	1.72602	0.00669262	0.252757	2.1744	0.160839	N4BP2L2//NCOA2//ASXL1//ELK4//ZBTB20//SMAD2//BACH1//NSD1//SMO//UBC//ZNF148//NRIP1//ARID1A//GLIS2//SCMH1//UIMC1//ZNF91//SAMD4A//FBXW7//ATRX//TFEC//CDYL//BMPR2
GO:1903322	positive regulation of protein modification by small protein conjugation or removal	Biological process	6	195	143	16655	3.58365	0.00677997	0.254531	2.16877	0.041958	FBXW7//UBE3A//PTTG1IP//UBC//DISC1//PTK2
GO:2000113	negative regulation of cellular macromolecule biosynthetic process	Biological process	21	1374	143	16655	1.78009	0.00682767	0.254805	2.16573	0.146853	N4BP2L2//NCOA2//ASXL1//ELK4//ZBTB20//SMAD2//BACH1//NSD1//SMO//UBC//ZNF148//NRIP1//ARID1A//GLIS2//SCMH1//UIMC1//ZNF91//SAMD4A//FBXW7//ATRX//BMPR2
GO:2000060	positive regulation of protein ubiquitination involved in ubiquitin-dependent protein catabolic process	Biological process	4	88	143	16655	5.29402	0.00696127	0.258263	2.15731	0.027972	UBC//DISC1//FBXW7//PTK2
GO:0044249	cellular biosynthetic process	Biological process	67	6084	143	16655	1.28261	0.0070165	0.25879	2.15388	0.468531	BACH1//N4BP2L2//NCOA2//ASXL1//ELK4//ZBTB20//SMAD2//NSD1//SMO//UBC//ZNF148//NRIP1//ARID1A//GLIS2//ZNF292//NFATC3//ASH1L//BMPR2//TFEC//SCMH1//MGA//MED13L//ZBTB44//UIMC1//ATRX//ZNF532//KMT2E//KMT2C//ZKSCAN1//ZNF91//ZNF124//ZNF208//CHD9//ZNF430//ZNF394//SETD3//CDYL//RBM39//SAFB2//SMARCA5//HIPK3//DNM2//SAMD4A//HP1BP3//SFMBT2//COA1//FARS2//FARSA//RARS//MAN1A2//ATP5C1//GOLPH3//C3//FBXW7//IKBKB//LRP6//DY…
GO:0021794	thalamus development	Biological process	2	15	143	16655	15.5291	0.00714365	0.258925	2.14608	0.013986	LRP6//SMO
GO:0036315	cellular response to sterol	Biological process	2	15	143	16655	15.5291	0.00714365	0.258925	2.14608	0.013986	LRP6//SMO
GO:0051895	negative regulation of focal adhesion assembly	Biological process	2	15	143	16655	15.5291	0.00714365	0.258925	2.14608	0.013986	CORO1C//PHLDB2
GO:0006418	tRNA aminoacylation for protein translation	Biological process	3	46	143	16655	7.59577	0.00718439	0.258925	2.14361	0.020979	RARS//FARS2//FARSA
GO:0018205	peptidyl-lysine modification	Biological process	9	396	143	16655	2.64701	0.00722842	0.259032	2.14096	0.0629371	NSD1//SETD3//NCOA2//CDYL//SCMH1//KANSL1//ASH1L//KMT2E//KMT2C
GO:0051253	negative regulation of RNA metabolic process	Biological process	20	1294	143	16655	1.80013	0.00735376	0.261154	2.13349	0.13986	N4BP2L2//NCOA2//ASXL1//ELK4//ZBTB20//SMAD2//BACH1//NSD1//SMO//UBC//ZNF148//NRIP1//ARID1A//GLIS2//SCMH1//UIMC1//ZNF91//ATRX//TFEC//CDYL
GO:0018209	peptidyl-serine modification	Biological process	7	261	143	16655	3.12368	0.00737044	0.261154	2.13251	0.048951	HIPK3//CLK1//CSNK1G3//MORC3//STK39//NSD1//IKBKB
GO:0030516	regulation of axon extension	Biological process	4	90	143	16655	5.17638	0.00752847	0.264908	2.12329	0.027972	DISC1//BMPR2//SEMA4B//DNM2
GO:0035295	tube development	Biological process	12	624	143	16655	2.23978	0.00756039	0.264908	2.12146	0.0839161	NFATC3//SMAD2//LRP6//ARID1A//SMO//FKBP8//FBXW7//SLC8A1//MAN1A2//BMPR2//ASXL1//ATRX
GO:0030509	BMP signaling pathway	Biological process	5	142	143	16655	4.101	0.00762205	0.265593	2.11793	0.034965	ACVR2A//FKBP8//SMAD2//BMPR2//BMP1
GO:0001952	regulation of cell-matrix adhesion	Biological process	4	91	143	16655	5.1195	0.00782315	0.26808	2.10662	0.027972	DISC1//CORO1C//PTK2//PHLDB2
GO:0010769	regulation of cell morphogenesis involved in differentiation	Biological process	8	332	143	16655	2.80647	0.00797589	0.26808	2.09822	0.0559441	PHLDB2//SMAD2//DNM2//DISC1//BMPR2//SEMA4B//PTK2//CORO1C
GO:0010862	positive regulation of pathway-restricted SMAD protein phosphorylation	Biological process	3	48	143	16655	7.27928	0.00808468	0.26808	2.09234	0.020979	BMP1//BMPR2//ACVR2A
GO:0048286	lung alveolus development	Biological process	3	48	143	16655	7.27928	0.00808468	0.26808	2.09234	0.020979	ASXL1//MAN1A2//BMPR2
GO:0051893	regulation of focal adhesion assembly	Biological process	3	48	143	16655	7.27928	0.00808468	0.26808	2.09234	0.020979	CORO1C//PHLDB2//PTK2
GO:0090109	regulation of cell-substrate junction assembly	Biological process	3	48	143	16655	7.27928	0.00808468	0.26808	2.09234	0.020979	CORO1C//PTK2//PHLDB2
GO:0018027	peptidyl-lysine dimethylation	Biological process	2	16	143	16655	14.5586	0.00811849	0.26808	2.09052	0.013986	ASH1L//SETD3
GO:0042921	glucocorticoid receptor signaling pathway	Biological process	2	16	143	16655	14.5586	0.00811849	0.26808	2.09052	0.013986	NCOA2//ARID1A
GO:0072673	lamellipodium morphogenesis	Biological process	2	16	143	16655	14.5586	0.00811849	0.26808	2.09052	0.013986	CORO1C//MYO9B
GO:1903392	negative regulation of adherens junction organization	Biological process	2	16	143	16655	14.5586	0.00811849	0.26808	2.09052	0.013986	CORO1C//PHLDB2
GO:0050793	regulation of developmental process	Biological process	29	2148	143	16655	1.57243	0.00841809	0.276526	2.07479	0.202797	DISC1//SMO//HLA-G//FGD4//DIAPH1//PTK2//PHLDB2//OMA1//SMAD2//IKBKB//CAMSAP1//ZMYM4//SLC8A1//BMPR2//ACVR2A//DNM2//KMT2E//FTO//ASXL1//C3//SEMA4B//SETD3//ASAP1//BMP1//CORO1C//CFLAR//N4BP2L2//LRP6//FBXW7
GO:0043038	amino acid activation	Biological process	3	49	143	16655	7.13073	0.00855859	0.278243	2.0676	0.020979	FARS2//FARSA//RARS
GO:0043039	tRNA aminoacylation	Biological process	3	49	143	16655	7.13073	0.00855859	0.278243	2.0676	0.020979	FARS2//FARSA//RARS
GO:0009966	regulation of signal transduction	Biological process	34	2641	143	16655	1.49941	0.00865065	0.279793	2.06295	0.237762	PTK2//PTPRA//UBC//DNM2//FBXW7//IKBKB//BMP1//BMPR2//ACVR2A//UBE3A//SMAD2//DISC1//FKBP8//GOLPH3//FGD4//ARHGEF12//ARHGEF28//ASXL1//EPS15//CFLAR//ASH1L//HIPK3//PTTG1IP//C3//GLIS2//SMO//SHOC2//ARHGAP26//MYO9B//FAM13B//ARHGAP10//SPPL3//LRP6//NCOA2
GO:1990138	neuron projection extension	Biological process	5	147	143	16655	3.96151	0.0087819	0.282589	2.05641	0.034965	DNM2//DISC1//BMPR2//SEMA4B//IQGAP1
GO:1903391	regulation of adherens junction organization	Biological process	3	50	143	16655	6.98811	0.00904851	0.28969	2.04342	0.020979	CORO1C//PTK2//PHLDB2
GO:0023056	positive regulation of signaling	Biological process	23	1596	143	16655	1.67843	0.00926049	0.294979	2.03337	0.160839	PTK2//PTPRA//UBC//VAMP3//FBXW7//BMP1//BMPR2//ACVR2A//UBE3A//DISC1//FKBP8//SMAD2//GOLPH3//HLA-DRB1//IKBKB//CFLAR//C3//SMO//SHOC2//ASXL1//SPPL3//LRP6//NCOA2
GO:0051865	protein autoubiquitination	Biological process	3	51	143	16655	6.85109	0.00955453	0.302371	2.01979	0.020979	RNF13//UBE2D2//UBE3A
GO:0009952	anterior/posterior pattern specification	Biological process	6	210	143	16655	3.32767	0.00958842	0.302371	2.01825	0.041958	LRP6//SCMH1//SMAD2//BMPR2//SMO//ACVR2A
GO:1904062	regulation of cation transmembrane transport	Biological process	6	211	143	16655	3.3119	0.00980117	0.307542	2.00872	0.041958	SLC8A1//DIAPH1//TRPC1//STK39//DNM2//IKBKB
GO:0048863	stem cell differentiation	Biological process	7	276	143	16655	2.95391	0.00985426	0.307677	2.00638	0.048951	SEMA4B//CORO1C//SMO//PHLDB2//SMAD2//LRP6//N4BP2L2
GO:0007178	transmembrane receptor protein serine/threonine kinase signaling pathway	Biological process	8	345	143	16655	2.70072	0.00992233	0.308276	2.00339	0.0559441	SMAD2//PTK2//UBC//BMP1//BMPR2//ACVR2A//DNM2//FKBP8
GO:0040007	growth	Biological process	16	980	143	16655	1.90153	0.0100013	0.308863	1.99995	0.111888	BMPR2//DNM2//FKBP8//ATRX//KMT2C//SMO//SMAD2//FTO//CFLAR//DISC1//PTK2//C3//SEMA4B//UBE3A//LRP6//IQGAP1
GO:0043414	macromolecule methylation	Biological process	7	277	143	16655	2.94325	0.0100392	0.308863	1.9983	0.048951	NSD1//ATRX//KMT2E//PCMTD1//SETD3//ASH1L//KMT2C
GO:0072091	regulation of stem cell proliferation	Biological process	4	98	143	16655	4.75382	0.0100997	0.309219	1.99569	0.027972	DISC1//SMO//FBXW4//N4BP2L2
GO:0031958	corticosteroid receptor signaling pathway	Biological process	2	18	143	16655	12.9409	0.0102357	0.310367	1.98988	0.013986	ARID1A//NCOA2
GO:0060039	pericardium development	Biological process	2	18	143	16655	12.9409	0.0102357	0.310367	1.98988	0.013986	LRP6//SMAD2
GO:0060560	developmental growth involved in morphogenesis	Biological process	6	214	143	16655	3.26547	0.0104596	0.314323	1.98048	0.041958	DNM2//DISC1//BMPR2//SEMA4B//LRP6//IQGAP1
GO:1901576	organic substance biosynthetic process	Biological process	67	6184	143	16655	1.26187	0.0105999	0.314323	1.9747	0.468531	BACH1//N4BP2L2//NCOA2//ASXL1//ELK4//ZBTB20//SMAD2//NSD1//SMO//UBC//ZNF148//NRIP1//ARID1A//GLIS2//ZNF292//NFATC3//ASH1L//BMPR2//TFEC//SCMH1//MGA//MED13L//ZBTB44//UIMC1//ATRX//ZNF532//KMT2E//KMT2C//ZKSCAN1//ZNF91//ZNF124//ZNF208//CHD9//ZNF430//ZNF394//SETD3//CDYL//RBM39//SAFB2//SMARCA5//HIPK3//DNM2//SAMD4A//HP1BP3//SFMBT2//COA1//FARS2//FARSA//RARS//MAN1A2//ATP5C1//GOLPH3//C3//FBXW7//IKBKB//LRP6//DY…
GO:0071772	response to BMP	Biological process	5	154	143	16655	3.78145	0.0106031	0.314323	1.97457	0.034965	BMP1//BMPR2//ACVR2A//FKBP8//SMAD2
GO:0071773	cellular response to BMP stimulus	Biological process	5	154	143	16655	3.78145	0.0106031	0.314323	1.97457	0.034965	BMP1//BMPR2//ACVR2A//FKBP8//SMAD2
GO:0001755	neural crest cell migration	Biological process	3	53	143	16655	6.59256	0.0106153	0.314323	1.97407	0.020979	SEMA4B//CORO1C//SMO
GO:0035264	multicellular organism growth	Biological process	5	155	143	16655	3.75705	0.0108828	0.320738	1.96326	0.034965	FTO//SMO//FKBP8//ATRX//KMT2C
GO:0010866	regulation of triglyceride biosynthetic process	Biological process	2	19	143	16655	12.2598	0.011376	0.333713	1.94401	0.013986	FBXW7//C3
GO:0048747	muscle fiber development	Biological process	3	55	143	16655	6.35283	0.0117417	0.342847	1.93027	0.020979	NFATC3//SMO//SLC8A1
GO:0061387	regulation of extent of cell growth	Biological process	4	103	143	16655	4.52305	0.0119641	0.347732	1.92212	0.027972	DNM2//DISC1//BMPR2//SEMA4B
GO:0045862	positive regulation of proteolysis	Biological process	8	358	143	16655	2.60265	0.0122027	0.35304	1.91354	0.0559441	C3//EGLN3//CLPX//UBC//CFLAR//FBXW7//DISC1//PTK2
GO:0060541	respiratory system development	Biological process	6	223	143	16655	3.13368	0.0126231	0.363159	1.89883	0.041958	SMAD2//FBXW7//MAN1A2//BMPR2//ASXL1//LRP6
GO:0050770	regulation of axonogenesis	Biological process	5	161	143	16655	3.61704	0.0126677	0.363159	1.8973	0.034965	DNM2//DISC1//BMPR2//SEMA4B//PTK2
GO:0010646	regulation of cell communication	Biological process	37	3015	143	16655	1.4293	0.0127851	0.364867	1.8933	0.258741	PTK2//PTPRA//UBC//DNM2//FBXW7//IQGAP1//SLC8A1//IKBKB//BMP1//BMPR2//ACVR2A//UBE3A//SMAD2//DISC1//FKBP8//GOLPH3//FGD4//ARHGEF12//ARHGEF28//ASXL1//HLA-DRB1//EPS15//CFLAR//ASH1L//HIPK3//PTTG1IP//C3//GLIS2//SMO//SHOC2//ARHGAP26//MYO9B//FAM13B//ARHGAP10//SPPL3//LRP6//NCOA2
GO:0009967	positive regulation of signal transduction	Biological process	21	1458	143	16655	1.67753	0.0129282	0.365815	1.88846	0.146853	PTK2//PTPRA//UBC//FBXW7//BMP1//BMPR2//ACVR2A//UBE3A//DISC1//FKBP8//SMAD2//GOLPH3//IKBKB//CFLAR//C3//SMO//SHOC2//ASXL1//SPPL3//LRP6//NCOA2
GO:0018208	peptidyl-proline modification	Biological process	3	57	143	16655	6.12992	0.0129343	0.365815	1.88826	0.020979	FKBP3//FKBP8//EGLN3
GO:1902531	regulation of intracellular signal transduction	Biological process	23	1648	143	16655	1.62547	0.0132829	0.37264	1.87671	0.160839	PTK2//PTPRA//UBC//UBE3A//GOLPH3//DNM2//FGD4//ARHGEF12//ARHGEF28//IKBKB//CFLAR//ASH1L//BMP1//HIPK3//PTTG1IP//SHOC2//ARHGAP26//MYO9B//FAM13B//ARHGAP10//FBXW7//C3//SPPL3
GO:0071407	cellular response to organic cyclic compound	Biological process	10	514	143	16655	2.26592	0.0132938	0.37264	1.87635	0.0699301	ARID1A//UBE3A//NRIP1//SMAD2//SLC8A1//LRP6//SMO//DIAPH1//DNM2//NCOA2
GO:0009953	dorsal/ventral pattern formation	Biological process	4	107	143	16655	4.35396	0.0136048	0.379671	1.86631	0.027972	SMAD2//FKBP8//SMO//LRP6
GO:0009950	dorsal/ventral axis specification	Biological process	2	21	143	16655	11.0922	0.0138151	0.382476	1.85965	0.013986	SMAD2//LRP6
GO:0045892	negative regulation of transcription, DNA-templated	Biological process	18	1194	143	16655	1.75581	0.0138266	0.382476	1.85928	0.125874	N4BP2L2//NCOA2//ASXL1//ELK4//ZBTB20//SMAD2//BACH1//NSD1//SMO//UBC//ZNF148//NRIP1//ARID1A//GLIS2//ATRX//SCMH1//UIMC1//ZNF91
GO:0007169	transmembrane receptor protein tyrosine kinase signaling pathway	Biological process	15	932	143	16655	1.87449	0.0141103	0.388617	1.85047	0.104895	FBXW7//PILRB//EPS15//PTK2//PTPRA//UBC//IQGAP1//REPS2//SHOC2//MVP//BMPR2//FGD4//ARHGEF12//IKBKB//ARHGEF28
GO:0022607	cellular component assembly	Biological process	31	2436	143	16655	1.48215	0.0144921	0.397398	1.83887	0.216783	TRAPPC8//HLA-DRB1//HP1BP3//ATRX//SMARCA5//MPP6//ZNF148//REPS2//VAMP3//PILRB//PTK2//SMAD2//DIAPH1//RAB3IP//SCLT1//DNM2//CFLAR//UBC//GOLPH3//COA1//DYNC1H1//VMP1//DISC1//FGD4//FCHO2//EPS15//CEP192//GRHPR//PHLDB2//CORO1C//IKBKB
GO:0009058	biosynthetic process	Biological process	67	6268	143	16655	1.24496	0.0147293	0.402156	1.83182	0.468531	BACH1//N4BP2L2//NCOA2//ASXL1//ELK4//ZBTB20//SMAD2//NSD1//SMO//UBC//ZNF148//NRIP1//ARID1A//GLIS2//ZNF292//NFATC3//ASH1L//BMPR2//TFEC//SCMH1//MGA//MED13L//ZBTB44//UIMC1//ATRX//ZNF532//KMT2E//KMT2C//ZKSCAN1//ZNF91//ZNF124//ZNF208//CHD9//ZNF430//ZNF394//SETD3//CDYL//RBM39//SAFB2//SMARCA5//HIPK3//DNM2//SAMD4A//HP1BP3//SFMBT2//COA1//FARS2//FARSA//RARS//MAN1A2//ATP5C1//GOLPH3//C3//FBXW7//IKBKB//LRP6//DY…
GO:0060393	regulation of pathway-restricted SMAD protein phosphorylation	Biological process	3	60	143	16655	5.82343	0.0148486	0.403666	1.82831	0.020979	BMP1//BMPR2//ACVR2A
GO:0050852	T cell receptor signaling pathway	Biological process	5	168	143	16655	3.46633	0.0149891	0.405578	1.82422	0.034965	SPPL3//HLA-DRB1//IKBKB//UBC//UBE2D2
GO:0002052	positive regulation of neuroblast proliferation	Biological process	2	22	143	16655	10.588	0.0151119	0.405578	1.82068	0.013986	DISC1//SMO
GO:0016578	histone deubiquitination	Biological process	2	22	143	16655	10.588	0.0151119	0.405578	1.82068	0.013986	ASXL1//UIMC1
GO:0038127	ERBB signaling pathway	Biological process	8	373	143	16655	2.49798	0.0152896	0.408609	1.8156	0.0559441	FBXW7//EPS15//PTK2//PTPRA//UBC//IQGAP1//REPS2//MVP
GO:0030521	androgen receptor signaling pathway	Biological process	3	62	143	16655	5.63557	0.0162091	0.431354	1.79024	0.020979	UBE3A//NRIP1//ARID1A
GO:0019882	antigen processing and presentation	Biological process	6	237	143	16655	2.94857	0.0165861	0.439531	1.78026	0.041958	HLA-C//HLA-G//UBC//HLA-DRB1//DYNC1H1//DNM2
GO:0060389	pathway-restricted SMAD protein phosphorylation	Biological process	3	63	143	16655	5.54612	0.0169148	0.446365	1.77173	0.020979	BMP1//BMPR2//ACVR2A
GO:0010810	regulation of cell-substrate adhesion	Biological process	5	174	143	16655	3.3468	0.017193	0.451817	1.76465	0.034965	DISC1//CORO1C//PTK2//PHLDB2//DNM2
GO:0010256	endomembrane system organization	Biological process	10	536	143	16655	2.17292	0.0173263	0.453432	1.76129	0.0699301	VMP1//VAPB//GOLPH3//LYPLAL1//VAMP3//FCHO2//LRP6//DENND4C//IKBKB//DNM2
GO:0051129	negative regulation of cellular component organization	Biological process	11	617	143	16655	2.07642	0.0174137	0.453836	1.75911	0.0769231	OMA1//LYPLAL1//SEMA4B//PTK2//PHLDB2//CORO1C//ASAP1//CFLAR//IKBKB//DNM2//ATRX
GO:0031399	regulation of protein modification process	Biological process	24	1787	143	16655	1.56421	0.0176444	0.457779	1.75339	0.167832	PTK2//PTPRA//UBC//NSD1//CORO1C//STK39//LRP6//C3//ACVR2A//FBXW7//VAPB//PILRB//BMP1//BMPR2//CEP192//UBE3A//PTTG1IP//MVP//SPPL3//IKBKB//ASH1L//HIPK3//IQGAP1//DISC1
GO:0048675	axon extension	Biological process	4	116	143	16655	4.01616	0.0178012	0.457779	1.74955	0.027972	DNM2//DISC1//BMPR2//SEMA4B
GO:0021904	dorsal/ventral neural tube patterning	Biological process	2	24	143	16655	9.70571	0.0178553	0.457779	1.74823	0.013986	FKBP8//SMO
GO:1902745	positive regulation of lamellipodium organization	Biological process	2	24	143	16655	9.70571	0.0178553	0.457779	1.74823	0.013986	DNM2//CORO1C
GO:0000904	cell morphogenesis involved in differentiation	Biological process	16	1054	143	16655	1.76802	0.0188171	0.480483	1.72545	0.111888	ARHGEF12//PTK2//PTPRA//ARHGEF28//TRPC1//UBC//PHLDB2//SMAD2//LRP6//DNM2//VAMP3//DISC1//BMPR2//SEMA4B//SMO//CORO1C
GO:0044702	single organism reproductive process	Biological process	18	1236	143	16655	1.69614	0.019017	0.483629	1.72086	0.125874	UBE3A//NRIP1//PTK2//SLC8A1//BMPR2//FANCL//ZNF148//DNM2//SCMH1//ATRX//SPATA7//ACVR2A//CDYL//KMT2C//VMP1//NCOA2//LRP6//ARID1A
GO:0032925	regulation of activin receptor signaling pathway	Biological process	2	25	143	16655	9.31748	0.0193001	0.486471	1.71444	0.013986	ACVR2A//SMAD2
GO:0070536	protein K63-linked deubiquitination	Biological process	2	25	143	16655	9.31748	0.0193001	0.486471	1.71444	0.013986	UIMC1//BABAM1
GO:2000736	regulation of stem cell differentiation	Biological process	4	119	143	16655	3.91491	0.0193601	0.486471	1.71309	0.027972	PHLDB2//SMAD2//N4BP2L2//SMO
GO:0060485	mesenchyme development	Biological process	6	246	143	16655	2.8407	0.0195452	0.486736	1.70896	0.041958	SEMA4B//CORO1C//SMO//PHLDB2//SMAD2//LRP6
GO:0090287	regulation of cellular response to growth factor stimulus	Biological process	6	246	143	16655	2.8407	0.0195452	0.486736	1.70896	0.041958	SMAD2//ACVR2A//DNM2//UBC//FKBP8//BMPR2
GO:0021953	central nervous system neuron differentiation	Biological process	5	180	143	16655	3.23524	0.0196022	0.486736	1.7077	0.034965	DISC1//PTK2//ARHGEF28//LRP6//SMO
GO:0010647	positive regulation of cell communication	Biological process	22	1616	143	16655	1.58559	0.0199646	0.493329	1.69974	0.153846	PTK2//PTPRA//UBC//FBXW7//BMP1//BMPR2//ACVR2A//UBE3A//DISC1//FKBP8//SMAD2//GOLPH3//HLA-DRB1//IKBKB//CFLAR//C3//SMO//SHOC2//ASXL1//SPPL3//LRP6//NCOA2
GO:0007369	gastrulation	Biological process	5	181	143	16655	3.21736	0.0200241	0.493329	1.69845	0.034965	ACVR2A//SMAD2//BMPR2//PHLDB2//LRP6
GO:0007010	cytoskeleton organization	Biological process	16	1064	143	16655	1.75141	0.020365	0.499775	1.69112	0.111888	DISC1//PTK2//PHLDB2//MTCL1//FGD4//ARHGAP26//CORO1C//DYNC1H1//DIAPH1//CFLAR//IKBKB//CEP192//ARHGEF28//CAMSAP1//ARHGAP10//ZMYM4
GO:0007265	Ras protein signal transduction	Biological process	9	471	143	16655	2.22551	0.0204647	0.500111	1.68899	0.0629371	MYO9B//DNM2//FGD4//ARHGEF12//ARHGEF28//SHOC2//PTK2//PTPRA//UBC
GO:0034641	cellular nitrogen compound metabolic process	Biological process	68	6470	143	16655	1.22409	0.0205373	0.500111	1.68746	0.475524	BACH1//N4BP2L2//NCOA2//ASXL1//ELK4//ZBTB20//SMAD2//NSD1//SMO//UBC//ZNF148//NRIP1//ARID1A//GLIS2//GPATCH1//BABAM1//UIMC1//ZNF292//NFATC3//ASH1L//BMPR2//ATP5C1//ATRX//FANCL//SMARCA5//KMT2E//FTO//TFEC//SCMH1//MGA//MED13L//ZBTB44//ZNF532//KMT2C//ZKSCAN1//ZNF91//ZNF124//ZNF208//CHD9//ZNF430//ZNF394//SETD3//CDYL//RBM39//SAFB2//HIPK3//DNM2//SAMD4A//HP1BP3//SFMBT2//COA1//FARS2//FARSA//RARS//VAPB//IKBKB//…
GO:0051094	positive regulation of developmental process	Biological process	17	1156	143	16655	1.71277	0.0206423	0.500735	1.68524	0.118881	DISC1//SMO//HLA-G//SMAD2//IKBKB//SLC8A1//BMPR2//ACVR2A//KMT2E//C3//SETD3//BMP1//DNM2//N4BP2L2//PHLDB2//LRP6//CORO1C
GO:0030518	intracellular steroid hormone receptor signaling pathway	Biological process	4	122	143	16655	3.81864	0.021001	0.507484	1.67776	0.027972	ARID1A//UBE3A//NRIP1//NCOA2
GO:0046578	regulation of Ras protein signal transduction	Biological process	5	184	143	16655	3.16491	0.0213257	0.51328	1.6711	0.034965	DNM2//FGD4//ARHGEF12//ARHGEF28//SHOC2
GO:0007045	cell-substrate adherens junction assembly	Biological process	3	69	143	16655	5.06385	0.0215062	0.51328	1.66744	0.020979	CORO1C//PTK2//PHLDB2
GO:0048041	focal adhesion assembly	Biological process	3	69	143	16655	5.06385	0.0215062	0.51328	1.66744	0.020979	CORO1C//PTK2//PHLDB2
GO:0002223	stimulatory C-type lectin receptor signaling pathway	Biological process	4	123	143	16655	3.78759	0.0215664	0.51328	1.66622	0.027972	IKBKB//NFATC3//UBC//UBE2D2
GO:0006900	membrane budding	Biological process	4	124	143	16655	3.75705	0.022141	0.52164	1.6548	0.027972	GOLPH3//FCHO2//EPS15//VAPB
GO:1903364	positive regulation of cellular protein catabolic process	Biological process	5	186	143	16655	3.13087	0.0222234	0.52164	1.65319	0.034965	UBC//FBXW7//DISC1//PTK2//PTTG1IP
GO:0033173	calcineurin-NFAT signaling cascade	Biological process	2	27	143	16655	8.6273	0.0223309	0.52164	1.65109	0.013986	SPPL3//NFATC3
GO:0014032	neural crest cell development	Biological process	3	70	143	16655	4.99151	0.0223312	0.52164	1.65109	0.020979	SEMA4B//CORO1C//SMO
GO:0030500	regulation of bone mineralization	Biological process	3	70	143	16655	4.99151	0.0223312	0.52164	1.65109	0.020979	SLC8A1//BMPR2//ACVR2A
GO:0007166	cell surface receptor signaling pathway	Biological process	34	2828	143	16655	1.40026	0.0229466	0.534039	1.63928	0.237762	IKBKB//NFATC3//UBC//UBE2D2//HLA-G//CSNK1G3//LRP6//FBXW4//PILRB//BMPR2//ACVR2A//FBXW7//EPS15//PTK2//PTPRA//IQGAP1//REPS2//SMAD2//FKBP8//SMO//SHOC2//BMP1//HLA-C//HLA-DRB1//SPPL3//DISC1//DNM2//MVP//GLIS2//FGD4//ARHGEF12//ARHGEF28//SEMA4B//CFLAR
GO:0048588	developmental cell growth	Biological process	5	188	143	16655	3.09757	0.0231454	0.536683	1.63554	0.034965	DNM2//DISC1//BMPR2//SEMA4B//IQGAP1
GO:0002220	innate immune response activating cell surface receptor signaling pathway	Biological process	4	126	143	16655	3.69741	0.0233182	0.536745	1.6323	0.027972	IKBKB//NFATC3//UBC//UBE2D2
GO:0007498	mesoderm development	Biological process	4	126	143	16655	3.69741	0.0233182	0.536745	1.6323	0.027972	SMAD2//BMPR2//SMO//ACVR2A
GO:0044085	cellular component biogenesis	Biological process	32	2631	143	16655	1.41657	0.023687	0.542565	1.62549	0.223776	TRAPPC8//HLA-DRB1//HP1BP3//ATRX//SMARCA5//MPP6//ZNF148//REPS2//VAMP3//PILRB//PTK2//SMAD2//DIAPH1//RAB3IP//SCLT1//DNM2//CFLAR//UBC//GOLPH3//COA1//DYNC1H1//VMP1//DISC1//NOM1//FGD4//FCHO2//EPS15//CEP192//GRHPR//PHLDB2//CORO1C//IKBKB
GO:0002507	tolerance induction	Biological process	2	28	143	16655	8.31918	0.0239152	0.542565	1.62133	0.013986	HLA-G//C3
GO:0009595	detection of biotic stimulus	Biological process	2	28	143	16655	8.31918	0.0239152	0.542565	1.62133	0.013986	HLA-DRB1//SMO
GO:0010762	regulation of fibroblast migration	Biological process	2	28	143	16655	8.31918	0.0239152	0.542565	1.62133	0.013986	SLC8A1//CORO1C
GO:0001570	vasculogenesis	Biological process	3	72	143	16655	4.85286	0.0240325	0.543272	1.6192	0.020979	FBXW7//PTK2//SMO
GO:0010959	regulation of metal ion transport	Biological process	7	331	143	16655	2.46308	0.0242581	0.546052	1.61514	0.048951	SLC8A1//IKBKB//STK39//DIAPH1//TRPC1//DNM2//NFATC3
GO:0048856	anatomical structure development	Biological process	56	5180	143	16655	1.25912	0.0243286	0.546052	1.61388	0.391608	BMP1//PTK2//UBE3A//NRIP1//NFATC3//FBXW7//SMO//SMAD2//UBR3//ACVR2A//BMPR2//SEMA4B//CORO1C//DISC1//LRP6//ARID1A//SLC8A1//C3//HLA-G//ASXL1//DNM2//SCMH1//ARHGAP26//GLIS2//ARHGEF12//PTPRA//ARHGEF28//TRPC1//UBC//CFLAR//FGD4//DIAPH1//NCOA2//RAB3IP//SCLT1//PHLDB2//OMA1//IKBKB//ZNF148//ZNF430//FKBP8//NOM1//CAMSAP1//ZMYM4//KMT2E//FBXW4//ATRX//VAMP3//MAN1A2//SETD3//ASAP1//FTO//KMT2C//IQGAP1//MYO9B//N4BP2L2
GO:0000086	G2/M transition of mitotic cell cycle	Biological process	5	191	143	16655	3.04891	0.0245742	0.549608	1.60952	0.034965	BACH1//DYNC1H1//DNM2//CEP192//UBC
GO:0072657	protein localization to membrane	Biological process	9	487	143	16655	2.1524	0.0247343	0.551234	1.6067	0.0629371	RAB3IP//LYPLAL1//GOLPH3//VAMP3//FCHO2//LRP6//DENND4C//IKBKB//MTCL1
GO:0021954	central nervous system neuron development	Biological process	3	73	143	16655	4.78638	0.0249088	0.553167	1.60365	0.020979	DISC1//PTK2//ARHGEF28
GO:0030324	lung development	Biological process	5	192	143	16655	3.03303	0.0250628	0.554636	1.60097	0.034965	MAN1A2//BMPR2//ASXL1//SMAD2//FBXW7
GO:0010629	negative regulation of gene expression	Biological process	21	1558	143	16655	1.56986	0.0252102	0.555946	1.59842	0.146853	N4BP2L2//NCOA2//ASXL1//ELK4//ZBTB20//SMAD2//BACH1//NSD1//SMO//UBC//ZNF148//NRIP1//ARID1A//GLIS2//SCMH1//UIMC1//ZNF91//SAMD4A//SMARCA5//ATRX//SFMBT2
GO:0021955	central nervous system neuron axonogenesis	Biological process	2	29	143	16655	8.03231	0.0255442	0.559401	1.59271	0.013986	PTK2//ARHGEF28
GO:0072698	protein localization to microtubule cytoskeleton	Biological process	2	29	143	16655	8.03231	0.0255442	0.559401	1.59271	0.013986	DIAPH1//DISC1
GO:0071363	cellular response to growth factor stimulus	Biological process	14	917	143	16655	1.77815	0.0261659	0.571031	1.58226	0.0979021	SMAD2//PTK2//UBC//PTPRA//SHOC2//IQGAP1//BMP1//BMPR2//ACVR2A//DNM2//FKBP8//FGD4//ARHGEF12//IKBKB
GO:0044839	cell cycle G2/M phase transition	Biological process	5	195	143	16655	2.98637	0.0265661	0.577767	1.57567	0.034965	DYNC1H1//DNM2//CEP192//UBC//BACH1
GO:0002479	antigen processing and presentation of exogenous peptide antigen via MHC class I, TAP-dependent	Biological process	3	75	143	16655	4.65874	0.0267125	0.577975	1.57328	0.020979	HLA-C//HLA-G//UBC
GO:0030323	respiratory tube development	Biological process	5	196	143	16655	2.97114	0.0270797	0.577975	1.56736	0.034965	SMAD2//FBXW7//MAN1A2//BMPR2//ASXL1
GO:0071495	cellular response to endogenous stimulus	Biological process	19	1380	143	16655	1.60355	0.0271074	0.577975	1.56691	0.132867	SMAD2//PTK2//UBC//PTPRA//SHOC2//IQGAP1//BMP1//BMPR2//ACVR2A//DNM2//FKBP8//ARID1A//UBE3A//NRIP1//DENND4C//NCOA2//PLOD2//SLC8A1//DIAPH1
GO:0033036	macromolecule localization	Biological process	33	2761	143	16655	1.39205	0.0271093	0.577975	1.56688	0.230769	PTTG1IP//RAB3IP//IQGAP1//GOLPH3//FBXW7//FTO//C3//EPS15//EXOC6B//CCDC53//DENND4C//MVP//NCOA2//NRIP1//SMAD2//TRAPPC8//DNM2//SMO//DIAPH1//HLA-DRB1//LYPLAL1//VAMP3//CORO1C//PHLDB2//MORC3//SPPL3//ATRX//DISC1//FCHO2//LRP6//IKBKB//MTCL1//SPATA7
GO:0001702	gastrulation with mouth forming second	Biological process	2	30	143	16655	7.76457	0.0272172	0.577975	1.56516	0.013986	LRP6//ACVR2A
GO:0001953	negative regulation of cell-matrix adhesion	Biological process	2	30	143	16655	7.76457	0.0272172	0.577975	1.56516	0.013986	CORO1C//PHLDB2
GO:0061036	positive regulation of cartilage development	Biological process	2	30	143	16655	7.76457	0.0272172	0.577975	1.56516	0.013986	BMP1//BMPR2
GO:0048858	cell projection morphogenesis	Biological process	16	1103	143	16655	1.68948	0.0273521	0.578891	1.56301	0.111888	ARHGEF12//PTK2//PTPRA//ARHGEF28//TRPC1//UBC//RAB3IP//SCLT1//DNM2//DISC1//BMPR2//SEMA4B//ASAP1//MYO9B//IQGAP1//CORO1C
GO:0070647	protein modification by small protein conjugation or removal	Biological process	15	1013	143	16655	1.72461	0.0275227	0.579154	1.56031	0.104895	UBC//UBE2D2//UBE3A//UBR3//FBXW7//BACH1//FANCL//SCMH1//PTTG1IP//ASXL1//RNF13//BABAM1//UIMC1//DISC1//PTK2
GO:0048584	positive regulation of response to stimulus	Biological process	26	2060	143	16655	1.46999	0.0276389	0.579154	1.55848	0.181818	PTK2//PTPRA//UBC//C3//IKBKB//NFATC3//UBE2D2//FBXW7//BMP1//BMPR2//ACVR2A//UBE3A//SPPL3//HLA-DRB1//DISC1//FKBP8//SMAD2//GOLPH3//CFLAR//BABAM1//UIMC1//SMO//SHOC2//ASXL1//LRP6//NCOA2
GO:0051279	regulation of release of sequestered calcium ion into cytosol	Biological process	3	76	143	16655	4.59744	0.02764	0.579154	1.55846	0.020979	SLC8A1//TRPC1//DIAPH1
GO:0042787	protein ubiquitination involved in ubiquitin-dependent protein catabolic process	Biological process	5	198	143	16655	2.94112	0.0281259	0.585332	1.55089	0.034965	UBC//UBE3A//DISC1//FBXW7//PTK2
GO:0032270	positive regulation of cellular protein metabolic process	Biological process	20	1481	143	16655	1.57284	0.028238	0.585332	1.54917	0.13986	PTK2//PTPRA//UBC//C3//ACVR2A//FBXW7//EGLN3//VAPB//PILRB//BMP1//BMPR2//CLPX//SAMD4A//UBE3A//PTTG1IP//STK39//SPPL3//IQGAP1//CFLAR//DISC1
GO:0044257	cellular protein catabolic process	Biological process	11	666	143	16655	1.92365	0.028556	0.585332	1.5443	0.0769231	UBE3A//CLPX//UBR3//FBXW4//UBE2D2//OMA1//UBC//FBXW7//PTTG1IP//DISC1//PTK2
GO:0061024	membrane organization	Biological process	16	1109	143	16655	1.68034	0.0285699	0.585332	1.54409	0.111888	VAMP3//RAB3IP//FCHO2//OMA1//LYPLAL1//GOLPH3//SCLT1//EPS15//LRP6//DENND4C//IKBKB//VAPB//MTCL1//DNM2//DYNC1H1//UBC
GO:0030512	negative regulation of transforming growth factor beta receptor signaling pathway	Biological process	3	77	143	16655	4.53773	0.0285845	0.585332	1.54387	0.020979	DNM2//SMAD2//UBC
GO:0070167	regulation of biomineral tissue development	Biological process	3	77	143	16655	4.53773	0.0285845	0.585332	1.54387	0.020979	SLC8A1//BMPR2//ACVR2A
GO:1903845	negative regulation of cellular response to transforming growth factor beta stimulus	Biological process	3	77	143	16655	4.53773	0.0285845	0.585332	1.54387	0.020979	DNM2//SMAD2//UBC
GO:0002053	positive regulation of mesenchymal cell proliferation	Biological process	2	31	143	16655	7.5141	0.0289331	0.588649	1.53861	0.013986	FBXW4//SMO
GO:1902692	regulation of neuroblast proliferation	Biological process	2	31	143	16655	7.5141	0.0289331	0.588649	1.53861	0.013986	DISC1//SMO
GO:0003002	regionalization	Biological process	7	344	143	16655	2.37	0.0290925	0.589989	1.53622	0.048951	SMAD2//SMO//SCMH1//BMPR2//ACVR2A//FKBP8//LRP6
GO:0002429	immune response-activating cell surface receptor signaling pathway	Biological process	7	345	143	16655	2.36313	0.0294895	0.594648	1.53033	0.048951	IKBKB//NFATC3//UBC//UBE2D2//SPPL3//HLA-DRB1//PTK2
GO:0042058	regulation of epidermal growth factor receptor signaling pathway	Biological process	3	78	143	16655	4.47956	0.029546	0.594648	1.5295	0.020979	FBXW7//EPS15//UBC
GO:1903362	regulation of cellular protein catabolic process	Biological process	6	271	143	16655	2.57864	0.0296051	0.594648	1.52863	0.041958	UBC//FBXW7//PTTG1IP//UBE3A//DISC1//PTK2
GO:0090002	establishment of protein localization to plasma membrane	Biological process	4	136	143	16655	3.42555	0.0297701	0.596064	1.52622	0.027972	LYPLAL1//GOLPH3//VAMP3//IKBKB
GO:0018107	peptidyl-threonine phosphorylation	Biological process	3	79	143	16655	4.42286	0.0305244	0.599286	1.51535	0.020979	HIPK3//CLK1//STK39
GO:0034333	adherens junction assembly	Biological process	3	79	143	16655	4.42286	0.0305244	0.599286	1.51535	0.020979	CORO1C//PTK2//PHLDB2
GO:0035305	negative regulation of dephosphorylation	Biological process	3	79	143	16655	4.42286	0.0305244	0.599286	1.51535	0.020979	CEP192//IKBKB//IQGAP1
GO:0042590	antigen processing and presentation of exogenous peptide antigen via MHC class I	Biological process	3	79	143	16655	4.42286	0.0305244	0.599286	1.51535	0.020979	HLA-C//HLA-G//UBC
GO:0010939	regulation of necrotic cell death	Biological process	2	32	143	16655	7.27928	0.0306912	0.599286	1.51299	0.013986	CFLAR//UBC
GO:0044380	protein localization to cytoskeleton	Biological process	2	32	143	16655	7.27928	0.0306912	0.599286	1.51299	0.013986	DIAPH1//DISC1
GO:0048741	skeletal muscle fiber development	Biological process	2	32	143	16655	7.27928	0.0306912	0.599286	1.51299	0.013986	NFATC3//SMO
GO:0071242	cellular response to ammonium ion	Biological process	2	32	143	16655	7.27928	0.0306912	0.599286	1.51299	0.013986	DIAPH1//DNM2
GO:0032990	cell part morphogenesis	Biological process	16	1123	143	16655	1.65939	0.0315692	0.614528	1.50074	0.111888	ARHGEF12//PTK2//PTPRA//ARHGEF28//TRPC1//UBC//RAB3IP//SCLT1//DNM2//DISC1//BMPR2//SEMA4B//ASAP1//MYO9B//IQGAP1//CORO1C
GO:0030030	cell projection organization	Biological process	20	1500	143	16655	1.55291	0.0317454	0.616057	1.49832	0.13986	ARHGEF12//PTK2//PTPRA//ARHGEF28//TRPC1//UBC//RAB3IP//SCLT1//DNM2//IKBKB//GOLPH3//CAMSAP1//DISC1//FGD4//BMPR2//SEMA4B//ASAP1//MYO9B//CORO1C//IQGAP1
GO:0031396	regulation of protein ubiquitination	Biological process	6	276	143	16655	2.53192	0.0319605	0.618329	1.49539	0.041958	FBXW7//UBE3A//PTTG1IP//UBC//DISC1//PTK2
GO:0070848	response to growth factor	Biological process	14	943	143	16655	1.72912	0.0321245	0.6196	1.49316	0.0979021	SMAD2//PTK2//UBC//PTPRA//SHOC2//IQGAP1//BMP1//BMPR2//ACVR2A//DNM2//FKBP8//FGD4//ARHGEF12//IKBKB
GO:0002028	regulation of sodium ion transport	Biological process	3	81	143	16655	4.31365	0.0325321	0.620011	1.48769	0.020979	IKBKB//DNM2//SLC8A1
GO:0035666	TRIF-dependent toll-like receptor signaling pathway	Biological process	3	81	143	16655	4.31365	0.0325321	0.620011	1.48769	0.020979	IKBKB//UBC//UBE2D2
GO:1901184	regulation of ERBB signaling pathway	Biological process	3	81	143	16655	4.31365	0.0325321	0.620011	1.48769	0.020979	FBXW7//EPS15//UBC
GO:0055002	striated muscle cell development	Biological process	4	140	143	16655	3.32767	0.0326185	0.620011	1.48654	0.027972	CFLAR//NFATC3//SMO//SLC8A1
GO:0071310	cellular response to organic substance	Biological process	29	2393	143	16655	1.41144	0.0326374	0.620011	1.48629	0.202797	VAPB//SMAD2//PTK2//UBC//PTPRA//SHOC2//IQGAP1//IKBKB//HLA-C//HLA-DRB1//HLA-G//BMP1//BMPR2//ACVR2A//DNM2//FKBP8//ARID1A//UBE3A//NRIP1//DENND4C//NCOA2//PLOD2//FGD4//ARHGEF12//KMT2E//SLC8A1//LRP6//SMO//DIAPH1
GO:0006914	autophagy	Biological process	9	515	143	16655	2.03537	0.0336758	0.637818	1.47268	0.0629371	TRAPPC8//UBC//MTCL1//VMP1//FAM13B//PLOD2//FANCL//FBXW7//CLEC16A
GO:0035265	organ growth	Biological process	4	142	143	16655	3.2808	0.0341005	0.638709	1.46724	0.027972	PTK2//SMO//UBE3A//SMAD2
GO:0044703	multi-organism reproductive process	Biological process	14	951	143	16655	1.71457	0.0341437	0.638709	1.46669	0.0979021	NRIP1//BMPR2//FANCL//ZNF148//DNM2//SCMH1//ATRX//SPATA7//ACVR2A//CDYL//KMT2C//VMP1//UBE3A//NCOA2
GO:0019953	sexual reproduction	Biological process	12	773	143	16655	1.80805	0.034285	0.638709	1.4649	0.0839161	NRIP1//FANCL//ZNF148//DNM2//SCMH1//ATRX//SPATA7//ACVR2A//CDYL//KMT2C//UBE3A//NCOA2
GO:0006904	vesicle docking involved in exocytosis	Biological process	2	34	143	16655	6.85109	0.0343305	0.638709	1.46432	0.013986	EXOC6B//VAMP3
GO:0048841	regulation of axon extension involved in axon guidance	Biological process	2	34	143	16655	6.85109	0.0343305	0.638709	1.46432	0.013986	BMPR2//SEMA4B
GO:0090329	regulation of DNA-dependent DNA replication	Biological process	2	34	143	16655	6.85109	0.0343305	0.638709	1.46432	0.013986	ATRX//FBXW7
GO:0008104	protein localization	Biological process	29	2405	143	16655	1.4044	0.034574	0.639009	1.46125	0.202797	PTTG1IP//RAB3IP//IQGAP1//GOLPH3//EPS15//EXOC6B//CCDC53//DENND4C//MVP//SMAD2//TRAPPC8//FBXW7//DNM2//SMO//DIAPH1//HLA-DRB1//LYPLAL1//VAMP3//CORO1C//PHLDB2//MORC3//SPPL3//ATRX//DISC1//FCHO2//LRP6//IKBKB//MTCL1//SPATA7
GO:0018210	peptidyl-threonine modification	Biological process	3	83	143	16655	4.20971	0.0346072	0.639009	1.46083	0.020979	HIPK3//CLK1//STK39
GO:0043623	cellular protein complex assembly	Biological process	9	518	143	16655	2.02358	0.0347513	0.639009	1.45903	0.0629371	HLA-DRB1//PILRB//PTK2//SMAD2//DIAPH1//COA1//VAMP3//FCHO2//EPS15
GO:0009987	cellular process	Biological process	136	15086	143	16655	1.04996	0.0347519	0.639009	1.45902	0.951049	TRAPPC8//UBC//BACH1//DYNC1H1//DNM2//CEP192//N4BP2L2//NCOA2//ASXL1//ELK4//ZBTB20//SMAD2//NSD1//SMO//ZNF148//NRIP1//ARID1A//GLIS2//PTK2//PTPRA//UBE2D2//UBE3A//DISC1//PHLDB2//GPATCH1//FKBP3//FKBP8//BABAM1//UIMC1//FBXW7//MTCL1//SEMA4B//CORO1C//RARS//VAMP3//STK39//LRP6//C3//ACVR2A//BMPR2//FBXW4//LYPLAL1//IKBKB//NFATC3//HLA-DRB1//MYO9B//HLA-G//ASH1L//ZNF292//CLPX//HP1BP3//ATRX//SMARCA5//FGD4//ARHGAP26/…
GO:0032259	methylation	Biological process	7	358	143	16655	2.27732	0.0349881	0.641483	1.45608	0.048951	NSD1//ATRX//KMT2E//PCMTD1//SETD3//ASH1L//KMT2C
GO:0002756	MyD88-independent toll-like receptor signaling pathway	Biological process	3	84	143	16655	4.15959	0.03567	0.652088	1.4477	0.020979	IKBKB//UBC//UBE2D2
GO:0014904	myotube cell development	Biological process	2	35	143	16655	6.65534	0.0362101	0.654375	1.44117	0.013986	NFATC3//SMO
GO:0031572	G2 DNA damage checkpoint	Biological process	2	35	143	16655	6.65534	0.0362101	0.654375	1.44117	0.013986	BABAM1//UIMC1
GO:0070266	necroptotic process	Biological process	2	35	143	16655	6.65534	0.0362101	0.654375	1.44117	0.013986	CFLAR//UBC
GO:0090207	regulation of triglyceride metabolic process	Biological process	2	35	143	16655	6.65534	0.0362101	0.654375	1.44117	0.013986	C3//FBXW7
GO:0006468	protein phosphorylation	Biological process	23	1821	143	16655	1.47105	0.0375383	0.672371	1.42552	0.160839	PTK2//PTPRA//UBC//CORO1C//STK39//LRP6//C3//ACVR2A//FBXW7//VAPB//PILRB//SMAD2//IKBKB//BMP1//BMPR2//HIPK3//CLK1//CSNK1G3//MORC3//MVP//NSD1//ASH1L//IQGAP1
GO:0007548	sex differentiation	Biological process	6	287	143	16655	2.43488	0.0375649	0.672371	1.42522	0.041958	UBE3A//NRIP1//NCOA2//LRP6//ATRX//ACVR2A
GO:0048609	multicellular organismal reproductive process	Biological process	12	784	143	16655	1.78268	0.0375685	0.672371	1.42518	0.0839161	UBE3A//NRIP1//BMPR2//FANCL//ZNF148//DNM2//SCMH1//ATRX//SPATA7//ACVR2A//CDYL//NCOA2
GO:0007507	heart development	Biological process	9	526	143	16655	1.99281	0.037735	0.672371	1.42326	0.0629371	SMO//ASXL1//PTK2//SLC8A1//ARID1A//DNM2//LRP6//SMAD2//NFATC3
GO:0006874	cellular calcium ion homeostasis	Biological process	7	364	143	16655	2.23978	0.0377417	0.672371	1.42318	0.048951	SPPL3//LRP6//SLC8A1//DIAPH1//TRPC1//DISC1//VAPB
GO:0007044	cell-substrate junction assembly	Biological process	3	86	143	16655	4.06286	0.0378455	0.672371	1.42199	0.020979	CORO1C//PTK2//PHLDB2
GO:0045773	positive regulation of axon extension	Biological process	2	36	143	16655	6.47047	0.0381285	0.673604	1.41875	0.013986	BMPR2//DISC1
GO:0070423	nucleotide-binding oligomerization domain containing signaling pathway	Biological process	2	36	143	16655	6.47047	0.0381285	0.673604	1.41875	0.013986	IKBKB//UBC
GO:0006807	nitrogen compound metabolic process	Biological process	69	6769	143	16655	1.18723	0.038678	0.676887	1.41254	0.482517	BACH1//N4BP2L2//NCOA2//ASXL1//ELK4//ZBTB20//SMAD2//NSD1//SMO//UBC//ZNF148//NRIP1//ARID1A//GLIS2//GPATCH1//BABAM1//UIMC1//ZNF292//NFATC3//ASH1L//BMPR2//ATP5C1//ATRX//FANCL//SMARCA5//KMT2E//FTO//TFEC//SCMH1//MGA//MED13L//ZBTB44//ZNF532//KMT2C//ZKSCAN1//ZNF91//ZNF124//ZNF208//CHD9//ZNF430//ZNF394//SETD3//CDYL//RBM39//SAFB2//HIPK3//DNM2//SAMD4A//HP1BP3//SFMBT2//COA1//FARS2//FARSA//RARS//VAPB//ABCC1//…
GO:0007173	epidermal growth factor receptor signaling pathway	Biological process	7	366	143	16655	2.22754	0.0386905	0.676887	1.4124	0.048951	FBXW7//EPS15//UBC//PTK2//PTPRA//IQGAP1//REPS2
GO:0006338	chromatin remodeling	Biological process	4	148	143	16655	3.1478	0.0387794	0.676887	1.4114	0.027972	ARID1A//SMARCA5//SCMH1//ATRX
GO:0032481	positive regulation of type I interferon production	Biological process	3	87	143	16655	4.01616	0.0389583	0.676887	1.4094	0.020979	ZBTB20//IKBKB//UBC
GO:0045778	positive regulation of ossification	Biological process	3	87	143	16655	4.01616	0.0389583	0.676887	1.4094	0.020979	SLC8A1//BMPR2//ACVR2A
GO:0060333	interferon-gamma-mediated signaling pathway	Biological process	3	87	143	16655	4.01616	0.0389583	0.676887	1.4094	0.020979	HLA-C//HLA-DRB1//HLA-G
GO:0007420	brain development	Biological process	11	701	143	16655	1.82761	0.0391806	0.678879	1.40693	0.0769231	SLC8A1//SMO//NCOA2//LRP6//ZNF148//ZNF430//DISC1//ATRX//ARID1A//BMPR2//UBE3A
GO:0002768	immune response-regulating cell surface receptor signaling pathway	Biological process	9	531	143	16655	1.97404	0.0396866	0.681446	1.40136	0.0629371	IKBKB//NFATC3//UBC//UBE2D2//HLA-G//SPPL3//HLA-DRB1//PTK2//PTPRA
GO:0010765	positive regulation of sodium ion transport	Biological process	2	37	143	16655	6.2956	0.040085	0.681446	1.39702	0.013986	DNM2//IKBKB
GO:0043268	positive regulation of potassium ion transport	Biological process	2	37	143	16655	6.2956	0.040085	0.681446	1.39702	0.013986	DNM2//STK39
GO:0045739	positive regulation of DNA repair	Biological process	2	37	143	16655	6.2956	0.040085	0.681446	1.39702	0.013986	BABAM1//UIMC1
GO:0046794	transport of virus	Biological process	2	37	143	16655	6.2956	0.040085	0.681446	1.39702	0.013986	EPS15//UBC
GO:0048016	inositol phosphate-mediated signaling	Biological process	2	37	143	16655	6.2956	0.040085	0.681446	1.39702	0.013986	NFATC3//SPPL3
GO:1902743	regulation of lamellipodium organization	Biological process	2	37	143	16655	6.2956	0.040085	0.681446	1.39702	0.013986	DNM2//CORO1C
GO:0072089	stem cell proliferation	Biological process	4	150	143	16655	3.10583	0.0404168	0.685239	1.39344	0.027972	DISC1//SMO//FBXW4//N4BP2L2
GO:0030901	midbrain development	Biological process	3	89	143	16655	3.92591	0.0412334	0.695657	1.38475	0.020979	ZNF148//ZNF430//LRP6
GO:0033554	cellular response to stress	Biological process	24	1939	143	16655	1.44159	0.0414271	0.695657	1.38272	0.167832	UBC//BABAM1//UIMC1//ATRX//FANCL//BACH1//SMARCA5//FTO//EGLN3//FBXW7//VAPB//BMPR2//STK39//TFEC//SLC8A1//HIPK3//PTTG1IP//IKBKB//UBE2D2//HP1BP3//TRPC1//DNM2//FAM13B//PLOD2
GO:0032268	regulation of cellular protein metabolic process	Biological process	29	2444	143	16655	1.38199	0.0414836	0.695657	1.38212	0.202797	PTK2//PTPRA//UBC//NSD1//CORO1C//STK39//LRP6//C3//ACVR2A//FBXW7//EGLN3//VAPB//PILRB//BMP1//BMPR2//CEP192//CLPX//SAMD4A//SMAD2//UBE3A//PTTG1IP//MVP//SPPL3//IKBKB//CFLAR//ASH1L//HIPK3//IQGAP1//DISC1
GO:0010464	regulation of mesenchymal cell proliferation	Biological process	2	38	143	16655	6.12992	0.0420788	0.695657	1.37594	0.013986	FBXW4//SMO
GO:0010761	fibroblast migration	Biological process	2	38	143	16655	6.12992	0.0420788	0.695657	1.37594	0.013986	CORO1C//SLC8A1
GO:0044766	multi-organism transport	Biological process	2	38	143	16655	6.12992	0.0420788	0.695657	1.37594	0.013986	EPS15//UBC
GO:1902579	multi-organism localization	Biological process	2	38	143	16655	6.12992	0.0420788	0.695657	1.37594	0.013986	EPS15//UBC
GO:1902667	regulation of axon guidance	Biological process	2	38	143	16655	6.12992	0.0420788	0.695657	1.37594	0.013986	BMPR2//SEMA4B
GO:0001890	placenta development	Biological process	4	152	143	16655	3.06496	0.0420931	0.695657	1.37579	0.027972	SLC8A1//BMPR2//ARID1A//PTK2
GO:0030031	cell projection assembly	Biological process	7	373	143	16655	2.18574	0.0421343	0.695657	1.37536	0.048951	RAB3IP//SCLT1//DNM2//GOLPH3//DISC1//FGD4//CORO1C
GO:1902580	single-organism cellular localization	Biological process	17	1261	143	16655	1.57015	0.0423926	0.698094	1.37271	0.118881	PTTG1IP//RAB3IP//TRAPPC8//SMO//LYPLAL1//GOLPH3//VAMP3//DNM2//DYNC1H1//SPPL3//FCHO2//LRP6//DENND4C//IKBKB//VAPB//MTCL1//FBXW7
GO:1903320	regulation of protein modification by small protein conjugation or removal	Biological process	6	296	143	16655	2.36085	0.042592	0.699551	1.37067	0.041958	FBXW7//UBE3A//PTTG1IP//UBC//DISC1//PTK2
GO:0055001	muscle cell development	Biological process	4	153	143	16655	3.04493	0.0429459	0.703531	1.36708	0.027972	CFLAR//NFATC3//SMO//SLC8A1
GO:0055074	calcium ion homeostasis	Biological process	7	376	143	16655	2.1683	0.0436695	0.713532	1.35982	0.048951	VAPB//SPPL3//LRP6//SLC8A1//DIAPH1//TRPC1//DISC1
GO:0034622	cellular macromolecular complex assembly	Biological process	13	894	143	16655	1.69361	0.0439619	0.715158	1.35692	0.0909091	HLA-DRB1//HP1BP3//ATRX//SMARCA5//PILRB//PTK2//SMAD2//DIAPH1//COA1//DYNC1H1//VAMP3//FCHO2//EPS15
GO:0051091	positive regulation of sequence-specific DNA binding transcription factor activity	Biological process	5	224	143	16655	2.59974	0.0440866	0.715158	1.35569	0.034965	SMO//IKBKB//UBC//CFLAR//LRP6
GO:1901998	toxin transport	Biological process	2	39	143	16655	5.97275	0.0441092	0.715158	1.35547	0.013986	LRP6//ARID1A
GO:0030163	protein catabolic process	Biological process	12	805	143	16655	1.73618	0.0444471	0.71795	1.35216	0.0839161	UBE3A//LYPLAL1//CLPX//UBR3//FBXW4//UBE2D2//OMA1//UBC//FBXW7//PTTG1IP//DISC1//PTK2
GO:0007389	pattern specification process	Biological process	8	459	143	16655	2.02995	0.0445441	0.71795	1.35121	0.0559441	NFATC3//SMO//SMAD2//LRP6//ACVR2A//SCMH1//BMPR2//FKBP8
GO:0007030	Golgi organization	Biological process	3	92	143	16655	3.79789	0.0447692	0.71795	1.34902	0.020979	GOLPH3//DNM2//VMP1
GO:0050851	antigen receptor-mediated signaling pathway	Biological process	5	225	143	16655	2.58819	0.0447899	0.71795	1.34882	0.034965	SPPL3//HLA-DRB1//IKBKB//UBC//UBE2D2
GO:0044802	single-organism membrane organization	Biological process	13	898	143	16655	1.68607	0.0452785	0.71795	1.34411	0.0909091	VAMP3//RAB3IP//OMA1//LYPLAL1//GOLPH3//SCLT1//FCHO2//LRP6//DENND4C//IKBKB//VAPB//MTCL1//DNM2
GO:0071704	organic substance metabolic process	Biological process	101	10587	143	16655	1.11111	0.0453313	0.71795	1.3436	0.706294	BACH1//N4BP2L2//NCOA2//ASXL1//ELK4//ZBTB20//SMAD2//NSD1//SMO//UBC//ZNF148//NRIP1//ARID1A//GLIS2//PTK2//PTPRA//UBE2D2//UBE3A//GPATCH1//FKBP3//FKBP8//BABAM1//UIMC1//VAMP3//CORO1C//STK39//LRP6//C3//ACVR2A//DNM2//LYPLAL1//ZNF292//NFATC3//ASH1L//BMPR2//FBXW7//UBR3//FGGY//OMA1//ATP5C1//ATRX//FANCL//SMARCA5//KMT2E//FTO//TFEC//SCMH1//MGA//MED13L//ZBTB44//ZNF532//KMT2C//ZKSCAN1//ZNF91//ZNF124//ZNF208//CHD…
GO:0032504	multicellular organism reproduction	Biological process	12	808	143	16655	1.72973	0.0454971	0.71795	1.34202	0.0839161	UBE3A//NRIP1//BMPR2//FANCL//ZNF148//DNM2//SCMH1//ATRX//SPATA7//ACVR2A//CDYL//NCOA2
GO:0060271	cilium morphogenesis	Biological process	5	226	143	16655	2.57674	0.0454998	0.71795	1.34199	0.034965	RAB3IP//SCLT1//DISC1//DNM2//ASAP1
GO:0035303	regulation of dephosphorylation	Biological process	4	156	143	16655	2.98637	0.0455624	0.71795	1.34139	0.027972	CEP192//IQGAP1//SPPL3//IKBKB
GO:0048869	cellular developmental process	Biological process	44	4046	143	16655	1.26659	0.0457046	0.71795	1.34004	0.307692	FBXW7//PTK2//SMO//FKBP8//SEMA4B//CORO1C//DISC1//BMPR2//ARHGEF12//PTPRA//ARHGEF28//TRPC1//UBC//FGD4//DIAPH1//RAB3IP//SCLT1//PHLDB2//SMAD2//IKBKB//LRP6//CFLAR//NOM1//CAMSAP1//ZMYM4//ELK4//GLIS2//NFATC3//KMT2E//DNM2//VAMP3//HLA-G//ASXL1//ACVR2A//BMP1//SLC8A1//SETD3//ARID1A//ATRX//ASAP1//IQGAP1//MYO9B//FTO//N4BP2L2
GO:0010522	regulation of calcium ion transport into cytosol	Biological process	3	93	143	16655	3.75705	0.0459803	0.71795	1.33743	0.020979	SLC8A1//DIAPH1//TRPC1
GO:0019886	antigen processing and presentation of exogenous peptide antigen via MHC class II	Biological process	3	93	143	16655	3.75705	0.0459803	0.71795	1.33743	0.020979	DYNC1H1//DNM2//HLA-DRB1
GO:0007029	endoplasmic reticulum organization	Biological process	2	40	143	16655	5.82343	0.0461752	0.71795	1.33559	0.013986	VMP1//VAPB
GO:0048846	axon extension involved in axon guidance	Biological process	2	40	143	16655	5.82343	0.0461752	0.71795	1.33559	0.013986	BMPR2//SEMA4B
GO:1902284	neuron projection extension involved in neuron projection guidance	Biological process	2	40	143	16655	5.82343	0.0461752	0.71795	1.33559	0.013986	BMPR2//SEMA4B
GO:0051093	negative regulation of developmental process	Biological process	12	810	143	16655	1.72546	0.0462066	0.71795	1.3353	0.0839161	OMA1//SMO//ASXL1//PTK2//SEMA4B//ASAP1//CORO1C//CFLAR//N4BP2L2//PHLDB2//FBXW7//HLA-G
GO:0007162	negative regulation of cell adhesion	Biological process	5	227	143	16655	2.56539	0.0462165	0.71795	1.3352	0.034965	PTK2//HLA-DRB1//HLA-G//CORO1C//PHLDB2
GO:0022414	reproductive process	Biological process	18	1372	143	16655	1.52801	0.0465391	0.720316	1.33218	0.125874	UBE3A//NRIP1//PTK2//SLC8A1//BMPR2//FANCL//ZNF148//DNM2//SCMH1//ATRX//SPATA7//ACVR2A//CDYL//KMT2C//VMP1//NCOA2//LRP6//ARID1A
GO:0051603	proteolysis involved in cellular protein catabolic process	Biological process	10	634	143	16655	1.83704	0.0467345	0.720316	1.33036	0.0699301	UBE3A//UBR3//FBXW4//UBE2D2//OMA1//UBC//FBXW7//DISC1//PTK2//CLPX
GO:0010563	negative regulation of phosphorus metabolic process	Biological process	9	548	143	16655	1.9128	0.0468345	0.720316	1.32943	0.0629371	CORO1C//STK39//LRP6//CEP192//MVP//IQGAP1//IKBKB//ASH1L//HIPK3
GO:0045936	negative regulation of phosphate metabolic process	Biological process	9	548	143	16655	1.9128	0.0468345	0.720316	1.32943	0.0629371	CORO1C//STK39//LRP6//CEP192//MVP//IQGAP1//IKBKB//ASH1L//HIPK3
GO:0008406	gonad development	Biological process	5	228	143	16655	2.55413	0.0469399	0.720316	1.32846	0.034965	UBE3A//NRIP1//NCOA2//ATRX//ACVR2A
GO:0000003	reproduction	Biological process	18	1374	143	16655	1.52579	0.0470888	0.720848	1.32708	0.125874	UBE3A//NRIP1//PTK2//SLC8A1//BMPR2//FANCL//ZNF148//DNM2//SCMH1//ATRX//SPATA7//ACVR2A//CDYL//KMT2C//VMP1//NCOA2//LRP6//ARID1A
GO:0016192	vesicle-mediated transport	Biological process	18	1376	143	16655	1.52357	0.0476433	0.724949	1.322	0.125874	DNM2//VAMP3//VMP1//DYNC1H1//TRAPPC8//VAPB//RAB3IP//EPS15//EXOC6B//CORO1C//UBE3A//PTK2//LYPLAL1//GOLPH3//FCHO2//LRP6//C3//CCZ1B
GO:0072503	cellular divalent inorganic cation homeostasis	Biological process	7	384	143	16655	2.12312	0.0479391	0.724949	1.31931	0.048951	VAPB//SPPL3//LRP6//SLC8A1//DIAPH1//TRPC1//DISC1
GO:0031589	cell-substrate adhesion	Biological process	6	305	143	16655	2.29118	0.0480248	0.724949	1.31853	0.041958	DISC1//VAMP3//CORO1C//PTK2//PHLDB2//DNM2
GO:0010770	positive regulation of cell morphogenesis involved in differentiation	Biological process	4	159	143	16655	2.93003	0.0482665	0.724949	1.31635	0.027972	SMAD2//DISC1//BMPR2//DNM2
GO:0048639	positive regulation of developmental growth	Biological process	4	159	143	16655	2.93003	0.0482665	0.724949	1.31635	0.027972	SMO//DISC1//BMPR2//C3
GO:0014888	striated muscle adaptation	Biological process	2	41	143	16655	5.68139	0.0482763	0.724949	1.31627	0.013986	CFLAR//NFATC3
GO:0021587	cerebellum morphogenesis	Biological process	2	41	143	16655	5.68139	0.0482763	0.724949	1.31627	0.013986	SMO//LRP6
GO:0097300	programmed necrotic cell death	Biological process	2	41	143	16655	5.68139	0.0482763	0.724949	1.31627	0.013986	CFLAR//UBC
GO:0034138	toll-like receptor 3 signaling pathway	Biological process	3	95	143	16655	3.67795	0.048451	0.725844	1.3147	0.020979	IKBKB//UBC//UBE2D2
GO:0007399	nervous system development	Biological process	28	2378	143	16655	1.37137	0.0488817	0.730561	1.31085	0.195804	DISC1//PTK2//LRP6//ARID1A//SMO//ARHGEF12//PTPRA//ARHGEF28//TRPC1//UBC//BMPR2//UBE3A//IKBKB//SLC8A1//NCOA2//ZNF148//ZNF430//FKBP8//NOM1//DNM2//ATRX//CAMSAP1//SCLT1//SEMA4B//ASAP1//IQGAP1//ARHGAP26//GLIS2
GO:0051247	positive regulation of protein metabolic process	Biological process	20	1576	143	16655	1.47803	0.049131	0.73166	1.30864	0.13986	PTK2//PTPRA//UBC//C3//ACVR2A//FBXW7//EGLN3//VAPB//PILRB//BMP1//BMPR2//CLPX//SAMD4A//UBE3A//PTTG1IP//STK39//SPPL3//IQGAP1//CFLAR//DISC1
GO:0007266	Rho protein signal transduction	Biological process	4	160	143	16655	2.91171	0.0491872	0.73166	1.30815	0.027972	FGD4//ARHGEF12//ARHGEF28//MYO9B
GO:0009798	axis specification	Biological process	3	96	143	16655	3.63964	0.0497103	0.737701	1.30355	0.020979	SMAD2//LRP6//SMO
GO:0034329	cell junction assembly	Biological process	5	232	143	16655	2.5101	0.0499009	0.738792	1.30189	0.034965	CORO1C//PTK2//PHLDB2//IKBKB//VMP1

## Sheet: MF
#Column "GO.ID" stands for the ID of gene ontology term
#Column "Term" stands for the name of gene ontology term
#Column "Ontology" stands for the ontology of GOID belongs to
#Column "Count" stands for the number of DE genes associated with the listed GOID
#Column "Pop.Hits" stands for the number of background population genes associated with the listed GOID
#Column "List.Total" stands for the total number of DE genes
#Column "Pop.Total" stands for the total number of background population genes
#Column "Fold.Enrichment" stands for the Fold Enrichment value of the GOID, it equals (Count/Pop.Hits)/(List.Total/Pop.Total)
#Column "Pvalue" stands for the significance testing value of the GOID
#Column "FDR" stands for the false discovery rate of the GOID, using Benjamini & Hochberg (1995) method
#Column "Enrichment.Score" stands for the Enrichment Score value of the GOID, it equals (-log10(Pvalue))
#Column "Gene.Ratio" stands for the Gene Ratio value genes associated with the GOID, it equals (Count/List.Total)
#Column "GENES" stands for the DE genes associated with the GOID
GO.ID	Term	Ontology	Count	Pop.Hits	List.Total	Pop.Total	Fold.Enrichment	Pvalue	FDR	Enrichment.Score	Gene.Ratio	GENES
GO:0042800	histone methyltransferase activity (H3-K4 specific)	Molecular function	4	20	147	16742	22.7782	2.47771e-05	0.0229008	4.60595	0.0272109	ASH1L//KMT2E//KMT2C//SETD3
GO:0018024	histone-lysine N-methyltransferase activity	Molecular function	5	44	147	16742	12.9422	4.01768e-05	0.0229008	4.39602	0.0340136	NSD1//ASH1L//KMT2E//KMT2C//SETD3
GO:0008276	protein methyltransferase activity	Molecular function	6	80	147	16742	8.54184	7.28436e-05	0.0268559	4.13761	0.0408163	PCMTD1//NSD1//ASH1L//KMT2E//KMT2C//SETD3
GO:0016278	lysine N-methyltransferase activity	Molecular function	5	55	147	16742	10.3537	0.000119099	0.0268559	3.92409	0.0340136	NSD1//ASH1L//KMT2E//KMT2C//SETD3
GO:0016279	protein-lysine N-methyltransferase activity	Molecular function	5	55	147	16742	10.3537	0.000119099	0.0268559	3.92409	0.0340136	NSD1//ASH1L//KMT2E//KMT2C//SETD3
GO:0042054	histone methyltransferase activity	Molecular function	5	57	147	16742	9.99045	0.000141347	0.0268559	3.84971	0.0340136	NSD1//ASH1L//KMT2E//KMT2C//SETD3
GO:0005488	binding	Molecular function	138	14061	147	16742	1.11777	0.000232655	0.0378896	3.63329	0.938776	CDR1//N4BP2L2//NCOA2//FARS2//CLPX//EGLN3//RNF13//FCHO2//RAB3IP//CLK1//SPPL3//DOCK11//ASXL1//DIAPH1//DYNC1H1//DNM2//ELK4//EPS15//FARSA//TFEC//FKBP3//TRAPPC8//SCMH1//SAMD4A//ARHGAP26//GSE1//MTCL1//MGA//ARHGEF12//CORO1C//FKBP8//UBXN7//DISC1//STK39//KANSL1//ZBTB44//BABAM1//PILRB//HPCAL1//IKBKB//LRP6//SMAD2//MYO9B//NFATC3//ASAP1//HP1BP3//CCDC53//MPP6//UIMC1//FAM193B//ATRX//FANCL//CEP192//FBXW7//SPATA7…
GO:0046965	retinoid X receptor binding	Molecular function	3	17	147	16742	20.0984	0.000412047	0.0587167	3.38505	0.0204082	NCOA2//NSD1//NRIP1
GO:0005515	protein binding	Molecular function	112	10642	147	16742	1.19863	0.000692039	0.0796971	3.15987	0.761905	CLPX//VAMP3//PTTG1IP//UIMC1//ATRX//SFMBT2//SMARCA5//FBXW7//DIAPH1//HLA-G//LRP6//PTK2//C3//BMPR2//ACVR2A//CAMSAP1//MYO9B//SLC8A1//IQGAP1//NCOA2//TFEC//MGA//SCLT1//UBXN7//SMAD2//NFATC3//EPS15//FKBP8//SAFB2//N4BP2L2//DNM2//KMT2E//GOLPH3//VAPB//SMO//DISC1//CFLAR//TRPC1//HLA-C//IKBKB//CDYL//ARHGEF12//BMP1//ARID1A//SEMA4B//ASXL1//SPPL3//MTCL1//GRHPR//FGD4//NSD1//UBC//CEP192//NRIP1//MPP6//CORO1C//HP1BP3…
GO:0042974	retinoic acid receptor binding	Molecular function	4	46	147	16742	9.90358	0.000699098	0.0796971	3.15546	0.0272109	NCOA2//NSD1//NRIP1//ASXL1
GO:0008170	N-methyltransferase activity	Molecular function	5	84	147	16742	6.77924	0.000862238	0.0825881	3.06437	0.0340136	NSD1//ASH1L//KMT2E//KMT2C//SETD3
GO:0005088	Ras guanyl-nucleotide exchange factor activity	Molecular function	6	127	147	16742	5.38068	0.000894659	0.0825881	3.04834	0.0408163	FGD4//DOCK11//ARHGEF12//ARHGEF28//RAB3IP//DENND4C
GO:0003712	transcription cofactor activity	Molecular function	13	539	147	16742	2.74691	0.000941794	0.0825881	3.02604	0.0884354	MED13L//NCOA2//ASXL1//TFEC//KMT2E//UBE3A//NRIP1//ARID1A//SETD3//NSD1//CDYL//N4BP2L2//ELK4
GO:0008757	S-adenosylmethionine-dependent methyltransferase activity	Molecular function	6	135	147	16742	5.06183	0.00122786	0.0999825	2.91085	0.0408163	PCMTD1//NSD1//ASH1L//KMT2E//KMT2C//SETD3
GO:0003676	nucleic acid binding	Molecular function	51	3963	147	16742	1.46567	0.00160209	0.121759	2.79531	0.346939	ASXL1//ELK4//TFEC//SCMH1//ZNF292//MGA//ZBTB20//ZBTB44//SMAD2//HP1BP3//ATRX//ZNF532//ASH1L//KMT2C//ZNF91//ZNF124//ZNF208//CHD9//ARID1A//SMARCA5//ZMYM4//SAFB2//MORC3//COA1//ARHGEF28//NOM1//ZKSCAN1//ZNF148//ZNF394//FARS2//FARSA//RARS//DIAPH1//DYNC1H1//FKBP3//SAMD4A//MTCL1//ATP5C1//UBAP2//FNDC3B//UBC//DAP3//RBM39//GLIS2//NCOA2//NFATC3//ZNF430//NSD1//BACH1//NRIP1//GPATCH1
GO:0000989	transcription factor activity, transcription factor binding	Molecular function	13	584	147	16742	2.53525	0.00192948	0.129827	2.71456	0.0884354	ELK4//NSD1//MED13L//NCOA2//ASXL1//TFEC//KMT2E//UBE3A//NRIP1//ARID1A//SETD3//CDYL//N4BP2L2
GO:0000988	transcription factor activity, protein binding	Molecular function	13	588	147	16742	2.518	0.0020483	0.129827	2.68861	0.0884354	ELK4//NSD1//MED13L//NCOA2//ASXL1//TFEC//KMT2E//UBE3A//NRIP1//ARID1A//SETD3//CDYL//N4BP2L2
GO:0042605	peptide antigen binding	Molecular function	3	29	147	16742	11.7818	0.00204989	0.129827	2.68827	0.0204082	HLA-C//HLA-DRB1//HLA-G
GO:1901363	heterocyclic compound binding	Molecular function	68	5832	147	16742	1.32795	0.00266991	0.160195	2.5735	0.462585	GPATCH1//PROSC//ASXL1//ELK4//TFEC//SCMH1//ZNF292//MGA//ZBTB20//ZBTB44//SMAD2//HP1BP3//ATRX//ZNF532//ASH1L//KMT2C//ZNF91//ZNF124//ZNF208//CHD9//ARID1A//SMARCA5//ZMYM4//SAFB2//MORC3//COA1//ARHGEF28//NOM1//FKBP3//FKBP8//BACH1//RBM39//FAM114A2//GRHPR//GLIS2//HIPK3//FARS2//CLPX//CLK1//CSNK1G3//DYNC1H1//FARSA//STK39//IKBKB//ABCC1//MYO9B//PTK2//RARS//BMPR2//UBE2D2//ACVR2A//DNM2//ZKSCAN1//ZNF148//ZNF394/…
GO:0097159	organic cyclic compound binding	Molecular function	68	5914	147	16742	1.30954	0.0039285	0.223924	2.40577	0.462585	GPATCH1//PROSC//ASXL1//ELK4//TFEC//SCMH1//ZNF292//MGA//ZBTB20//ZBTB44//SMAD2//HP1BP3//ATRX//ZNF532//ASH1L//KMT2C//ZNF91//ZNF124//ZNF208//CHD9//ARID1A//SMARCA5//ZMYM4//SAFB2//MORC3//COA1//ARHGEF28//NOM1//FKBP3//FKBP8//BACH1//RBM39//FAM114A2//GRHPR//GLIS2//HIPK3//FARS2//CLPX//CLK1//CSNK1G3//DYNC1H1//FARSA//STK39//IKBKB//ABCC1//MYO9B//PTK2//RARS//BMPR2//UBE2D2//ACVR2A//DNM2//ZKSCAN1//ZNF148//ZNF394/…
GO:0005089	Rho guanyl-nucleotide exchange factor activity	Molecular function	4	77	147	16742	5.91642	0.00470152	0.228219	2.32776	0.0272109	FGD4//DOCK11//ARHGEF12//ARHGEF28
GO:0043167	ion binding	Molecular function	69	6064	147	16742	1.29593	0.00474695	0.228219	2.32359	0.469388	ARHGAP26//PROSC//GRHPR//MYO9B//TRPC1//CLPX//OMA1//FGD4//ASXL1//ZNF292//ZNF609//FKBP8//ZBTB20//ZBTB44//PLEKHM3//SMAD2//ASAP1//ZNF532//ZNF608//STAMBPL1//ARHGEF28//BMPR2//UBE3A//ZKSCAN1//ZNF124//ZNF148//ZNF430//ZNF394//GLIS2//ACVR2A//RARS//FARS2//MAN1A2//EPS15//HPCAL1//BMP1//SLC8A1//IQGAP1//REPS2//EGLN3//PLOD2//RNF13//UBR3//MORC3//ATRX//FANCL//ASH1L//KMT2E//KMT2C//NSD1//ZNF91//ZNF208//ZMYM4//FCHO2//…
GO:0003713	transcription coactivator activity	Molecular function	8	297	147	16742	3.06778	0.00475232	0.228219	2.32309	0.0544218	NCOA2//ASXL1//TFEC//KMT2E//UBE3A//NRIP1//ARID1A//SETD3
GO:0030331	estrogen receptor binding	Molecular function	3	39	147	16742	8.76086	0.0048094	0.228219	2.31791	0.0204082	NCOA2//NSD1//NRIP1
GO:0004812	aminoacyl-tRNA ligase activity	Molecular function	3	41	147	16742	8.3335	0.00553871	0.228219	2.25659	0.0204082	RARS//FARS2//FARSA
GO:0016875	ligase activity, forming carbon-oxygen bonds	Molecular function	3	41	147	16742	8.3335	0.00553871	0.228219	2.25659	0.0204082	RARS//FARS2//FARSA
GO:0016876	ligase activity, forming aminoacyl-tRNA and related compounds	Molecular function	3	41	147	16742	8.3335	0.00553871	0.228219	2.25659	0.0204082	RARS//FARS2//FARSA
GO:0035259	glucocorticoid receptor binding	Molecular function	2	13	147	16742	17.5217	0.00560537	0.228219	2.2514	0.0136054	NCOA2//NRIP1
GO:0017048	Rho GTPase binding	Molecular function	4	84	147	16742	5.42339	0.00639521	0.240505	2.19415	0.0272109	CORO1C//IQGAP1//DOCK11//DIAPH1
GO:0098772	molecular function regulator	Molecular function	20	1254	147	16742	1.81645	0.00673392	0.240505	2.17173	0.136054	FGD4//SCLT1//CFLAR//C3//IQGAP1//LRP6//DOCK11//ARHGEF12//ARHGEF28//RAB3IP//DENND4C//ARHGAP26//MYO9B//ASAP1//FAM13B//ARHGAP10//CLPX//SHOC2//NCOA2//FBXW7
GO:0000049	tRNA binding	Molecular function	3	44	147	16742	7.76531	0.00675101	0.240505	2.17063	0.0204082	FARS2//FARSA//RARS
GO:0016706	oxidoreductase activity, acting on paired donors, with incorporation or reduction of molecular oxygen, 2-oxoglutarate as one donor, and incorporation of one atom each of oxygen into both donors	Molecular function	3	44	147	16742	7.76531	0.00675101	0.240505	2.17063	0.0204082	FTO//EGLN3//PLOD2
GO:0031491	nucleosome binding	Molecular function	3	45	147	16742	7.59274	0.00718732	0.248289	2.14343	0.0204082	HP1BP3//ARID1A//SMARCA5
GO:0003682	chromatin binding	Molecular function	10	462	147	16742	2.46518	0.0076738	0.256309	2.11499	0.0680272	HP1BP3//ARID1A//SMARCA5//NCOA2//ELK4//SMAD2//NFATC3//ATRX//ASH1L//NSD1
GO:0005096	GTPase activator activity	Molecular function	7	260	147	16742	3.0663	0.00812993	0.256309	2.08991	0.047619	ARHGAP26//ARHGEF12//MYO9B//ASAP1//FAM13B//ARHGAP10//IQGAP1
GO:0005085	guanyl-nucleotide exchange factor activity	Molecular function	6	199	147	16742	3.4339	0.00829104	0.256309	2.08139	0.0408163	FGD4//DOCK11//ARHGEF12//ARHGEF28//RAB3IP//DENND4C
GO:0043169	cation binding	Molecular function	50	4174	147	16742	1.36429	0.00831878	0.256309	2.07994	0.340136	CLPX//OMA1//FGD4//ASXL1//ZNF292//ZNF609//FKBP8//ZBTB20//ZBTB44//PLEKHM3//SMAD2//ASAP1//ZNF532//ZNF608//STAMBPL1//ARHGEF28//BMPR2//UBE3A//ZKSCAN1//ZNF124//ZNF148//ZNF430//ZNF394//GLIS2//ACVR2A//RARS//FARS2//MAN1A2//EPS15//HPCAL1//BMP1//SLC8A1//IQGAP1//REPS2//EGLN3//PLOD2//RNF13//UBR3//MORC3//MYO9B//ATRX//FANCL//ASH1L//KMT2E//KMT2C//NSD1//ZNF91//ZNF208//ZMYM4//FTO
GO:0046872	metal ion binding	Molecular function	49	4090	147	16742	1.36447	0.00910791	0.273237	2.04058	0.333333	FARS2//MAN1A2//EPS15//HPCAL1//BMP1//SLC8A1//IQGAP1//REPS2//EGLN3//PLOD2//RNF13//UBR3//MORC3//MYO9B//ATRX//FANCL//ASH1L//KMT2E//KMT2C//NSD1//ZNF91//ZNF208//ZMYM4//FTO//CLPX//OMA1//FGD4//ASXL1//ZNF292//ZNF609//FKBP8//ZBTB20//ZBTB44//PLEKHM3//SMAD2//ASAP1//ZNF532//ZNF608//STAMBPL1//ARHGEF28//BMPR2//UBE3A//ZKSCAN1//ZNF124//ZNF148//ZNF430//ZNF394//GLIS2//ACVR2A
GO:0004675	transmembrane receptor protein serine/threonine kinase activity	Molecular function	2	17	147	16742	13.399	0.00955157	0.2792	2.01993	0.0136054	ACVR2A//BMPR2
GO:0005527	macrolide binding	Molecular function	2	18	147	16742	12.6546	0.0106841	0.29506	1.97126	0.0136054	FKBP3//FKBP8
GO:0005528	FK506 binding	Molecular function	2	18	147	16742	12.6546	0.0106841	0.29506	1.97126	0.0136054	FKBP3//FKBP8
GO:0008168	methyltransferase activity	Molecular function	6	211	147	16742	3.23861	0.0108706	0.29506	1.96374	0.0408163	PCMTD1//NSD1//ASH1L//KMT2E//KMT2C//SETD3
GO:0005057	receptor signaling protein activity	Molecular function	5	153	147	16742	3.72193	0.0113037	0.29968	1.94678	0.0340136	STK39//BMPR2//ACVR2A//IKBKB//SMAD2
GO:0004402	histone acetyltransferase activity	Molecular function	3	55	147	16742	6.21224	0.0124704	0.310055	1.90412	0.0204082	KANSL1//NCOA2//CDYL
GO:0044877	macromolecular complex binding	Molecular function	21	1424	147	16742	1.67957	0.0128659	0.310055	1.89056	0.142857	NCOA2//ELK4//SMAD2//NFATC3//ATRX//ASH1L//NSD1//DISC1//IQGAP1//CFLAR//HP1BP3//ARID1A//SMARCA5//CORO1C//MYO9B//CAMSAP1//DNM2//MTCL1//VAPB//ACVR2A//HLA-DRB1
GO:0019899	enzyme binding	Molecular function	24	1699	147	16742	1.60882	0.0129965	0.310055	1.88617	0.163265	UBC//CFLAR//SMAD2//CEP192//NRIP1//DNM2//NCOA2//STK39//IKBKB//PTK2//IQGAP1//MVP//SHOC2//UBXN7//FANCL//FBXW7//FGD4//DOCK11//DIAPH1//CORO1C//N4BP2L2//KMT2E//GOLPH3//VAPB
GO:0061733	peptide-lysine-N-acetyltransferase activity	Molecular function	3	56	147	16742	6.10131	0.0130931	0.310055	1.88296	0.0204082	NCOA2//CDYL//KANSL1
GO:0016741	transferase activity, transferring one-carbon groups	Molecular function	6	220	147	16742	3.10612	0.0131465	0.310055	1.88119	0.0408163	PCMTD1//NSD1//ASH1L//KMT2E//KMT2C//SETD3
GO:0003714	transcription corepressor activity	Molecular function	6	221	147	16742	3.09207	0.0134184	0.310055	1.8723	0.0408163	N4BP2L2//ASXL1//TFEC//NSD1//NRIP1//CDYL
GO:0030695	GTPase regulator activity	Molecular function	7	289	147	16742	2.75861	0.0139592	0.310055	1.85514	0.047619	IQGAP1//ARHGAP26//ARHGEF12//MYO9B//ASAP1//FAM13B//ARHGAP10
GO:0003677	DNA binding	Molecular function	32	2472	147	16742	1.47432	0.0141193	0.310055	1.85019	0.217687	SMAD2//ELK4//ZKSCAN1//ZNF148//ZNF394//GLIS2//NRIP1//NCOA2//NFATC3//ZNF430//NSD1//BACH1//ASXL1//TFEC//SCMH1//ZNF292//MGA//ZBTB20//ZBTB44//HP1BP3//ATRX//ZNF532//ASH1L//KMT2C//ZNF91//ZNF124//ZNF208//CHD9//ARID1A//SMARCA5//ZMYM4//SAFB2
GO:0019902	phosphatase binding	Molecular function	5	162	147	16742	3.51516	0.0141897	0.310055	1.84803	0.0340136	SHOC2//IQGAP1//MVP//SMAD2//CEP192
GO:0031418	L-ascorbic acid binding	Molecular function	2	21	147	16742	10.8468	0.0144148	0.310055	1.84119	0.0136054	EGLN3//PLOD2
GO:1901981	phosphatidylinositol phosphate binding	Molecular function	4	111	147	16742	4.10419	0.0165692	0.349794	1.7807	0.0272109	ASAP1//IQGAP1//GOLPH3//FCHO2
GO:0016922	ligand-dependent nuclear receptor binding	Molecular function	2	23	147	16742	9.90358	0.0171691	0.355869	1.76525	0.0136054	NCOA2//ARID1A
GO:0032403	protein complex binding	Molecular function	15	935	147	16742	1.82713	0.0174893	0.356032	1.75723	0.102041	CORO1C//MYO9B//CAMSAP1//DNM2//MTCL1//VAPB//HP1BP3//ARID1A//SMARCA5//ACVR2A//HLA-DRB1//NCOA2//DISC1//IQGAP1//CFLAR
GO:0004702	receptor signaling protein serine/threonine kinase activity	Molecular function	3	64	147	16742	5.33865	0.0187084	0.367717	1.72796	0.0204082	STK39//BMPR2//ACVR2A
GO:0034212	peptide N-acetyltransferase activity	Molecular function	3	64	147	16742	5.33865	0.0187084	0.367717	1.72796	0.0204082	NCOA2//CDYL//KANSL1
GO:0008047	enzyme activator activity	Molecular function	9	458	147	16742	2.23804	0.0198506	0.382567	1.70223	0.0612245	ARHGAP26//ARHGEF12//MYO9B//ASAP1//FAM13B//ARHGAP10//IQGAP1//CLPX//CFLAR
GO:0060589	nucleoside-triphosphatase regulator activity	Molecular function	7	312	147	16742	2.55525	0.0203544	0.382567	1.69134	0.047619	IQGAP1//ARHGAP26//ARHGEF12//MYO9B//ASAP1//FAM13B//ARHGAP10
GO:0042393	histone binding	Molecular function	5	178	147	16742	3.19919	0.0204707	0.382567	1.68887	0.0340136	ATRX//CDYL//UIMC1//SFMBT2//SMARCA5
GO:0000982	transcription factor activity, RNA polymerase II core promoter proximal region sequence-specific binding	Molecular function	7	329	147	16742	2.42322	0.0262349	0.482383	1.58112	0.047619	ZNF292//SMAD2//NFATC3//GLIS2//ZBTB20//BACH1//ZNF148
GO:0017112	Rab guanyl-nucleotide exchange factor activity	Molecular function	2	30	147	16742	7.59274	0.0283664	0.505277	1.5472	0.0136054	RAB3IP//DENND4C
GO:0046966	thyroid hormone receptor binding	Molecular function	2	30	147	16742	7.59274	0.0283664	0.505277	1.5472	0.0136054	NCOA2//NSD1
GO:0031406	carboxylic acid binding	Molecular function	5	196	147	16742	2.90539	0.0294441	0.513017	1.531	0.0340136	EGLN3//PLOD2//FCHO2//RARS//GRHPR
GO:0043177	organic acid binding	Molecular function	5	197	147	16742	2.89064	0.0300049	0.513017	1.52281	0.0340136	GRHPR//EGLN3//PLOD2//FCHO2//RARS
GO:0017147	Wnt-protein binding	Molecular function	2	31	147	16742	7.34782	0.030151	0.513017	1.5207	0.0136054	LRP6//SMO
GO:0035258	steroid hormone receptor binding	Molecular function	3	80	147	16742	4.27092	0.0333599	0.559258	1.47678	0.0204082	NCOA2//NSD1//NRIP1
GO:0005547	phosphatidylinositol-3,4,5-trisphosphate binding	Molecular function	2	33	147	16742	6.90249	0.0338498	0.559258	1.47044	0.0136054	ASAP1//IQGAP1
GO:0015026	coreceptor activity	Molecular function	2	34	147	16742	6.69948	0.0357622	0.582413	1.44658	0.0136054	LRP6//ACVR2A
GO:0008080	N-acetyltransferase activity	Molecular function	3	83	147	16742	4.11655	0.0366125	0.587863	1.43637	0.0204082	NCOA2//CDYL//KANSL1
GO:0035257	nuclear hormone receptor binding	Molecular function	4	147	147	16742	3.09908	0.0406923	0.643291	1.39049	0.0272109	NCOA2//NSD1//ASXL1//NRIP1
GO:0051213	dioxygenase activity	Molecular function	3	87	147	16742	3.92728	0.0411932	0.643291	1.38517	0.0204082	EGLN3//FTO//PLOD2
GO:0030165	PDZ domain binding	Molecular function	3	90	147	16742	3.79637	0.0448095	0.690308	1.34863	0.0204082	NCOA2//MPP6//ACVR2A
GO:0050681	androgen receptor binding	Molecular function	2	39	147	16742	5.84057	0.0459201	0.697986	1.338	0.0136054	NSD1//NRIP1

## Sheet: CC
#Column "GO.ID" stands for the ID of gene ontology term
#Column "Term" stands for the name of gene ontology term
#Column "Ontology" stands for the ontology of GOID belongs to
#Column "Count" stands for the number of DE genes associated with the listed GOID
#Column "Pop.Hits" stands for the number of background population genes associated with the listed GOID
#Column "List.Total" stands for the total number of DE genes
#Column "Pop.Total" stands for the total number of background population genes
#Column "Fold.Enrichment" stands for the Fold Enrichment value of the GOID, it equals (Count/Pop.Hits)/(List.Total/Pop.Total)
#Column "Pvalue" stands for the significance testing value of the GOID
#Column "FDR" stands for the false discovery rate of the GOID, using Benjamini & Hochberg (1995) method
#Column "Enrichment.Score" stands for the Enrichment Score value of the GOID, it equals (-log10(Pvalue))
#Column "Gene.Ratio" stands for the Gene Ratio value genes associated with the GOID, it equals (Count/List.Total)
#Column "GENES" stands for the DE genes associated with the GOID
GO.ID	Term	Ontology	Count	Pop.Hits	List.Total	Pop.Total	Fold.Enrichment	Pvalue	FDR	Enrichment.Score	Gene.Ratio	GENES
GO:0005622	intracellular	Cellular component	141	13838	151	17839	1.20376	1.3504e-07	5.99833e-05	6.86954	0.933775	NRIP1//KANSL1//MAN1A2//RNF13//DNM2//HLA-C//HLA-DRB1//HLA-G//TPST1//VAPB//EXOC6B//UBR3//FBXW4//UBE2D2//SHOC2//COA1//SMARCA5//CEP192//ATP5C1//TRAPPC8//VMP1//UBE3A//ATRX//HP1BP3//ASXL1//SMAD2//ARID1A//SETD3//MTCL1//DYNC1H1//PTK2//MVP//SPATA7//FARS2//CLPX//PROSC//DISC1//RARS//GOLPH3//SLC8A1//DAP3//EGLN3//RAB3IP//FGD4//SPPL3//LYPLAL1//SCLT1//DOCK11//DIAPH1//EPS15//FARSA//ARHGAP26//ARHGEF12//IKBKB//LRP…
GO:0044424	intracellular part	Cellular component	139	13507	151	17839	1.21576	1.56003e-07	5.99833e-05	6.80687	0.92053	UBR3//FBXW4//UBE2D2//UBE3A//MVP//HIPK3//CLPX//PROSC//EGLN3//PCMTD1//CLK1//FGD4//LYPLAL1//CSNK1G3//CAMSAP1//DNM2//ELK4//EPS15//FARSA//CCZ1B//TFEC//SAMD4A//MTCL1//MGA//EHBP1//ARHGEF12//CORO1C//STK39//BABAM1//IKBKB//SMAD2//MYO9B//NFATC3//FAM193B//FANCL//CEP192//FGGY//FBXW7//NBPF1//COA1//ASH1L//KMT2E//BACH1//PTK2//RARS//BMPR2//PTTG1IP//CHD9//SHOC2//ZNF394//SLC37A3//GLIS2//IQGAP1//CFLAR//PHLDB2//REPS2…
GO:0005654	nucleoplasm	Cellular component	45	2790	151	17839	1.90547	7.99659e-06	0.00204979	5.0971	0.298013	NRIP1//KANSL1//MED13L//HIPK3//MORC3//ATRX//KMT2E//FTO//GLIS2//RBM39//KMT2C//FANCL//MGA//NCOA2//CLPX//EGLN3//ELK4//TFEC//SCMH1//UBXN7//ZBTB20//BABAM1//SMAD2//NFATC3//UIMC1//FAM193B//FBXW7//ASH1L//SFMBT2//RARS//GOLPH3//NSD1//UBC//UBE2D2//ZNF148//DAP3//FAM188A//CHD9//SHOC2//ARID1A//ZNF394//SETD3//SMARCA5//CDYL//SAFB2
GO:0031981	nuclear lumen	Cellular component	49	3421	151	17839	1.69214	6.90887e-05	0.00947247	4.16059	0.324503	NCOA2//CLPX//EGLN3//ELK4//TFEC//SCMH1//MGA//MORC3//UBXN7//ZBTB20//KANSL1//BABAM1//SMAD2//NFATC3//UIMC1//FAM193B//FANCL//FBXW7//ASH1L//KMT2E//SFMBT2//KMT2C//RARS//GOLPH3//NSD1//UBC//UBE2D2//ZNF148//DAP3//FAM188A//CHD9//SHOC2//NRIP1//ARID1A//ZNF394//SETD3//SMARCA5//CDYL//RBM39//SAFB2//YPEL2//NOM1//VMP1//ATRX//ASXL1//MED13L//HIPK3//FTO//GLIS2
GO:0044446	intracellular organelle part	Cellular component	90	7847	151	17839	1.35498	7.71614e-05	0.00947247	4.1126	0.596026	FANCL//GOLPH3//HP1BP3//MVP//NCOA2//CLPX//EGLN3//ELK4//TFEC//SCMH1//MGA//MORC3//UBXN7//ZBTB20//KANSL1//BABAM1//SMAD2//NFATC3//UIMC1//FAM193B//FBXW7//ASH1L//KMT2E//SFMBT2//KMT2C//RARS//NSD1//UBC//UBE2D2//ZNF148//DAP3//FAM188A//CHD9//SHOC2//NRIP1//ARID1A//ZNF394//SETD3//SMARCA5//CDYL//RBM39//SAFB2//YPEL2//NOM1//VMP1//ATRX//FARS2//ATP5C1//OMA1//FKBP8//MTCL1//DIAPH1//PTK2//CAMSAP1//DYNC1H1//DNM2//DISC…
GO:0071556	integral component of lumenal side of endoplasmic reticulum membrane	Cellular component	4	28	151	17839	16.877	8.62253e-05	0.00947247	4.06437	0.0264901	SPPL3//HLA-C//HLA-DRB1//HLA-G
GO:0098553	lumenal side of endoplasmic reticulum membrane	Cellular component	4	28	151	17839	16.877	8.62253e-05	0.00947247	4.06437	0.0264901	SPPL3//HLA-C//HLA-DRB1//HLA-G
GO:0044428	nuclear part	Cellular component	52	3782	151	17839	1.62433	0.000111669	0.0101738	3.95207	0.344371	FANCL//MVP//NCOA2//CLPX//EGLN3//ELK4//TFEC//SCMH1//MGA//MORC3//UBXN7//ZBTB20//KANSL1//BABAM1//SMAD2//NFATC3//UIMC1//FAM193B//FBXW7//ASH1L//KMT2E//SFMBT2//KMT2C//RARS//GOLPH3//NSD1//UBC//UBE2D2//ZNF148//DAP3//FAM188A//CHD9//SHOC2//NRIP1//ARID1A//ZNF394//SETD3//SMARCA5//CDYL//RBM39//SAFB2//YPEL2//NOM1//VMP1//ATRX//GPATCH1//ASXL1//RNF13//MED13L//HIPK3//FTO//GLIS2
GO:0098576	lumenal side of membrane	Cellular component	4	31	151	17839	15.2438	0.000129918	0.0101738	3.88633	0.0264901	SPPL3//HLA-C//HLA-DRB1//HLA-G
GO:0044422	organelle part	Cellular component	91	8062	151	17839	1.3335	0.000132299	0.0101738	3.87844	0.602649	FAM188A//OMA1//FKBP8//SPATA7//RAB3IP//DISC1//EPS15//SMO//SCLT1//TRPC1//SLC8A1//HLA-DRB1//DENND4C//SPPL3//DNM2//UBC//RNF13//CLPX//ATP5C1//DAP3//MAN1A2//HLA-C//HLA-G//TPST1//VAPB//FKBP3//PLOD2//CLEC16A//VMP1//COA1//FANCL//GOLPH3//FARS2//KANSL1//ATRX//HP1BP3//ASXL1//SMAD2//NRIP1//ARID1A//SETD3//SCMH1//SMARCA5//MVP//NCOA2//EGLN3//ELK4//TFEC//MGA//MORC3//UBXN7//ZBTB20//BABAM1//NFATC3//UIMC1//FAM193B//…
GO:0030666	endocytic vesicle membrane	Cellular component	7	150	151	17839	5.51316	0.000290292	0.0202941	3.53716	0.0463576	HLA-DRB1//HLA-C//HLA-G//EPS15//DNM2//SMO//UBC
GO:0044464	cell part	Cellular component	146	15913	151	17839	1.08391	0.000667272	0.042761	3.1757	0.966887	SEMA4B//FCHO2//SPPL3//DNM2//EPS15//EHBP1//HLA-C//HLA-DRB1//HLA-G//LRP6//ABCC1//MPP6//DENND4C//KMT2E//PTK2//PTPRA//GOLPH3//ARHGEF28//SLC8A1//BMPR2//SMO//C3//TRPC1//UBC//RELL1//ARHGAP10//CHD9//VMP1//IQGAP1//PHLDB2//ACVR2A//VAMP3//PROSC//PLEKHM3//MTCL1//ATP5C1//DISC1//SHOC2//FGD4//MYO9B//RAB3IP//CORO1C//NCOA2//UBR3//FBXW4//UBE2D2//UBE3A//MVP//HIPK3//CLPX//EGLN3//PCMTD1//CLK1//LYPLAL1//CSNK1G3//CAMSA…
GO:0043234	protein complex	Cellular component	50	3873	151	17839	1.52516	0.000767084	0.0453759	3.11516	0.331126	EXOC6B//UBE3A//MGA//SMAD2//SMARCA5//CLPX//MYO9B//MED13L//N4BP2L2//RARS//LRP6//PTPRA//TRPC1//ACVR2A//FANCL//BABAM1//UIMC1//ATRX//CCDC53//SCLT1//KANSL1//DISC1//TRAPPC8//HPS5//ASXL1//HP1BP3//VAMP3//UBXN7//NRIP1//FARSA//CFLAR//ATP5C1//DYNC1H1//EPS15//IKBKB//ARID1A//CORO1C//HLA-C//HLA-G//HLA-DRB1//UBR3//FBXW4//UBE2D2//SHOC2//KMT2C//FBXW7//BACH1//KMT2E//DNM2//IQGAP1
GO:0005623	cell	Cellular component	146	15949	151	17839	1.08147	0.000851616	0.0467781	3.06976	0.966887	SEMA4B//FCHO2//SPPL3//DNM2//EPS15//EHBP1//HLA-C//HLA-DRB1//HLA-G//LRP6//ABCC1//MPP6//DENND4C//KMT2E//PTK2//PTPRA//GOLPH3//ARHGEF28//SLC8A1//BMPR2//SMO//C3//TRPC1//UBC//RELL1//ARHGAP10//CHD9//VMP1//IQGAP1//PHLDB2//ACVR2A//VAMP3//NRIP1//KANSL1//MAN1A2//RNF13//TPST1//VAPB//EXOC6B//UBR3//FBXW4//UBE2D2//SHOC2//COA1//SMARCA5//CEP192//PROSC//PLEKHM3//ATP5C1//TRAPPC8//UBE3A//ATRX//HP1BP3//ASXL1//SMAD2//A…
GO:0043229	intracellular organelle	Cellular component	117	11704	151	17839	1.18099	0.000998075	0.0482887	3.00084	0.774834	SPPL3//EPS15//CCZ1B//CCDC53//KMT2E//SFMBT2//GOLPH3//SMO//VAMP3//SAFB2//TRAPPC8//LRP6//FARS2//CLPX//PROSC//DISC1//ATP5C1//COA1//RARS//SLC8A1//DAP3//MAN1A2//HLA-C//PLOD2//FBXW7//VMP1//VAPB//HIPK3//N4BP2L2//NCOA2//EGLN3//RAB3IP//CLK1//DNM2//FKBP3//SCMH1//ZNF292//ZNF609//ZBTB20//STK39//KANSL1//ZBTB44//BABAM1//IKBKB//SMAD2//NFATC3//HP1BP3//UIMC1//FAM193B//ATRX//ZNF532//ASH1L//BACH1//PTK2//KMT2C//NOM1/…
GO:0070013	intracellular organelle lumen	Cellular component	52	4124	151	17839	1.48963	0.00100471	0.0482887	2.99796	0.344371	FARS2//CLPX//ATP5C1//GRHPR//NCOA2//EGLN3//ELK4//TFEC//SCMH1//MGA//MORC3//UBXN7//ZBTB20//KANSL1//BABAM1//SMAD2//NFATC3//UIMC1//FAM193B//FANCL//FBXW7//ASH1L//KMT2E//SFMBT2//KMT2C//RARS//GOLPH3//NSD1//UBC//UBE2D2//ZNF148//DAP3//FAM188A//CHD9//SHOC2//NRIP1//ARID1A//ZNF394//SETD3//SMARCA5//CDYL//RBM39//SAFB2//YPEL2//NOM1//VMP1//ATRX//ASXL1//MED13L//HIPK3//FTO//GLIS2
GO:0042611	MHC protein complex	Cellular component	3	26	151	17839	13.6314	0.00133996	0.0584101	2.87291	0.0198675	HLA-C//HLA-G//HLA-DRB1
GO:0043233	organelle lumen	Cellular component	52	4178	151	17839	1.47038	0.00136721	0.0584101	2.86417	0.344371	FARS2//CLPX//ATP5C1//GRHPR//NCOA2//EGLN3//ELK4//TFEC//SCMH1//MGA//MORC3//UBXN7//ZBTB20//KANSL1//BABAM1//SMAD2//NFATC3//UIMC1//FAM193B//FANCL//FBXW7//ASH1L//KMT2E//SFMBT2//KMT2C//RARS//GOLPH3//NSD1//UBC//UBE2D2//ZNF148//DAP3//FAM188A//CHD9//SHOC2//NRIP1//ARID1A//ZNF394//SETD3//SMARCA5//CDYL//RBM39//SAFB2//YPEL2//NOM1//VMP1//ATRX//ASXL1//MED13L//HIPK3//FTO//GLIS2
GO:0043226	organelle	Cellular component	124	12754	151	17839	1.1486	0.00171774	0.0695234	2.76504	0.821192	CORO1C//SMO//TRAPPC8//LRP6//CCZ1B//BMP1//SPPL3//EPS15//CCDC53//KMT2E//SFMBT2//GOLPH3//VAMP3//SAFB2//FARS2//CLPX//PROSC//DISC1//ATP5C1//COA1//RARS//SLC8A1//DAP3//MAN1A2//HLA-C//PLOD2//FBXW7//VMP1//VAPB//HIPK3//N4BP2L2//NCOA2//EGLN3//RAB3IP//CLK1//DNM2//FKBP3//SCMH1//ZNF292//ZNF609//ZBTB20//STK39//KANSL1//ZBTB44//BABAM1//IKBKB//SMAD2//NFATC3//HP1BP3//UIMC1//FAM193B//ATRX//ZNF532//ASH1L//BACH1//PTK2…
GO:0031974	membrane-enclosed lumen	Cellular component	52	4233	151	17839	1.45127	0.00185222	0.0701534	2.73231	0.344371	GOLPH3//FARS2//CLPX//ATP5C1//GRHPR//NCOA2//EGLN3//ELK4//TFEC//SCMH1//MGA//MORC3//UBXN7//ZBTB20//KANSL1//BABAM1//SMAD2//NFATC3//UIMC1//FAM193B//FANCL//FBXW7//ASH1L//KMT2E//SFMBT2//KMT2C//RARS//NSD1//UBC//UBE2D2//ZNF148//DAP3//FAM188A//CHD9//SHOC2//NRIP1//ARID1A//ZNF394//SETD3//SMARCA5//CDYL//RBM39//SAFB2//YPEL2//NOM1//VMP1//ATRX//ASXL1//MED13L//HIPK3//FTO//GLIS2
GO:0032991	macromolecular complex	Cellular component	55	4555	151	17839	1.42649	0.00191576	0.0701534	2.71766	0.364238	DNM2//FBXW7//UBE2D2//IQGAP1//ASXL1//SMAD2//NRIP1//ARID1A//SETD3//HP1BP3//EXOC6B//UBE3A//MGA//SMARCA5//CLPX//MYO9B//MED13L//N4BP2L2//RARS//LRP6//PTPRA//TRPC1//ACVR2A//FANCL//BABAM1//UIMC1//ATRX//CCDC53//SCLT1//MVP//KANSL1//GPATCH1//DYNC1H1//DISC1//TRAPPC8//HPS5//FARSA//VAMP3//UBXN7//CFLAR//IKBKB//ATP5C1//EPS15//CORO1C//UBR3//FBXW4//BACH1//COA1//DAP3//SHOC2//KMT2C//KMT2E//HLA-C//HLA-G//HLA-DRB1
GO:0042612	MHC class I protein complex	Cellular component	2	10	151	17839	23.6278	0.00306342	0.100962	2.51379	0.013245	HLA-C//HLA-G
GO:0035097	histone methyltransferase complex	Cellular component	4	71	151	17839	6.65572	0.00308826	0.100962	2.51029	0.0264901	KMT2E//MGA//KANSL1//KMT2C
GO:0016235	aggresome	Cellular component	3	35	151	17839	10.1262	0.00319064	0.100962	2.49612	0.0198675	EPS15//CCZ1B//SFMBT2
GO:0030135	coated vesicle	Cellular component	7	229	151	17839	3.61124	0.00339459	0.100962	2.46921	0.0463576	FCHO2//VAMP3//DNM2//HLA-C//HLA-DRB1//HLA-G//EPS15
GO:0031252	cell leading edge	Cellular component	9	357	151	17839	2.9783	0.00341353	0.100962	2.4668	0.0596026	FGD4//MYO9B//IQGAP1//RAB3IP//DNM2//CORO1C//PTK2//DIAPH1//PHLDB2
GO:0030027	lamellipodium	Cellular component	6	173	151	17839	4.09731	0.00356967	0.101094	2.44737	0.0397351	RAB3IP//FGD4//DNM2//CORO1C//MYO9B//PTK2
GO:0030176	integral component of endoplasmic reticulum membrane	Cellular component	5	121	151	17839	4.88178	0.00368091	0.101094	2.43404	0.0331126	SPPL3//HLA-C//HLA-DRB1//HLA-G//FKBP8
GO:0005634	nucleus	Cellular component	74	6789	151	17839	1.28771	0.00381822	0.101184	2.41814	0.490066	ATRX//ASXL1//SMAD2//NRIP1//ARID1A//SETD3//SMARCA5//KANSL1//FANCL//RNF13//MVP//NCOA2//CLPX//EGLN3//ELK4//TFEC//SCMH1//MGA//MORC3//UBXN7//ZBTB20//BABAM1//NFATC3//UIMC1//FAM193B//FBXW7//ASH1L//KMT2E//SFMBT2//KMT2C//RARS//GOLPH3//NSD1//UBC//UBE2D2//ZNF148//DAP3//FAM188A//CHD9//SHOC2//ZNF394//CDYL//RBM39//SAFB2//YPEL2//NOM1//VMP1//MED13L//HIPK3//FTO//GLIS2//GPATCH1//N4BP2L2//RAB3IP//CLK1//DNM2//FKBP3/…
GO:0005901	caveola	Cellular component	4	76	151	17839	6.21785	0.00394736	0.101184	2.40369	0.0264901	CORO1C//LRP6//BMPR2//SMO
GO:0031227	intrinsic component of endoplasmic reticulum membrane	Cellular component	5	126	151	17839	4.68806	0.00437291	0.108477	2.35923	0.0331126	FKBP8//SPPL3//HLA-C//HLA-DRB1//HLA-G
GO:0030662	coated vesicle membrane	Cellular component	5	135	151	17839	4.37552	0.00584452	0.130559	2.23325	0.0331126	HLA-C//HLA-DRB1//HLA-G//VAMP3//EPS15
GO:0030139	endocytic vesicle	Cellular component	7	254	151	17839	3.2558	0.00594711	0.130559	2.22569	0.0463576	DNM2//HLA-DRB1//SMO//UBC//HLA-C//HLA-G//EPS15
GO:0044853	plasma membrane raft	Cellular component	4	86	151	17839	5.49484	0.00612304	0.130559	2.21303	0.0264901	LRP6//BMPR2//SMO//CORO1C
GO:0043228	non-membrane-bounded organelle	Cellular component	46	3837	151	17839	1.41631	0.00616919	0.130559	2.20977	0.304636	HP1BP3//ASH1L//NSD1//YPEL2//NFATC3//FBXW7//NOM1//VMP1//NRIP1//SMARCA5//RAB3IP//SCLT1//DYNC1H1//DNM2//DISC1//CEP192//ARHGAP26//MTCL1//STK39//PTK2//MVP//CLPX//KANSL1//DIAPH1//FGD4//CORO1C//MYO9B//CCDC53//IQGAP1//SPATA7//RELL1//RBM39//PHLDB2//NCOA2//BMPR2//ATRX//DAP3//CAMSAP1//SLC8A1//COA1//TRPC1//ASXL1//SMAD2//ARID1A//SETD3//SCMH1
GO:0043232	intracellular non-membrane-bounded organelle	Cellular component	46	3837	151	17839	1.41631	0.00616919	0.130559	2.20977	0.304636	HP1BP3//ASH1L//NSD1//YPEL2//NFATC3//FBXW7//NOM1//VMP1//NRIP1//SMARCA5//RAB3IP//SCLT1//DYNC1H1//DNM2//DISC1//CEP192//ARHGAP26//MTCL1//STK39//PTK2//MVP//CLPX//KANSL1//DIAPH1//FGD4//CORO1C//MYO9B//CCDC53//IQGAP1//SPATA7//RELL1//RBM39//PHLDB2//NCOA2//BMPR2//ATRX//DAP3//CAMSAP1//SLC8A1//COA1//TRPC1//ASXL1//SMAD2//ARID1A//SETD3//SCMH1
GO:0005737	cytoplasm	Cellular component	104	10474	151	17839	1.17304	0.00628178	0.130559	2.20192	0.688742	TRAPPC8//LRP6//IQGAP1//MYO9B//PTK2//PHLDB2//VAMP3//DISC1//FCHO2//DENND4C//DNM2//MAN1A2//RNF13//HLA-C//HLA-DRB1//HLA-G//TPST1//VAPB//EXOC6B//SHOC2//COA1//CEP192//ATP5C1//VMP1//SPATA7//FARS2//CLPX//PROSC//RARS//GOLPH3//SLC8A1//DAP3//EGLN3//RAB3IP//FGD4//SPPL3//LYPLAL1//SCLT1//DOCK11//DIAPH1//DYNC1H1//EPS15//FARSA//ARHGAP26//ARHGEF12//IKBKB//SMAD2//NFATC3//ASAP1//FAM13B//BACH1//ARHGEF28//TRPC1//UBC/…
GO:0044451	nucleoplasm part	Cellular component	13	706	151	17839	2.17537	0.00703705	0.141559	2.15261	0.0860927	NRIP1//KANSL1//MED13L//KMT2C//FANCL//HIPK3//MORC3//ATRX//KMT2E//FTO//GLIS2//RBM39//MGA
GO:0034708	methyltransferase complex	Cellular component	4	90	151	17839	5.25063	0.00717917	0.141559	2.14393	0.0264901	KMT2C//KMT2E//MGA//KANSL1
GO:0030659	cytoplasmic vesicle membrane	Cellular component	10	478	151	17839	2.47153	0.0075764	0.145656	2.12054	0.0662252	HLA-DRB1//SPPL3//DNM2//SMO//UBC//HLA-C//HLA-G//VAMP3//EPS15//DENND4C
GO:0098589	membrane region	Cellular component	18	1139	151	17839	1.86699	0.00776865	0.14571	2.10965	0.119205	FCHO2//DNM2//EPS15//BMPR2//STK39//ABCC1//SLC8A1//TRPC1//MTCL1//PTK2//VAMP3//IKBKB//CFLAR//DIAPH1//SMO//LRP6//DISC1//CORO1C
GO:0005829	cytosol	Cellular component	40	3273	151	17839	1.4438	0.00827448	0.151502	2.08226	0.264901	CFLAR//COA1//IKBKB//HPS5//EGLN3//RAB3IP//FGD4//SPPL3//LYPLAL1//SCLT1//DOCK11//DIAPH1//DYNC1H1//DNM2//EPS15//FARSA//ARHGAP26//ARHGEF12//LRP6//SMAD2//MYO9B//NFATC3//ASAP1//FAM13B//CEP192//DENND4C//BACH1//PTK2//RARS//GOLPH3//ARHGEF28//SLC8A1//TRPC1//UBC//UBE2D2//UBE3A//ARHGAP10//IQGAP1//VAMP3//GRHPR
GO:0016328	lateral plasma membrane	Cellular component	3	51	151	17839	6.94936	0.00920105	0.160511	2.03616	0.0198675	MTCL1//CORO1C//IQGAP1
GO:0098805	whole membrane	Cellular component	27	2002	151	17839	1.59328	0.00963774	0.160511	2.01602	0.178808	HLA-DRB1//CLEC16A//UBC//SPPL3//DNM2//SMO//VMP1//HLA-C//HLA-G//EPS15//LRP6//RNF13//VAMP3//CCZ1B//BMPR2//FCHO2//STK39//ABCC1//SLC8A1//TRPC1//MTCL1//PTK2//DIAPH1//IKBKB//CFLAR//DISC1//CORO1C
GO:0016604	nuclear body	Cellular component	8	348	151	17839	2.71584	0.0096616	0.160511	2.01495	0.0529801	HIPK3//MORC3//ATRX//KMT2E//FTO//NRIP1//GLIS2//RBM39
GO:0012507	ER to Golgi transport vesicle membrane	Cellular component	3	52	151	17839	6.81572	0.00970475	0.160511	2.01302	0.0198675	HLA-C//HLA-DRB1//HLA-G
GO:0012506	vesicle membrane	Cellular component	10	497	151	17839	2.37704	0.00981019	0.160511	2.00832	0.0662252	DENND4C//HLA-DRB1//SPPL3//DNM2//SMO//UBC//HLA-C//HLA-G//VAMP3//EPS15
GO:0030136	clathrin-coated vesicle	Cellular component	5	156	151	17839	3.78651	0.010573	0.169388	1.9758	0.0331126	VAMP3//DNM2//HLA-DRB1//EPS15//FCHO2
GO:0001726	ruffle	Cellular component	5	158	151	17839	3.73858	0.0111283	0.172426	1.95357	0.0331126	DIAPH1//DNM2//FGD4//MYO9B//IQGAP1
GO:0045121	membrane raft	Cellular component	7	287	151	17839	2.88144	0.0112347	0.172426	1.94944	0.0463576	LRP6//BMPR2//SMO//CORO1C//IKBKB//TRPC1//CFLAR
GO:0098857	membrane microdomain	Cellular component	7	288	151	17839	2.87144	0.0114353	0.172426	1.94175	0.0463576	IKBKB//TRPC1//CFLAR//LRP6//BMPR2//SMO//CORO1C
GO:0098590	plasma membrane region	Cellular component	15	938	151	17839	1.88922	0.0133609	0.197587	1.87416	0.0993377	BMPR2//STK39//ABCC1//SLC8A1//TRPC1//MTCL1//PTK2//VAMP3//DIAPH1//DNM2//EPS15//SMO//LRP6//DISC1//CORO1C
GO:0031901	early endosome membrane	Cellular component	4	110	151	17839	4.29597	0.0142558	0.206844	1.84601	0.0264901	EPS15//HLA-C//HLA-G//LRP6
GO:1902494	catalytic complex	Cellular component	16	1039	151	17839	1.81927	0.0149193	0.212463	1.82625	0.10596	NRIP1//FARSA//DISC1//CFLAR//DYNC1H1//UBR3//FBXW4//UBE2D2//FBXW7//BACH1//SHOC2//KMT2C//KMT2E//KANSL1//MGA//IKBKB
GO:0005905	coated pit	Cellular component	3	65	151	17839	5.45257	0.017717	0.239805	1.75161	0.0198675	EPS15//FCHO2//DNM2
GO:0045334	clathrin-coated endocytic vesicle	Cellular component	3	65	151	17839	5.45257	0.017717	0.239805	1.75161	0.0198675	HLA-DRB1//EPS15//DNM2
GO:0015630	microtubule cytoskeleton	Cellular component	16	1061	151	17839	1.78155	0.0178355	0.239805	1.74871	0.10596	DIAPH1//PTK2//RBM39//NCOA2//CAMSAP1//DYNC1H1//DNM2//DISC1//SLC8A1//IQGAP1//RAB3IP//SCLT1//CEP192//SPATA7//MTCL1//RELL1
GO:0010008	endosome membrane	Cellular component	8	390	151	17839	2.42337	0.0180867	0.239805	1.74264	0.0529801	EPS15//HLA-C//HLA-G//LRP6//RNF13//HLA-DRB1//CLEC16A//UBC
GO:0005791	rough endoplasmic reticulum	Cellular component	3	68	151	17839	5.21202	0.0199596	0.255815	1.69985	0.0198675	PLOD2//NCOA2//SPPL3
GO:0030134	ER to Golgi transport vesicle	Cellular component	3	68	151	17839	5.21202	0.0199596	0.255815	1.69985	0.0198675	HLA-C//HLA-DRB1//HLA-G
GO:0044433	cytoplasmic vesicle part	Cellular component	10	563	151	17839	2.09838	0.0216108	0.26552	1.66533	0.0662252	EPS15//DENND4C//HLA-DRB1//SPPL3//DNM2//SMO//UBC//HLA-C//HLA-G//VAMP3
GO:0044665	MLL1/2 complex	Cellular component	2	27	151	17839	8.75104	0.0217526	0.26552	1.66249	0.013245	MGA//KANSL1
GO:0071339	MLL1 complex	Cellular component	2	27	151	17839	8.75104	0.0217526	0.26552	1.66249	0.013245	MGA//KANSL1
GO:0043227	membrane-bounded organelle	Cellular component	112	11822	151	17839	1.11923	0.0223237	0.268234	1.65123	0.741722	SPPL3//EPS15//CCZ1B//CCDC53//KMT2E//SFMBT2//GOLPH3//SMO//VAMP3//SAFB2//BMP1//FARS2//CLPX//PROSC//DISC1//ATP5C1//COA1//RARS//SLC8A1//DAP3//MAN1A2//HLA-C//LRP6//PLOD2//FBXW7//VMP1//VAPB//HIPK3//N4BP2L2//NCOA2//EGLN3//RAB3IP//CLK1//DNM2//FKBP3//SCMH1//ZNF292//ZNF609//ZBTB20//STK39//KANSL1//ZBTB44//BABAM1//IKBKB//SMAD2//NFATC3//HP1BP3//UIMC1//FAM193B//ATRX//ZNF532//ASH1L//BACH1//PTK2//KMT2C//NOM1//UB…
GO:0031301	integral component of organelle membrane	Cellular component	6	259	151	17839	2.73681	0.0230379	0.270107	1.63756	0.0397351	FKBP8//SPPL3//HLA-C//HLA-DRB1//HLA-G//COA1
GO:0016234	inclusion body	Cellular component	3	72	151	17839	4.92246	0.0231821	0.270107	1.63485	0.0198675	EPS15//CCZ1B//SFMBT2
GO:0016607	nuclear speck	Cellular component	5	192	151	17839	3.07654	0.0237993	0.271743	1.62344	0.0331126	KMT2E//FTO//NRIP1//GLIS2//RBM39
GO:0070603	SWI/SNF superfamily-type complex	Cellular component	3	73	151	17839	4.85503	0.0240293	0.271743	1.61926	0.0198675	SMARCA5//ARID1A//ATRX
GO:0044440	endosomal part	Cellular component	8	419	151	17839	2.25564	0.0263697	0.292044	1.57889	0.0529801	CLEC16A//UBC//EPS15//HLA-C//HLA-G//LRP6//RNF13//HLA-DRB1
GO:0098797	plasma membrane protein complex	Cellular component	9	500	151	17839	2.1265	0.0265839	0.292044	1.57538	0.0596026	EPS15//CORO1C//CFLAR//ACVR2A//LRP6//HLA-C//HLA-G//HLA-DRB1//IKBKB
GO:0031300	intrinsic component of organelle membrane	Cellular component	6	271	151	17839	2.61563	0.0279491	0.302716	1.55363	0.0397351	FKBP8//SPPL3//HLA-C//HLA-DRB1//HLA-G//COA1
GO:0043231	intracellular membrane-bounded organelle	Cellular component	102	10658	151	17839	1.13062	0.0288995	0.308663	1.53911	0.675497	FARS2//CLPX//PROSC//DISC1//ATP5C1//COA1//RARS//GOLPH3//SLC8A1//DAP3//MAN1A2//HLA-C//LRP6//PLOD2//FBXW7//VMP1//VAPB//HIPK3//N4BP2L2//NCOA2//EGLN3//RAB3IP//CLK1//DNM2//FKBP3//SCMH1//ZNF292//ZNF609//ZBTB20//STK39//KANSL1//ZBTB44//BABAM1//IKBKB//SMAD2//NFATC3//HP1BP3//UIMC1//FAM193B//ATRX//ZNF532//ASH1L//BACH1//PTK2//SFMBT2//KMT2C//NOM1//UBC//UBE3A//PTTG1IP//ZKSCAN1//ZNF91//ZNF124//ZNF208//FTO//CHD9/…
GO:0000407	pre-autophagosomal structure	Cellular component	2	32	151	17839	7.38369	0.0299074	0.315052	1.52422	0.013245	TRAPPC8//VMP1
GO:0030665	clathrin-coated vesicle membrane	Cellular component	3	81	151	17839	4.37552	0.0314033	0.323715	1.50303	0.0198675	HLA-DRB1//EPS15//VAMP3
GO:0005794	Golgi apparatus	Cellular component	19	1424	151	17839	1.57629	0.0319396	0.323715	1.49567	0.125828	DNM2//GOLPH3//TRAPPC8//MAN1A2//RNF13//HLA-C//HLA-DRB1//HLA-G//TPST1//VAPB//SPPL3//NCOA2//FGD4//LRP6//FBXW7//ASH1L//BMP1//SMO//ZNF148
GO:0044463	cell projection part	Cellular component	14	955	151	17839	1.73188	0.0319927	0.323715	1.49495	0.0927152	DNM2//IQGAP1//MYO9B//NCOA2//ASAP1//SLC8A1//BMPR2//DIAPH1//EPS15//SMO//SPATA7//RAB3IP//DISC1//SCLT1
GO:0005768	endosome	Cellular component	12	782	151	17839	1.81288	0.0338956	0.338516	1.46986	0.0794702	LRP6//CCDC53//VAMP3//EPS15//HLA-C//HLA-G//RNF13//HLA-DRB1//CLEC16A//UBC//DNM2//GOLPH3
GO:0016323	basolateral plasma membrane	Cellular component	5	212	151	17839	2.7863	0.0344012	0.339161	1.46343	0.0331126	BMPR2//STK39//ABCC1//SLC8A1//TRPC1
GO:0036064	ciliary basal body	Cellular component	3	86	151	17839	4.12113	0.0365467	0.355752	1.43715	0.0198675	RAB3IP//DISC1//SPATA7
GO:0005815	microtubule organizing center	Cellular component	10	618	151	17839	1.91164	0.037497	0.36044	1.426	0.0662252	RAB3IP//SCLT1//DYNC1H1//DNM2//DISC1//CEP192//SPATA7//DIAPH1//PTK2//RBM39
GO:0000790	nuclear chromatin	Cellular component	6	293	151	17839	2.41923	0.0386551	0.366985	1.41279	0.0397351	ATRX//ASXL1//SMAD2//NRIP1//ARID1A//SETD3
GO:0005856	cytoskeleton	Cellular component	24	1965	151	17839	1.44292	0.0416263	0.390373	1.38063	0.15894	FGD4//CORO1C//MYO9B//CCDC53//IQGAP1//SPATA7//RELL1//RBM39//PHLDB2//DIAPH1//PTK2//NCOA2//CAMSAP1//DYNC1H1//DNM2//DISC1//SLC8A1//CEP192//MTCL1//RAB3IP//SCLT1//ARHGAP26//STK39//MVP
GO:0030175	filopodium	Cellular component	3	92	151	17839	3.85236	0.0432529	0.400741	1.36398	0.0198675	MYO9B//FGD4//DYNC1H1
GO:0016605	PML body	Cellular component	3	94	151	17839	3.7704	0.0456158	0.417602	1.34088	0.0198675	HIPK3//MORC3//ATRX
GO:0031982	vesicle	Cellular component	40	3669	151	17839	1.28797	0.0469651	0.424896	1.32823	0.264901	TRAPPC8//LRP6//CCZ1B//BMP1//N4BP2L2//MAN1A2//PROSC//LYPLAL1//SCLT1//ASXL1//DYNC1H1//DNM2//ARHGEF12//HLA-C//HLA-DRB1//HPCAL1//ABCC1//ATP5C1//MPP6//PLOD2//ASH1L//PTPRA//RARS//SMO//C3//UBC//UBE2D2//PTTG1IP//IQGAP1//GRHPR//SAFB2//MVP//VAMP3//FCHO2//DISC1//DENND4C//SPPL3//HLA-G//EPS15//CORO1C
