# Supplementary material for: Analysis of exosomal circRNAs upon irradiation in pancreatic cancer cell repopulation
Source: BMC Med Genomics. 2020 Jul 29;13:107. doi: 10.1186/s12920-020-00756-3 (PMC7391519; doi:10.1186/s12920-020-00756-3)
Supplement: Supplementary file 5 — Additional file 5: Supplementary Data 5. Details of the KEGG enrichment with statistical significance – see Full Excel version. [file 12920_2020_756_MOESM5_ESM.xls]

## Sheet: hsa
#Column "PathwayID" stands for Pathway identifiers used in KEGG
#Column "Definition" stands for the definition of the PathwayID
#Column "OriginalWebSite"stands for The map's website,the nodes with red frame and red symbol are associated with the DE genes, green nodes have no significance
#Column "p-value"
"Fisher-Pvalue" stands for the enrichment p-value of the PathwayID used Fisher's exact test
#Column "SelectionCounts" stands for the Count of the DE genes' entities directly associated with the listed PathwayID
#Column "SelectionSize" stands for the total number of the DE genes' entities
#Column "Count" stands for the count of the chosen background population genes' entities associated with the listed PathwayID
#Column "Size" stands for the total number of chosen background population genes' entities
#Column "FDR" stands for the false discovery rate of the PathwayID
#Column "Enrichment_Score" stands for the Enrichment Score value of the PathwayID, it equals "-log10(Pvalue)"
#Column "GeneRatio" stands for the Gene Ratio value of the PathwayID, it equals "SelectionCounts/SelectionSize"
#Column "GENES" stands for the DE genes associated with the PathwayID
PathwayID	Definition	OriginalWebSite	Fisher-Pvalue	SelectionCounts	SelectionSize	Count	Size	FDR	Enrichment_Score	GeneRatio	Genes
hsa00310	Lysine degradation	http://www.genome.jp/kegg-bin/show_pathway?hsa00310+55870+58508+55904+64324+5352+84193	5.27411e-06	6	56	59	7258	0.00168772	5.27785	0.107143	ASH1L//KMT2C//KMT2E//NSD1//PLOD2//SETD3
hsa04360	Axon guidance	http://www.genome.jp/kegg-bin/show_pathway?hsa04360+23365+659+4775+5747+10509+6608+7220	0.000359689	7	56	175	7258	0.0575502	3.44407	0.125	ARHGEF12//BMPR2//NFATC3//PTK2//SEMA4B//SMO//TRPC1
hsa04145	Phagosome	http://www.genome.jp/kegg-bin/show_pathway?hsa04145+718+1778+3107+3123+3135+9341	0.0010463	6	56	152	7258	0.111606	2.98034	0.107143	C3//DYNC1H1//HLA-C//HLA-DRB1//HLA-G//VAMP3
hsa05330	Allograft rejection	http://www.genome.jp/kegg-bin/show_pathway?hsa05330+3107+3123+3135	0.00303162	3	56	38	7258	0.172289	2.51832	0.053571	HLA-C//HLA-DRB1//HLA-G
hsa05166	HTLV-I infection	http://www.genome.jp/kegg-bin/show_pathway?hsa05166+2005+3107+3123+3135+3551+4775+4087	0.00324004	7	56	255	7258	0.172289	2.48945	0.125	ELK4//HLA-C//HLA-DRB1//HLA-G//IKBKB//NFATC3//SMAD2
hsa04144	Endocytosis	http://www.genome.jp/kegg-bin/show_pathway?hsa04144+50807+51019+1785+2060+3107+3135+4087	0.00360889	7	56	260	7258	0.172289	2.44263	0.125	ASAP1//CCDC53//DNM2//EPS15//HLA-C//HLA-G//SMAD2
hsa05332	Graft-versus-host disease	http://www.genome.jp/kegg-bin/show_pathway?hsa05332+3107+3123+3135	0.00376883	3	56	41	7258	0.172289	2.42379	0.053571	HLA-C//HLA-DRB1//HLA-G
hsa04940	Type I diabetes mellitus	http://www.genome.jp/kegg-bin/show_pathway?hsa04940+3107+3123+3135	0.00431596	3	56	43	7258	0.172638	2.36492	0.053571	HLA-C//HLA-DRB1//HLA-G
hsa05142	Chagas disease (American trypanosomiasis)	http://www.genome.jp/kegg-bin/show_pathway?hsa05142+718+8837+3551+4087	0.00771855	4	56	102	7258	0.225741	2.11246	0.071429	C3//CFLAR//IKBKB//SMAD2
hsa04218	Cellular senescence	http://www.genome.jp/kegg-bin/show_pathway?hsa04218+10114+3107+3135+4775+4087	0.00775035	5	56	161	7258	0.225741	2.11068	0.089286	HIPK3//HLA-C//HLA-G//NFATC3//SMAD2
hsa05320	Autoimmune thyroid disease	http://www.genome.jp/kegg-bin/show_pathway?hsa05320+3107+3123+3135	0.00775985	3	56	53	7258	0.225741	2.11015	0.053571	HLA-C//HLA-DRB1//HLA-G
hsa04659	Th17 cell differentiation	http://www.genome.jp/kegg-bin/show_pathway?hsa04659+3123+3551+4775+4087	0.00911142	4	56	107	7258	0.238271	2.04041	0.071429	HLA-DRB1//IKBKB//NFATC3//SMAD2
hsa05167	Kaposi's sarcoma-associated herpesvirus infection	http://www.genome.jp/kegg-bin/show_pathway?hsa05167+718+3107+3135+3551+4775	0.0104009	5	56	173	7258	0.238271	1.98293	0.089286	C3//HLA-C//HLA-G//IKBKB//NFATC3
hsa05416	Viral myocarditis	http://www.genome.jp/kegg-bin/show_pathway?hsa05416+3107+3123+3135	0.0104243	3	56	59	7258	0.238271	1.98195	0.053571	HLA-C//HLA-DRB1//HLA-G
hsa05131	Shigellosis	http://www.genome.jp/kegg-bin/show_pathway?hsa05131+1729+3551+7322	0.0135595	3	56	65	7258	0.265951	1.86776	0.053571	DIAPH1//IKBKB//UBE2D2
hsa05168	Herpes simplex infection	http://www.genome.jp/kegg-bin/show_pathway?hsa05168+718+3107+3123+3135+3551	0.0136186	5	56	185	7258	0.265951	1.86587	0.089286	C3//HLA-C//HLA-DRB1//HLA-G//IKBKB
hsa00970	Aminoacyl-tRNA biosynthesis	http://www.genome.jp/kegg-bin/show_pathway?hsa00970+10667+2193+5917	0.0141287	3	56	66	7258	0.265951	1.8499	0.053571	FARS2//FARSA//RARS
hsa05205	Proteoglycans in cancer	http://www.genome.jp/kegg-bin/show_pathway?hsa05205+23365+8826+5747+4087+6608	0.0196161	5	56	203	7258	0.319201	1.70739	0.089286	ARHGEF12//IQGAP1//PTK2//SMAD2//SMO
hsa05100	Bacterial invasion of epithelial cells	http://www.genome.jp/kegg-bin/show_pathway?hsa05100+79658+1785+5747	0.0205665	3	56	76	7258	0.319201	1.68684	0.053571	ARHGAP10//DNM2//PTK2
hsa04120	Ubiquitin mediated proteolysis	http://www.genome.jp/kegg-bin/show_pathway?hsa04120+55120+55294+7322+7337	0.0209302	4	56	137	7258	0.319201	1.67923	0.071429	FANCL//FBXW7//UBE2D2//UBE3A
hsa04612	Antigen processing and presentation	http://www.genome.jp/kegg-bin/show_pathway?hsa04612+3107+3123+3135	0.0212854	3	56	77	7258	0.319201	1.67192	0.053571	HLA-C//HLA-DRB1//HLA-G
hsa05418	Fluid shear stress and atherosclerosis	http://www.genome.jp/kegg-bin/show_pathway?hsa05418+92+659+3551+5747	0.0219451	4	56	139	7258	0.319201	1.65866	0.071429	ACVR2A//BMPR2//IKBKB//PTK2
hsa01523	Antifolate resistance	http://www.genome.jp/kegg-bin/show_pathway?hsa01523+4363+3551	0.0235641	2	56	31	7258	0.327849	1.62775	0.035714	ABCC1//IKBKB
hsa04350	TGF-beta signaling pathway	http://www.genome.jp/kegg-bin/show_pathway?hsa04350+92+659+4087	0.0267023	3	56	84	7258	0.35603	1.57345	0.053571	ACVR2A//BMPR2//SMAD2
hsa04658	Th1 and Th2 cell differentiation	http://www.genome.jp/kegg-bin/show_pathway?hsa04658+3123+3551+4775	0.0337147	3	56	92	7258	0.431548	1.47218	0.053571	HLA-DRB1//IKBKB//NFATC3
hsa03440	Homologous recombination	http://www.genome.jp/kegg-bin/show_pathway?hsa03440+29086+51720	0.0395731	2	56	41	7258	0.487053	1.4026	0.035714	BABAM1//UIMC1
