# Supplementary material for: Analysis of exosomal circRNAs upon irradiation in pancreatic cancer cell repopulation
Source: BMC Med Genomics. 2020 Jul 29;13:107. doi: 10.1186/s12920-020-00756-3 (PMC7391519; doi:10.1186/s12920-020-00756-3)
Supplement: Supplementary file 6 — Additional file 6: Supplementary Data 6. The mRNA-miRNA-circRNA interaction analysis for all DE-circRNAs – see Full Excel version. [file 12920_2020_756_MOESM6_ESM.xlsx]

## Sheet: prediction
miRNA binded circRNA summary of binding sites between miRNA and target. Total: the number of binding sites. context+ score & context score: The context+ score & context score from TargetScan. Structure Score & Free Energy: The thermodynamic properties of the binding site from miRanda.
miRNA	Seqname	GeneSymbol	Type	Total	Context+	Context	Structure	Energy	UTR Length
hsa-miR-3160-5p	chr10:7839010-7844817+	chr10:7839010-7844817+	circRNA	2	-0.063	-0.135	304	-43.25	819
hsa-miR-103a-2-5p	chr10:7839010-7844817+	chr10:7839010-7844817+	circRNA	2		-0.055	298	-40.87	819
hsa-miR-4659b-3p	chr10:7839010-7844817+	chr10:7839010-7844817+	circRNA	2	-0.259	-0.61	297	-34.37	819
hsa-miR-4799-3p	chr10:7839010-7844817+	chr10:7839010-7844817+	circRNA	2	-0.219	-0.24	293	-33.34	819
hsa-miR-4659a-3p	chr10:7839010-7844817+	chr10:7839010-7844817+	circRNA	2	-0.248	-0.608	292	-31.96	819
hsa-miR-1249-5p	chr10:7839010-7844817+	chr10:7839010-7844817+	circRNA	2			291	-49.73	819
hsa-miR-4766-3p	chr10:7839010-7844817+	chr10:7839010-7844817+	circRNA	2	-0.146	-0.27	291	-19.43	819
hsa-miR-19b-2-5p	chr10:7839010-7844817+	chr10:7839010-7844817+	circRNA	2		-0.076	289	-25.49	819
hsa-miR-6787-3p	chr10:7839010-7844817+	chr10:7839010-7844817+	circRNA	2	-0.253	-0.229	288	-38.73	819
hsa-miR-335-3p	chr10:7839010-7844817+	chr10:7839010-7844817+	circRNA	2	-0.111	-0.546	288	-15.8	819
hsa-miR-153-5p	chr10:7839010-7844817+	chr10:7839010-7844817+	circRNA	2			287	-30.87	819
hsa-miR-8082	chr10:7839010-7844817+	chr10:7839010-7844817+	circRNA	2	-0.282	-0.364	287	-29.65	819
hsa-miR-376b-3p	chr10:7839010-7844817+	chr10:7839010-7844817+	circRNA	2	-0.409	-0.563	285	-20.9	819
hsa-miR-376a-3p	chr10:7839010-7844817+	chr10:7839010-7844817+	circRNA	2	-0.409	-0.563	283	-16.74	819
hsa-miR-10b-3p	chr10:7839010-7844817+	chr10:7839010-7844817+	circRNA	2		-0.017	282	-31.74	819
hsa-miR-519d-5p	chr10:7839010-7844817+	chr10:7839010-7844817+	circRNA	1	-0.207	-0.281	173	-22.34	819
hsa-miR-519e-5p	chr10:7839010-7844817+	chr10:7839010-7844817+	circRNA	1	-0.097	-0.158	167	-21.93	819
hsa-miR-3591-5p	chr10:7839010-7844817+	chr10:7839010-7844817+	circRNA	1	-0.089	-0.156	165	-18.14	819
hsa-miR-548l	chr10:7839010-7844817+	chr10:7839010-7844817+	circRNA	1	-0.07	-0.256	163	-15.3	819
hsa-miR-515-5p	chr10:7839010-7844817+	chr10:7839010-7844817+	circRNA	1	-0.106	-0.174	161	-20.79	819
hsa-miR-337-3p	chr10:7839010-7844817+	chr10:7839010-7844817+	circRNA	1	-0.201	-0.317	161	-18.72	819
hsa-miR-4760-3p	chr10:7839010-7844817+	chr10:7839010-7844817+	circRNA	1	-0.069	-0.246	161	-13.16	819
hsa-miR-4472	chr10:7839010-7844817+	chr10:7839010-7844817+	circRNA	1	-0.211	-0.157	160	-22.15	819
hsa-miR-223-3p	chr10:7839010-7844817+	chr10:7839010-7844817+	circRNA	1			159	-20.17	819
hsa-miR-362-3p	chr10:7839010-7844817+	chr10:7839010-7844817+	circRNA	1	-0.228	-0.263	159	-15.7	819
hsa-miR-4756-3p	chr10:7839010-7844817+	chr10:7839010-7844817+	circRNA	1	-0.171	-0.223	158	-19.9	819
hsa-miR-3908	chr10:7839010-7844817+	chr10:7839010-7844817+	circRNA	1	-0.246	-0.314	158	-13.78	819
hsa-miR-3663-3p	chr10:7839010-7844817+	chr10:7839010-7844817+	circRNA	1		-0.054	157	-30.73	819
hsa-miR-10a-3p	chr10:7839010-7844817+	chr10:7839010-7844817+	circRNA	1		-0.054	157	-23.73	819
hsa-miR-3200-5p	chr10:7839010-7844817+	chr10:7839010-7844817+	circRNA	1	-0.079	-0.108	157	-19.93	819
hsa-miR-4680-3p	chr10:7839010-7844817+	chr10:7839010-7844817+	circRNA	1	-0.12	-0.26	157	-12.67	819
hsa-miR-4453	chr10:7839010-7844817+	chr10:7839010-7844817+	circRNA	1	-0.178	-0.154	156	-22.12	819
hsa-miR-5009-5p	chr10:7839010-7844817+	chr10:7839010-7844817+	circRNA	1		-0.002	155	-22.88	819
hsa-miR-4647	chr10:7839010-7844817+	chr10:7839010-7844817+	circRNA	1	-0.096	-0.147	155	-18.76	819
hsa-miR-7110-3p	chr10:7839010-7844817+	chr10:7839010-7844817+	circRNA	1	-0.166	-0.18	155	-17.86	819
hsa-miR-26a-1-3p	chr10:7839010-7844817+	chr10:7839010-7844817+	circRNA	1		-0.036	155	-17.67	819
hsa-miR-1179	chr10:7839010-7844817+	chr10:7839010-7844817+	circRNA	1	-0.184	-0.234	155	-17.63	819
hsa-miR-3182	chr10:7839010-7844817+	chr10:7839010-7844817+	circRNA	1	-0.259	-0.35	155	-16.48	819
hsa-miR-4733-5p	chr10:7839010-7844817+	chr10:7839010-7844817+	circRNA	1	-0.193	-0.217	155	-15.38	819
hsa-miR-3140-5p	chr10:7839010-7844817+	chr10:7839010-7844817+	circRNA	1	-0.211	-0.307	155	-14.08	819
hsa-miR-6888-5p	chr10:7839010-7844817+	chr10:7839010-7844817+	circRNA	1	-0.309	-0.333	154	-20.78	819
hsa-miR-5682	chr10:7839010-7844817+	chr10:7839010-7844817+	circRNA	1	-0.254	-0.235	154	-19.73	819
hsa-miR-578	chr10:7839010-7844817+	chr10:7839010-7844817+	circRNA	1	-0.083	-0.189	154	-19.69	819
hsa-miR-6828-3p	chr10:7839010-7844817+	chr10:7839010-7844817+	circRNA	1	-0.16	-0.16	154	-13.73	819
hsa-miR-6824-3p	chr10:7839010-7844817+	chr10:7839010-7844817+	circRNA	1			153	-20.88	819
hsa-miR-889-5p	chr10:7839010-7844817+	chr10:7839010-7844817+	circRNA	1	-0.162	-0.143	153	-19.74	819
hsa-miR-485-3p	chr10:7839010-7844817+	chr10:7839010-7844817+	circRNA	1	-0.254	-0.339	153	-14.78	819
hsa-miR-513b-3p	chr10:7839010-7844817+	chr10:7839010-7844817+	circRNA	1	-0.146	-0.228	153	-8.74	819
hsa-miR-4715-3p	chr10:7839010-7844817+	chr10:7839010-7844817+	circRNA	1	-0.274	-0.255	152	-23.39	819
hsa-miR-19b-1-5p	chr10:7839010-7844817+	chr10:7839010-7844817+	circRNA	1		-0.047	152	-18.67	819
hsa-miR-4743-3p	chr10:7839010-7844817+	chr10:7839010-7844817+	circRNA	1	-0.153	-0.233	152	-15.94	819
hsa-miR-5585-3p	chr10:7839010-7844817+	chr10:7839010-7844817+	circRNA	1	-0.061	-0.144	152	-15.75	819
hsa-miR-3614-3p	chr10:7839010-7844817+	chr10:7839010-7844817+	circRNA	1	-0.231	-0.238	152	-15.27	819
hsa-miR-508-3p	chr10:7839010-7844817+	chr10:7839010-7844817+	circRNA	1	-0.177	-0.267	152	-14.68	819
hsa-miR-143-3p	chr10:7839010-7844817+	chr10:7839010-7844817+	circRNA	1	-0.143	-0.209	152	-13.57	819
hsa-miR-29a-3p	chr10:7839010-7844817+	chr10:7839010-7844817+	circRNA	1	-0.374	-0.315	151	-22.23	819
hsa-miR-144-5p	chr10:7839010-7844817+	chr10:7839010-7844817+	circRNA	1	-0.22	-0.276	151	-12.01	819
hsa-miR-6760-5p	chr10:7839010-7844817+	chr10:7839010-7844817+	circRNA	1			150	-22.25	819
hsa-miR-29b-1-5p	chr10:7839010-7844817+	chr10:7839010-7844817+	circRNA	1	-0.087	-0.126	150	-20.88	819
hsa-miR-5004-5p	chr10:7839010-7844817+	chr10:7839010-7844817+	circRNA	1	-0.327	-0.274	150	-18.25	819
hsa-miR-593-5p	chr10:7839010-7844817+	chr10:7839010-7844817+	circRNA	1		-0.04	150	-18.21	819
hsa-miR-3074-3p	chr10:7839010-7844817+	chr10:7839010-7844817+	circRNA	1	-0.088	-0.157	150	-17.07	819
hsa-miR-4770	chr10:7839010-7844817+	chr10:7839010-7844817+	circRNA	1	-0.116	-0.162	150	-15.56	819
hsa-miR-3156-3p	chr10:7839010-7844817+	chr10:7839010-7844817+	circRNA	1	-0.312	-0.307	150	-15.45	819
hsa-miR-766-5p	chr10:7839010-7844817+	chr10:7839010-7844817+	circRNA	1	-0.326	-0.385	150	-14.73	819
hsa-miR-202-5p	chr10:7839010-7844817+	chr10:7839010-7844817+	circRNA	1		-0.037	150	-13.17	819
hsa-miR-3691-5p	chr10:7839010-7844817+	chr10:7839010-7844817+	circRNA	1			149	-20.88	819
hsa-miR-609	chr10:7839010-7844817+	chr10:7839010-7844817+	circRNA	1		-0.031	149	-17.68	819
hsa-miR-6851-5p	chr10:7839010-7844817+	chr10:7839010-7844817+	circRNA	1	-0.271	-0.255	149	-16.72	819
hsa-miR-6839-3p	chr10:7839010-7844817+	chr10:7839010-7844817+	circRNA	1			149	-16.57	819
hsa-miR-30d-3p	chr10:7839010-7844817+	chr10:7839010-7844817+	circRNA	1			149	-14.85	819
hsa-miR-452-3p	chr10:7839010-7844817+	chr10:7839010-7844817+	circRNA	1	-0.28	-0.394	149	-11.64	819
hsa-miR-208b-5p	chr10:7839010-7844817+	chr10:7839010-7844817+	circRNA	1	-0.123	-0.23	149	-7.73	819
hsa-miR-3616-3p	chr10:7839010-7844817+	chr10:7839010-7844817+	circRNA	1		-0.051	148	-26.39	819
hsa-miR-130b-5p	chr10:7839010-7844817+	chr10:7839010-7844817+	circRNA	1		-0.019	148	-21.8	819
hsa-miR-1323	chr10:7839010-7844817+	chr10:7839010-7844817+	circRNA	1			148	-20.26	819
hsa-miR-6124	chr10:7839010-7844817+	chr10:7839010-7844817+	circRNA	1	-0.105	-0.231	148	-20.17	819
hsa-miR-3689d	chr10:7839010-7844817+	chr10:7839010-7844817+	circRNA	1	-0.289	-0.286	148	-17.72	819
hsa-miR-182-5p	chr10:7839010-7844817+	chr10:7839010-7844817+	circRNA	1			148	-17.71	819
hsa-miR-16-5p	chr10:7839010-7844817+	chr10:7839010-7844817+	circRNA	1	-0.06	-0.048	148	-17.63	819
hsa-miR-4793-5p	chr10:7839010-7844817+	chr10:7839010-7844817+	circRNA	1	-0.223	-0.21	148	-16.11	819
hsa-miR-1178-3p	chr10:7839010-7844817+	chr10:7839010-7844817+	circRNA	1	-0.169	-0.144	148	-14.8	819
hsa-miR-6855-3p	chr10:7839010-7844817+	chr10:7839010-7844817+	circRNA	1	-0.267	-0.247	148	-14.47	819
hsa-miR-582-3p	chr10:7839010-7844817+	chr10:7839010-7844817+	circRNA	1	-0.108	-0.13	148	-14.42	819
hsa-miR-1248	chr10:7839010-7844817+	chr10:7839010-7844817+	circRNA	1		-0.032	148	-13.61	819
hsa-miR-610	chr10:7839010-7844817+	chr10:7839010-7844817+	circRNA	1	-0.194	-0.204	148	-11.49	819
hsa-miR-627-3p	chr10:7839010-7844817+	chr10:7839010-7844817+	circRNA	1	-0.026	-0.168	148	-8.87	819
hsa-miR-1296-3p	chr10:7839010-7844817+	chr10:7839010-7844817+	circRNA	1	-0.175	-0.13	147	-22.62	819
hsa-miR-29c-3p	chr10:7839010-7844817+	chr10:7839010-7844817+	circRNA	1	-0.374	-0.315	147	-21.59	819
hsa-miR-520f-5p	chr10:7839010-7844817+	chr10:7839010-7844817+	circRNA	1			147	-18.54	819
hsa-miR-4447	chr10:7839010-7844817+	chr10:7839010-7844817+	circRNA	1	-0.202	-0.142	147	-17.7	819
hsa-miR-6801-5p	chr10:7839010-7844817+	chr10:7839010-7844817+	circRNA	1	-0.35	-0.359	147	-17.38	819
hsa-miR-5197-5p	chr10:7839010-7844817+	chr10:7839010-7844817+	circRNA	1			147	-16.68	819
hsa-miR-6728-3p	chr10:7839010-7844817+	chr10:7839010-7844817+	circRNA	1	-0.106	-0.102	147	-16.54	819
hsa-miR-1910-5p	chr10:7839010-7844817+	chr10:7839010-7844817+	circRNA	1	-0.162	-0.162	147	-14.54	819
hsa-miR-7856-5p	chr10:7839010-7844817+	chr10:7839010-7844817+	circRNA	1			147	-14.25	819
hsa-miR-4677-5p	chr10:7839010-7844817+	chr10:7839010-7844817+	circRNA	1			147	-13.31	819
hsa-miR-607	chr10:7839010-7844817+	chr10:7839010-7844817+	circRNA	1		-0.044	147	-13.01	819
hsa-miR-6875-3p	chr10:7839010-7844817+	chr10:7839010-7844817+	circRNA	1	-0.073	-0.187	147	-11.57	819
hsa-miR-4744	chr10:7839010-7844817+	chr10:7839010-7844817+	circRNA	1	-0.092	-0.181	147	-10.92	819
hsa-miR-539-3p	chr10:7839010-7844817+	chr10:7839010-7844817+	circRNA	1	-0.254	-0.339	147	-10.58	819
hsa-miR-32-3p	chr10:7839010-7844817+	chr10:7839010-7844817+	circRNA	1	-0.007	-0.19	147	-6.08	819
hsa-miR-3944-3p	chr10:7839010-7844817+	chr10:7839010-7844817+	circRNA	1			146	-25.67	819
hsa-miR-6131	chr10:7839010-7844817+	chr10:7839010-7844817+	circRNA	1		-0.047	146	-24.17	819
hsa-miR-6869-5p	chr10:7839010-7844817+	chr10:7839010-7844817+	circRNA	1			146	-23.51	819
hsa-miR-6743-5p	chr10:7839010-7844817+	chr10:7839010-7844817+	circRNA	1			146	-21.57	819
hsa-miR-5187-5p	chr10:7839010-7844817+	chr10:7839010-7844817+	circRNA	1			146	-18.2	819
hsa-miR-4738-3p	chr10:7839010-7844817+	chr10:7839010-7844817+	circRNA	1	-0.043	-0.117	146	-17.97	819
hsa-miR-5588-5p	chr10:7839010-7844817+	chr10:7839010-7844817+	circRNA	1	-0.181	-0.169	146	-17.13	819
hsa-miR-1255a	chr10:7839010-7844817+	chr10:7839010-7844817+	circRNA	1			146	-16.47	819
hsa-miR-4487	chr10:7839010-7844817+	chr10:7839010-7844817+	circRNA	1	-0.27	-0.257	146	-14.93	819
hsa-miR-4439	chr10:7839010-7844817+	chr10:7839010-7844817+	circRNA	1	-0.079	-0.084	146	-14.32	819
hsa-miR-1197	chr10:7839010-7844817+	chr10:7839010-7844817+	circRNA	1	-0.174	-0.156	146	-13.61	819
hsa-miR-4662b	chr10:7839010-7844817+	chr10:7839010-7844817+	circRNA	1	-0.106	-0.162	146	-11.58	819
hsa-miR-8062	chr10:7839010-7844817+	chr10:7839010-7844817+	circRNA	1			146	-11.35	819
hsa-miR-208a-5p	chr10:7839010-7844817+	chr10:7839010-7844817+	circRNA	1	-0.142	-0.261	146	-11.12	819
hsa-miR-6769a-5p	chr10:7839010-7844817+	chr10:7839010-7844817+	circRNA	1			145	-25.74	819
hsa-miR-29b-2-5p	chr10:7839010-7844817+	chr10:7839010-7844817+	circRNA	1	-0.091	-0.134	145	-20.24	819
hsa-miR-4650-5p	chr10:7839010-7844817+	chr10:7839010-7844817+	circRNA	1	-0.194	-0.108	145	-19.86	819
hsa-miR-4802-5p	chr10:7839010-7844817+	chr10:7839010-7844817+	circRNA	1	-0.229	-0.234	145	-19.24	819
hsa-miR-4513	chr10:7839010-7844817+	chr10:7839010-7844817+	circRNA	1	-0.257	-0.245	145	-18.7	819
hsa-miR-383-3p	chr10:7839010-7844817+	chr10:7839010-7844817+	circRNA	1	-0.321	-0.322	145	-17.55	819
hsa-miR-924	chr10:7839010-7844817+	chr10:7839010-7844817+	circRNA	1			145	-17.08	819
hsa-miR-6847-3p	chr10:7839010-7844817+	chr10:7839010-7844817+	circRNA	1		-0.036	145	-16.97	819
hsa-miR-8071	chr10:7839010-7844817+	chr10:7839010-7844817+	circRNA	1	-0.407	-0.316	145	-16.87	819
hsa-miR-4435	chr10:7839010-7844817+	chr10:7839010-7844817+	circRNA	1	-0.428	-0.414	145	-16.52	819
hsa-miR-6892-5p	chr10:7839010-7844817+	chr10:7839010-7844817+	circRNA	1	-0.34	-0.389	145	-16.21	819
hsa-miR-3941	chr10:7839010-7844817+	chr10:7839010-7844817+	circRNA	1		-0.014	145	-14.55	819
hsa-miR-30a-3p	chr10:7839010-7844817+	chr10:7839010-7844817+	circRNA	1			145	-13.96	819
hsa-miR-4668-5p	chr10:7839010-7844817+	chr10:7839010-7844817+	circRNA	1	-0.098	-0.194	145	-12.83	819
hsa-miR-5002-5p	chr10:7839010-7844817+	chr10:7839010-7844817+	circRNA	1			145	-11.62	819
hsa-miR-30e-3p	chr10:7839010-7844817+	chr10:7839010-7844817+	circRNA	1			145	-11.1	819
hsa-miR-29a-5p	chr10:7839010-7844817+	chr10:7839010-7844817+	circRNA	1	-0.125	-0.315	145	-9.5	819
hsa-miR-5590-3p	chr10:7839010-7844817+	chr10:7839010-7844817+	circRNA	1	-0.068	-0.309	145	-9.16	819
hsa-miR-142-5p	chr10:7839010-7844817+	chr10:7839010-7844817+	circRNA	1	-0.047	-0.305	145	-8.57	819
hsa-miR-6856-5p	chr10:7839010-7844817+	chr10:7839010-7844817+	circRNA	1		-0.034	144	-22.34	819
hsa-miR-96-5p	chr10:7839010-7844817+	chr10:7839010-7844817+	circRNA	1	-0.039	-0.006	144	-20.58	819
hsa-miR-6824-5p	chr10:7839010-7844817+	chr10:7839010-7844817+	circRNA	1			144	-20.01	819
hsa-miR-3529-5p	chr10:7839010-7844817+	chr10:7839010-7844817+	circRNA	1			144	-19.28	819
hsa-miR-3681-5p	chr10:7839010-7844817+	chr10:7839010-7844817+	circRNA	1			144	-18.88	819
hsa-miR-338-3p	chr10:7839010-7844817+	chr10:7839010-7844817+	circRNA	1	-0.053	-0.027	144	-17.5	819
hsa-miR-4636	chr10:7839010-7844817+	chr10:7839010-7844817+	circRNA	1			144	-17.41	819
hsa-miR-5584-5p	chr10:7839010-7844817+	chr10:7839010-7844817+	circRNA	1	-0.144	-0.213	144	-15.8	819
hsa-miR-6074	chr10:7839010-7844817+	chr10:7839010-7844817+	circRNA	1			144	-14.99	819
hsa-miR-4790-5p	chr10:7839010-7844817+	chr10:7839010-7844817+	circRNA	1	-0.199	-0.166	144	-12.52	819
hsa-miR-4426	chr10:7839010-7844817+	chr10:7839010-7844817+	circRNA	1	-0.078	-0.116	144	-10.38	819
hsa-miR-373-5p	chr10:7839010-7844817+	chr10:7839010-7844817+	circRNA	1			143	-27.13	819
hsa-miR-6741-3p	chr10:7839010-7844817+	chr10:7839010-7844817+	circRNA	1			143	-22.04	819
hsa-miR-5001-5p	chr10:7839010-7844817+	chr10:7839010-7844817+	circRNA	1			143	-21.7	819
hsa-miR-4757-5p	chr10:7839010-7844817+	chr10:7839010-7844817+	circRNA	1			143	-20.43	819
hsa-miR-6885-5p	chr10:7839010-7844817+	chr10:7839010-7844817+	circRNA	1	-0.56	-0.357	143	-20.18	819
hsa-miR-4456	chr10:7839010-7844817+	chr10:7839010-7844817+	circRNA	1		-0.027	143	-18.76	819
hsa-miR-3150a-5p	chr10:7839010-7844817+	chr10:7839010-7844817+	circRNA	1	-0.187	-0.158	143	-17.58	819
hsa-miR-221-5p	chr10:7839010-7844817+	chr10:7839010-7844817+	circRNA	1	-0.329	-0.266	143	-15.81	819
hsa-miR-8067	chr10:7839010-7844817+	chr10:7839010-7844817+	circRNA	1			143	-15.11	819
hsa-miR-873-5p	chr10:7839010-7844817+	chr10:7839010-7844817+	circRNA	1			143	-15	819
hsa-miR-1224-5p	chr10:7839010-7844817+	chr10:7839010-7844817+	circRNA	1	-0.166	-0.14	143	-14.76	819
hsa-miR-520a-5p	chr10:7839010-7844817+	chr10:7839010-7844817+	circRNA	1		-0.076	143	-13.72	819
hsa-miR-4720-5p	chr10:7839010-7844817+	chr10:7839010-7844817+	circRNA	1	-0.181	-0.169	143	-13.48	819
hsa-miR-1256	chr10:7839010-7844817+	chr10:7839010-7844817+	circRNA	1	-0.301	-0.31	143	-11.8	819
hsa-miR-3119	chr10:7839010-7844817+	chr10:7839010-7844817+	circRNA	1	-0.098	-0.17	143	-10.99	819
hsa-miR-4784	chr10:7839010-7844817+	chr10:7839010-7844817+	circRNA	1		-0.052	142	-21.12	819
hsa-miR-3152-5p	chr10:7839010-7844817+	chr10:7839010-7844817+	circRNA	1		-0.059	142	-17.32	819
hsa-miR-4538	chr10:7839010-7844817+	chr10:7839010-7844817+	circRNA	1	-0.15	-0.108	142	-15.96	819
hsa-miR-215-3p	chr10:7839010-7844817+	chr10:7839010-7844817+	circRNA	1	-0.024	-0.034	142	-14.65	819
hsa-miR-4460	chr10:7839010-7844817+	chr10:7839010-7844817+	circRNA	1	-0.094	-0.055	142	-14.37	819
hsa-miR-6891-5p	chr10:7839010-7844817+	chr10:7839010-7844817+	circRNA	1	-0.32	-0.373	142	-14.08	819
hsa-miR-7852-3p	chr10:7839010-7844817+	chr10:7839010-7844817+	circRNA	1			142	-14	819
hsa-miR-4310	chr10:7839010-7844817+	chr10:7839010-7844817+	circRNA	1	-0.105	-0.114	142	-13.61	819
hsa-miR-1255b-5p	chr10:7839010-7844817+	chr10:7839010-7844817+	circRNA	1			142	-13.59	819
hsa-miR-3688-5p	chr10:7839010-7844817+	chr10:7839010-7844817+	circRNA	1			142	-12.02	819
hsa-miR-630	chr10:7839010-7844817+	chr10:7839010-7844817+	circRNA	1	-0.239	-0.373	142	-8.76	819
hsa-miR-1225-5p	chr10:7839010-7844817+	chr10:7839010-7844817+	circRNA	1		-0.01	141	-26.13	819
hsa-miR-4526	chr10:7839010-7844817+	chr10:7839010-7844817+	circRNA	1		-0.033	141	-22.23	819
hsa-miR-595	chr10:7839010-7844817+	chr10:7839010-7844817+	circRNA	1			141	-21.91	819
hsa-miR-4672	chr10:7839010-7844817+	chr10:7839010-7844817+	circRNA	1		-0.005	141	-20.03	819
hsa-miR-767-3p	chr10:7839010-7844817+	chr10:7839010-7844817+	circRNA	1	-0.251	-0.238	141	-19.89	819
hsa-miR-6500-5p	chr10:7839010-7844817+	chr10:7839010-7844817+	circRNA	1		-0.055	141	-19.63	819
hsa-miR-1185-2-3p	chr10:7839010-7844817+	chr10:7839010-7844817+	circRNA	1		-0.047	141	-19.2	819
hsa-miR-29b-3p	chr10:7839010-7844817+	chr10:7839010-7844817+	circRNA	1	-0.332	-0.307	141	-18.79	819
hsa-miR-2681-3p	chr10:7839010-7844817+	chr10:7839010-7844817+	circRNA	1			141	-18.22	819
hsa-miR-6735-5p	chr10:7839010-7844817+	chr10:7839010-7844817+	circRNA	1		-0.044	141	-17.85	819
hsa-miR-4280	chr10:7839010-7844817+	chr10:7839010-7844817+	circRNA	1	-0.248	-0.275	141	-14.95	819
hsa-miR-6088	chr10:7839010-7844817+	chr10:7839010-7844817+	circRNA	1	-0.106	-0.147	141	-14.01	819
hsa-miR-6780a-3p	chr10:7839010-7844817+	chr10:7839010-7844817+	circRNA	1		-0.058	141	-13.48	819
hsa-miR-6839-5p	chr10:7839010-7844817+	chr10:7839010-7844817+	circRNA	1			141	-13.41	819
hsa-miR-205-5p	chr10:7839010-7844817+	chr10:7839010-7844817+	circRNA	1	-0.096	-0.146	141	-11.3	819
hsa-miR-26a-2-3p	chr10:7839010-7844817+	chr10:7839010-7844817+	circRNA	1		-0.033	141	-7.63	819
hsa-miR-423-3p	chr10:7839010-7844817+	chr10:7839010-7844817+	circRNA	1			140	-27.88	819
hsa-miR-494-5p	chr10:7839010-7844817+	chr10:7839010-7844817+	circRNA	1			140	-24.21	819
hsa-let-7b-5p	chr10:7839010-7844817+	chr10:7839010-7844817+	circRNA	1			140	-24.07	819
hsa-miR-598-3p	chr10:7839010-7844817+	chr10:7839010-7844817+	circRNA	1		-0.013	140	-23.99	819
hsa-miR-5010-5p	chr10:7839010-7844817+	chr10:7839010-7844817+	circRNA	1			140	-22.78	819
hsa-miR-7109-5p	chr10:7839010-7844817+	chr10:7839010-7844817+	circRNA	1	-0.206	-0.11	140	-21.94	819
hsa-miR-4436b-5p	chr10:7839010-7844817+	chr10:7839010-7844817+	circRNA	1		-0.017	140	-21.37	819
hsa-miR-328-5p	chr10:7839010-7844817+	chr10:7839010-7844817+	circRNA	1	-0.529	-0.351	140	-21.12	819
hsa-miR-5190	chr10:7839010-7844817+	chr10:7839010-7844817+	circRNA	1			140	-20.39	819
hsa-miR-3916	chr10:7839010-7844817+	chr10:7839010-7844817+	circRNA	1		-0.042	140	-20.01	819
hsa-miR-132-5p	chr10:7839010-7844817+	chr10:7839010-7844817+	circRNA	1			140	-19.44	819
hsa-miR-6873-3p	chr10:7839010-7844817+	chr10:7839010-7844817+	circRNA	1	-0.052	-0.062	140	-19.09	819
hsa-miR-4270	chr10:7839010-7844817+	chr10:7839010-7844817+	circRNA	1			140	-18.97	819
hsa-miR-6848-5p	chr10:7839010-7844817+	chr10:7839010-7844817+	circRNA	1	-0.239	-0.148	140	-18.73	819
hsa-miR-1272	chr10:7839010-7844817+	chr10:7839010-7844817+	circRNA	1		-0.032	140	-18.33	819
hsa-miR-3150b-5p	chr10:7839010-7844817+	chr10:7839010-7844817+	circRNA	1	-0.159	-0.112	140	-17.16	819
hsa-miR-3664-5p	chr10:7839010-7844817+	chr10:7839010-7844817+	circRNA	1		0.01	140	-16.54	819
hsa-miR-3945	chr10:7839010-7844817+	chr10:7839010-7844817+	circRNA	1	-0.209	-0.162	140	-15.99	819
hsa-miR-6797-3p	chr10:7839010-7844817+	chr10:7839010-7844817+	circRNA	1			140	-15.79	819
hsa-miR-8073	chr10:7839010-7844817+	chr10:7839010-7844817+	circRNA	1	-0.329	-0.266	140	-15.08	819
hsa-miR-6846-5p	chr10:7839010-7844817+	chr10:7839010-7844817+	circRNA	1	-0.239	-0.148	140	-14.71	819
hsa-miR-7977	chr10:7839010-7844817+	chr10:7839010-7844817+	circRNA	1	-0.346	-0.356	140	-14.59	819
hsa-miR-4780	chr10:7839010-7844817+	chr10:7839010-7844817+	circRNA	1	-0.189	-0.162	140	-14.44	819
hsa-miR-15b-5p	chr10:7839010-7844817+	chr10:7839010-7844817+	circRNA	1	-0.06	-0.048	140	-14.07	819
hsa-miR-3173-3p	chr10:7839010-7844817+	chr10:7839010-7844817+	circRNA	1	-0.32	-0.373	140	-13.81	819
hsa-miR-499b-5p	chr10:7839010-7844817+	chr10:7839010-7844817+	circRNA	1		-0.058	140	-13.56	819
hsa-miR-150-5p	chr10:7839010-7844817+	chr10:7839010-7844817+	circRNA	1	-0.066	-0.054	140	-12.83	819
hsa-miR-4534	chr10:7839010-7844817+	chr10:7839010-7844817+	circRNA	1	-0.272	-0.327	140	-12.74	819
hsa-miR-3136-5p	chr10:7839010-7844817+	chr10:7839010-7844817+	circRNA	1	-0.069	-0.069	140	-12.16	819
hsa-miR-329-3p	chr10:7839010-7844817+	chr10:7839010-7844817+	circRNA	1	-0.163	-0.154	140	-12.14	819
hsa-miR-3912-5p	chr10:7839010-7844817+	chr10:7839010-7844817+	circRNA	1	-0.216	-0.223	140	-11.77	819
hsa-miR-4781-3p	chr10:7839010-7844817+	chr10:7839010-7844817+	circRNA	1	-0.082	-0.108	140	-11.64	819
hsa-miR-3118	chr10:7839010-7844817+	chr10:7839010-7844817+	circRNA	1		-0.018	140	-11.58	819
hsa-miR-154-3p	chr10:7839010-7844817+	chr10:7839010-7844817+	circRNA	1		-0.058	140	-11.32	819
hsa-miR-450a-1-3p	chr10:7839010-7844817+	chr10:7839010-7844817+	circRNA	1			140	-11.12	819
hsa-miR-6888-3p	chr10:7839010-7844817+	chr10:7839010-7844817+	circRNA	1	-0.274	-0.391	140	-9.19	819
hsa-miR-4633-5p	chr10:7839010-7844817+	chr10:7839010-7844817+	circRNA	1	-0.154	-0.14	140	-8.62	819
hsa-miR-1250-3p	chr10:7839010-7844817+	chr10:7839010-7844817+	circRNA	1	-0.042	-0.185	140	-5.74	819
hsa-miR-4668-5p	chr12:116668338-116675510-	chr12:116668338-116675510-	circRNA	6	-0.046	-0.293	930	-93.38	7193
hsa-miR-548n	chr12:116668338-116675510-	chr12:116668338-116675510-	circRNA	6			869	-49.2	7193
hsa-miR-570-3p	chr12:116668338-116675510-	chr12:116668338-116675510-	circRNA	6	-0.063	-0.405	867	-56.1	7193
hsa-miR-5584-5p	chr12:116668338-116675510-	chr12:116668338-116675510-	circRNA	5	-0.04	-0.432	755	-76.75	7193
hsa-miR-545-5p	chr12:116668338-116675510-	chr12:116668338-116675510-	circRNA	5	-0.012	-0.215	743	-56.79	7193
hsa-miR-6838-5p	chr12:116668338-116675510-	chr12:116668338-116675510-	circRNA	5	-0.286	-0.453	742	-101.96	7193
hsa-miR-4528	chr12:116668338-116675510-	chr12:116668338-116675510-	circRNA	5	-0.04	-0.216	729	-49.76	7193
hsa-miR-548az-5p	chr12:116668338-116675510-	chr12:116668338-116675510-	circRNA	5		-0.053	723	-56.91	7193
hsa-miR-5680	chr12:116668338-116675510-	chr12:116668338-116675510-	circRNA	5		0.094	719	-46.36	7193
hsa-miR-6739-5p	chr12:116668338-116675510-	chr12:116668338-116675510-	circRNA	5		-0.05	717	-72.79	7193
hsa-miR-561-3p	chr12:116668338-116675510-	chr12:116668338-116675510-	circRNA	5		-0.047	711	-54.95	7193
hsa-miR-619-5p	chr12:116668338-116675510-	chr12:116668338-116675510-	circRNA	4	-0.042	-0.137	635	-123.29	7193
hsa-miR-4680-5p	chr12:116668338-116675510-	chr12:116668338-116675510-	circRNA	4	-0.207	-0.36	607	-66.77	7193
hsa-miR-373-5p	chr12:116668338-116675510-	chr12:116668338-116675510-	circRNA	4	-0.031	-0.403	600	-59.7	7193
hsa-miR-3613-3p	chr12:116668338-116675510-	chr12:116668338-116675510-	circRNA	4	-0.059	-0.632	593	-35.01	7193
hsa-miR-4768-3p	chr12:116668338-116675510-	chr12:116668338-116675510-	circRNA	4	-0.039	-0.162	591	-74.61	7193
hsa-miR-3976	chr12:116668338-116675510-	chr12:116668338-116675510-	circRNA	4			591	-58.07	7193
hsa-miR-4503	chr12:116668338-116675510-	chr12:116668338-116675510-	circRNA	4		0.054	589	-52.11	7193
hsa-miR-26b-5p	chr12:116668338-116675510-	chr12:116668338-116675510-	circRNA	4	-0.07	-0.239	589	-49.48	7193
hsa-miR-3685	chr12:116668338-116675510-	chr12:116668338-116675510-	circRNA	4	-0.229	-0.257	588	-70.26	7193
hsa-miR-484	chr12:116668338-116675510-	chr12:116668338-116675510-	circRNA	4	-0.286	-0.332	585	-82.59	7193
hsa-miR-152-5p	chr12:116668338-116675510-	chr12:116668338-116675510-	circRNA	4	-0.268	-0.41	583	-68.59	7193
hsa-miR-4775	chr12:116668338-116675510-	chr12:116668338-116675510-	circRNA	4	-0.02	-0.32	583	-32.18	7193
hsa-miR-365a-3p	chr12:116668338-116675510-	chr12:116668338-116675510-	circRNA	4	-0.251	-0.343	581	-56.91	7193
hsa-miR-365b-3p	chr12:116668338-116675510-	chr12:116668338-116675510-	circRNA	4	-0.251	-0.343	581	-56.91	7193
hsa-miR-4742-5p	chr12:116668338-116675510-	chr12:116668338-116675510-	circRNA	4	-0.231	-0.429	579	-63.72	7193
hsa-miR-2054	chr12:116668338-116675510-	chr12:116668338-116675510-	circRNA	4		-0.056	578	-24.54	7193
hsa-miR-6878-5p	chr12:116668338-116675510-	chr12:116668338-116675510-	circRNA	4		-0.019	574	-72.87	7193
hsa-miR-3163	chr12:116668338-116675510-	chr12:116668338-116675510-	circRNA	4	-0.033	-0.453	574	-48.75	7193
hsa-miR-524-5p	chr12:116668338-116675510-	chr12:116668338-116675510-	circRNA	4		0.043	573	-57.94	7193
hsa-miR-548ai	chr12:116668338-116675510-	chr12:116668338-116675510-	circRNA	4	-0.158	-0.33	572	-39.5	7193
hsa-miR-570-5p	chr12:116668338-116675510-	chr12:116668338-116675510-	circRNA	4	-0.158	-0.33	572	-39.5	7193
hsa-miR-135a-3p	chr12:116668338-116675510-	chr12:116668338-116675510-	circRNA	4	-0.118	-0.305	569	-75.36	7193
hsa-miR-548a-3p	chr12:116668338-116675510-	chr12:116668338-116675510-	circRNA	4		-0.007	566	-41.65	7193
hsa-miR-4307	chr12:116668338-116675510-	chr12:116668338-116675510-	circRNA	4			565	-41.9	7193
hsa-miR-4703-5p	chr12:116668338-116675510-	chr12:116668338-116675510-	circRNA	4	-0.025	-0.25	565	-32.82	7193
hsa-miR-5096	chr12:116668338-116675510-	chr12:116668338-116675510-	circRNA	3	-0.059	-0.227	493	-90.61	7193
hsa-miR-195-5p	chr12:116668338-116675510-	chr12:116668338-116675510-	circRNA	3	-0.323	-0.515	470	-49.95	7193
hsa-miR-6809-3p	chr12:116668338-116675510-	chr12:116668338-116675510-	circRNA	3	-0.14	-0.667	470	-44.05	7193
hsa-miR-4536-5p	chr12:116668338-116675510-	chr12:116668338-116675510-	circRNA	3	-0.31	-0.458	462	-60.49	7193
hsa-miR-449c-5p	chr12:116668338-116675510-	chr12:116668338-116675510-	circRNA	3	-0.041	-0.112	459	-68.27	7193
hsa-miR-449b-5p	chr12:116668338-116675510-	chr12:116668338-116675510-	circRNA	3	-0.392	-0.447	459	-55.14	7193
hsa-miR-449a	chr12:116668338-116675510-	chr12:116668338-116675510-	circRNA	3	-0.392	-0.447	459	-53.12	7193
hsa-miR-519d-5p	chr12:116668338-116675510-	chr12:116668338-116675510-	circRNA	3	-0.135	-0.356	457	-61.18	7193
hsa-miR-6868-5p	chr12:116668338-116675510-	chr12:116668338-116675510-	circRNA	3	-0.415	-0.404	457	-55.57	7193
hsa-miR-651-3p	chr12:116668338-116675510-	chr12:116668338-116675510-	circRNA	3	-0.047	-0.377	457	-42.78	7193
hsa-miR-942-5p	chr12:116668338-116675510-	chr12:116668338-116675510-	circRNA	3	-0.237	-0.369	456	-55.92	7193
hsa-miR-2682-5p	chr12:116668338-116675510-	chr12:116668338-116675510-	circRNA	3	-0.013	-0.063	454	-61.5	7193
hsa-miR-6124	chr12:116668338-116675510-	chr12:116668338-116675510-	circRNA	3	-0.104	-0.357	454	-60.97	7193
hsa-miR-4425	chr12:116668338-116675510-	chr12:116668338-116675510-	circRNA	3	-0.049	-0.097	453	-71.26	7193
hsa-miR-4744	chr12:116668338-116675510-	chr12:116668338-116675510-	circRNA	3	-0.064	-0.231	453	-36.6	7193
hsa-miR-548aq-5p	chr12:116668338-116675510-	chr12:116668338-116675510-	circRNA	3	-0.005	-0.292	452	-36.42	7193
hsa-miR-92a-1-5p	chr12:116668338-116675510-	chr12:116668338-116675510-	circRNA	3	-0.31	-0.303	451	-53.77	7193
hsa-miR-630	chr12:116668338-116675510-	chr12:116668338-116675510-	circRNA	3	-0.039	-0.155	450	-52.23	7193
hsa-miR-8084	chr12:116668338-116675510-	chr12:116668338-116675510-	circRNA	3	-0.07	-0.259	449	-30.18	7193
hsa-miR-4656	chr12:116668338-116675510-	chr12:116668338-116675510-	circRNA	3	-0.236	-0.139	448	-76.08	7193
hsa-miR-8080	chr12:116668338-116675510-	chr12:116668338-116675510-	circRNA	3	-0.182	-0.299	448	-54.46	7193
hsa-miR-6871-5p	chr12:116668338-116675510-	chr12:116668338-116675510-	circRNA	3	-0.133	-0.016	447	-75.13	7193
hsa-miR-6740-5p	chr12:116668338-116675510-	chr12:116668338-116675510-	circRNA	3		-0.044	447	-65.19	7193
hsa-miR-34a-5p	chr12:116668338-116675510-	chr12:116668338-116675510-	circRNA	3	-0.404	-0.436	446	-59.08	7193
hsa-miR-548y	chr12:116668338-116675510-	chr12:116668338-116675510-	circRNA	3	-0.005	-0.292	446	-30.87	7193
hsa-miR-29b-2-5p	chr12:116668338-116675510-	chr12:116668338-116675510-	circRNA	3		0.064	445	-65.79	7193
hsa-miR-34c-5p	chr12:116668338-116675510-	chr12:116668338-116675510-	circRNA	3	-0.415	-0.438	445	-55.29	7193
hsa-miR-549a	chr12:116668338-116675510-	chr12:116668338-116675510-	circRNA	3	-0.289	-0.518	445	-43.86	7193
hsa-miR-383-5p	chr12:116668338-116675510-	chr12:116668338-116675510-	circRNA	3	-0.338	-0.574	445	-40.42	7193
hsa-miR-3658	chr12:116668338-116675510-	chr12:116668338-116675510-	circRNA	3	-0.184	-0.525	445	-35.92	7193
hsa-miR-4760-3p	chr12:116668338-116675510-	chr12:116668338-116675510-	circRNA	3	-0.121	-0.355	445	-28.9	7193
hsa-miR-6888-5p	chr12:116668338-116675510-	chr12:116668338-116675510-	circRNA	3			443	-62.75	7193
hsa-miR-3662	chr12:116668338-116675510-	chr12:116668338-116675510-	circRNA	3	-0.023	-0.261	442	-36.97	7193
hsa-miR-656-3p	chr12:116668338-116675510-	chr12:116668338-116675510-	circRNA	3		-0.019	442	-30.07	7193
hsa-miR-4644	chr12:116668338-116675510-	chr12:116668338-116675510-	circRNA	3		-0.005	441	-57.81	7193
hsa-miR-645	chr12:116668338-116675510-	chr12:116668338-116675510-	circRNA	3	-0.199	-0.309	441	-55.04	7193
hsa-miR-4739	chr12:116668338-116675510-	chr12:116668338-116675510-	circRNA	3		0.099	440	-87.81	7193
hsa-miR-499b-3p	chr12:116668338-116675510-	chr12:116668338-116675510-	circRNA	3	-0.178	-0.245	440	-48.66	7193
hsa-miR-8068	chr12:116668338-116675510-	chr12:116668338-116675510-	circRNA	3		0.118	439	-45.02	7193
hsa-miR-4459	chr12:116668338-116675510-	chr12:116668338-116675510-	circRNA	3		0.002	438	-90.14	7193
hsa-miR-6840-3p	chr12:116668338-116675510-	chr12:116668338-116675510-	circRNA	3	-0.134	-0.191	438	-75.76	7193
hsa-miR-4756-3p	chr12:116668338-116675510-	chr12:116668338-116675510-	circRNA	3		-0.079	438	-53.3	7193
hsa-miR-145-3p	chr12:116668338-116675510-	chr12:116668338-116675510-	circRNA	3		-0.088	438	-47.22	7193
hsa-miR-489-3p	chr12:116668338-116675510-	chr12:116668338-116675510-	circRNA	3	-0.33	-0.476	438	-44.89	7193
hsa-miR-1273h-5p	chr12:116668338-116675510-	chr12:116668338-116675510-	circRNA	3	-0.196	-0.136	437	-66.69	7193
hsa-miR-5004-5p	chr12:116668338-116675510-	chr12:116668338-116675510-	circRNA	3	-0.073	-0.1	437	-57.04	7193
hsa-miR-6778-3p	chr12:116668338-116675510-	chr12:116668338-116675510-	circRNA	3	-0.126	-0.04	437	-51.27	7193
hsa-miR-548d-5p	chr12:116668338-116675510-	chr12:116668338-116675510-	circRNA	3			437	-37.51	7193
hsa-miR-5683	chr12:116668338-116675510-	chr12:116668338-116675510-	circRNA	3	-0.02	-0.234	435	-45.96	7193
hsa-miR-3121-3p	chr12:116668338-116675510-	chr12:116668338-116675510-	circRNA	3			435	-39.89	7193
hsa-miR-548u	chr12:116668338-116675510-	chr12:116668338-116675510-	circRNA	3		0.016	434	-39.86	7193
hsa-miR-32-3p	chr12:116668338-116675510-	chr12:116668338-116675510-	circRNA	3		0.004	434	-37.21	7193
hsa-miR-145-5p	chr12:116668338-116675510-	chr12:116668338-116675510-	circRNA	3			433	-60.59	7193
hsa-miR-888-5p	chr12:116668338-116675510-	chr12:116668338-116675510-	circRNA	3	-0.027	-0.27	433	-36.38	7193
hsa-miR-3942-5p	chr12:116668338-116675510-	chr12:116668338-116675510-	circRNA	3	-0.089	-0.295	433	-35.61	7193
hsa-miR-4477b	chr12:116668338-116675510-	chr12:116668338-116675510-	circRNA	3	-0.136	-0.225	433	-35.61	7193
hsa-miR-6513-5p	chr12:116668338-116675510-	chr12:116668338-116675510-	circRNA	3		0.064	432	-58.98	7193
hsa-miR-4698	chr12:116668338-116675510-	chr12:116668338-116675510-	circRNA	3	-0.174	-0.525	432	-40.81	7193
hsa-miR-548t-5p	chr12:116668338-116675510-	chr12:116668338-116675510-	circRNA	3		-0.022	432	-34.86	7193
hsa-miR-3145-3p	chr12:116668338-116675510-	chr12:116668338-116675510-	circRNA	3		0.008	432	-27.06	7193
hsa-miR-3192-5p	chr12:116668338-116675510-	chr12:116668338-116675510-	circRNA	3		0.079	431	-80.75	7193
hsa-miR-371b-5p	chr12:116668338-116675510-	chr12:116668338-116675510-	circRNA	3	-0.031	-0.37	431	-37.78	7193
hsa-miR-1297	chr12:116668338-116675510-	chr12:116668338-116675510-	circRNA	3	-0.033	-0.177	431	-35.25	7193
hsa-miR-548ay-5p	chr12:116668338-116675510-	chr12:116668338-116675510-	circRNA	3			431	-35.08	7193
hsa-miR-3609	chr12:116668338-116675510-	chr12:116668338-116675510-	circRNA	3			431	-34.5	7193
hsa-miR-1183	chr12:116668338-116675510-	chr12:116668338-116675510-	circRNA	3		0.026	430	-54.44	7193
hsa-miR-3614-3p	chr12:116668338-116675510-	chr12:116668338-116675510-	circRNA	3	-0.113	-0.21	430	-50.85	7193
hsa-miR-548bb-5p	chr12:116668338-116675510-	chr12:116668338-116675510-	circRNA	3			430	-34.04	7193
hsa-miR-520f-5p	chr12:116668338-116675510-	chr12:116668338-116675510-	circRNA	3		0.008	429	-40.18	7193
hsa-miR-8061	chr12:116668338-116675510-	chr12:116668338-116675510-	circRNA	3		-0.023	429	-34.32	7193
hsa-miR-5001-5p	chr12:116668338-116675510-	chr12:116668338-116675510-	circRNA	3	-0.409	-0.217	428	-65.27	7193
hsa-miR-4797-3p	chr12:116668338-116675510-	chr12:116668338-116675510-	circRNA	3	-0.154	-0.403	428	-37.99	7193
hsa-miR-548l	chr12:116668338-116675510-	chr12:116668338-116675510-	circRNA	3		0.019	428	-33.7	7193
hsa-miR-6778-5p	chr12:116668338-116675510-	chr12:116668338-116675510-	circRNA	3		0.064	427	-79.51	7193
hsa-miR-1283	chr12:116668338-116675510-	chr12:116668338-116675510-	circRNA	3		-0.068	427	-39.29	7193
hsa-miR-1288-5p	chr12:116668338-116675510-	chr12:116668338-116675510-	circRNA	3		-0.016	424	-47.85	7193
hsa-miR-4495	chr12:116668338-116675510-	chr12:116668338-116675510-	circRNA	3		-0.001	424	-28.8	7193
hsa-miR-548p	chr12:116668338-116675510-	chr12:116668338-116675510-	circRNA	3	-0.04	-0.197	424	-23.76	7193
hsa-miR-506-5p	chr12:116668338-116675510-	chr12:116668338-116675510-	circRNA	3		-0.043	422	-38.48	7193
hsa-miR-4653-3p	chr12:116668338-116675510-	chr12:116668338-116675510-	circRNA	3	-0.008	-0.185	421	-63.43	7193
hsa-miR-3916	chr12:116668338-116675510-	chr12:116668338-116675510-	circRNA	3			421	-46.9	7193
hsa-miR-216a-5p	chr12:116668338-116675510-	chr12:116668338-116675510-	circRNA	3	-0.157	-0.452	421	-39.53	7193
hsa-miR-1285-3p	chr12:116668338-116675510-	chr12:116668338-116675510-	circRNA	2	-0.031	-0.097	332	-60.69	7193
hsa-miR-374c-3p	chr12:116668338-116675510-	chr12:116668338-116675510-	circRNA	2			322	-41.6	7193
hsa-miR-504-3p	chr12:116668338-116675510-	chr12:116668338-116675510-	circRNA	2	-0.126	-0.163	321	-53.63	7193
hsa-miR-1273g-3p	chr12:116668338-116675510-	chr12:116668338-116675510-	circRNA	2		0.026	320	-63.91	7193
hsa-miR-5582-5p	chr12:116668338-116675510-	chr12:116668338-116675510-	circRNA	2	-0.095	-0.197	319	-27.59	7193
hsa-miR-4438	chr12:116668338-116675510-	chr12:116668338-116675510-	circRNA	2	-0.221	-0.344	318	-28.78	7193
hsa-miR-670-3p	chr12:116668338-116675510-	chr12:116668338-116675510-	circRNA	2	-0.319	-0.596	316	-31.72	7193
hsa-miR-16-5p	chr12:116668338-116675510-	chr12:116668338-116675510-	circRNA	2	-0.267	-0.422	316	-31.25	7193
hsa-miR-6516-3p	chr12:116668338-116675510-	chr12:116668338-116675510-	circRNA	2	-0.4	-0.533	315	-33.31	7193
hsa-miR-3135a	chr12:116668338-116675510-	chr12:116668338-116675510-	circRNA	2	-0.04	0.033	313	-56.17	7193
hsa-miR-8055	chr12:116668338-116675510-	chr12:116668338-116675510-	circRNA	2	-0.035	-0.203	313	-42.28	7193
hsa-miR-1197	chr12:116668338-116675510-	chr12:116668338-116675510-	circRNA	2	-0.319	-0.442	313	-38.63	7193
hsa-miR-4522	chr12:116668338-116675510-	chr12:116668338-116675510-	circRNA	2	-0.138	-0.275	312	-43.18	7193
hsa-miR-597-3p	chr12:116668338-116675510-	chr12:116668338-116675510-	circRNA	2	-0.106	-0.247	312	-40.57	7193
hsa-miR-450a-1-3p	chr12:116668338-116675510-	chr12:116668338-116675510-	circRNA	2	-0.109	-0.243	311	-30.61	7193
hsa-miR-6801-5p	chr12:116668338-116675510-	chr12:116668338-116675510-	circRNA	2		0.004	310	-42.74	7193
hsa-miR-6782-5p	chr12:116668338-116675510-	chr12:116668338-116675510-	circRNA	2			309	-66.47	7193
hsa-miR-6722-3p	chr12:116668338-116675510-	chr12:116668338-116675510-	circRNA	2	-0.012	0.025	309	-65.23	7193
hsa-miR-3174	chr12:116668338-116675510-	chr12:116668338-116675510-	circRNA	2		0.072	309	-46.91	7193
hsa-miR-5583-3p	chr12:116668338-116675510-	chr12:116668338-116675510-	circRNA	2	-0.102	-0.388	309	-28.93	7193
hsa-miR-142-3p	chr12:116668338-116675510-	chr12:116668338-116675510-	circRNA	2	-0.124	-0.3	309	-27.8	7193
hsa-miR-3148	chr12:116668338-116675510-	chr12:116668338-116675510-	circRNA	2	-0.066	-0.413	309	-24.45	7193
hsa-miR-7851-3p	chr12:116668338-116675510-	chr12:116668338-116675510-	circRNA	2		0.054	308	-53.91	7193
hsa-miR-4517	chr12:116668338-116675510-	chr12:116668338-116675510-	circRNA	2	-0.136	-0.287	308	-28.35	7193
hsa-miR-29b-1-5p	chr12:116668338-116675510-	chr12:116668338-116675510-	circRNA	2	-0.244	-0.32	307	-42.19	7193
hsa-miR-4700-3p	chr12:116668338-116675510-	chr12:116668338-116675510-	circRNA	2	-0.363	-0.524	307	-40.05	7193
hsa-miR-1323	chr12:116668338-116675510-	chr12:116668338-116675510-	circRNA	2	-0.048	-0.292	307	-31.25	7193
hsa-miR-1277-5p	chr12:116668338-116675510-	chr12:116668338-116675510-	circRNA	2	-0.032	-0.35	307	-18.88	7193
hsa-miR-1285-5p	chr12:116668338-116675510-	chr12:116668338-116675510-	circRNA	2	-0.205	-0.298	306	-51.78	7193
hsa-miR-8085	chr12:116668338-116675510-	chr12:116668338-116675510-	circRNA	2			306	-50.28	7193
hsa-miR-5684	chr12:116668338-116675510-	chr12:116668338-116675510-	circRNA	2		-0.016	306	-44.9	7193
hsa-miR-5003-5p	chr12:116668338-116675510-	chr12:116668338-116675510-	circRNA	2	-0.057	-0.371	306	-40.76	7193
hsa-miR-3923	chr12:116668338-116675510-	chr12:116668338-116675510-	circRNA	2	-0.069	-0.215	306	-24.5	7193
hsa-miR-6791-3p	chr12:116668338-116675510-	chr12:116668338-116675510-	circRNA	2	-0.012	0.04	305	-58.45	7193
hsa-miR-1260b	chr12:116668338-116675510-	chr12:116668338-116675510-	circRNA	2	-0.252	-0.336	305	-37.91	7193
hsa-miR-4776-5p	chr12:116668338-116675510-	chr12:116668338-116675510-	circRNA	2	-0.174	-0.207	305	-37.56	7193
hsa-miR-4320	chr12:116668338-116675510-	chr12:116668338-116675510-	circRNA	2	-0.011	-0.216	305	-30.27	7193
hsa-miR-3159	chr12:116668338-116675510-	chr12:116668338-116675510-	circRNA	2		0.165	304	-49.56	7193
hsa-miR-450b-5p	chr12:116668338-116675510-	chr12:116668338-116675510-	circRNA	2	-0.081	-0.152	304	-25.96	7193
hsa-miR-4647	chr12:116668338-116675510-	chr12:116668338-116675510-	circRNA	2	-0.109	-0.236	303	-41.47	7193
hsa-miR-7161-3p	chr12:116668338-116675510-	chr12:116668338-116675510-	circRNA	2	-0.18	-0.303	303	-38.77	7193
hsa-miR-211-5p	chr12:116668338-116675510-	chr12:116668338-116675510-	circRNA	2	-0.049	-0.155	303	-36.4	7193
hsa-miR-4457	chr12:116668338-116675510-	chr12:116668338-116675510-	circRNA	2	-0.281	-0.334	303	-34.8	7193
hsa-miR-1270	chr12:116668338-116675510-	chr12:116668338-116675510-	circRNA	2	-0.224	-0.318	303	-33.72	7193
hsa-miR-4773	chr12:116668338-116675510-	chr12:116668338-116675510-	circRNA	2	-0.002	-0.2	303	-28.88	7193
hsa-miR-6849-3p	chr12:116668338-116675510-	chr12:116668338-116675510-	circRNA	2	-0.138	-0.202	302	-56.55	7193
hsa-miR-4452	chr12:116668338-116675510-	chr12:116668338-116675510-	circRNA	2			302	-41.96	7193
hsa-miR-15a-5p	chr12:116668338-116675510-	chr12:116668338-116675510-	circRNA	2	-0.221	-0.345	302	-29.77	7193
hsa-miR-4509	chr12:116668338-116675510-	chr12:116668338-116675510-	circRNA	2	-0.008	-0.258	302	-27.81	7193
hsa-miR-765	chr12:116668338-116675510-	chr12:116668338-116675510-	circRNA	2	-0.114	-0.209	301	-43.3	7193
hsa-miR-4778-3p	chr12:116668338-116675510-	chr12:116668338-116675510-	circRNA	2			301	-38.16	7193
hsa-miR-520a-5p	chr12:116668338-116675510-	chr12:116668338-116675510-	circRNA	2	-0.148	-0.165	301	-35.93	7193
hsa-miR-3913-3p	chr12:116668338-116675510-	chr12:116668338-116675510-	circRNA	2	-0.275	-0.319	301	-33.07	7193
hsa-miR-1303	chr12:116668338-116675510-	chr12:116668338-116675510-	circRNA	2	-0.018	-0.13	301	-31.47	7193
hsa-miR-1266-3p	chr12:116668338-116675510-	chr12:116668338-116675510-	circRNA	2	-0.034	-0.186	301	-30.82	7193
hsa-miR-3166	chr12:116668338-116675510-	chr12:116668338-116675510-	circRNA	2	-0.417	-0.421	301	-30.37	7193
hsa-miR-155-3p	chr12:116668338-116675510-	chr12:116668338-116675510-	circRNA	2	-0.405	-0.554	301	-29.67	7193
hsa-miR-4662b	chr12:116668338-116675510-	chr12:116668338-116675510-	circRNA	2	-0.127	-0.263	301	-28.89	7193
hsa-miR-4722-5p	chr12:116668338-116675510-	chr12:116668338-116675510-	circRNA	2	-0.059	-0.159	300	-47.18	7193
hsa-miR-3155a	chr12:116668338-116675510-	chr12:116668338-116675510-	circRNA	2	-0.342	-0.425	300	-39.15	7193
hsa-miR-10a-5p	chr12:116668338-116675510-	chr12:116668338-116675510-	circRNA	2	-0.251	-0.284	300	-39.1	7193
hsa-miR-6512-3p	chr12:116668338-116675510-	chr12:116668338-116675510-	circRNA	2	-0.118	-0.205	300	-35.94	7193
hsa-miR-4684-5p	chr12:116668338-116675510-	chr12:116668338-116675510-	circRNA	2	-0.011	-0.148	300	-34.85	7193
hsa-miR-5787	chr12:116668338-116675510-	chr12:116668338-116675510-	circRNA	2	-0.214	-0.151	299	-58.44	7193
hsa-miR-4514	chr12:116668338-116675510-	chr12:116668338-116675510-	circRNA	2	-0.164	-0.262	299	-48.69	7193
hsa-miR-6780a-5p	chr12:116668338-116675510-	chr12:116668338-116675510-	circRNA	2	-0.196	-0.204	299	-46.01	7193
hsa-miR-4777-5p	chr12:116668338-116675510-	chr12:116668338-116675510-	circRNA	2			299	-36.33	7193
hsa-miR-4699-3p	chr12:116668338-116675510-	chr12:116668338-116675510-	circRNA	2	-0.069	-0.313	299	-27.76	7193
hsa-miR-3121-5p	chr12:116668338-116675510-	chr12:116668338-116675510-	circRNA	2	-0.135	-0.258	299	-24.83	7193
hsa-miR-6800-5p	chr12:116668338-116675510-	chr12:116668338-116675510-	circRNA	2	-0.039	-0.107	298	-46.21	7193
hsa-miR-6806-3p	chr12:116668338-116675510-	chr12:116668338-116675510-	circRNA	2			298	-40.57	7193
hsa-miR-30b-3p	chr12:116668338-116675510-	chr12:116668338-116675510-	circRNA	2	-0.168	-0.091	298	-38.82	7193
hsa-miR-5703	chr12:116668338-116675510-	chr12:116668338-116675510-	circRNA	2	-0.032	-0.162	298	-38.76	7193
hsa-miR-6738-5p	chr12:116668338-116675510-	chr12:116668338-116675510-	circRNA	2	-0.197	-0.16	298	-37.2	7193
hsa-miR-548ar-5p	chr12:116668338-116675510-	chr12:116668338-116675510-	circRNA	2			298	-34.82	7193
hsa-miR-4639-5p	chr12:116668338-116675510-	chr12:116668338-116675510-	circRNA	2	-0.259	-0.455	298	-31.81	7193
hsa-miR-4804-3p	chr12:116668338-116675510-	chr12:116668338-116675510-	circRNA	2	-0.062	-0.517	298	-29.9	7193
hsa-miR-802	chr12:116668338-116675510-	chr12:116668338-116675510-	circRNA	2	-0.085	-0.233	298	-23.11	7193
hsa-miR-635	chr12:116668338-116675510-	chr12:116668338-116675510-	circRNA	2	-0.46	-0.358	297	-34.69	7193
hsa-miR-9-5p	chr12:116668338-116675510-	chr12:116668338-116675510-	circRNA	2	-0.131	-0.227	297	-30.95	7193
hsa-miR-548e-5p	chr12:116668338-116675510-	chr12:116668338-116675510-	circRNA	2	-0.081	-0.385	297	-23.39	7193
hsa-let-7e-5p	chr12:116668338-116675510-	chr12:116668338-116675510-	circRNA	2			296	-47.2	7193
hsa-miR-2392	chr12:116668338-116675510-	chr12:116668338-116675510-	circRNA	2		-0.022	296	-46.5	7193
hsa-let-7b-5p	chr12:116668338-116675510-	chr12:116668338-116675510-	circRNA	2			296	-44.17	7193
hsa-let-7c-5p	chr12:116668338-116675510-	chr12:116668338-116675510-	circRNA	2			296	-42.07	7193
hsa-miR-541-5p	chr12:116668338-116675510-	chr12:116668338-116675510-	circRNA	2		0.009	296	-41.28	7193
hsa-miR-5000-5p	chr12:116668338-116675510-	chr12:116668338-116675510-	circRNA	2	-0.033	-0.089	296	-40.88	7193
hsa-miR-4524b-3p	chr12:116668338-116675510-	chr12:116668338-116675510-	circRNA	2	-0.033	-0.119	296	-38.24	7193
hsa-miR-5000-3p	chr12:116668338-116675510-	chr12:116668338-116675510-	circRNA	2	-0.207	-0.301	296	-36.95	7193
hsa-miR-34b-5p	chr12:116668338-116675510-	chr12:116668338-116675510-	circRNA	2	-0.032	-0.094	296	-36.92	7193
hsa-miR-6843-3p	chr12:116668338-116675510-	chr12:116668338-116675510-	circRNA	2	-0.005	-0.076	296	-34.54	7193
hsa-miR-548ba	chr12:116668338-116675510-	chr12:116668338-116675510-	circRNA	2	-0.158	-0.248	296	-32.61	7193
hsa-miR-3942-3p	chr12:116668338-116675510-	chr12:116668338-116675510-	circRNA	2			296	-28.74	7193
hsa-miR-8065	chr12:116668338-116675510-	chr12:116668338-116675510-	circRNA	2			296	-28.38	7193
hsa-miR-944	chr12:116668338-116675510-	chr12:116668338-116675510-	circRNA	2	-0.038	-0.268	296	-25.07	7193
hsa-miR-4424	chr12:116668338-116675510-	chr12:116668338-116675510-	circRNA	2	-0.067	-0.186	296	-21.77	7193
hsa-miR-4719	chr12:116668338-116675510-	chr12:116668338-116675510-	circRNA	2	-0.297	-0.522	296	-19.54	7193
hsa-miR-6756-5p	chr12:116668338-116675510-	chr12:116668338-116675510-	circRNA	2			295	-68.35	7193
hsa-miR-6842-3p	chr12:116668338-116675510-	chr12:116668338-116675510-	circRNA	2		0.081	295	-51.75	7193
hsa-miR-6813-5p	chr12:116668338-116675510-	chr12:116668338-116675510-	circRNA	2	-0.518	-0.46	295	-47.73	7193
hsa-miR-337-3p	chr12:116668338-116675510-	chr12:116668338-116675510-	circRNA	2			295	-41.73	7193
hsa-let-7d-5p	chr12:116668338-116675510-	chr12:116668338-116675510-	circRNA	2			295	-41.19	7193
hsa-miR-3155b	chr12:116668338-116675510-	chr12:116668338-116675510-	circRNA	2	-0.332	-0.409	295	-38.96	7193
hsa-miR-548x-5p	chr12:116668338-116675510-	chr12:116668338-116675510-	circRNA	2	-0.154	-0.369	295	-21.36	7193
hsa-miR-548g-5p	chr12:116668338-116675510-	chr12:116668338-116675510-	circRNA	2	-0.154	-0.369	295	-21.36	7193
hsa-miR-548aj-5p	chr12:116668338-116675510-	chr12:116668338-116675510-	circRNA	2	-0.154	-0.369	295	-21.36	7193
hsa-miR-548m	chr12:116668338-116675510-	chr12:116668338-116675510-	circRNA	2	-0.163	-0.47	295	-19.18	7193
hsa-miR-16-2-3p	chr12:116668338-116675510-	chr12:116668338-116675510-	circRNA	2	-0.084	-0.39	295	-17.38	7193
hsa-miR-320a	chr12:116668338-116675510-	chr12:116668338-116675510-	circRNA	2		-0.013	294	-40.89	7193
hsa-miR-320b	chr12:116668338-116675510-	chr12:116668338-116675510-	circRNA	2		-0.013	294	-40.89	7193
hsa-miR-5581-3p	chr12:116668338-116675510-	chr12:116668338-116675510-	circRNA	2		0.046	294	-39.47	7193
hsa-miR-6512-5p	chr12:116668338-116675510-	chr12:116668338-116675510-	circRNA	2			294	-39.44	7193
hsa-miR-106a-3p	chr12:116668338-116675510-	chr12:116668338-116675510-	circRNA	2		-0.005	294	-36.62	7193
hsa-miR-1294	chr12:116668338-116675510-	chr12:116668338-116675510-	circRNA	2	-0.008	-0.006	294	-33.95	7193
hsa-miR-6849-5p	chr12:116668338-116675510-	chr12:116668338-116675510-	circRNA	2	-0.131	-0.146	294	-33.84	7193
hsa-miR-553	chr12:116668338-116675510-	chr12:116668338-116675510-	circRNA	2			294	-30.94	7193
hsa-miR-15b-5p	chr12:116668338-116675510-	chr12:116668338-116675510-	circRNA	2	-0.221	-0.345	294	-28.18	7193
hsa-miR-497-5p	chr12:116668338-116675510-	chr12:116668338-116675510-	circRNA	2	-0.249	-0.391	294	-27.54	7193
hsa-miR-3919	chr12:116668338-116675510-	chr12:116668338-116675510-	circRNA	2	-0.011	-0.175	294	-27.35	7193
hsa-miR-651-5p	chr12:116668338-116675510-	chr12:116668338-116675510-	circRNA	2			294	-26.46	7193
hsa-miR-526b-3p	chr12:116668338-116675510-	chr12:116668338-116675510-	circRNA	2			294	-26.31	7193
hsa-miR-5696	chr12:116668338-116675510-	chr12:116668338-116675510-	circRNA	2	-0.047	-0.272	294	-23.86	7193
hsa-miR-6872-3p	chr12:116668338-116675510-	chr12:116668338-116675510-	circRNA	2	-0.18	-0.117	293	-54.71	7193
hsa-miR-7106-5p	chr12:116668338-116675510-	chr12:116668338-116675510-	circRNA	2	-0.312	-0.3	293	-49.29	7193
hsa-miR-665	chr12:116668338-116675510-	chr12:116668338-116675510-	circRNA	2	-0.109	-0.104	293	-47.62	7193
hsa-miR-483-3p	chr12:116668338-116675510-	chr12:116668338-116675510-	circRNA	2	-0.034	-0.164	293	-43.26	7193
hsa-miR-4658	chr12:116668338-116675510-	chr12:116668338-116675510-	circRNA	2			293	-42.12	7193
hsa-miR-125a-3p	chr12:116668338-116675510-	chr12:116668338-116675510-	circRNA	2	-0.162	-0.196	293	-38.49	7193
hsa-miR-4755-3p	chr12:116668338-116675510-	chr12:116668338-116675510-	circRNA	2	-0.101	-0.099	293	-37.58	7193
hsa-miR-6879-3p	chr12:116668338-116675510-	chr12:116668338-116675510-	circRNA	2	-0.14	-0.212	293	-36.36	7193
hsa-miR-4461	chr12:116668338-116675510-	chr12:116668338-116675510-	circRNA	2	-0.077	-0.191	293	-36.2	7193
hsa-miR-4676-3p	chr12:116668338-116675510-	chr12:116668338-116675510-	circRNA	2		-0.043	293	-35.69	7193
hsa-miR-519d-3p	chr12:116668338-116675510-	chr12:116668338-116675510-	circRNA	2			293	-34.21	7193
hsa-miR-141-5p	chr12:116668338-116675510-	chr12:116668338-116675510-	circRNA	2	-0.055	-0.178	293	-34.15	7193
hsa-miR-1260a	chr12:116668338-116675510-	chr12:116668338-116675510-	circRNA	2	-0.231	-0.332	293	-32.11	7193
hsa-miR-2115-3p	chr12:116668338-116675510-	chr12:116668338-116675510-	circRNA	2			293	-32.09	7193
hsa-miR-6508-5p	chr12:116668338-116675510-	chr12:116668338-116675510-	circRNA	2			293	-27.03	7193
hsa-miR-548k	chr12:116668338-116675510-	chr12:116668338-116675510-	circRNA	2		-0.007	293	-25.6	7193
hsa-miR-4729	chr12:116668338-116675510-	chr12:116668338-116675510-	circRNA	2		-0.106	293	-20.31	7193
hsa-miR-6865-5p	chr12:116668338-116675510-	chr12:116668338-116675510-	circRNA	2	-0.133	-0.179	292	-47.81	7193
hsa-miR-4654	chr12:116668338-116675510-	chr12:116668338-116675510-	circRNA	2	-0.301	-0.322	292	-45.68	7193
hsa-miR-1247-3p	chr12:116668338-116675510-	chr12:116668338-116675510-	circRNA	2	-0.089	-0.053	292	-43.32	7193
hsa-miR-6760-5p	chr12:116668338-116675510-	chr12:116668338-116675510-	circRNA	2			292	-41.39	7193
hsa-miR-329-5p	chr12:116668338-116675510-	chr12:116668338-116675510-	circRNA	2		0.091	292	-40.95	7193
hsa-miR-1264	chr12:116668338-116675510-	chr12:116668338-116675510-	circRNA	2	-0.147	-0.268	292	-32.78	7193
hsa-miR-488-5p	chr12:116668338-116675510-	chr12:116668338-116675510-	circRNA	2	-0.174	-0.31	292	-31.41	7193
hsa-miR-499a-3p	chr12:116668338-116675510-	chr12:116668338-116675510-	circRNA	2	-0.132	-0.22	292	-28.52	7193
hsa-miR-4803	chr12:116668338-116675510-	chr12:116668338-116675510-	circRNA	2			292	-27.48	7193
hsa-miR-548i	chr12:116668338-116675510-	chr12:116668338-116675510-	circRNA	2			292	-26.82	7193
hsa-miR-2681-5p	chr12:116668338-116675510-	chr12:116668338-116675510-	circRNA	2	-0.292	-0.851	292	-25.49	7193
hsa-miR-216b-5p	chr12:116668338-116675510-	chr12:116668338-116675510-	circRNA	2	-0.014	-0.27	292	-22.67	7193
hsa-miR-7151-3p	chr12:116668338-116675510-	chr12:116668338-116675510-	circRNA	2		-0.044	291	-43.97	7193
hsa-miR-98-5p	chr12:116668338-116675510-	chr12:116668338-116675510-	circRNA	2			291	-34.26	7193
hsa-miR-6506-5p	chr12:116668338-116675510-	chr12:116668338-116675510-	circRNA	2	-0.024	-0.082	291	-34.14	7193
hsa-miR-4490	chr12:116668338-116675510-	chr12:116668338-116675510-	circRNA	2			291	-31.72	7193
hsa-miR-153-3p	chr12:116668338-116675510-	chr12:116668338-116675510-	circRNA	2			291	-28.84	7193
hsa-miR-526b-5p	chr12:116668338-116675510-	chr12:116668338-116675510-	circRNA	2	-0.036	-0.256	291	-26.82	7193
hsa-miR-4733-5p	chr12:116668338-116675510-	chr12:116668338-116675510-	circRNA	2	-0.213	-0.466	291	-25.9	7193
hsa-miR-195-3p	chr12:116668338-116675510-	chr12:116668338-116675510-	circRNA	2	-0.074	-0.386	291	-24.07	7193
hsa-miR-424-5p	chr12:116668338-116675510-	chr12:116668338-116675510-	circRNA	2	-0.212	-0.329	291	-23.43	7193
hsa-miR-4760-5p	chr12:116668338-116675510-	chr12:116668338-116675510-	circRNA	2		-0.002	291	-23.36	7193
hsa-miR-3143	chr12:116668338-116675510-	chr12:116668338-116675510-	circRNA	2		0.019	291	-21.53	7193
hsa-miR-664a-3p	chr12:116668338-116675510-	chr12:116668338-116675510-	circRNA	2	-0.022	-0.308	291	-21.17	7193
hsa-miR-4692	chr12:116668338-116675510-	chr12:116668338-116675510-	circRNA	2	-0.117	-0.168	290	-45.68	7193
hsa-miR-4429	chr12:116668338-116675510-	chr12:116668338-116675510-	circRNA	2		-0.018	290	-39.92	7193
hsa-miR-4496	chr12:116668338-116675510-	chr12:116668338-116675510-	circRNA	2			290	-39.51	7193
hsa-miR-3175	chr12:116668338-116675510-	chr12:116668338-116675510-	circRNA	2	-0.003	-0.025	290	-34.31	7193
hsa-miR-7150	chr12:116668338-116675510-	chr12:116668338-116675510-	circRNA	2	-0.183	-0.278	290	-33.47	7193
hsa-miR-548as-5p	chr12:116668338-116675510-	chr12:116668338-116675510-	circRNA	2			290	-32.74	7193
hsa-miR-3064-3p	chr12:116668338-116675510-	chr12:116668338-116675510-	circRNA	2	-0.056	-0.138	290	-31.12	7193
hsa-miR-1278	chr12:116668338-116675510-	chr12:116668338-116675510-	circRNA	2			290	-29.43	7193
hsa-miR-4762-3p	chr12:116668338-116675510-	chr12:116668338-116675510-	circRNA	2	-0.028	-0.135	290	-26.62	7193
hsa-miR-4474-5p	chr12:116668338-116675510-	chr12:116668338-116675510-	circRNA	2			290	-25.28	7193
hsa-miR-548b-5p	chr12:116668338-116675510-	chr12:116668338-116675510-	circRNA	2			290	-24.33	7193
hsa-miR-146a-3p	chr12:116668338-116675510-	chr12:116668338-116675510-	circRNA	2		0.004	290	-23.98	7193
hsa-miR-3927-3p	chr12:116668338-116675510-	chr12:116668338-116675510-	circRNA	2		-0.059	290	-23.91	7193
hsa-miR-3613-5p	chr12:116668338-116675510-	chr12:116668338-116675510-	circRNA	2	-0.051	-0.157	290	-23.16	7193
hsa-miR-1206	chr12:116668338-116675510-	chr12:116668338-116675510-	circRNA	2	-0.175	-0.351	290	-21.87	7193
hsa-miR-3692-3p	chr12:116668338-116675510-	chr12:116668338-116675510-	circRNA	2			289	-50.27	7193
hsa-miR-6764-5p	chr12:116668338-116675510-	chr12:116668338-116675510-	circRNA	2		0.027	289	-47.81	7193
hsa-miR-3614-5p	chr12:116668338-116675510-	chr12:116668338-116675510-	circRNA	2			289	-41.76	7193
hsa-miR-943	chr12:116668338-116675510-	chr12:116668338-116675510-	circRNA	2	-0.05	-0.128	289	-35.19	7193
hsa-miR-432-5p	chr12:116668338-116675510-	chr12:116668338-116675510-	circRNA	2	-0.038	-0.094	289	-30.5	7193
hsa-miR-889-5p	chr12:116668338-116675510-	chr12:116668338-116675510-	circRNA	2	-0.034	-0.079	289	-29.88	7193
hsa-miR-515-5p	chr12:116668338-116675510-	chr12:116668338-116675510-	circRNA	2	-0.09	-0.178	289	-29.04	7193
hsa-miR-624-5p	chr12:116668338-116675510-	chr12:116668338-116675510-	circRNA	2	-0.154	-0.193	289	-28.27	7193
hsa-miR-4309	chr12:116668338-116675510-	chr12:116668338-116675510-	circRNA	2	-0.047	-0.097	289	-27.46	7193
hsa-miR-586	chr12:116668338-116675510-	chr12:116668338-116675510-	circRNA	2			289	-23.55	7193
hsa-miR-4422	chr12:116668338-116675510-	chr12:116668338-116675510-	circRNA	2			289	-22.38	7193
hsa-miR-2682-3p	chr12:116668338-116675510-	chr12:116668338-116675510-	circRNA	2		0.035	288	-39.1	7193
hsa-miR-6881-3p	chr12:116668338-116675510-	chr12:116668338-116675510-	circRNA	2	-0.092	-0.164	288	-32.41	7193
hsa-miR-3686	chr12:116668338-116675510-	chr12:116668338-116675510-	circRNA	2		-0.032	288	-28.74	7193
hsa-miR-7641	chr12:116668338-116675510-	chr12:116668338-116675510-	circRNA	2	-0.133	-0.178	288	-25.43	7193
hsa-miR-548ab	chr12:116668338-116675510-	chr12:116668338-116675510-	circRNA	2			288	-24.49	7193
hsa-miR-4637	chr12:116668338-116675510-	chr12:116668338-116675510-	circRNA	2	-0.002	-0.138	288	-22.62	7193
hsa-miR-548ag	chr12:116668338-116675510-	chr12:116668338-116675510-	circRNA	2	-0.121	-0.268	288	-22.09	7193
hsa-miR-216a-3p	chr12:116668338-116675510-	chr12:116668338-116675510-	circRNA	2	-0.007	-0.228	287	-44.26	7193
hsa-miR-3926	chr12:116668338-116675510-	chr12:116668338-116675510-	circRNA	2		-0.008	287	-35.5	7193
hsa-miR-1304-5p	chr12:116668338-116675510-	chr12:116668338-116675510-	circRNA	2		-0.001	287	-35.21	7193
hsa-miR-3198	chr12:116668338-116675510-	chr12:116668338-116675510-	circRNA	2	-0.047	-0.097	287	-34.98	7193
hsa-miR-361-5p	chr12:116668338-116675510-	chr12:116668338-116675510-	circRNA	2	-0.037	-0.127	287	-31.91	7193
hsa-miR-181c-3p	chr12:116668338-116675510-	chr12:116668338-116675510-	circRNA	2	-0.121	-0.189	287	-31.71	7193
hsa-miR-5010-3p	chr12:116668338-116675510-	chr12:116668338-116675510-	circRNA	2			287	-31.23	7193
hsa-miR-6733-5p	chr12:116668338-116675510-	chr12:116668338-116675510-	circRNA	2		-0.037	287	-29.53	7193
hsa-miR-373-3p	chr12:116668338-116675510-	chr12:116668338-116675510-	circRNA	2			287	-27.56	7193
hsa-miR-8067	chr12:116668338-116675510-	chr12:116668338-116675510-	circRNA	2			287	-23.72	7193
hsa-miR-6888-3p	chr12:116668338-116675510-	chr12:116668338-116675510-	circRNA	2		0.077	286	-48.93	7193
hsa-miR-6829-5p	chr12:116668338-116675510-	chr12:116668338-116675510-	circRNA	2		0.019	286	-46.5	7193
hsa-miR-6831-5p	chr12:116668338-116675510-	chr12:116668338-116675510-	circRNA	2		-0.018	286	-44.14	7193
hsa-miR-3161	chr12:116668338-116675510-	chr12:116668338-116675510-	circRNA	2		-0.003	286	-38.49	7193
hsa-miR-1299	chr12:116668338-116675510-	chr12:116668338-116675510-	circRNA	2			286	-38.43	7193
hsa-miR-19a-5p	chr12:116668338-116675510-	chr12:116668338-116675510-	circRNA	2			286	-34.67	7193
hsa-miR-7856-5p	chr12:116668338-116675510-	chr12:116668338-116675510-	circRNA	2		-0.018	286	-33.84	7193
hsa-miR-3660	chr12:116668338-116675510-	chr12:116668338-116675510-	circRNA	2		0.022	286	-32.41	7193
hsa-miR-6505-5p	chr12:116668338-116675510-	chr12:116668338-116675510-	circRNA	2			286	-32.36	7193
hsa-miR-1244	chr12:116668338-116675510-	chr12:116668338-116675510-	circRNA	2			286	-30.91	7193
hsa-miR-4699-5p	chr12:116668338-116675510-	chr12:116668338-116675510-	circRNA	2		-0.027	286	-25.09	7193
hsa-miR-29a-5p	chr12:116668338-116675510-	chr12:116668338-116675510-	circRNA	2	-0.053	-0.184	286	-20.05	7193
hsa-miR-369-3p	chr12:116668338-116675510-	chr12:116668338-116675510-	circRNA	2	-0.095	-0.351	286	-14.71	7193
hsa-miR-146b-3p	chr12:116668338-116675510-	chr12:116668338-116675510-	circRNA	2		-0.018	285	-45.7	7193
hsa-miR-6855-5p	chr12:116668338-116675510-	chr12:116668338-116675510-	circRNA	2			285	-43.72	7193
hsa-miR-1910-5p	chr12:116668338-116675510-	chr12:116668338-116675510-	circRNA	2		-0.005	285	-41.77	7193
hsa-miR-3138	chr12:116668338-116675510-	chr12:116668338-116675510-	circRNA	2		-0.013	285	-38.3	7193
hsa-miR-4504	chr12:116668338-116675510-	chr12:116668338-116675510-	circRNA	2		-0.053	285	-27.69	7193
hsa-miR-559	chr12:116668338-116675510-	chr12:116668338-116675510-	circRNA	2			285	-24.33	7193
hsa-miR-548aq-3p	chr12:116668338-116675510-	chr12:116668338-116675510-	circRNA	2		-0.028	285	-23.98	7193
hsa-miR-548ae-5p	chr12:116668338-116675510-	chr12:116668338-116675510-	circRNA	2			285	-20.6	7193
hsa-miR-548ad-5p	chr12:116668338-116675510-	chr12:116668338-116675510-	circRNA	2			285	-20.6	7193
hsa-miR-488-3p	chr12:116668338-116675510-	chr12:116668338-116675510-	circRNA	2		-0.047	285	-19.91	7193
hsa-miR-548a-5p	chr12:116668338-116675510-	chr12:116668338-116675510-	circRNA	2			285	-19.55	7193
hsa-miR-6884-3p	chr12:116668338-116675510-	chr12:116668338-116675510-	circRNA	2		-0.006	284	-39.81	7193
hsa-miR-3938	chr12:116668338-116675510-	chr12:116668338-116675510-	circRNA	2		0.036	284	-38.03	7193
hsa-miR-7157-3p	chr12:116668338-116675510-	chr12:116668338-116675510-	circRNA	2	-0.011	-0.118	284	-35.61	7193
hsa-let-7f-5p	chr12:116668338-116675510-	chr12:116668338-116675510-	circRNA	2			284	-33.37	7193
hsa-miR-5681a	chr12:116668338-116675510-	chr12:116668338-116675510-	circRNA	2		-0.032	284	-33.2	7193
hsa-miR-3152-5p	chr12:116668338-116675510-	chr12:116668338-116675510-	circRNA	2	-0.096	-0.197	284	-26.14	7193
hsa-miR-4428	chr12:116668338-116675510-	chr12:116668338-116675510-	circRNA	2			284	-23.72	7193
hsa-miR-223-3p	chr12:116668338-116675510-	chr12:116668338-116675510-	circRNA	2	-0.022	-0.039	284	-21.95	7193
hsa-miR-5692a	chr12:116668338-116675510-	chr12:116668338-116675510-	circRNA	2		0.007	284	-18.23	7193
hsa-miR-590-3p	chr12:116668338-116675510-	chr12:116668338-116675510-	circRNA	2		-0.019	284	-13.78	7193
hsa-miR-6721-5p	chr12:116668338-116675510-	chr12:116668338-116675510-	circRNA	2		0.026	283	-52.72	7193
hsa-miR-650	chr12:116668338-116675510-	chr12:116668338-116675510-	circRNA	2			283	-49.37	7193
hsa-miR-7107-3p	chr12:116668338-116675510-	chr12:116668338-116675510-	circRNA	2			283	-37.07	7193
hsa-miR-7844-5p	chr12:116668338-116675510-	chr12:116668338-116675510-	circRNA	2		-0.019	283	-32.85	7193
hsa-miR-4789-5p	chr12:116668338-116675510-	chr12:116668338-116675510-	circRNA	2		0.021	283	-30.44	7193
hsa-miR-4475	chr12:116668338-116675510-	chr12:116668338-116675510-	circRNA	2			283	-28.09	7193
hsa-miR-431-5p	chr12:116668338-116675510-	chr12:116668338-116675510-	circRNA	2	-0.156	-0.274	283	-27.79	7193
hsa-miR-8066	chr12:116668338-116675510-	chr12:116668338-116675510-	circRNA	2		0.011	283	-27.44	7193
hsa-miR-7161-5p	chr12:116668338-116675510-	chr12:116668338-116675510-	circRNA	2			283	-27.34	7193
hsa-miR-6128	chr12:116668338-116675510-	chr12:116668338-116675510-	circRNA	2	-0.018	-0.111	283	-27.11	7193
hsa-miR-510-3p	chr12:116668338-116675510-	chr12:116668338-116675510-	circRNA	2		-0.042	283	-25.83	7193
hsa-miR-4695-3p	chr12:116668338-116675510-	chr12:116668338-116675510-	circRNA	2	-0.251	-0.352	283	-25.77	7193
hsa-miR-4473	chr12:116668338-116675510-	chr12:116668338-116675510-	circRNA	2	-0.108	-0.281	283	-24.8	7193
hsa-miR-6893-5p	chr12:116668338-116675510-	chr12:116668338-116675510-	circRNA	2		0.076	282	-41.26	7193
hsa-miR-19b-1-5p	chr12:116668338-116675510-	chr12:116668338-116675510-	circRNA	2			282	-37.36	7193
hsa-miR-8060	chr12:116668338-116675510-	chr12:116668338-116675510-	circRNA	2		-0.088	282	-36.28	7193
hsa-miR-4641	chr12:116668338-116675510-	chr12:116668338-116675510-	circRNA	2	-0.152	-0.185	282	-34.18	7193
hsa-miR-19b-2-5p	chr12:116668338-116675510-	chr12:116668338-116675510-	circRNA	2			282	-33.32	7193
hsa-miR-520d-5p	chr12:116668338-116675510-	chr12:116668338-116675510-	circRNA	2		0.046	282	-30.84	7193
hsa-miR-3529-3p	chr12:116668338-116675510-	chr12:116668338-116675510-	circRNA	2		0.01	282	-29.25	7193
hsa-miR-203a-5p	chr12:116668338-116675510-	chr12:116668338-116675510-	circRNA	2		-0.031	282	-28.69	7193
hsa-miR-1255b-2-3p	chr12:116668338-116675510-	chr12:116668338-116675510-	circRNA	2		-0.006	282	-26.49	7193
hsa-miR-302a-3p	chr12:116668338-116675510-	chr12:116668338-116675510-	circRNA	2			282	-24.19	7193
hsa-miR-3180-5p	chr12:116668338-116675510-	chr12:116668338-116675510-	circRNA	2	-0.458	-0.801	282	-23.48	7193
hsa-miR-576-3p	chr12:116668338-116675510-	chr12:116668338-116675510-	circRNA	2			282	-22.24	7193
hsa-miR-5590-3p	chr12:116668338-116675510-	chr12:116668338-116675510-	circRNA	2			282	-18.98	7193
hsa-miR-6789-5p	chr12:116668338-116675510-	chr12:116668338-116675510-	circRNA	2	-0.543	-0.461	281	-45.98	7193
hsa-miR-25-3p	chr12:116668338-116675510-	chr12:116668338-116675510-	circRNA	2			281	-38.8	7193
hsa-miR-939-3p	chr12:116668338-116675510-	chr12:116668338-116675510-	circRNA	2	-0.027	-0.04	281	-38.31	7193
hsa-miR-186-5p	chr12:116668338-116675510-	chr12:116668338-116675510-	circRNA	2			281	-31.1	7193
hsa-miR-508-3p	chr12:116668338-116675510-	chr12:116668338-116675510-	circRNA	2			281	-30.3	7193
hsa-miR-5089-3p	chr12:116668338-116675510-	chr12:116668338-116675510-	circRNA	2	-0.061	-0.075	281	-28.16	7193
hsa-miR-4301	chr12:116668338-116675510-	chr12:116668338-116675510-	circRNA	2	-0.144	-0.106	281	-26.66	7193
hsa-miR-548ae-3p	chr12:116668338-116675510-	chr12:116668338-116675510-	circRNA	2		-0.028	281	-23.31	7193
hsa-miR-562	chr12:116668338-116675510-	chr12:116668338-116675510-	circRNA	2		0.029	281	-21	7193
hsa-miR-548aj-3p	chr12:116668338-116675510-	chr12:116668338-116675510-	circRNA	2		-0.028	281	-19.13	7193
hsa-miR-4666a-3p	chr12:116668338-116675510-	chr12:116668338-116675510-	circRNA	2	-0.075	-0.208	281	-13.95	7193
hsa-miR-4686	chr12:116668338-116675510-	chr12:116668338-116675510-	circRNA	2		0.015	280	-41.86	7193
hsa-miR-519e-5p	chr12:116668338-116675510-	chr12:116668338-116675510-	circRNA	2	-0.09	-0.174	280	-27.22	7193
hsa-miR-647	chr12:116668338-116675510-	chr12:116668338-116675510-	circRNA	2	-0.102	-0.099	280	-26.37	7193
hsa-miR-1273a	chr12:116668338-116675510-	chr12:116668338-116675510-	circRNA	1			183	-38.65	7193
hsa-miR-6089	chr12:116668338-116675510-	chr12:116668338-116675510-	circRNA	1	-0.053	-0.069	176	-48.93	7193
hsa-miR-3064-5p	chr12:116668338-116675510-	chr12:116668338-116675510-	circRNA	1	-0.043	-0.033	170	-30.95	7193
hsa-miR-3908	chr12:116668338-116675510-	chr12:116668338-116675510-	circRNA	1	-0.025	-0.162	170	-19.67	7193
hsa-miR-4632-3p	chr12:116668338-116675510-	chr12:116668338-116675510-	circRNA	1		0.005	168	-34.21	7193
hsa-miR-6757-5p	chr12:116668338-116675510-	chr12:116668338-116675510-	circRNA	1	-0.171	-0.187	168	-32.08	7193
hsa-miR-6734-3p	chr12:116668338-116675510-	chr12:116668338-116675510-	circRNA	1	-0.083	-0.176	168	-25.02	7193
hsa-miR-4678	chr12:116668338-116675510-	chr12:116668338-116675510-	circRNA	1	-0.064	-0.204	168	-20.52	7193
hsa-miR-5095	chr12:116668338-116675510-	chr12:116668338-116675510-	circRNA	1	-0.025	-0.063	167	-30.29	7193
hsa-miR-3915	chr12:116668338-116675510-	chr12:116668338-116675510-	circRNA	1	-0.226	-0.341	167	-19.07	7193
hsa-miR-7112-3p	chr12:116668338-116675510-	chr12:116668338-116675510-	circRNA	1	-0.034	-0.087	166	-25.7	7193
hsa-miR-3668	chr12:116668338-116675510-	chr12:116668338-116675510-	circRNA	1	-0.087	-0.249	166	-14.34	7193
hsa-miR-4690-3p	chr12:116668338-116675510-	chr12:116668338-116675510-	circRNA	1	-0.02	-0.014	165	-31.39	7193
hsa-miR-512-5p	chr12:116668338-116675510-	chr12:116668338-116675510-	circRNA	1	-0.033	-0.062	165	-26.25	7193
hsa-miR-505-3p	chr12:116668338-116675510-	chr12:116668338-116675510-	circRNA	1	-0.289	-0.359	165	-16.49	7193
hsa-miR-6797-5p	chr12:116668338-116675510-	chr12:116668338-116675510-	circRNA	1			164	-30.55	7193
hsa-miR-4778-5p	chr12:116668338-116675510-	chr12:116668338-116675510-	circRNA	1			163	-21.68	7193
hsa-miR-204-5p	chr12:116668338-116675510-	chr12:116668338-116675510-	circRNA	1	-0.058	-0.17	163	-16.26	7193
hsa-miR-503-5p	chr12:116668338-116675510-	chr12:116668338-116675510-	circRNA	1	-0.235	-0.216	162	-29.53	7193
hsa-miR-8083	chr12:116668338-116675510-	chr12:116668338-116675510-	circRNA	1	-0.102	-0.21	162	-23.3	7193
hsa-miR-584-5p	chr12:116668338-116675510-	chr12:116668338-116675510-	circRNA	1	-0.007	-0.211	162	-20.84	7193
hsa-miR-548j-5p	chr12:116668338-116675510-	chr12:116668338-116675510-	circRNA	1			162	-19.66	7193
hsa-miR-125a-5p	chr12:116668338-116675510-	chr12:116668338-116675510-	circRNA	1			161	-30.96	7193
hsa-miR-188-5p	chr12:116668338-116675510-	chr12:116668338-116675510-	circRNA	1	-0.119	-0.194	161	-19.14	7193
hsa-miR-4673	chr12:116668338-116675510-	chr12:116668338-116675510-	circRNA	1			160	-31.11	7193
hsa-miR-762	chr12:116668338-116675510-	chr12:116668338-116675510-	circRNA	1	-0.43	-0.305	160	-28.13	7193
hsa-miR-1587	chr12:116668338-116675510-	chr12:116668338-116675510-	circRNA	1	-0.383	-0.266	160	-27.96	7193
hsa-miR-3620-5p	chr12:116668338-116675510-	chr12:116668338-116675510-	circRNA	1	-0.383	-0.266	160	-27.9	7193
hsa-miR-1273f	chr12:116668338-116675510-	chr12:116668338-116675510-	circRNA	1	-0.089	-0.243	160	-24.47	7193
hsa-miR-330-3p	chr12:116668338-116675510-	chr12:116668338-116675510-	circRNA	1	-0.112	-0.192	160	-20.54	7193
hsa-miR-377-3p	chr12:116668338-116675510-	chr12:116668338-116675510-	circRNA	1	-0.26	-0.382	160	-11.55	7193
hsa-miR-4313	chr12:116668338-116675510-	chr12:116668338-116675510-	circRNA	1	-0.07	-0.047	159	-25.57	7193
hsa-miR-3115	chr12:116668338-116675510-	chr12:116668338-116675510-	circRNA	1	-0.36	-0.279	159	-18.87	7193
hsa-miR-455-3p	chr12:116668338-116675510-	chr12:116668338-116675510-	circRNA	1	-0.141	-0.149	159	-18.02	7193
hsa-miR-299-3p	chr12:116668338-116675510-	chr12:116668338-116675510-	circRNA	1	-0.196	-0.241	159	-16.66	7193
hsa-miR-190a-3p	chr12:116668338-116675510-	chr12:116668338-116675510-	circRNA	1	-0.144	-0.499	159	-3.36	7193
hsa-miR-8073	chr12:116668338-116675510-	chr12:116668338-116675510-	circRNA	1	-0.012	-0.015	158	-28.4	7193
hsa-miR-6830-5p	chr12:116668338-116675510-	chr12:116668338-116675510-	circRNA	1	-0.111	-0.206	158	-23.23	7193
hsa-miR-5586-3p	chr12:116668338-116675510-	chr12:116668338-116675510-	circRNA	1	-0.269	-0.317	158	-21.59	7193
hsa-miR-1257	chr12:116668338-116675510-	chr12:116668338-116675510-	circRNA	1		0.006	158	-19.69	7193
hsa-miR-548o-5p	chr12:116668338-116675510-	chr12:116668338-116675510-	circRNA	1			158	-19.04	7193
hsa-miR-548am-5p	chr12:116668338-116675510-	chr12:116668338-116675510-	circRNA	1			158	-19.04	7193
hsa-miR-548c-5p	chr12:116668338-116675510-	chr12:116668338-116675510-	circRNA	1			158	-19.04	7193
hsa-miR-6771-3p	chr12:116668338-116675510-	chr12:116668338-116675510-	circRNA	1	-0.059	-0.161	158	-18.1	7193
hsa-miR-5691	chr12:116668338-116675510-	chr12:116668338-116675510-	circRNA	1	-0.043	-0.108	158	-16.51	7193
hsa-miR-2113	chr12:116668338-116675510-	chr12:116668338-116675510-	circRNA	1			157	-25.17	7193
hsa-miR-1178-3p	chr12:116668338-116675510-	chr12:116668338-116675510-	circRNA	1	-0.013	-0.08	157	-23.37	7193
hsa-miR-624-3p	chr12:116668338-116675510-	chr12:116668338-116675510-	circRNA	1	-0.126	-0.172	157	-18.97	7193
hsa-miR-3153	chr12:116668338-116675510-	chr12:116668338-116675510-	circRNA	1		-0.034	157	-18.76	7193
hsa-miR-597-5p	chr12:116668338-116675510-	chr12:116668338-116675510-	circRNA	1	-0.05	-0.119	157	-15.4	7193
hsa-miR-616-5p	chr12:116668338-116675510-	chr12:116668338-116675510-	circRNA	1	-0.081	-0.289	157	-14.92	7193
hsa-miR-6719-3p	chr12:116668338-116675510-	chr12:116668338-116675510-	circRNA	1	-0.072	-0.164	157	-14.51	7193
hsa-miR-620	chr12:116668338-116675510-	chr12:116668338-116675510-	circRNA	1	-0.182	-0.343	157	-14.46	7193
hsa-miR-6082	chr12:116668338-116675510-	chr12:116668338-116675510-	circRNA	1	-0.091	-0.203	157	-11.91	7193
hsa-miR-548o-3p	chr12:116668338-116675510-	chr12:116668338-116675510-	circRNA	1	-0.079	-0.34	157	-10.05	7193
hsa-miR-874-5p	chr12:116668338-116675510-	chr12:116668338-116675510-	circRNA	1		0.06	156	-30.64	7193
hsa-miR-139-5p	chr12:116668338-116675510-	chr12:116668338-116675510-	circRNA	1			156	-29.31	7193
hsa-miR-6880-5p	chr12:116668338-116675510-	chr12:116668338-116675510-	circRNA	1		-0.036	156	-26.35	7193
hsa-miR-4433b-3p	chr12:116668338-116675510-	chr12:116668338-116675510-	circRNA	1	-0.025	-0.077	156	-25.4	7193
hsa-miR-3591-5p	chr12:116668338-116675510-	chr12:116668338-116675510-	circRNA	1		-0.03	156	-19.9	7193
hsa-miR-378a-5p	chr12:116668338-116675510-	chr12:116668338-116675510-	circRNA	1	-0.156	-0.215	156	-19.61	7193
hsa-miR-1305	chr12:116668338-116675510-	chr12:116668338-116675510-	circRNA	1	-0.173	-0.35	156	-11.2	7193
hsa-miR-4662a-3p	chr12:116668338-116675510-	chr12:116668338-116675510-	circRNA	1	-0.212	-0.306	156	-10.64	7193
hsa-miR-1304-3p	chr12:116668338-116675510-	chr12:116668338-116675510-	circRNA	1			155	-30	7193
hsa-miR-4726-3p	chr12:116668338-116675510-	chr12:116668338-116675510-	circRNA	1	-0.008	-0.048	155	-28.74	7193
hsa-miR-125b-5p	chr12:116668338-116675510-	chr12:116668338-116675510-	circRNA	1			155	-26.47	7193
hsa-miR-4772-5p	chr12:116668338-116675510-	chr12:116668338-116675510-	circRNA	1		-0.011	155	-20.42	7193
hsa-miR-548w	chr12:116668338-116675510-	chr12:116668338-116675510-	circRNA	1			155	-16.51	7193
hsa-miR-4260	chr12:116668338-116675510-	chr12:116668338-116675510-	circRNA	1	-0.105	-0.139	155	-15.98	7193
hsa-miR-26a-5p	chr12:116668338-116675510-	chr12:116668338-116675510-	circRNA	1	-0.07	-0.239	155	-13.01	7193
hsa-miR-3120-3p	chr12:116668338-116675510-	chr12:116668338-116675510-	circRNA	1	-0.018	-0.156	155	-12.59	7193
hsa-miR-6728-5p	chr12:116668338-116675510-	chr12:116668338-116675510-	circRNA	1		-0.022	154	-33.52	7193
hsa-miR-1224-3p	chr12:116668338-116675510-	chr12:116668338-116675510-	circRNA	1	-0.041	-0.08	154	-21.64	7193
hsa-miR-5087	chr12:116668338-116675510-	chr12:116668338-116675510-	circRNA	1			154	-20.85	7193
hsa-miR-5194	chr12:116668338-116675510-	chr12:116668338-116675510-	circRNA	1	-0.244	-0.237	154	-20.36	7193
hsa-miR-374b-3p	chr12:116668338-116675510-	chr12:116668338-116675510-	circRNA	1			154	-20.25	7193
hsa-miR-888-3p	chr12:116668338-116675510-	chr12:116668338-116675510-	circRNA	1	-0.121	-0.186	154	-19.21	7193
hsa-miR-767-3p	chr12:116668338-116675510-	chr12:116668338-116675510-	circRNA	1	-0.164	-0.233	154	-19.07	7193
hsa-miR-32-5p	chr12:116668338-116675510-	chr12:116668338-116675510-	circRNA	1			154	-18.85	7193
hsa-miR-6818-3p	chr12:116668338-116675510-	chr12:116668338-116675510-	circRNA	1	-0.086	-0.214	154	-16.71	7193
hsa-miR-516b-5p	chr12:116668338-116675510-	chr12:116668338-116675510-	circRNA	1			154	-16.61	7193
hsa-miR-6818-5p	chr12:116668338-116675510-	chr12:116668338-116675510-	circRNA	1	-0.081	-0.166	154	-15.82	7193
hsa-miR-8076	chr12:116668338-116675510-	chr12:116668338-116675510-	circRNA	1	-0.057	-0.173	154	-13.76	7193
hsa-miR-759	chr12:116668338-116675510-	chr12:116668338-116675510-	circRNA	1	-0.284	-0.324	154	-12.38	7193
hsa-miR-718	chr12:116668338-116675510-	chr12:116668338-116675510-	circRNA	1			153	-32.11	7193
hsa-miR-5006-5p	chr12:116668338-116675510-	chr12:116668338-116675510-	circRNA	1	-0.034	-0.033	153	-25.04	7193
hsa-miR-6801-3p	chr12:116668338-116675510-	chr12:116668338-116675510-	circRNA	1	-0.125	-0.132	153	-22.93	7193
hsa-miR-6779-5p	chr12:116668338-116675510-	chr12:116668338-116675510-	circRNA	1	-0.205	-0.219	153	-22.86	7193
hsa-miR-4505	chr12:116668338-116675510-	chr12:116668338-116675510-	circRNA	1	-0.232	-0.182	153	-21.77	7193
hsa-miR-181d-5p	chr12:116668338-116675510-	chr12:116668338-116675510-	circRNA	1			153	-20.24	7193
hsa-miR-4759	chr12:116668338-116675510-	chr12:116668338-116675510-	circRNA	1		-0.07	153	-20.13	7193
hsa-miR-5586-5p	chr12:116668338-116675510-	chr12:116668338-116675510-	circRNA	1	-0.06	-0.112	153	-19.45	7193
hsa-miR-5004-3p	chr12:116668338-116675510-	chr12:116668338-116675510-	circRNA	1		-0.044	153	-18.13	7193
hsa-miR-548au-5p	chr12:116668338-116675510-	chr12:116668338-116675510-	circRNA	1			153	-17.59	7193
hsa-miR-3117-5p	chr12:116668338-116675510-	chr12:116668338-116675510-	circRNA	1	-0.082	-0.14	153	-17.57	7193
hsa-miR-3126-3p	chr12:116668338-116675510-	chr12:116668338-116675510-	circRNA	1	-0.156	-0.164	153	-15.89	7193
hsa-miR-4761-5p	chr12:116668338-116675510-	chr12:116668338-116675510-	circRNA	1	-0.046	-0.127	153	-15.32	7193
hsa-miR-2114-3p	chr12:116668338-116675510-	chr12:116668338-116675510-	circRNA	1	-0.111	-0.12	153	-15.15	7193
hsa-miR-605-5p	chr12:116668338-116675510-	chr12:116668338-116675510-	circRNA	1	-0.105	-0.224	153	-12.14	7193
hsa-miR-329-3p	chr12:116668338-116675510-	chr12:116668338-116675510-	circRNA	1		0.023	152	-22.47	7193
hsa-miR-3074-5p	chr12:116668338-116675510-	chr12:116668338-116675510-	circRNA	1	-0.152	-0.237	152	-21.63	7193
hsa-miR-4259	chr12:116668338-116675510-	chr12:116668338-116675510-	circRNA	1	-0.065	-0.127	152	-21.46	7193
hsa-miR-1203	chr12:116668338-116675510-	chr12:116668338-116675510-	circRNA	1	-0.257	-0.166	152	-21.33	7193
hsa-miR-6765-3p	chr12:116668338-116675510-	chr12:116668338-116675510-	circRNA	1	-0.03	-0.076	152	-20.77	7193
hsa-miR-487b-5p	chr12:116668338-116675510-	chr12:116668338-116675510-	circRNA	1			152	-19.56	7193
hsa-miR-6720-5p	chr12:116668338-116675510-	chr12:116668338-116675510-	circRNA	1	-0.093	-0.132	152	-18.4	7193
hsa-miR-4478	chr12:116668338-116675510-	chr12:116668338-116675510-	circRNA	1	-0.06	-0.177	152	-18.23	7193
hsa-miR-3529-5p	chr12:116668338-116675510-	chr12:116668338-116675510-	circRNA	1		-0.02	152	-18.09	7193
hsa-miR-10b-5p	chr12:116668338-116675510-	chr12:116668338-116675510-	circRNA	1	-0.082	-0.167	152	-18.02	7193
hsa-miR-6509-5p	chr12:116668338-116675510-	chr12:116668338-116675510-	circRNA	1	-0.266	-0.365	152	-17.02	7193
hsa-miR-4748	chr12:116668338-116675510-	chr12:116668338-116675510-	circRNA	1	-0.012	-0.139	152	-16.6	7193
hsa-miR-5003-3p	chr12:116668338-116675510-	chr12:116668338-116675510-	circRNA	1	-0.166	-0.401	152	-16.59	7193
hsa-miR-3975	chr12:116668338-116675510-	chr12:116668338-116675510-	circRNA	1			152	-16.52	7193
hsa-miR-4436a	chr12:116668338-116675510-	chr12:116668338-116675510-	circRNA	1	-0.161	-0.223	152	-16.36	7193
hsa-miR-583	chr12:116668338-116675510-	chr12:116668338-116675510-	circRNA	1	-0.006	-0.163	152	-13.75	7193
hsa-miR-4782-5p	chr12:116668338-116675510-	chr12:116668338-116675510-	circRNA	1	-0.082	-0.175	152	-13.59	7193
hsa-miR-200c-3p	chr12:116668338-116675510-	chr12:116668338-116675510-	circRNA	1	-0.142	-0.252	152	-12.08	7193
hsa-miR-4666b	chr12:116668338-116675510-	chr12:116668338-116675510-	circRNA	1			152	-11.51	7193
hsa-miR-3675-3p	chr12:116668338-116675510-	chr12:116668338-116675510-	circRNA	1	-0.063	-0.243	152	-10.65	7193
hsa-miR-429	chr12:116668338-116675510-	chr12:116668338-116675510-	circRNA	1	-0.132	-0.237	152	-10.32	7193
hsa-miR-7107-5p	chr12:116668338-116675510-	chr12:116668338-116675510-	circRNA	1			151	-31.61	7193
hsa-miR-129-5p	chr12:116668338-116675510-	chr12:116668338-116675510-	circRNA	1			151	-26.36	7193
hsa-miR-4763-5p	chr12:116668338-116675510-	chr12:116668338-116675510-	circRNA	1		0.046	151	-25.81	7193
hsa-miR-296-5p	chr12:116668338-116675510-	chr12:116668338-116675510-	circRNA	1	-0.196	-0.06	151	-25.79	7193
hsa-miR-6510-5p	chr12:116668338-116675510-	chr12:116668338-116675510-	circRNA	1			151	-24.42	7193
hsa-miR-575	chr12:116668338-116675510-	chr12:116668338-116675510-	circRNA	1		-0.021	151	-24.39	7193
hsa-let-7a-5p	chr12:116668338-116675510-	chr12:116668338-116675510-	circRNA	1			151	-22.78	7193
hsa-miR-708-3p	chr12:116668338-116675510-	chr12:116668338-116675510-	circRNA	1			151	-22.1	7193
hsa-miR-139-3p	chr12:116668338-116675510-	chr12:116668338-116675510-	circRNA	1	-0.061	-0.089	151	-22	7193
hsa-miR-6743-5p	chr12:116668338-116675510-	chr12:116668338-116675510-	circRNA	1	-0.239	-0.239	151	-21.93	7193
hsa-miR-6758-5p	chr12:116668338-116675510-	chr12:116668338-116675510-	circRNA	1		-0.001	151	-21.67	7193
hsa-miR-2355-5p	chr12:116668338-116675510-	chr12:116668338-116675510-	circRNA	1	-0.078	-0.159	151	-20.71	7193
hsa-miR-6773-3p	chr12:116668338-116675510-	chr12:116668338-116675510-	circRNA	1		0.025	151	-20.13	7193
hsa-miR-4784	chr12:116668338-116675510-	chr12:116668338-116675510-	circRNA	1	-0.019	-0.097	151	-19.09	7193
hsa-miR-613	chr12:116668338-116675510-	chr12:116668338-116675510-	circRNA	1	-0.026	-0.015	151	-17.24	7193
hsa-miR-155-5p	chr12:116668338-116675510-	chr12:116668338-116675510-	circRNA	1			151	-16.77	7193
hsa-miR-10a-3p	chr12:116668338-116675510-	chr12:116668338-116675510-	circRNA	1		-0.004	151	-15.45	7193
hsa-miR-875-5p	chr12:116668338-116675510-	chr12:116668338-116675510-	circRNA	1	-0.082	-0.23	151	-15.25	7193
hsa-miR-4315	chr12:116668338-116675510-	chr12:116668338-116675510-	circRNA	1	-0.124	-0.189	151	-14.08	7193
hsa-miR-2117	chr12:116668338-116675510-	chr12:116668338-116675510-	circRNA	1	-0.021	-0.139	151	-14	7193
hsa-miR-582-5p	chr12:116668338-116675510-	chr12:116668338-116675510-	circRNA	1	-0.007	-0.255	151	-12.66	7193
hsa-miR-513b-3p	chr12:116668338-116675510-	chr12:116668338-116675510-	circRNA	1	-0.128	-0.237	151	-11.46	7193
hsa-miR-448	chr12:116668338-116675510-	chr12:116668338-116675510-	circRNA	1	-0.048	-0.202	151	-11.43	7193
hsa-miR-1322	chr12:116668338-116675510-	chr12:116668338-116675510-	circRNA	1	-0.449	-0.554	151	-9.9	7193
hsa-miR-137	chr12:116668338-116675510-	chr12:116668338-116675510-	circRNA	1	-0.04	-0.177	151	-9.28	7193
hsa-miR-4750-5p	chr12:116668338-116675510-	chr12:116668338-116675510-	circRNA	1		0.072	150	-32.47	7193
hsa-miR-320c	chr12:116668338-116675510-	chr12:116668338-116675510-	circRNA	1		-0.018	150	-22.55	7193
hsa-miR-764	chr12:116668338-116675510-	chr12:116668338-116675510-	circRNA	1	-0.043	-0.085	150	-22.09	7193
hsa-miR-221-5p	chr12:116668338-116675510-	chr12:116668338-116675510-	circRNA	1	-0.002	-0.013	150	-20.23	7193
hsa-miR-34c-3p	chr12:116668338-116675510-	chr12:116668338-116675510-	circRNA	1			150	-20.08	7193
hsa-miR-6867-5p	chr12:116668338-116675510-	chr12:116668338-116675510-	circRNA	1	-0.02	-0.214	150	-19.53	7193
hsa-miR-30c-2-3p	chr12:116668338-116675510-	chr12:116668338-116675510-	circRNA	1			150	-18.78	7193
hsa-miR-20b-3p	chr12:116668338-116675510-	chr12:116668338-116675510-	circRNA	1			150	-18.29	7193
hsa-miR-6755-5p	chr12:116668338-116675510-	chr12:116668338-116675510-	circRNA	1		-0.004	150	-17.74	7193
hsa-miR-548h-5p	chr12:116668338-116675510-	chr12:116668338-116675510-	circRNA	1			150	-16.27	7193
hsa-miR-3074-3p	chr12:116668338-116675510-	chr12:116668338-116675510-	circRNA	1	-0.047	-0.169	150	-16.09	7193
hsa-miR-3977	chr12:116668338-116675510-	chr12:116668338-116675510-	circRNA	1	-0.023	-0.125	150	-15.16	7193
hsa-miR-3160-3p	chr12:116668338-116675510-	chr12:116668338-116675510-	circRNA	1	-0.115	-0.216	150	-14.56	7193
hsa-miR-4797-5p	chr12:116668338-116675510-	chr12:116668338-116675510-	circRNA	1	-0.197	-0.243	150	-13.82	7193
hsa-miR-3124-3p	chr12:116668338-116675510-	chr12:116668338-116675510-	circRNA	1	-0.122	-0.313	150	-13.1	7193
hsa-miR-520f-3p	chr12:116668338-116675510-	chr12:116668338-116675510-	circRNA	1	-0.015	-0.094	150	-12.83	7193
hsa-miR-3171	chr12:116668338-116675510-	chr12:116668338-116675510-	circRNA	1	-0.257	-0.365	150	-11.8	7193
hsa-miR-7114-3p	chr12:116668338-116675510-	chr12:116668338-116675510-	circRNA	1	-0.132	-0.118	149	-26.19	7193
hsa-miR-664b-3p	chr12:116668338-116675510-	chr12:116668338-116675510-	circRNA	1		0.081	149	-26.09	7193
hsa-miR-6511b-5p	chr12:116668338-116675510-	chr12:116668338-116675510-	circRNA	1			149	-24.24	7193
hsa-miR-7974	chr12:116668338-116675510-	chr12:116668338-116675510-	circRNA	1		0.023	149	-24.24	7193
hsa-miR-367-3p	chr12:116668338-116675510-	chr12:116668338-116675510-	circRNA	1			149	-23.06	7193
hsa-miR-22-3p	chr12:116668338-116675510-	chr12:116668338-116675510-	circRNA	1	-0.026	-0.02	149	-22.4	7193
hsa-miR-6774-5p	chr12:116668338-116675510-	chr12:116668338-116675510-	circRNA	1	-0.407	-0.348	149	-21.81	7193
hsa-miR-3125	chr12:116668338-116675510-	chr12:116668338-116675510-	circRNA	1			149	-20.3	7193
hsa-miR-4798-3p	chr12:116668338-116675510-	chr12:116668338-116675510-	circRNA	1		-0.094	149	-20.21	7193
hsa-miR-610	chr12:116668338-116675510-	chr12:116668338-116675510-	circRNA	1			149	-19.29	7193
hsa-miR-937-5p	chr12:116668338-116675510-	chr12:116668338-116675510-	circRNA	1	-0.256	-0.276	149	-17.96	7193
hsa-miR-127-5p	chr12:116668338-116675510-	chr12:116668338-116675510-	circRNA	1	-0.105	-0.166	149	-17.51	7193
hsa-miR-410-5p	chr12:116668338-116675510-	chr12:116668338-116675510-	circRNA	1		-0.031	149	-17.1	7193
hsa-miR-3929	chr12:116668338-116675510-	chr12:116668338-116675510-	circRNA	1	-0.05	-0.175	149	-16.24	7193
hsa-miR-433-3p	chr12:116668338-116675510-	chr12:116668338-116675510-	circRNA	1	-0.173	-0.289	149	-16.07	7193
hsa-miR-1306-5p	chr12:116668338-116675510-	chr12:116668338-116675510-	circRNA	1	-0.016	-0.054	149	-15.21	7193
hsa-miR-3164	chr12:116668338-116675510-	chr12:116668338-116675510-	circRNA	1	-0.212	-0.334	149	-15.19	7193
hsa-miR-4999-3p	chr12:116668338-116675510-	chr12:116668338-116675510-	circRNA	1	-0.185	-0.205	149	-14.93	7193
hsa-miR-4489	chr12:116668338-116675510-	chr12:116668338-116675510-	circRNA	1	-0.281	-0.256	149	-14.81	7193
hsa-miR-513b-5p	chr12:116668338-116675510-	chr12:116668338-116675510-	circRNA	1	-0.132	-0.222	149	-14.77	7193
hsa-miR-4753-3p	chr12:116668338-116675510-	chr12:116668338-116675510-	circRNA	1	-0.169	-0.372	149	-13.01	7193
hsa-miR-331-5p	chr12:116668338-116675510-	chr12:116668338-116675510-	circRNA	1	-0.216	-0.301	149	-11.79	7193
hsa-miR-4318	chr12:116668338-116675510-	chr12:116668338-116675510-	circRNA	1	-0.195	-0.259	149	-11.45	7193
hsa-miR-1252-3p	chr12:116668338-116675510-	chr12:116668338-116675510-	circRNA	1	-0.108	-0.242	149	-7.58	7193
hsa-miR-1233-5p	chr12:116668338-116675510-	chr12:116668338-116675510-	circRNA	1		0.076	148	-32.04	7193
hsa-miR-6127	chr12:116668338-116675510-	chr12:116668338-116675510-	circRNA	1			148	-27.74	7193
hsa-miR-149-3p	chr12:116668338-116675510-	chr12:116668338-116675510-	circRNA	1	-0.129	-0.096	148	-26.85	7193
hsa-miR-197-3p	chr12:116668338-116675510-	chr12:116668338-116675510-	circRNA	1		0.066	148	-26.79	7193
hsa-miR-7855-5p	chr12:116668338-116675510-	chr12:116668338-116675510-	circRNA	1		0.025	148	-26.03	7193
hsa-miR-4720-5p	chr12:116668338-116675510-	chr12:116668338-116675510-	circRNA	1		0.059	148	-25.87	7193
hsa-miR-500b-3p	chr12:116668338-116675510-	chr12:116668338-116675510-	circRNA	1	-0.063	-0.034	148	-24.72	7193
hsa-miR-1180-5p	chr12:116668338-116675510-	chr12:116668338-116675510-	circRNA	1	-0.111	-0.114	148	-24.42	7193
hsa-miR-6766-5p	chr12:116668338-116675510-	chr12:116668338-116675510-	circRNA	1			148	-22.47	7193
hsa-miR-6766-3p	chr12:116668338-116675510-	chr12:116668338-116675510-	circRNA	1			148	-22.43	7193
hsa-miR-6839-5p	chr12:116668338-116675510-	chr12:116668338-116675510-	circRNA	1	-0.05	-0.099	148	-21.16	7193
hsa-miR-6744-5p	chr12:116668338-116675510-	chr12:116668338-116675510-	circRNA	1		0.002	148	-21	7193
hsa-miR-6794-3p	chr12:116668338-116675510-	chr12:116668338-116675510-	circRNA	1	-0.093	-0.143	148	-17.07	7193
hsa-miR-766-5p	chr12:116668338-116675510-	chr12:116668338-116675510-	circRNA	1	-0.091	-0.105	148	-17.03	7193
hsa-miR-4436b-5p	chr12:116668338-116675510-	chr12:116668338-116675510-	circRNA	1	-0.053	-0.186	148	-16.7	7193
hsa-miR-182-3p	chr12:116668338-116675510-	chr12:116668338-116675510-	circRNA	1	-0.115	-0.281	148	-16.1	7193
hsa-miR-200a-3p	chr12:116668338-116675510-	chr12:116668338-116675510-	circRNA	1			148	-15.99	7193
hsa-miR-3157-3p	chr12:116668338-116675510-	chr12:116668338-116675510-	circRNA	1	-0.061	-0.088	148	-15.9	7193
hsa-miR-4468	chr12:116668338-116675510-	chr12:116668338-116675510-	circRNA	1	-0.029	-0.105	148	-15.6	7193
hsa-miR-181a-3p	chr12:116668338-116675510-	chr12:116668338-116675510-	circRNA	1			148	-15.27	7193
hsa-miR-5587-5p	chr12:116668338-116675510-	chr12:116668338-116675510-	circRNA	1	-0.029	-0.089	148	-14.91	7193
hsa-miR-6737-3p	chr12:116668338-116675510-	chr12:116668338-116675510-	circRNA	1	-0.011	-0.118	148	-14.89	7193
hsa-miR-4287	chr12:116668338-116675510-	chr12:116668338-116675510-	circRNA	1	-0.08	-0.142	148	-14.74	7193
hsa-miR-4531	chr12:116668338-116675510-	chr12:116668338-116675510-	circRNA	1	-0.076	-0.147	148	-14.49	7193
hsa-miR-4464	chr12:116668338-116675510-	chr12:116668338-116675510-	circRNA	1	-0.012	-0.139	148	-14.47	7193
hsa-miR-4790-5p	chr12:116668338-116675510-	chr12:116668338-116675510-	circRNA	1	-0.089	-0.146	148	-14.15	7193
hsa-miR-6728-3p	chr12:116668338-116675510-	chr12:116668338-116675510-	circRNA	1	-0.131	-0.163	148	-13.63	7193
hsa-miR-218-2-3p	chr12:116668338-116675510-	chr12:116668338-116675510-	circRNA	1	-0.099	-0.178	148	-13.35	7193
hsa-miR-4643	chr12:116668338-116675510-	chr12:116668338-116675510-	circRNA	1	-0.025	-0.231	148	-12.76	7193
hsa-miR-151a-3p	chr12:116668338-116675510-	chr12:116668338-116675510-	circRNA	1	-0.072	-0.159	148	-12	7193
hsa-miR-577	chr12:116668338-116675510-	chr12:116668338-116675510-	circRNA	1	-0.018	-0.328	148	-11.72	7193
hsa-miR-3646	chr12:116668338-116675510-	chr12:116668338-116675510-	circRNA	1			148	-11.68	7193
hsa-miR-200b-3p	chr12:116668338-116675510-	chr12:116668338-116675510-	circRNA	1	-0.142	-0.252	148	-11	7193
hsa-miR-551b-5p	chr12:116668338-116675510-	chr12:116668338-116675510-	circRNA	1	-0.068	-0.258	148	-9.94	7193
hsa-miR-6877-3p	chr12:116668338-116675510-	chr12:116668338-116675510-	circRNA	1			147	-29.23	7193
hsa-miR-6839-3p	chr12:116668338-116675510-	chr12:116668338-116675510-	circRNA	1	-0.122	-0.107	147	-28.38	7193
hsa-miR-3615	chr12:116668338-116675510-	chr12:116668338-116675510-	circRNA	1			147	-27.8	7193
hsa-miR-6785-3p	chr12:116668338-116675510-	chr12:116668338-116675510-	circRNA	1		0.033	147	-26.86	7193
hsa-miR-3940-5p	chr12:116668338-116675510-	chr12:116668338-116675510-	circRNA	1			147	-26.21	7193
hsa-miR-4763-3p	chr12:116668338-116675510-	chr12:116668338-116675510-	circRNA	1			147	-25.97	7193
hsa-miR-6856-3p	chr12:116668338-116675510-	chr12:116668338-116675510-	circRNA	1		0.042	147	-25.68	7193
hsa-miR-4688	chr12:116668338-116675510-	chr12:116668338-116675510-	circRNA	1	-0.25	-0.241	147	-24.5	7193
hsa-miR-3925-3p	chr12:116668338-116675510-	chr12:116668338-116675510-	circRNA	1		0.065	147	-24.47	7193
hsa-miR-4661-5p	chr12:116668338-116675510-	chr12:116668338-116675510-	circRNA	1			147	-24.4	7193
hsa-miR-564	chr12:116668338-116675510-	chr12:116668338-116675510-	circRNA	1			147	-24.15	7193
hsa-miR-6504-5p	chr12:116668338-116675510-	chr12:116668338-116675510-	circRNA	1	-0.022	-0.029	147	-23.45	7193
hsa-miR-3909	chr12:116668338-116675510-	chr12:116668338-116675510-	circRNA	1		-0.037	147	-21.55	7193
hsa-miR-4419a	chr12:116668338-116675510-	chr12:116668338-116675510-	circRNA	1			147	-21.33	7193
hsa-miR-3129-5p	chr12:116668338-116675510-	chr12:116668338-116675510-	circRNA	1		0.037	147	-19.58	7193
hsa-miR-6804-3p	chr12:116668338-116675510-	chr12:116668338-116675510-	circRNA	1		0.038	147	-18.99	7193
hsa-miR-676-5p	chr12:116668338-116675510-	chr12:116668338-116675510-	circRNA	1			147	-18.7	7193
hsa-miR-548au-3p	chr12:116668338-116675510-	chr12:116668338-116675510-	circRNA	1	-0.051	-0.097	147	-18.36	7193
hsa-miR-3190-5p	chr12:116668338-116675510-	chr12:116668338-116675510-	circRNA	1	-0.05	-0.092	147	-18.34	7193
hsa-miR-4434	chr12:116668338-116675510-	chr12:116668338-116675510-	circRNA	1	-0.016	-0.132	147	-18.27	7193
hsa-miR-885-5p	chr12:116668338-116675510-	chr12:116668338-116675510-	circRNA	1	-0.038	-0.27	147	-17.96	7193
hsa-miR-3150b-3p	chr12:116668338-116675510-	chr12:116668338-116675510-	circRNA	1	-0.038	-0.128	147	-17.52	7193
hsa-miR-7853-5p	chr12:116668338-116675510-	chr12:116668338-116675510-	circRNA	1			147	-16.48	7193
hsa-miR-96-3p	chr12:116668338-116675510-	chr12:116668338-116675510-	circRNA	1		-0.105	147	-16.32	7193
hsa-miR-378h	chr12:116668338-116675510-	chr12:116668338-116675510-	circRNA	1		-0.061	147	-16.17	7193
hsa-miR-122-3p	chr12:116668338-116675510-	chr12:116668338-116675510-	circRNA	1	-0.295	-0.225	147	-15.52	7193
hsa-miR-4715-5p	chr12:116668338-116675510-	chr12:116668338-116675510-	circRNA	1	-0.081	-0.104	147	-15.45	7193
hsa-miR-548ap-5p	chr12:116668338-116675510-	chr12:116668338-116675510-	circRNA	1			147	-14.87	7193
hsa-miR-4329	chr12:116668338-116675510-	chr12:116668338-116675510-	circRNA	1			147	-14.33	7193
hsa-miR-345-5p	chr12:116668338-116675510-	chr12:116668338-116675510-	circRNA	1	-0.163	-0.213	147	-13.73	7193
hsa-miR-580-3p	chr12:116668338-116675510-	chr12:116668338-116675510-	circRNA	1			147	-13.67	7193
hsa-miR-5681b	chr12:116668338-116675510-	chr12:116668338-116675510-	circRNA	1	-0.057	-0.14	147	-13.19	7193
hsa-miR-3617-5p	chr12:116668338-116675510-	chr12:116668338-116675510-	circRNA	1			147	-13.05	7193
hsa-miR-6866-3p	chr12:116668338-116675510-	chr12:116668338-116675510-	circRNA	1	-0.101	-0.163	147	-12.59	7193
hsa-let-7a-2-3p	chr12:116668338-116675510-	chr12:116668338-116675510-	circRNA	1	-0.024	-0.227	147	-12.34	7193
hsa-miR-3145-5p	chr12:116668338-116675510-	chr12:116668338-116675510-	circRNA	1	-0.036	-0.135	147	-10.98	7193
hsa-miR-135a-5p	chr12:116668338-116675510-	chr12:116668338-116675510-	circRNA	1			147	-10.54	7193
hsa-miR-4465	chr12:116668338-116675510-	chr12:116668338-116675510-	circRNA	1	-0.052	-0.208	147	-9.74	7193
hsa-miR-548c-3p	chr12:116668338-116675510-	chr12:116668338-116675510-	circRNA	1	-0.02	-0.277	147	-7.49	7193
hsa-miR-548f-5p	chr12:116668338-116675510-	chr12:116668338-116675510-	circRNA	1	-0.107	-0.247	147	-7.37	7193
hsa-miR-6894-5p	chr12:116668338-116675510-	chr12:116668338-116675510-	circRNA	1			146	-35.23	7193
hsa-miR-4655-5p	chr12:116668338-116675510-	chr12:116668338-116675510-	circRNA	1			146	-31.57	7193
hsa-miR-6802-3p	chr12:116668338-116675510-	chr12:116668338-116675510-	circRNA	1		-0.006	146	-27.09	7193
hsa-miR-6788-5p	chr12:116668338-116675510-	chr12:116668338-116675510-	circRNA	1			146	-26.08	7193
hsa-miR-3911	chr12:116668338-116675510-	chr12:116668338-116675510-	circRNA	1			146	-25.83	7193
hsa-miR-8063	chr12:116668338-116675510-	chr12:116668338-116675510-	circRNA	1		0	146	-25.66	7193
hsa-miR-6887-5p	chr12:116668338-116675510-	chr12:116668338-116675510-	circRNA	1			146	-25.61	7193
hsa-miR-6747-3p	chr12:116668338-116675510-	chr12:116668338-116675510-	circRNA	1	-0.003	-0.03	146	-24.35	7193
hsa-miR-298	chr12:116668338-116675510-	chr12:116668338-116675510-	circRNA	1			146	-23.95	7193
hsa-miR-6745	chr12:116668338-116675510-	chr12:116668338-116675510-	circRNA	1		-0.031	146	-23.28	7193
hsa-miR-3189-5p	chr12:116668338-116675510-	chr12:116668338-116675510-	circRNA	1		0.018	146	-22.1	7193
hsa-miR-4492	chr12:116668338-116675510-	chr12:116668338-116675510-	circRNA	1	-0.409	-0.301	146	-21.87	7193
hsa-miR-664b-5p	chr12:116668338-116675510-	chr12:116668338-116675510-	circRNA	1			146	-21.45	7193
hsa-miR-8069	chr12:116668338-116675510-	chr12:116668338-116675510-	circRNA	1	-0.069	-0.137	146	-21.34	7193
hsa-miR-941	chr12:116668338-116675510-	chr12:116668338-116675510-	circRNA	1			146	-21.06	7193
hsa-miR-4715-3p	chr12:116668338-116675510-	chr12:116668338-116675510-	circRNA	1		0.059	146	-20.85	7193
hsa-miR-5195-3p	chr12:116668338-116675510-	chr12:116668338-116675510-	circRNA	1			146	-20.77	7193
hsa-miR-365b-5p	chr12:116668338-116675510-	chr12:116668338-116675510-	circRNA	1	-0.039	-0.132	146	-20.73	7193
hsa-miR-3928-5p	chr12:116668338-116675510-	chr12:116668338-116675510-	circRNA	1			146	-19.74	7193
hsa-miR-6862-5p	chr12:116668338-116675510-	chr12:116668338-116675510-	circRNA	1			146	-19.58	7193
hsa-miR-4681	chr12:116668338-116675510-	chr12:116668338-116675510-	circRNA	1			146	-19.49	7193
hsa-miR-758-5p	chr12:116668338-116675510-	chr12:116668338-116675510-	circRNA	1			146	-18.86	7193
hsa-miR-105-5p	chr12:116668338-116675510-	chr12:116668338-116675510-	circRNA	1		0	146	-18.78	7193
hsa-miR-3605-5p	chr12:116668338-116675510-	chr12:116668338-116675510-	circRNA	1			146	-18.19	7193
hsa-miR-5590-5p	chr12:116668338-116675510-	chr12:116668338-116675510-	circRNA	1		-0.014	146	-17.97	7193
hsa-miR-191-3p	chr12:116668338-116675510-	chr12:116668338-116675510-	circRNA	1	-0.178	-0.158	146	-17.84	7193
hsa-miR-4731-5p	chr12:116668338-116675510-	chr12:116668338-116675510-	circRNA	1	-0.219	-0.165	146	-17.77	7193
hsa-miR-4327	chr12:116668338-116675510-	chr12:116668338-116675510-	circRNA	1	-0.223	-0.209	146	-17.56	7193
hsa-miR-4276	chr12:116668338-116675510-	chr12:116668338-116675510-	circRNA	1			146	-17.11	7193
hsa-miR-1207-3p	chr12:116668338-116675510-	chr12:116668338-116675510-	circRNA	1	-0.222	-0.235	146	-16.99	7193
hsa-let-7i-5p	chr12:116668338-116675510-	chr12:116668338-116675510-	circRNA	1			146	-16.63	7193
hsa-miR-6769b-3p	chr12:116668338-116675510-	chr12:116668338-116675510-	circRNA	1	-0.083	-0.185	146	-16.16	7193
hsa-miR-6835-3p	chr12:116668338-116675510-	chr12:116668338-116675510-	circRNA	1		-0.026	146	-16.14	7193
hsa-miR-3680-3p	chr12:116668338-116675510-	chr12:116668338-116675510-	circRNA	1	-0.018	-0.183	146	-15.69	7193
hsa-miR-5006-3p	chr12:116668338-116675510-	chr12:116668338-116675510-	circRNA	1		-0.032	146	-14.97	7193
hsa-miR-152-3p	chr12:116668338-116675510-	chr12:116668338-116675510-	circRNA	1	-0.085	-0.163	146	-14.91	7193
hsa-miR-580-5p	chr12:116668338-116675510-	chr12:116668338-116675510-	circRNA	1			146	-14.53	7193
hsa-miR-215-3p	chr12:116668338-116675510-	chr12:116668338-116675510-	circRNA	1		-0.008	146	-14.24	7193
hsa-miR-2681-3p	chr12:116668338-116675510-	chr12:116668338-116675510-	circRNA	1		-0.003	146	-14.15	7193
hsa-miR-6800-3p	chr12:116668338-116675510-	chr12:116668338-116675510-	circRNA	1	-0.172	-0.272	146	-12.98	7193
hsa-miR-4712-3p	chr12:116668338-116675510-	chr12:116668338-116675510-	circRNA	1	-0.043	-0.12	146	-12.78	7193
hsa-miR-875-3p	chr12:116668338-116675510-	chr12:116668338-116675510-	circRNA	1	-0.116	-0.215	146	-12.67	7193
hsa-miR-5706	chr12:116668338-116675510-	chr12:116668338-116675510-	circRNA	1	-0.04	-0.167	146	-12.55	7193
hsa-miR-4776-3p	chr12:116668338-116675510-	chr12:116668338-116675510-	circRNA	1	-0.173	-0.234	146	-11.19	7193
hsa-let-7f-2-3p	chr12:116668338-116675510-	chr12:116668338-116675510-	circRNA	1			146	-11.13	7193
hsa-miR-5701	chr12:116668338-116675510-	chr12:116668338-116675510-	circRNA	1	-0.252	-0.449	146	-9.71	7193
hsa-miR-548av-3p	chr12:116668338-116675510-	chr12:116668338-116675510-	circRNA	1	-0.097	-0.241	146	-9.1	7193
hsa-miR-6727-5p	chr12:116668338-116675510-	chr12:116668338-116675510-	circRNA	1			145	-30.99	7193
hsa-miR-3944-3p	chr12:116668338-116675510-	chr12:116668338-116675510-	circRNA	1			145	-28.72	7193
hsa-miR-6829-3p	chr12:116668338-116675510-	chr12:116668338-116675510-	circRNA	1		0.053	145	-28.41	7193
hsa-miR-566	chr12:116668338-116675510-	chr12:116668338-116675510-	circRNA	1			145	-27.76	7193
hsa-miR-3132	chr12:116668338-116675510-	chr12:116668338-116675510-	circRNA	1		-0.017	145	-23.11	7193
hsa-miR-6794-5p	chr12:116668338-116675510-	chr12:116668338-116675510-	circRNA	1			145	-23.07	7193
hsa-miR-20b-5p	chr12:116668338-116675510-	chr12:116668338-116675510-	circRNA	1			145	-23.02	7193
hsa-miR-17-5p	chr12:116668338-116675510-	chr12:116668338-116675510-	circRNA	1			145	-22.51	7193
hsa-miR-6133	chr12:116668338-116675510-	chr12:116668338-116675510-	circRNA	1			145	-22.29	7193
hsa-miR-320d	chr12:116668338-116675510-	chr12:116668338-116675510-	circRNA	1		-0.018	145	-22.24	7193
hsa-miR-7109-5p	chr12:116668338-116675510-	chr12:116668338-116675510-	circRNA	1			145	-22.2	7193
hsa-miR-3122	chr12:116668338-116675510-	chr12:116668338-116675510-	circRNA	1			145	-21.98	7193
hsa-miR-143-5p	chr12:116668338-116675510-	chr12:116668338-116675510-	circRNA	1			145	-21.34	7193
hsa-miR-185-3p	chr12:116668338-116675510-	chr12:116668338-116675510-	circRNA	1	-0.481	-0.383	145	-20.54	7193
hsa-miR-342-5p	chr12:116668338-116675510-	chr12:116668338-116675510-	circRNA	1			145	-20.52	7193
hsa-miR-3190-3p	chr12:116668338-116675510-	chr12:116668338-116675510-	circRNA	1		0.023	145	-19.64	7193
hsa-miR-671-3p	chr12:116668338-116675510-	chr12:116668338-116675510-	circRNA	1		-0.021	145	-19.36	7193
hsa-miR-628-3p	chr12:116668338-116675510-	chr12:116668338-116675510-	circRNA	1			145	-18.96	7193
hsa-miR-3670	chr12:116668338-116675510-	chr12:116668338-116675510-	circRNA	1			145	-18.82	7193
hsa-miR-508-5p	chr12:116668338-116675510-	chr12:116668338-116675510-	circRNA	1		-0.013	145	-18.78	7193
hsa-miR-4427	chr12:116668338-116675510-	chr12:116668338-116675510-	circRNA	1			145	-18.63	7193
hsa-miR-5186	chr12:116668338-116675510-	chr12:116668338-116675510-	circRNA	1		-0.006	145	-18.52	7193
hsa-miR-106a-5p	chr12:116668338-116675510-	chr12:116668338-116675510-	circRNA	1			145	-18.27	7193
hsa-miR-7156-5p	chr12:116668338-116675510-	chr12:116668338-116675510-	circRNA	1	-0.019	-0.217	145	-18.21	7193
hsa-miR-411-5p	chr12:116668338-116675510-	chr12:116668338-116675510-	circRNA	1			145	-18.01	7193
hsa-miR-6732-5p	chr12:116668338-116675510-	chr12:116668338-116675510-	circRNA	1	-0.11	-0.101	145	-17.7	7193
hsa-miR-5091	chr12:116668338-116675510-	chr12:116668338-116675510-	circRNA	1		0.001	145	-17.68	7193
hsa-miR-6876-5p	chr12:116668338-116675510-	chr12:116668338-116675510-	circRNA	1			145	-17.66	7193
hsa-miR-4323	chr12:116668338-116675510-	chr12:116668338-116675510-	circRNA	1	-0.048	-0.06	145	-17.53	7193
hsa-miR-365a-5p	chr12:116668338-116675510-	chr12:116668338-116675510-	circRNA	1	-0.018	-0.128	145	-17.44	7193
hsa-miR-6742-3p	chr12:116668338-116675510-	chr12:116668338-116675510-	circRNA	1	-0.015	-0.093	145	-17.41	7193
hsa-miR-520g-3p	chr12:116668338-116675510-	chr12:116668338-116675510-	circRNA	1			145	-16.9	7193
hsa-miR-181b-5p	chr12:116668338-116675510-	chr12:116668338-116675510-	circRNA	1			145	-16.78	7193
hsa-miR-5089-5p	chr12:116668338-116675510-	chr12:116668338-116675510-	circRNA	1			145	-16.67	7193
hsa-miR-8064	chr12:116668338-116675510-	chr12:116668338-116675510-	circRNA	1	-0.011	-0.066	145	-16.26	7193
hsa-miR-491-3p	chr12:116668338-116675510-	chr12:116668338-116675510-	circRNA	1		0.037	145	-16.12	7193
hsa-let-7g-3p	chr12:116668338-116675510-	chr12:116668338-116675510-	circRNA	1	-0.024	-0.227	145	-16.05	7193
hsa-miR-4419b	chr12:116668338-116675510-	chr12:116668338-116675510-	circRNA	1	-0.029	-0.171	145	-16.01	7193
hsa-miR-6072	chr12:116668338-116675510-	chr12:116668338-116675510-	circRNA	1	-0.075	-0.244	145	-15.93	7193
hsa-miR-6130	chr12:116668338-116675510-	chr12:116668338-116675510-	circRNA	1			145	-15.89	7193
hsa-miR-6853-3p	chr12:116668338-116675510-	chr12:116668338-116675510-	circRNA	1		0.057	145	-15.27	7193
hsa-miR-4685-3p	chr12:116668338-116675510-	chr12:116668338-116675510-	circRNA	1	-0.062	-0.111	145	-15.23	7193
hsa-miR-744-3p	chr12:116668338-116675510-	chr12:116668338-116675510-	circRNA	1	-0.013	-0.113	145	-14.97	7193
hsa-miR-4518	chr12:116668338-116675510-	chr12:116668338-116675510-	circRNA	1		-0.078	145	-14.88	7193
hsa-miR-128-3p	chr12:116668338-116675510-	chr12:116668338-116675510-	circRNA	1	-0.017	-0.23	145	-14.85	7193
hsa-miR-6739-3p	chr12:116668338-116675510-	chr12:116668338-116675510-	circRNA	1			145	-14.72	7193
hsa-miR-548ak	chr12:116668338-116675510-	chr12:116668338-116675510-	circRNA	1			145	-14.56	7193
hsa-miR-4317	chr12:116668338-116675510-	chr12:116668338-116675510-	circRNA	1	-0.214	-0.227	145	-14.47	7193
hsa-miR-552-3p	chr12:116668338-116675510-	chr12:116668338-116675510-	circRNA	1	-0.043	-0.133	145	-14.23	7193
hsa-miR-148b-3p	chr12:116668338-116675510-	chr12:116668338-116675510-	circRNA	1	-0.085	-0.163	145	-13.61	7193
hsa-miR-3914	chr12:116668338-116675510-	chr12:116668338-116675510-	circRNA	1			145	-13.51	7193
hsa-miR-7977	chr12:116668338-116675510-	chr12:116668338-116675510-	circRNA	1	-0.031	-0.087	145	-13.47	7193
hsa-miR-3607-5p	chr12:116668338-116675510-	chr12:116668338-116675510-	circRNA	1	-0.208	-0.328	145	-13.34	7193
hsa-miR-4650-3p	chr12:116668338-116675510-	chr12:116668338-116675510-	circRNA	1	-0.062	-0.246	145	-12.87	7193
hsa-miR-7152-5p	chr12:116668338-116675510-	chr12:116668338-116675510-	circRNA	1	-0.197	-0.258	145	-11.84	7193
hsa-miR-4677-3p	chr12:116668338-116675510-	chr12:116668338-116675510-	circRNA	1			145	-11.53	7193
hsa-miR-5579-5p	chr12:116668338-116675510-	chr12:116668338-116675510-	circRNA	1	-0.031	-0.178	145	-11.38	7193
hsa-miR-376a-5p	chr12:116668338-116675510-	chr12:116668338-116675510-	circRNA	1	-0.021	-0.175	145	-11.31	7193
hsa-miR-16-1-3p	chr12:116668338-116675510-	chr12:116668338-116675510-	circRNA	1	-0.011	-0.187	145	-10.18	7193
hsa-miR-144-5p	chr12:116668338-116675510-	chr12:116668338-116675510-	circRNA	1	-0.029	-0.097	145	-10.05	7193
hsa-miR-374a-3p	chr12:116668338-116675510-	chr12:116668338-116675510-	circRNA	1		0.001	145	-7.54	7193
hsa-miR-3133	chr12:116668338-116675510-	chr12:116668338-116675510-	circRNA	1			145	-7.34	7193
hsa-miR-661	chr12:116668338-116675510-	chr12:116668338-116675510-	circRNA	1			144	-27.94	7193
hsa-miR-4507	chr12:116668338-116675510-	chr12:116668338-116675510-	circRNA	1			144	-26.15	7193
hsa-miR-3940-3p	chr12:116668338-116675510-	chr12:116668338-116675510-	circRNA	1			144	-24.57	7193
hsa-miR-6793-5p	chr12:116668338-116675510-	chr12:116668338-116675510-	circRNA	1			144	-23.99	7193
hsa-miR-3921	chr12:116668338-116675510-	chr12:116668338-116675510-	circRNA	1		0.053	144	-23.95	7193
hsa-miR-3151-3p	chr12:116668338-116675510-	chr12:116668338-116675510-	circRNA	1		0.045	144	-23.67	7193
hsa-miR-4750-3p	chr12:116668338-116675510-	chr12:116668338-116675510-	circRNA	1		0.02	144	-22.56	7193
hsa-miR-6882-3p	chr12:116668338-116675510-	chr12:116668338-116675510-	circRNA	1		0.079	144	-22.28	7193
hsa-miR-510-5p	chr12:116668338-116675510-	chr12:116668338-116675510-	circRNA	1			144	-22.1	7193
hsa-miR-1915-5p	chr12:116668338-116675510-	chr12:116668338-116675510-	circRNA	1			144	-22.07	7193
hsa-miR-24-2-5p	chr12:116668338-116675510-	chr12:116668338-116675510-	circRNA	1			144	-21.29	7193
hsa-miR-6884-5p	chr12:116668338-116675510-	chr12:116668338-116675510-	circRNA	1		0.051	144	-20.22	7193
hsa-miR-204-3p	chr12:116668338-116675510-	chr12:116668338-116675510-	circRNA	1			144	-20.01	7193
hsa-miR-6076	chr12:116668338-116675510-	chr12:116668338-116675510-	circRNA	1			144	-19.8	7193
hsa-miR-1236-5p	chr12:116668338-116675510-	chr12:116668338-116675510-	circRNA	1		0.022	144	-19.63	7193
hsa-miR-6815-5p	chr12:116668338-116675510-	chr12:116668338-116675510-	circRNA	1	-0.017	-0.007	144	-19.47	7193
hsa-miR-3678-3p	chr12:116668338-116675510-	chr12:116668338-116675510-	circRNA	1		0.068	144	-18.71	7193
hsa-miR-626	chr12:116668338-116675510-	chr12:116668338-116675510-	circRNA	1			144	-18.58	7193
hsa-miR-5582-3p	chr12:116668338-116675510-	chr12:116668338-116675510-	circRNA	1			144	-18.42	7193
hsa-miR-6822-3p	chr12:116668338-116675510-	chr12:116668338-116675510-	circRNA	1			144	-17.84	7193
hsa-miR-4691-3p	chr12:116668338-116675510-	chr12:116668338-116675510-	circRNA	1			144	-17.76	7193
hsa-miR-4696	chr12:116668338-116675510-	chr12:116668338-116675510-	circRNA	1	-0.032	-0.12	144	-17.45	7193
hsa-miR-1537-3p	chr12:116668338-116675510-	chr12:116668338-116675510-	circRNA	1			144	-17.15	7193
hsa-miR-8057	chr12:116668338-116675510-	chr12:116668338-116675510-	circRNA	1			144	-17.13	7193
hsa-miR-6864-5p	chr12:116668338-116675510-	chr12:116668338-116675510-	circRNA	1			144	-17.05	7193
hsa-miR-6802-5p	chr12:116668338-116675510-	chr12:116668338-116675510-	circRNA	1	-0.174	-0.268	144	-16.61	7193
hsa-miR-3681-5p	chr12:116668338-116675510-	chr12:116668338-116675510-	circRNA	1	-0.141	-0.161	144	-16.12	7193
hsa-miR-1306-3p	chr12:116668338-116675510-	chr12:116668338-116675510-	circRNA	1	-0.189	-0.155	144	-16.1	7193
hsa-miR-1261	chr12:116668338-116675510-	chr12:116668338-116675510-	circRNA	1		0.001	144	-15.99	7193
hsa-miR-4297	chr12:116668338-116675510-	chr12:116668338-116675510-	circRNA	1	-0.029	-0.051	144	-15.58	7193
hsa-miR-519e-3p	chr12:116668338-116675510-	chr12:116668338-116675510-	circRNA	1			144	-15.57	7193
hsa-miR-135b-3p	chr12:116668338-116675510-	chr12:116668338-116675510-	circRNA	1			144	-15.06	7193
hsa-miR-892c-3p	chr12:116668338-116675510-	chr12:116668338-116675510-	circRNA	1			144	-14.71	7193
hsa-miR-6872-5p	chr12:116668338-116675510-	chr12:116668338-116675510-	circRNA	1	-0.177	-0.171	144	-14.59	7193
hsa-miR-4445-5p	chr12:116668338-116675510-	chr12:116668338-116675510-	circRNA	1			144	-14.56	7193
hsa-miR-7106-3p	chr12:116668338-116675510-	chr12:116668338-116675510-	circRNA	1	-0.289	-0.297	144	-13.69	7193
hsa-miR-6077	chr12:116668338-116675510-	chr12:116668338-116675510-	circRNA	1	-0.046	-0.069	144	-13.64	7193
hsa-miR-5002-5p	chr12:116668338-116675510-	chr12:116668338-116675510-	circRNA	1		0.038	144	-12.91	7193
hsa-miR-4723-3p	chr12:116668338-116675510-	chr12:116668338-116675510-	circRNA	1	-0.065	-0.154	144	-12.89	7193
hsa-miR-451b	chr12:116668338-116675510-	chr12:116668338-116675510-	circRNA	1			144	-12.7	7193
hsa-miR-3128	chr12:116668338-116675510-	chr12:116668338-116675510-	circRNA	1			144	-12.6	7193
hsa-miR-7153-5p	chr12:116668338-116675510-	chr12:116668338-116675510-	circRNA	1			144	-12.06	7193
hsa-miR-2052	chr12:116668338-116675510-	chr12:116668338-116675510-	circRNA	1			144	-11.54	7193
hsa-miR-372-3p	chr12:116668338-116675510-	chr12:116668338-116675510-	circRNA	1			144	-10.87	7193
hsa-miR-6883-3p	chr12:116668338-116675510-	chr12:116668338-116675510-	circRNA	1	-0.07	-0.151	144	-8.92	7193
hsa-miR-6848-5p	chr12:116668338-116675510-	chr12:116668338-116675510-	circRNA	1		-0.027	143	-33.24	7193
hsa-miR-6812-3p	chr12:116668338-116675510-	chr12:116668338-116675510-	circRNA	1			143	-29.35	7193
hsa-miR-922	chr12:116668338-116675510-	chr12:116668338-116675510-	circRNA	1			143	-26.61	7193
hsa-miR-1237-3p	chr12:116668338-116675510-	chr12:116668338-116675510-	circRNA	1			143	-26.48	7193
hsa-miR-3934-5p	chr12:116668338-116675510-	chr12:116668338-116675510-	circRNA	1			143	-25.69	7193
hsa-miR-6767-5p	chr12:116668338-116675510-	chr12:116668338-116675510-	circRNA	1			143	-25.68	7193
hsa-miR-584-3p	chr12:116668338-116675510-	chr12:116668338-116675510-	circRNA	1			143	-24.89	7193
hsa-miR-5190	chr12:116668338-116675510-	chr12:116668338-116675510-	circRNA	1			143	-24.79	7193
hsa-miR-18a-3p	chr12:116668338-116675510-	chr12:116668338-116675510-	circRNA	1			143	-24.18	7193
hsa-miR-3157-5p	chr12:116668338-116675510-	chr12:116668338-116675510-	circRNA	1		0.058	143	-24	7193
hsa-miR-325	chr12:116668338-116675510-	chr12:116668338-116675510-	circRNA	1			143	-23.89	7193
hsa-miR-6125	chr12:116668338-116675510-	chr12:116668338-116675510-	circRNA	1			143	-23.7	7193
hsa-miR-3130-5p	chr12:116668338-116675510-	chr12:116668338-116675510-	circRNA	1		0.085	143	-23.14	7193
hsa-miR-6881-5p	chr12:116668338-116675510-	chr12:116668338-116675510-	circRNA	1			143	-22.56	7193
hsa-miR-509-3-5p	chr12:116668338-116675510-	chr12:116668338-116675510-	circRNA	1		0.056	143	-22.4	7193
hsa-miR-6129	chr12:116668338-116675510-	chr12:116668338-116675510-	circRNA	1			143	-22.11	7193
hsa-miR-6724-5p	chr12:116668338-116675510-	chr12:116668338-116675510-	circRNA	1	-0.128	-0.02	143	-21.85	7193
hsa-miR-4299	chr12:116668338-116675510-	chr12:116668338-116675510-	circRNA	1			143	-21.17	7193
hsa-miR-4498	chr12:116668338-116675510-	chr12:116668338-116675510-	circRNA	1	-0.43	-0.305	143	-20.44	7193
hsa-miR-27b-3p	chr12:116668338-116675510-	chr12:116668338-116675510-	circRNA	1	-0.023	0.008	143	-19.7	7193
hsa-miR-6131	chr12:116668338-116675510-	chr12:116668338-116675510-	circRNA	1	-0.031	-0.063	143	-19.63	7193
hsa-miR-6817-3p	chr12:116668338-116675510-	chr12:116668338-116675510-	circRNA	1		-0.009	143	-19.07	7193
hsa-miR-7849-3p	chr12:116668338-116675510-	chr12:116668338-116675510-	circRNA	1			143	-18.88	7193
hsa-miR-4736	chr12:116668338-116675510-	chr12:116668338-116675510-	circRNA	1		-0.049	143	-18.78	7193
hsa-miR-7843-3p	chr12:116668338-116675510-	chr12:116668338-116675510-	circRNA	1			143	-18.67	7193
hsa-miR-6859-5p	chr12:116668338-116675510-	chr12:116668338-116675510-	circRNA	1		0.008	143	-17.79	7193
hsa-miR-99a-3p	chr12:116668338-116675510-	chr12:116668338-116675510-	circRNA	1		-0.009	143	-17.7	7193
hsa-miR-203b-3p	chr12:116668338-116675510-	chr12:116668338-116675510-	circRNA	1			143	-17.58	7193
hsa-miR-587	chr12:116668338-116675510-	chr12:116668338-116675510-	circRNA	1		0.002	143	-17.51	7193
hsa-let-7g-5p	chr12:116668338-116675510-	chr12:116668338-116675510-	circRNA	1			143	-17.25	7193
hsa-miR-6809-5p	chr12:116668338-116675510-	chr12:116668338-116675510-	circRNA	1			143	-17.24	7193
hsa-miR-6873-5p	chr12:116668338-116675510-	chr12:116668338-116675510-	circRNA	1			143	-17.04	7193
hsa-miR-200a-5p	chr12:116668338-116675510-	chr12:116668338-116675510-	circRNA	1			143	-17.02	7193
hsa-miR-4432	chr12:116668338-116675510-	chr12:116668338-116675510-	circRNA	1		-0.062	143	-16.76	7193
hsa-miR-18a-5p	chr12:116668338-116675510-	chr12:116668338-116675510-	circRNA	1			143	-16.75	7193
hsa-miR-18b-5p	chr12:116668338-116675510-	chr12:116668338-116675510-	circRNA	1			143	-16.63	7193
hsa-miR-219a-2-3p	chr12:116668338-116675510-	chr12:116668338-116675510-	circRNA	1		-0.023	143	-16.2	7193
hsa-miR-1258	chr12:116668338-116675510-	chr12:116668338-116675510-	circRNA	1	-0.177	-0.193	143	-16.05	7193
hsa-miR-5589-3p	chr12:116668338-116675510-	chr12:116668338-116675510-	circRNA	1		-0.026	143	-15.71	7193
hsa-miR-1185-1-3p	chr12:116668338-116675510-	chr12:116668338-116675510-	circRNA	1			143	-15.67	7193
hsa-miR-1185-2-3p	chr12:116668338-116675510-	chr12:116668338-116675510-	circRNA	1			143	-15.67	7193
hsa-miR-5697	chr12:116668338-116675510-	chr12:116668338-116675510-	circRNA	1			143	-15.45	7193
hsa-miR-452-5p	chr12:116668338-116675510-	chr12:116668338-116675510-	circRNA	1			143	-15.43	7193
hsa-miR-4639-3p	chr12:116668338-116675510-	chr12:116668338-116675510-	circRNA	1	-0.235	-0.306	143	-15.19	7193
hsa-miR-1827	chr12:116668338-116675510-	chr12:116668338-116675510-	circRNA	1		0.012	143	-15.03	7193
hsa-miR-2355-3p	chr12:116668338-116675510-	chr12:116668338-116675510-	circRNA	1			143	-15	7193
hsa-miR-5702	chr12:116668338-116675510-	chr12:116668338-116675510-	circRNA	1		0.005	143	-14.87	7193
hsa-miR-4671-3p	chr12:116668338-116675510-	chr12:116668338-116675510-	circRNA	1		-0.014	143	-14.6	7193
hsa-miR-376b-3p	chr12:116668338-116675510-	chr12:116668338-116675510-	circRNA	1			143	-14.58	7193
hsa-miR-148a-5p	chr12:116668338-116675510-	chr12:116668338-116675510-	circRNA	1			143	-14.22	7193
hsa-miR-363-5p	chr12:116668338-116675510-	chr12:116668338-116675510-	circRNA	1		-0.028	143	-14.17	7193
hsa-miR-518f-5p	chr12:116668338-116675510-	chr12:116668338-116675510-	circRNA	1			143	-13.97	7193
hsa-miR-520c-5p	chr12:116668338-116675510-	chr12:116668338-116675510-	circRNA	1			143	-13.97	7193
hsa-miR-518d-5p	chr12:116668338-116675510-	chr12:116668338-116675510-	circRNA	1			143	-13.97	7193
hsa-miR-526a	chr12:116668338-116675510-	chr12:116668338-116675510-	circRNA	1			143	-13.97	7193
hsa-miR-8082	chr12:116668338-116675510-	chr12:116668338-116675510-	circRNA	1	-0.029	-0.109	143	-13.64	7193
hsa-miR-382-5p	chr12:116668338-116675510-	chr12:116668338-116675510-	circRNA	1			143	-13.42	7193
hsa-miR-582-3p	chr12:116668338-116675510-	chr12:116668338-116675510-	circRNA	1			143	-13.24	7193
hsa-miR-595	chr12:116668338-116675510-	chr12:116668338-116675510-	circRNA	1	-0.1	-0.326	143	-12.97	7193
hsa-miR-6882-5p	chr12:116668338-116675510-	chr12:116668338-116675510-	circRNA	1	-0.236	-0.313	143	-12.76	7193
hsa-miR-148b-5p	chr12:116668338-116675510-	chr12:116668338-116675510-	circRNA	1			143	-11.37	7193
hsa-miR-5687	chr12:116668338-116675510-	chr12:116668338-116675510-	circRNA	1		0.022	143	-11.2	7193
hsa-miR-499a-5p	chr12:116668338-116675510-	chr12:116668338-116675510-	circRNA	1			143	-10.85	7193
hsa-miR-3688-3p	chr12:116668338-116675510-	chr12:116668338-116675510-	circRNA	1			143	-10.84	7193
hsa-miR-26a-2-3p	chr12:116668338-116675510-	chr12:116668338-116675510-	circRNA	1		0.008	143	-10.83	7193
hsa-miR-8062	chr12:116668338-116675510-	chr12:116668338-116675510-	circRNA	1		0.001	143	-10.7	7193
hsa-miR-1290	chr12:116668338-116675510-	chr12:116668338-116675510-	circRNA	1			143	-10.52	7193
hsa-miR-6891-3p	chr12:116668338-116675510-	chr12:116668338-116675510-	circRNA	1	-0.075	-0.244	143	-10.16	7193
hsa-miR-4735-5p	chr12:116668338-116675510-	chr12:116668338-116675510-	circRNA	1		-0.037	143	-6.98	7193
hsa-miR-5011-5p	chr12:116668338-116675510-	chr12:116668338-116675510-	circRNA	1	-0.095	-0.491	143	-6.76	7193
hsa-miR-5196-5p	chr12:116668338-116675510-	chr12:116668338-116675510-	circRNA	1			142	-35.05	7193
hsa-miR-6845-3p	chr12:116668338-116675510-	chr12:116668338-116675510-	circRNA	1			142	-33.46	7193
hsa-miR-188-3p	chr12:116668338-116675510-	chr12:116668338-116675510-	circRNA	1			142	-28.88	7193
hsa-miR-4749-5p	chr12:116668338-116675510-	chr12:116668338-116675510-	circRNA	1			142	-28.22	7193
hsa-miR-615-5p	chr12:116668338-116675510-	chr12:116668338-116675510-	circRNA	1		-0.051	142	-26.06	7193
hsa-miR-4697-5p	chr12:116668338-116675510-	chr12:116668338-116675510-	circRNA	1			142	-25.29	7193
hsa-miR-370-3p	chr12:116668338-116675510-	chr12:116668338-116675510-	circRNA	1		-0.015	142	-25.06	7193
hsa-miR-3130-3p	chr12:116668338-116675510-	chr12:116668338-116675510-	circRNA	1			142	-24.25	7193
hsa-miR-6825-3p	chr12:116668338-116675510-	chr12:116668338-116675510-	circRNA	1			142	-24.13	7193
hsa-miR-2467-3p	chr12:116668338-116675510-	chr12:116668338-116675510-	circRNA	1			142	-23.96	7193
hsa-miR-5008-3p	chr12:116668338-116675510-	chr12:116668338-116675510-	circRNA	1			142	-23.89	7193
hsa-miR-92b-3p	chr12:116668338-116675510-	chr12:116668338-116675510-	circRNA	1			142	-23.86	7193
hsa-miR-653-5p	chr12:116668338-116675510-	chr12:116668338-116675510-	circRNA	1			142	-23.77	7193
hsa-miR-5587-3p	chr12:116668338-116675510-	chr12:116668338-116675510-	circRNA	1			142	-22.95	7193
hsa-miR-569	chr12:116668338-116675510-	chr12:116668338-116675510-	circRNA	1			142	-22.5	7193
hsa-miR-4690-5p	chr12:116668338-116675510-	chr12:116668338-116675510-	circRNA	1			142	-22.33	7193
hsa-miR-127-3p	chr12:116668338-116675510-	chr12:116668338-116675510-	circRNA	1		0.086	142	-22.32	7193
hsa-miR-6819-3p	chr12:116668338-116675510-	chr12:116668338-116675510-	circRNA	1			142	-22.27	7193
hsa-miR-514b-5p	chr12:116668338-116675510-	chr12:116668338-116675510-	circRNA	1			142	-21.98	7193
hsa-miR-4524a-3p	chr12:116668338-116675510-	chr12:116668338-116675510-	circRNA	1	-0.05	-0.101	142	-21.92	7193
hsa-miR-193a-5p	chr12:116668338-116675510-	chr12:116668338-116675510-	circRNA	1		0.032	142	-21.91	7193
hsa-miR-1229-3p	chr12:116668338-116675510-	chr12:116668338-116675510-	circRNA	1			142	-21.61	7193
hsa-miR-6782-3p	chr12:116668338-116675510-	chr12:116668338-116675510-	circRNA	1			142	-21.52	7193
hsa-miR-766-3p	chr12:116668338-116675510-	chr12:116668338-116675510-	circRNA	1			142	-21.03	7193
hsa-miR-548ax	chr12:116668338-116675510-	chr12:116668338-116675510-	circRNA	1			142	-20.37	7193
hsa-miR-4421	chr12:116668338-116675510-	chr12:116668338-116675510-	circRNA	1		0.005	142	-20.3	7193
hsa-miR-6731-5p	chr12:116668338-116675510-	chr12:116668338-116675510-	circRNA	1			142	-20.01	7193
hsa-miR-27a-5p	chr12:116668338-116675510-	chr12:116668338-116675510-	circRNA	1			142	-19.66	7193
hsa-miR-4266	chr12:116668338-116675510-	chr12:116668338-116675510-	circRNA	1	-0.051	-0.084	142	-19.28	7193
hsa-miR-4769-5p	chr12:116668338-116675510-	chr12:116668338-116675510-	circRNA	1	-0.291	-0.377	142	-19.22	7193
hsa-miR-4657	chr12:116668338-116675510-	chr12:116668338-116675510-	circRNA	1			142	-18.99	7193
hsa-miR-3162-5p	chr12:116668338-116675510-	chr12:116668338-116675510-	circRNA	1		-0.021	142	-18.83	7193
hsa-miR-3194-3p	chr12:116668338-116675510-	chr12:116668338-116675510-	circRNA	1		-0.046	142	-18.74	7193
hsa-miR-6807-5p	chr12:116668338-116675510-	chr12:116668338-116675510-	circRNA	1			142	-18.65	7193
hsa-miR-1251-5p	chr12:116668338-116675510-	chr12:116668338-116675510-	circRNA	1			142	-18.29	7193
hsa-miR-513a-5p	chr12:116668338-116675510-	chr12:116668338-116675510-	circRNA	1	-0.112	-0.24	142	-17.6	7193
hsa-miR-6854-5p	chr12:116668338-116675510-	chr12:116668338-116675510-	circRNA	1	-0.122	-0.15	142	-17.53	7193
hsa-miR-505-5p	chr12:116668338-116675510-	chr12:116668338-116675510-	circRNA	1	-0.144	-0.116	142	-17.34	7193
hsa-miR-3689c	chr12:116668338-116675510-	chr12:116668338-116675510-	circRNA	1	-0.159	-0.142	142	-17.18	7193
hsa-miR-3689b-3p	chr12:116668338-116675510-	chr12:116668338-116675510-	circRNA	1	-0.159	-0.142	142	-17.18	7193
hsa-miR-3065-3p	chr12:116668338-116675510-	chr12:116668338-116675510-	circRNA	1			142	-17.15	7193
hsa-miR-4693-3p	chr12:116668338-116675510-	chr12:116668338-116675510-	circRNA	1		-0.008	142	-16.99	7193
hsa-miR-607	chr12:116668338-116675510-	chr12:116668338-116675510-	circRNA	1		0.067	142	-16.77	7193
hsa-miR-140-3p	chr12:116668338-116675510-	chr12:116668338-116675510-	circRNA	1	-0.169	-0.217	142	-16.51	7193
hsa-miR-6810-3p	chr12:116668338-116675510-	chr12:116668338-116675510-	circRNA	1	-0.097	-0.085	142	-16.5	7193
hsa-miR-338-5p	chr12:116668338-116675510-	chr12:116668338-116675510-	circRNA	1		0.024	142	-16.13	7193
hsa-miR-4436b-3p	chr12:116668338-116675510-	chr12:116668338-116675510-	circRNA	1			142	-16.06	7193
hsa-miR-190b	chr12:116668338-116675510-	chr12:116668338-116675510-	circRNA	1			142	-15.76	7193
hsa-miR-552-5p	chr12:116668338-116675510-	chr12:116668338-116675510-	circRNA	1		-0.008	142	-15.56	7193
hsa-miR-376a-2-5p	chr12:116668338-116675510-	chr12:116668338-116675510-	circRNA	1		-0.033	142	-15.54	7193
hsa-miR-181b-3p	chr12:116668338-116675510-	chr12:116668338-116675510-	circRNA	1		0.032	142	-15.06	7193
hsa-miR-181b-2-3p	chr12:116668338-116675510-	chr12:116668338-116675510-	circRNA	1		0.032	142	-15.02	7193
hsa-miR-17-3p	chr12:116668338-116675510-	chr12:116668338-116675510-	circRNA	1	-0.166	-0.182	142	-14.67	7193
hsa-miR-192-3p	chr12:116668338-116675510-	chr12:116668338-116675510-	circRNA	1			142	-14.62	7193
hsa-miR-1263	chr12:116668338-116675510-	chr12:116668338-116675510-	circRNA	1	-0.183	-0.241	142	-14.41	7193
hsa-miR-4799-5p	chr12:116668338-116675510-	chr12:116668338-116675510-	circRNA	1			142	-14.4	7193
hsa-miR-101-3p	chr12:116668338-116675510-	chr12:116668338-116675510-	circRNA	1			142	-14.4	7193
hsa-miR-378i	chr12:116668338-116675510-	chr12:116668338-116675510-	circRNA	1		-0.06	142	-13.7	7193
hsa-miR-4677-5p	chr12:116668338-116675510-	chr12:116668338-116675510-	circRNA	1			142	-13.59	7193
hsa-miR-4790-3p	chr12:116668338-116675510-	chr12:116668338-116675510-	circRNA	1		-0.031	142	-13.1	7193
hsa-miR-1537-5p	chr12:116668338-116675510-	chr12:116668338-116675510-	circRNA	1		-0.032	142	-12.91	7193
hsa-miR-603	chr12:116668338-116675510-	chr12:116668338-116675510-	circRNA	1		0.021	142	-12.66	7193
hsa-miR-4263	chr12:116668338-116675510-	chr12:116668338-116675510-	circRNA	1		0.013	142	-12.38	7193
hsa-miR-6844	chr12:116668338-116675510-	chr12:116668338-116675510-	circRNA	1		-0.024	142	-12.32	7193
hsa-miR-4770	chr12:116668338-116675510-	chr12:116668338-116675510-	circRNA	1	-0.011	-0.201	142	-12.28	7193
hsa-miR-376a-3p	chr12:116668338-116675510-	chr12:116668338-116675510-	circRNA	1			142	-12.11	7193
hsa-miR-340-5p	chr12:116668338-116675510-	chr12:116668338-116675510-	circRNA	1		0.029	142	-12.1	7193
hsa-miR-548av-5p	chr12:116668338-116675510-	chr12:116668338-116675510-	circRNA	1			142	-11.91	7193
hsa-miR-522-3p	chr12:116668338-116675510-	chr12:116668338-116675510-	circRNA	1		0.032	142	-11.64	7193
hsa-miR-302b-3p	chr12:116668338-116675510-	chr12:116668338-116675510-	circRNA	1			142	-11.62	7193
hsa-miR-606	chr12:116668338-116675510-	chr12:116668338-116675510-	circRNA	1	-0.036	-0.196	142	-11.52	7193
hsa-miR-3667-3p	chr12:116668338-116675510-	chr12:116668338-116675510-	circRNA	1	-0.13	-0.327	142	-11.42	7193
hsa-miR-6805-3p	chr12:116668338-116675510-	chr12:116668338-116675510-	circRNA	1	-0.015	-0.062	142	-11.4	7193
hsa-miR-539-3p	chr12:116668338-116675510-	chr12:116668338-116675510-	circRNA	1			142	-11.09	7193
hsa-miR-142-5p	chr12:116668338-116675510-	chr12:116668338-116675510-	circRNA	1			142	-10.89	7193
hsa-miR-556-5p	chr12:116668338-116675510-	chr12:116668338-116675510-	circRNA	1			142	-9.96	7193
hsa-miR-548ac	chr12:116668338-116675510-	chr12:116668338-116675510-	circRNA	1		-0.01	142	-9.84	7193
hsa-miR-1252-5p	chr12:116668338-116675510-	chr12:116668338-116675510-	circRNA	1			142	-9.61	7193
hsa-miR-8087	chr12:116668338-116675510-	chr12:116668338-116675510-	circRNA	1			142	-9.02	7193
hsa-miR-548at-5p	chr12:116668338-116675510-	chr12:116668338-116675510-	circRNA	1			142	-8.95	7193
hsa-miR-548j-3p	chr12:116668338-116675510-	chr12:116668338-116675510-	circRNA	1		-0.026	142	-8.55	7193
hsa-miR-3607-3p	chr12:116668338-116675510-	chr12:116668338-116675510-	circRNA	1		0.004	142	-7.93	7193
hsa-miR-548f-3p	chr12:116668338-116675510-	chr12:116668338-116675510-	circRNA	1		-0.027	142	-5.91	7193
hsa-miR-4275	chr12:116668338-116675510-	chr12:116668338-116675510-	circRNA	1	-0.085	-0.219	142	-5.01	7193
hsa-miR-6795-5p	chr12:116668338-116675510-	chr12:116668338-116675510-	circRNA	1			141	-27.53	7193
hsa-miR-4695-5p	chr12:116668338-116675510-	chr12:116668338-116675510-	circRNA	1		0.072	141	-26.86	7193
hsa-miR-6073	chr12:116668338-116675510-	chr12:116668338-116675510-	circRNA	1			141	-25.61	7193
hsa-miR-133b	chr12:116668338-116675510-	chr12:116668338-116675510-	circRNA	1			141	-25.57	7193
hsa-miR-133a-3p	chr12:116668338-116675510-	chr12:116668338-116675510-	circRNA	1			141	-25.38	7193
hsa-miR-6780a-3p	chr12:116668338-116675510-	chr12:116668338-116675510-	circRNA	1		0.057	141	-23.45	7193
hsa-miR-5571-5p	chr12:116668338-116675510-	chr12:116668338-116675510-	circRNA	1			141	-23.08	7193
hsa-miR-6792-5p	chr12:116668338-116675510-	chr12:116668338-116675510-	circRNA	1		-0.038	141	-22.93	7193
hsa-miR-614	chr12:116668338-116675510-	chr12:116668338-116675510-	circRNA	1		0.07	141	-22.63	7193
hsa-miR-4646-5p	chr12:116668338-116675510-	chr12:116668338-116675510-	circRNA	1			141	-22.54	7193
hsa-miR-3649	chr12:116668338-116675510-	chr12:116668338-116675510-	circRNA	1			141	-21.84	7193
hsa-miR-4793-5p	chr12:116668338-116675510-	chr12:116668338-116675510-	circRNA	1			141	-21.81	7193
hsa-miR-5197-3p	chr12:116668338-116675510-	chr12:116668338-116675510-	circRNA	1			141	-21.81	7193
hsa-miR-4786-3p	chr12:116668338-116675510-	chr12:116668338-116675510-	circRNA	1		0.002	141	-21.66	7193
hsa-miR-877-5p	chr12:116668338-116675510-	chr12:116668338-116675510-	circRNA	1		-0.003	141	-21.62	7193
hsa-miR-3189-3p	chr12:116668338-116675510-	chr12:116668338-116675510-	circRNA	1	-0.076	-0.126	141	-21.55	7193
hsa-miR-4724-5p	chr12:116668338-116675510-	chr12:116668338-116675510-	circRNA	1		0.059	141	-21.55	7193
hsa-miR-140-5p	chr12:116668338-116675510-	chr12:116668338-116675510-	circRNA	1			141	-21.52	7193
hsa-miR-6748-3p	chr12:116668338-116675510-	chr12:116668338-116675510-	circRNA	1		0.057	141	-19.59	7193
hsa-miR-551b-3p	chr12:116668338-116675510-	chr12:116668338-116675510-	circRNA	1	-0.048	0.024	141	-18.8	7193
hsa-miR-20a-5p	chr12:116668338-116675510-	chr12:116668338-116675510-	circRNA	1			141	-18.54	7193
hsa-miR-8070	chr12:116668338-116675510-	chr12:116668338-116675510-	circRNA	1		-0.023	141	-18.36	7193
hsa-miR-106b-5p	chr12:116668338-116675510-	chr12:116668338-116675510-	circRNA	1			141	-18.32	7193
hsa-miR-4800-5p	chr12:116668338-116675510-	chr12:116668338-116675510-	circRNA	1		-0.02	141	-18.31	7193
hsa-miR-382-3p	chr12:116668338-116675510-	chr12:116668338-116675510-	circRNA	1		0.008	141	-18.24	7193
hsa-miR-6733-3p	chr12:116668338-116675510-	chr12:116668338-116675510-	circRNA	1			141	-17.87	7193
hsa-miR-4684-3p	chr12:116668338-116675510-	chr12:116668338-116675510-	circRNA	1			141	-17.77	7193
hsa-miR-200b-5p	chr12:116668338-116675510-	chr12:116668338-116675510-	circRNA	1			141	-17.73	7193
hsa-miR-8058	chr12:116668338-116675510-	chr12:116668338-116675510-	circRNA	1		0.03	141	-17.36	7193
hsa-miR-6808-3p	chr12:116668338-116675510-	chr12:116668338-116675510-	circRNA	1			141	-17.28	7193
hsa-miR-485-5p	chr12:116668338-116675510-	chr12:116668338-116675510-	circRNA	1		0.053	141	-16.98	7193
hsa-miR-24-3p	chr12:116668338-116675510-	chr12:116668338-116675510-	circRNA	1	-0.025	-0.027	141	-16.58	7193
hsa-miR-600	chr12:116668338-116675510-	chr12:116668338-116675510-	circRNA	1		0.086	141	-16.5	7193
hsa-miR-27a-3p	chr12:116668338-116675510-	chr12:116668338-116675510-	circRNA	1	-0.045	-0.081	141	-16.43	7193
hsa-miR-1273g-5p	chr12:116668338-116675510-	chr12:116668338-116675510-	circRNA	1			141	-16.1	7193
hsa-miR-6874-3p	chr12:116668338-116675510-	chr12:116668338-116675510-	circRNA	1		-0.015	141	-15.89	7193
hsa-miR-934	chr12:116668338-116675510-	chr12:116668338-116675510-	circRNA	1		0.011	141	-15.76	7193
hsa-miR-4255	chr12:116668338-116675510-	chr12:116668338-116675510-	circRNA	1			141	-15.64	7193
hsa-miR-3925-5p	chr12:116668338-116675510-	chr12:116668338-116675510-	circRNA	1			141	-15.14	7193
hsa-miR-4510	chr12:116668338-116675510-	chr12:116668338-116675510-	circRNA	1			141	-14.95	7193
hsa-miR-4279	chr12:116668338-116675510-	chr12:116668338-116675510-	circRNA	1	-0.29	-0.362	141	-14.86	7193
hsa-miR-6085	chr12:116668338-116675510-	chr12:116668338-116675510-	circRNA	1	-0.434	-0.416	141	-14.8	7193
hsa-miR-7845-5p	chr12:116668338-116675510-	chr12:116668338-116675510-	circRNA	1	-0.109	-0.245	141	-14.64	7193
hsa-miR-3170	chr12:116668338-116675510-	chr12:116668338-116675510-	circRNA	1			141	-14.09	7193
hsa-miR-523-5p	chr12:116668338-116675510-	chr12:116668338-116675510-	circRNA	1			141	-13.97	7193
hsa-miR-518e-5p	chr12:116668338-116675510-	chr12:116668338-116675510-	circRNA	1			141	-13.97	7193
hsa-miR-519a-5p	chr12:116668338-116675510-	chr12:116668338-116675510-	circRNA	1			141	-13.97	7193
hsa-miR-519b-5p	chr12:116668338-116675510-	chr12:116668338-116675510-	circRNA	1			141	-13.97	7193
hsa-miR-519c-5p	chr12:116668338-116675510-	chr12:116668338-116675510-	circRNA	1			141	-13.97	7193
hsa-miR-522-5p	chr12:116668338-116675510-	chr12:116668338-116675510-	circRNA	1			141	-13.97	7193
hsa-miR-592	chr12:116668338-116675510-	chr12:116668338-116675510-	circRNA	1			141	-13.82	7193
hsa-miR-4766-3p	chr12:116668338-116675510-	chr12:116668338-116675510-	circRNA	1		0.055	141	-13.82	7193
hsa-miR-191-5p	chr12:116668338-116675510-	chr12:116668338-116675510-	circRNA	1			141	-13.66	7193
hsa-miR-1324	chr12:116668338-116675510-	chr12:116668338-116675510-	circRNA	1	-0.128	-0.143	141	-13.62	7193
hsa-miR-205-3p	chr12:116668338-116675510-	chr12:116668338-116675510-	circRNA	1		-0.088	141	-13.4	7193
hsa-miR-3671	chr12:116668338-116675510-	chr12:116668338-116675510-	circRNA	1		-0.021	141	-13.24	7193
hsa-miR-4314	chr12:116668338-116675510-	chr12:116668338-116675510-	circRNA	1	-0.001	-0.107	141	-13.14	7193
hsa-miR-335-5p	chr12:116668338-116675510-	chr12:116668338-116675510-	circRNA	1		0.006	141	-13.11	7193
hsa-miR-185-5p	chr12:116668338-116675510-	chr12:116668338-116675510-	circRNA	1		0.005	141	-12.95	7193
hsa-miR-1-5p	chr12:116668338-116675510-	chr12:116668338-116675510-	circRNA	1		0.05	141	-12.89	7193
hsa-miR-3611	chr12:116668338-116675510-	chr12:116668338-116675510-	circRNA	1			141	-12.75	7193
hsa-miR-148a-3p	chr12:116668338-116675510-	chr12:116668338-116675510-	circRNA	1	-0.104	-0.194	141	-12.74	7193
hsa-miR-576-5p	chr12:116668338-116675510-	chr12:116668338-116675510-	circRNA	1		0.004	141	-12.64	7193
hsa-miR-664a-5p	chr12:116668338-116675510-	chr12:116668338-116675510-	circRNA	1	-0.032	-0.1	141	-12.64	7193
hsa-miR-144-3p	chr12:116668338-116675510-	chr12:116668338-116675510-	circRNA	1			141	-12.37	7193
hsa-miR-493-5p	chr12:116668338-116675510-	chr12:116668338-116675510-	circRNA	1		0.028	141	-12.31	7193
hsa-miR-6834-3p	chr12:116668338-116675510-	chr12:116668338-116675510-	circRNA	1	-0.143	-0.196	141	-12.11	7193
hsa-miR-302c-3p	chr12:116668338-116675510-	chr12:116668338-116675510-	circRNA	1			141	-12.06	7193
hsa-miR-521	chr12:116668338-116675510-	chr12:116668338-116675510-	circRNA	1	-0.092	-0.052	141	-11.66	7193
hsa-miR-924	chr12:116668338-116675510-	chr12:116668338-116675510-	circRNA	1		-0.069	141	-11.58	7193
hsa-miR-6760-3p	chr12:116668338-116675510-	chr12:116668338-116675510-	circRNA	1	-0.304	-0.408	141	-11.15	7193
hsa-miR-548g-3p	chr12:116668338-116675510-	chr12:116668338-116675510-	circRNA	1		-0.036	141	-11.12	7193
hsa-miR-1248	chr12:116668338-116675510-	chr12:116668338-116675510-	circRNA	1			141	-11.06	7193
hsa-miR-4426	chr12:116668338-116675510-	chr12:116668338-116675510-	circRNA	1	-0.1	-0.216	141	-10.71	7193
hsa-miR-130b-5p	chr12:116668338-116675510-	chr12:116668338-116675510-	circRNA	1	-0.004	-0.179	141	-10.5	7193
hsa-miR-302a-5p	chr12:116668338-116675510-	chr12:116668338-116675510-	circRNA	1		0.025	141	-10.02	7193
hsa-miR-548ah-5p	chr12:116668338-116675510-	chr12:116668338-116675510-	circRNA	1			141	-9.81	7193
hsa-miR-218-5p	chr12:116668338-116675510-	chr12:116668338-116675510-	circRNA	1			141	-9.04	7193
hsa-miR-548ao-5p	chr12:116668338-116675510-	chr12:116668338-116675510-	circRNA	1			141	-8.89	7193
hsa-miR-7852-3p	chr12:116668338-116675510-	chr12:116668338-116675510-	circRNA	1	-0.002	-0.125	141	-8.87	7193
hsa-miR-19a-3p	chr12:116668338-116675510-	chr12:116668338-116675510-	circRNA	1			141	-7.76	7193
hsa-miR-568	chr12:116668338-116675510-	chr12:116668338-116675510-	circRNA	1	-0.137	-0.283	141	-7.19	7193
hsa-miR-328-5p	chr12:116668338-116675510-	chr12:116668338-116675510-	circRNA	1			140	-30.01	7193
hsa-miR-6738-3p	chr12:116668338-116675510-	chr12:116668338-116675510-	circRNA	1			140	-28.86	7193
hsa-miR-197-5p	chr12:116668338-116675510-	chr12:116668338-116675510-	circRNA	1			140	-28.56	7193
hsa-miR-7113-5p	chr12:116668338-116675510-	chr12:116668338-116675510-	circRNA	1		0.052	140	-26.92	7193
hsa-miR-6751-5p	chr12:116668338-116675510-	chr12:116668338-116675510-	circRNA	1			140	-26.9	7193
hsa-miR-150-3p	chr12:116668338-116675510-	chr12:116668338-116675510-	circRNA	1			140	-26.4	7193
hsa-miR-4722-3p	chr12:116668338-116675510-	chr12:116668338-116675510-	circRNA	1		-0.008	140	-26.28	7193
hsa-miR-3692-5p	chr12:116668338-116675510-	chr12:116668338-116675510-	circRNA	1			140	-25.68	7193
hsa-miR-4728-5p	chr12:116668338-116675510-	chr12:116668338-116675510-	circRNA	1	-0.129	-0.096	140	-24.42	7193
hsa-miR-6730-5p	chr12:116668338-116675510-	chr12:116668338-116675510-	circRNA	1		-0.059	140	-23.08	7193
hsa-miR-200c-5p	chr12:116668338-116675510-	chr12:116668338-116675510-	circRNA	1			140	-22.9	7193
hsa-miR-1249-5p	chr12:116668338-116675510-	chr12:116668338-116675510-	circRNA	1			140	-22.4	7193
hsa-miR-10b-3p	chr12:116668338-116675510-	chr12:116668338-116675510-	circRNA	1			140	-22.18	7193
hsa-miR-6511a-5p	chr12:116668338-116675510-	chr12:116668338-116675510-	circRNA	1			140	-22.01	7193
hsa-miR-6857-5p	chr12:116668338-116675510-	chr12:116668338-116675510-	circRNA	1			140	-21.79	7193
hsa-miR-1245a	chr12:116668338-116675510-	chr12:116668338-116675510-	circRNA	1		0.077	140	-21.62	7193
hsa-miR-1972	chr12:116668338-116675510-	chr12:116668338-116675510-	circRNA	1			140	-21.6	7193
hsa-miR-34b-3p	chr12:116668338-116675510-	chr12:116668338-116675510-	circRNA	1		0.074	140	-21.32	7193
hsa-miR-3943	chr12:116668338-116675510-	chr12:116668338-116675510-	circRNA	1			140	-21.24	7193
hsa-miR-6773-5p	chr12:116668338-116675510-	chr12:116668338-116675510-	circRNA	1	-0.096	-0.014	140	-21.02	7193
hsa-miR-6866-5p	chr12:116668338-116675510-	chr12:116668338-116675510-	circRNA	1			140	-20.66	7193
hsa-miR-138-5p	chr12:116668338-116675510-	chr12:116668338-116675510-	circRNA	1			140	-20.65	7193
hsa-miR-4649-5p	chr12:116668338-116675510-	chr12:116668338-116675510-	circRNA	1			140	-20.43	7193
hsa-miR-3665	chr12:116668338-116675510-	chr12:116668338-116675510-	circRNA	1	-0.213	-0.209	140	-20.37	7193
hsa-miR-1914-3p	chr12:116668338-116675510-	chr12:116668338-116675510-	circRNA	1	-0.17	-0.113	140	-20.2	7193
hsa-miR-5187-5p	chr12:116668338-116675510-	chr12:116668338-116675510-	circRNA	1			140	-20.18	7193
hsa-miR-6848-3p	chr12:116668338-116675510-	chr12:116668338-116675510-	circRNA	1			140	-20.09	7193
hsa-miR-5100	chr12:116668338-116675510-	chr12:116668338-116675510-	circRNA	1		-0.007	140	-19.96	7193
hsa-miR-5588-5p	chr12:116668338-116675510-	chr12:116668338-116675510-	circRNA	1		0.06	140	-19.74	7193
hsa-miR-3173-5p	chr12:116668338-116675510-	chr12:116668338-116675510-	circRNA	1			140	-19.72	7193
hsa-miR-3913-5p	chr12:116668338-116675510-	chr12:116668338-116675510-	circRNA	1		0.011	140	-19.52	7193
hsa-miR-6814-5p	chr12:116668338-116675510-	chr12:116668338-116675510-	circRNA	1	-0.018	-0.078	140	-19.51	7193
hsa-miR-6819-5p	chr12:116668338-116675510-	chr12:116668338-116675510-	circRNA	1			140	-19.5	7193
hsa-miR-422a	chr12:116668338-116675510-	chr12:116668338-116675510-	circRNA	1			140	-19.33	7193
hsa-miR-5693	chr12:116668338-116675510-	chr12:116668338-116675510-	circRNA	1	-0.008	-0.042	140	-19.24	7193
hsa-miR-3652	chr12:116668338-116675510-	chr12:116668338-116675510-	circRNA	1			140	-18.99	7193
hsa-miR-596	chr12:116668338-116675510-	chr12:116668338-116675510-	circRNA	1	-0.148	-0.163	140	-18.95	7193
hsa-miR-4269	chr12:116668338-116675510-	chr12:116668338-116675510-	circRNA	1			140	-18.82	7193
hsa-miR-361-3p	chr12:116668338-116675510-	chr12:116668338-116675510-	circRNA	1		0.009	140	-18.17	7193
hsa-miR-6761-5p	chr12:116668338-116675510-	chr12:116668338-116675510-	circRNA	1		-0.042	140	-18.07	7193
hsa-miR-26b-3p	chr12:116668338-116675510-	chr12:116668338-116675510-	circRNA	1			140	-17.88	7193
hsa-miR-4470	chr12:116668338-116675510-	chr12:116668338-116675510-	circRNA	1		-0.002	140	-17.79	7193
hsa-miR-224-3p	chr12:116668338-116675510-	chr12:116668338-116675510-	circRNA	1		0.015	140	-17.48	7193
hsa-miR-574-5p	chr12:116668338-116675510-	chr12:116668338-116675510-	circRNA	1		-0.044	140	-17.47	7193
hsa-miR-7159-5p	chr12:116668338-116675510-	chr12:116668338-116675510-	circRNA	1		0.011	140	-17.19	7193
hsa-miR-4767	chr12:116668338-116675510-	chr12:116668338-116675510-	circRNA	1	-0.073	0.054	140	-17.18	7193
hsa-miR-6735-3p	chr12:116668338-116675510-	chr12:116668338-116675510-	circRNA	1		0.043	140	-17.09	7193
hsa-miR-450b-3p	chr12:116668338-116675510-	chr12:116668338-116675510-	circRNA	1			140	-17.02	7193
hsa-miR-6762-3p	chr12:116668338-116675510-	chr12:116668338-116675510-	circRNA	1	-0.022	-0.026	140	-16.99	7193
hsa-miR-3689a-3p	chr12:116668338-116675510-	chr12:116668338-116675510-	circRNA	1	-0.159	-0.142	140	-16.94	7193
hsa-miR-6880-3p	chr12:116668338-116675510-	chr12:116668338-116675510-	circRNA	1		-0.008	140	-16.82	7193
hsa-miR-6876-3p	chr12:116668338-116675510-	chr12:116668338-116675510-	circRNA	1		-0.047	140	-16.79	7193
hsa-miR-4290	chr12:116668338-116675510-	chr12:116668338-116675510-	circRNA	1	-0.531	-0.41	140	-16.66	7193
hsa-miR-4711-5p	chr12:116668338-116675510-	chr12:116668338-116675510-	circRNA	1			140	-16.65	7193
hsa-miR-2467-5p	chr12:116668338-116675510-	chr12:116668338-116675510-	circRNA	1		0.02	140	-16.63	7193
hsa-miR-6823-5p	chr12:116668338-116675510-	chr12:116668338-116675510-	circRNA	1	-0.026	-0.092	140	-16.54	7193
hsa-miR-548ah-3p	chr12:116668338-116675510-	chr12:116668338-116675510-	circRNA	1			140	-16.41	7193
hsa-miR-6878-3p	chr12:116668338-116675510-	chr12:116668338-116675510-	circRNA	1	-0.009	-0.015	140	-16.33	7193
hsa-miR-548v	chr12:116668338-116675510-	chr12:116668338-116675510-	circRNA	1			140	-16.23	7193
hsa-miR-4431	chr12:116668338-116675510-	chr12:116668338-116675510-	circRNA	1			140	-16.07	7193
hsa-miR-548am-3p	chr12:116668338-116675510-	chr12:116668338-116675510-	circRNA	1			140	-16.04	7193
hsa-miR-4755-5p	chr12:116668338-116675510-	chr12:116668338-116675510-	circRNA	1		0.005	140	-16.02	7193
hsa-miR-4491	chr12:116668338-116675510-	chr12:116668338-116675510-	circRNA	1			140	-15.9	7193
hsa-miR-3140-3p	chr12:116668338-116675510-	chr12:116668338-116675510-	circRNA	1		-0.015	140	-15.86	7193
hsa-miR-1245b-3p	chr12:116668338-116675510-	chr12:116668338-116675510-	circRNA	1		-0.004	140	-15.81	7193
hsa-miR-486-5p	chr12:116668338-116675510-	chr12:116668338-116675510-	circRNA	1	-0.063	-0.114	140	-15.64	7193
hsa-miR-216b-3p	chr12:116668338-116675510-	chr12:116668338-116675510-	circRNA	1			140	-15.6	7193
hsa-miR-1287-5p	chr12:116668338-116675510-	chr12:116668338-116675510-	circRNA	1			140	-15.52	7193
hsa-miR-5581-5p	chr12:116668338-116675510-	chr12:116668338-116675510-	circRNA	1	-0.01	-0.02	140	-15.29	7193
hsa-miR-1185-5p	chr12:116668338-116675510-	chr12:116668338-116675510-	circRNA	1		-0.038	140	-15.18	7193
hsa-miR-6071	chr12:116668338-116675510-	chr12:116668338-116675510-	circRNA	1	-0.136	-0.159	140	-15.17	7193
hsa-miR-644a	chr12:116668338-116675510-	chr12:116668338-116675510-	circRNA	1			140	-15.11	7193
hsa-miR-4435	chr12:116668338-116675510-	chr12:116668338-116675510-	circRNA	1	-0.041	-0.113	140	-15.03	7193
hsa-miR-6516-5p	chr12:116668338-116675510-	chr12:116668338-116675510-	circRNA	1			140	-15	7193
hsa-miR-3183	chr12:116668338-116675510-	chr12:116668338-116675510-	circRNA	1	-0.055	-0.138	140	-14.93	7193
hsa-miR-3617-3p	chr12:116668338-116675510-	chr12:116668338-116675510-	circRNA	1		0.034	140	-14.61	7193
hsa-miR-4649-3p	chr12:116668338-116675510-	chr12:116668338-116675510-	circRNA	1	-0.062	-0.12	140	-14.53	7193
hsa-miR-515-3p	chr12:116668338-116675510-	chr12:116668338-116675510-	circRNA	1			140	-14.38	7193
hsa-miR-6824-3p	chr12:116668338-116675510-	chr12:116668338-116675510-	circRNA	1	-0.049	-0.099	140	-14.31	7193
hsa-miR-6768-5p	chr12:116668338-116675510-	chr12:116668338-116675510-	circRNA	1	-0.004	-0.085	140	-14.3	7193
hsa-miR-6858-3p	chr12:116668338-116675510-	chr12:116668338-116675510-	circRNA	1	-0.129	-0.157	140	-14.25	7193
hsa-miR-4460	chr12:116668338-116675510-	chr12:116668338-116675510-	circRNA	1			140	-14.2	7193
hsa-miR-1273h-3p	chr12:116668338-116675510-	chr12:116668338-116675510-	circRNA	1	-0.323	-0.314	140	-14.19	7193
hsa-miR-141-3p	chr12:116668338-116675510-	chr12:116668338-116675510-	circRNA	1			140	-14.08	7193
hsa-miR-5695	chr12:116668338-116675510-	chr12:116668338-116675510-	circRNA	1		-0.024	140	-13.94	7193
hsa-miR-4735-3p	chr12:116668338-116675510-	chr12:116668338-116675510-	circRNA	1			140	-13.79	7193
hsa-miR-516b-3p	chr12:116668338-116675510-	chr12:116668338-116675510-	circRNA	1		-0.03	140	-13.71	7193
hsa-miR-516a-3p	chr12:116668338-116675510-	chr12:116668338-116675510-	circRNA	1		-0.03	140	-13.71	7193
hsa-miR-633	chr12:116668338-116675510-	chr12:116668338-116675510-	circRNA	1			140	-13.68	7193
hsa-miR-2277-3p	chr12:116668338-116675510-	chr12:116668338-116675510-	circRNA	1	-0.201	-0.136	140	-13.68	7193
hsa-miR-196a-3p	chr12:116668338-116675510-	chr12:116668338-116675510-	circRNA	1	-0.033	-0.039	140	-13.58	7193
hsa-miR-3619-3p	chr12:116668338-116675510-	chr12:116668338-116675510-	circRNA	1	-0.15	-0.251	140	-13.51	7193
hsa-miR-30d-3p	chr12:116668338-116675510-	chr12:116668338-116675510-	circRNA	1		-0.049	140	-13.39	7193
hsa-miR-1273e	chr12:116668338-116675510-	chr12:116668338-116675510-	circRNA	1	-0.077	-0.219	140	-13.38	7193
hsa-miR-2278	chr12:116668338-116675510-	chr12:116668338-116675510-	circRNA	1	-0.028	-0.099	140	-13.22	7193
hsa-miR-6783-5p	chr12:116668338-116675510-	chr12:116668338-116675510-	circRNA	1			140	-13.19	7193
hsa-miR-599	chr12:116668338-116675510-	chr12:116668338-116675510-	circRNA	1			140	-13.18	7193
hsa-miR-4294	chr12:116668338-116675510-	chr12:116668338-116675510-	circRNA	1	-0.04	-0.154	140	-13.12	7193
hsa-miR-4534	chr12:116668338-116675510-	chr12:116668338-116675510-	circRNA	1	-0.02	-0.093	140	-13.11	7193
hsa-miR-657	chr12:116668338-116675510-	chr12:116668338-116675510-	circRNA	1	-0.193	-0.17	140	-13.1	7193
hsa-miR-511-5p	chr12:116668338-116675510-	chr12:116668338-116675510-	circRNA	1			140	-13	7193
hsa-miR-499b-5p	chr12:116668338-116675510-	chr12:116668338-116675510-	circRNA	1		0.024	140	-12.88	7193
hsa-miR-548x-3p	chr12:116668338-116675510-	chr12:116668338-116675510-	circRNA	1			140	-12.6	7193
hsa-miR-548an	chr12:116668338-116675510-	chr12:116668338-116675510-	circRNA	1			140	-12.38	7193
hsa-miR-6820-3p	chr12:116668338-116675510-	chr12:116668338-116675510-	circRNA	1	-0.201	-0.332	140	-12.31	7193
hsa-miR-4794	chr12:116668338-116675510-	chr12:116668338-116675510-	circRNA	1	-0.032	-0.1	140	-12.23	7193
hsa-miR-4694-3p	chr12:116668338-116675510-	chr12:116668338-116675510-	circRNA	1		-0.029	140	-12.22	7193
hsa-miR-4771	chr12:116668338-116675510-	chr12:116668338-116675510-	circRNA	1		-0.053	140	-12.09	7193
hsa-miR-6757-3p	chr12:116668338-116675510-	chr12:116668338-116675510-	circRNA	1	-0.234	-0.335	140	-11.86	7193
hsa-miR-6504-3p	chr12:116668338-116675510-	chr12:116668338-116675510-	circRNA	1		-0.022	140	-11.83	7193
hsa-miR-6823-3p	chr12:116668338-116675510-	chr12:116668338-116675510-	circRNA	1	-0.083	-0.074	140	-11.81	7193
hsa-miR-3666	chr12:116668338-116675510-	chr12:116668338-116675510-	circRNA	1			140	-11.75	7193
hsa-miR-6826-5p	chr12:116668338-116675510-	chr12:116668338-116675510-	circRNA	1	-0.07	-0.093	140	-11.73	7193
hsa-miR-643	chr12:116668338-116675510-	chr12:116668338-116675510-	circRNA	1			140	-11.59	7193
hsa-miR-3681-3p	chr12:116668338-116675510-	chr12:116668338-116675510-	circRNA	1	-0.007	-0.228	140	-11.43	7193
hsa-miR-6764-3p	chr12:116668338-116675510-	chr12:116668338-116675510-	circRNA	1	-0.049	-0.099	140	-11.39	7193
hsa-miR-5580-5p	chr12:116668338-116675510-	chr12:116668338-116675510-	circRNA	1		0.005	140	-11.29	7193
hsa-miR-3664-5p	chr12:116668338-116675510-	chr12:116668338-116675510-	circRNA	1		-0.022	140	-11.21	7193
hsa-miR-758-3p	chr12:116668338-116675510-	chr12:116668338-116675510-	circRNA	1			140	-11.19	7193
hsa-miR-6814-3p	chr12:116668338-116675510-	chr12:116668338-116675510-	circRNA	1	-0.158	-0.14	140	-11.08	7193
hsa-miR-4311	chr12:116668338-116675510-	chr12:116668338-116675510-	circRNA	1	-0.018	-0.142	140	-10.56	7193
hsa-miR-4672	chr12:116668338-116675510-	chr12:116668338-116675510-	circRNA	1	-0.168	-0.238	140	-9.95	7193
hsa-miR-4728-3p	chr12:116668338-116675510-	chr12:116668338-116675510-	circRNA	1	-0.04	-0.112	140	-7.91	7193
hsa-miR-1250-3p	chr12:116668338-116675510-	chr12:116668338-116675510-	circRNA	1	-0.047	-0.382	140	-6.35	7193
hsa-miR-95-5p	chr12:116668338-116675510-	chr12:116668338-116675510-	circRNA	1		-0.01	140	-4.75	7193
hsa-miR-3692-3p	chr12:70193989-70195501+	chr12:70193989-70195501+	circRNA	2	-0.39	-0.447	298	-30.41	262
hsa-miR-4802-3p	chr12:70193989-70195501+	chr12:70193989-70195501+	circRNA	1	-0.269	-0.32	167	-16.93	262
hsa-miR-580-3p	chr12:70193989-70195501+	chr12:70193989-70195501+	circRNA	1	-0.25	-0.387	164	-16.81	262
hsa-miR-503-3p	chr12:70193989-70195501+	chr12:70193989-70195501+	circRNA	1			163	-27.93	262
hsa-miR-4265	chr12:70193989-70195501+	chr12:70193989-70195501+	circRNA	1	-0.489	-0.381	160	-20.85	262
hsa-miR-4296	chr12:70193989-70195501+	chr12:70193989-70195501+	circRNA	1	-0.489	-0.381	159	-21.06	262
hsa-miR-4322	chr12:70193989-70195501+	chr12:70193989-70195501+	circRNA	1	-0.489	-0.381	157	-20.84	262
hsa-miR-3978	chr12:70193989-70195501+	chr12:70193989-70195501+	circRNA	1	-0.21	-0.308	157	-19.2	262
hsa-miR-8080	chr12:70193989-70195501+	chr12:70193989-70195501+	circRNA	1	-0.17	-0.216	157	-19.19	262
hsa-miR-4786-3p	chr12:70193989-70195501+	chr12:70193989-70195501+	circRNA	1	-0.364	-0.354	156	-23.74	262
hsa-miR-3688-3p	chr12:70193989-70195501+	chr12:70193989-70195501+	circRNA	1	-0.115	-0.213	156	-15.92	262
hsa-miR-376a-2-5p	chr12:70193989-70195501+	chr12:70193989-70195501+	circRNA	1	-0.201	-0.281	156	-15.6	262
hsa-miR-3912-5p	chr12:70193989-70195501+	chr12:70193989-70195501+	circRNA	1	-0.193	-0.233	155	-18	262
hsa-miR-7843-3p	chr12:70193989-70195501+	chr12:70193989-70195501+	circRNA	1	-0.219	-0.208	153	-16.28	262
hsa-miR-141-5p	chr12:70193989-70195501+	chr12:70193989-70195501+	circRNA	1	-0.337	-0.42	153	-11.36	262
hsa-miR-589-3p	chr12:70193989-70195501+	chr12:70193989-70195501+	circRNA	1	-0.086	-0.139	152	-21.94	262
hsa-miR-3678-3p	chr12:70193989-70195501+	chr12:70193989-70195501+	circRNA	1		-0.039	151	-33.2	262
hsa-miR-509-3-5p	chr12:70193989-70195501+	chr12:70193989-70195501+	circRNA	1	-0.219	-0.23	150	-16.47	262
hsa-miR-3605-5p	chr12:70193989-70195501+	chr12:70193989-70195501+	circRNA	1			149	-21.29	262
hsa-miR-1197	chr12:70193989-70195501+	chr12:70193989-70195501+	circRNA	1	-0.229	-0.233	149	-16.78	262
hsa-miR-509-5p	chr12:70193989-70195501+	chr12:70193989-70195501+	circRNA	1	-0.219	-0.23	149	-16.11	262
hsa-miR-3156-3p	chr12:70193989-70195501+	chr12:70193989-70195501+	circRNA	1	-0.218	-0.202	149	-12.61	262
hsa-miR-2115-5p	chr12:70193989-70195501+	chr12:70193989-70195501+	circRNA	1			148	-21.65	262
hsa-miR-4418	chr12:70193989-70195501+	chr12:70193989-70195501+	circRNA	1	-0.201	-0.199	147	-14.64	262
hsa-miR-4503	chr12:70193989-70195501+	chr12:70193989-70195501+	circRNA	1			147	-11.21	262
hsa-miR-3680-5p	chr12:70193989-70195501+	chr12:70193989-70195501+	circRNA	1	-0.221	-0.238	146	-14.37	262
hsa-miR-4743-3p	chr12:70193989-70195501+	chr12:70193989-70195501+	circRNA	1			146	-13.39	262
hsa-miR-4272	chr12:70193989-70195501+	chr12:70193989-70195501+	circRNA	1	-0.052	-0.142	146	-13.05	262
hsa-miR-6750-3p	chr12:70193989-70195501+	chr12:70193989-70195501+	circRNA	1	-0.184	-0.222	146	-10.31	262
hsa-miR-298	chr12:70193989-70195501+	chr12:70193989-70195501+	circRNA	1	-0.292	-0.329	145	-20.44	262
hsa-miR-6748-3p	chr12:70193989-70195501+	chr12:70193989-70195501+	circRNA	1	-0.451	-0.372	145	-19.46	262
hsa-miR-5191	chr12:70193989-70195501+	chr12:70193989-70195501+	circRNA	1	-0.267	-0.239	145	-12.75	262
hsa-miR-3614-3p	chr12:70193989-70195501+	chr12:70193989-70195501+	circRNA	1			144	-22.27	262
hsa-miR-708-5p	chr12:70193989-70195501+	chr12:70193989-70195501+	circRNA	1			144	-21.17	262
hsa-miR-4289	chr12:70193989-70195501+	chr12:70193989-70195501+	circRNA	1	-0.1	-0.148	144	-16.93	262
hsa-miR-6870-3p	chr12:70193989-70195501+	chr12:70193989-70195501+	circRNA	1	-0.189	-0.174	143	-18.39	262
hsa-miR-4436a	chr12:70193989-70195501+	chr12:70193989-70195501+	circRNA	1			143	-17.99	262
hsa-miR-450a-1-3p	chr12:70193989-70195501+	chr12:70193989-70195501+	circRNA	1			143	-11.78	262
hsa-miR-103b	chr12:70193989-70195501+	chr12:70193989-70195501+	circRNA	1			142	-20.93	262
hsa-miR-5000-3p	chr12:70193989-70195501+	chr12:70193989-70195501+	circRNA	1		-0.035	142	-20.54	262
hsa-miR-4521	chr12:70193989-70195501+	chr12:70193989-70195501+	circRNA	1			142	-19.18	262
hsa-miR-3135b	chr12:70193989-70195501+	chr12:70193989-70195501+	circRNA	1			142	-17.13	262
hsa-miR-302a-5p	chr12:70193989-70195501+	chr12:70193989-70195501+	circRNA	1		-0.058	142	-16.99	262
hsa-miR-4417	chr12:70193989-70195501+	chr12:70193989-70195501+	circRNA	1	-0.453	-0.341	142	-16.69	262
hsa-miR-4773	chr12:70193989-70195501+	chr12:70193989-70195501+	circRNA	1	-0.057	-0.096	142	-15.82	262
hsa-miR-488-3p	chr12:70193989-70195501+	chr12:70193989-70195501+	circRNA	1		-0.056	142	-15.72	262
hsa-miR-548av-3p	chr12:70193989-70195501+	chr12:70193989-70195501+	circRNA	1		-0.039	142	-14.91	262
hsa-miR-3188	chr12:70193989-70195501+	chr12:70193989-70195501+	circRNA	1			141	-21.55	262
hsa-miR-4674	chr12:70193989-70195501+	chr12:70193989-70195501+	circRNA	1	-0.254	-0.183	141	-20.37	262
hsa-miR-676-5p	chr12:70193989-70195501+	chr12:70193989-70195501+	circRNA	1		-0.016	141	-14.74	262
hsa-miR-153-5p	chr12:70193989-70195501+	chr12:70193989-70195501+	circRNA	1			141	-12.71	262
hsa-miR-3158-5p	chr12:70193989-70195501+	chr12:70193989-70195501+	circRNA	1	-0.182	-0.181	141	-12.24	262
hsa-miR-4437	chr12:70193989-70195501+	chr12:70193989-70195501+	circRNA	1	-0.432	-0.357	140	-18.61	262
hsa-miR-1243	chr12:70193989-70195501+	chr12:70193989-70195501+	circRNA	1			140	-17.51	262
hsa-miR-496	chr12:70193989-70195501+	chr12:70193989-70195501+	circRNA	1	-0.115	-0.158	140	-15.15	262
hsa-miR-3927-3p	chr12:70193989-70195501+	chr12:70193989-70195501+	circRNA	1		-0.062	140	-14.61	262
hsa-miR-135a-5p	chr13:33091994-33101669-	chr13:33091994-33101669-	circRNA	2	-0.358	-0.347	306	-26.27	408
hsa-miR-5010-3p	chr13:33091994-33101669-	chr13:33091994-33101669-	circRNA	2	-0.158	-0.374	281	-20.8	408
hsa-miR-664a-3p	chr13:33091994-33101669-	chr13:33091994-33101669-	circRNA	2	-0.062	-0.215	281	-18.52	408
hsa-miR-329-3p	chr13:33091994-33101669-	chr13:33091994-33101669-	circRNA	1	-0.248	-0.276	166	-22.24	408
hsa-miR-618	chr13:33091994-33101669-	chr13:33091994-33101669-	circRNA	1	-0.154	-0.251	166	-21.75	408
hsa-miR-100-3p	chr13:33091994-33101669-	chr13:33091994-33101669-	circRNA	1	-0.206	-0.261	164	-18.95	408
hsa-miR-7114-5p	chr13:33091994-33101669-	chr13:33091994-33101669-	circRNA	1	-0.105	-0.079	163	-24.41	408
hsa-miR-7847-3p	chr13:33091994-33101669-	chr13:33091994-33101669-	circRNA	1	-0.412	-0.304	162	-24.63	408
hsa-miR-4716-5p	chr13:33091994-33101669-	chr13:33091994-33101669-	circRNA	1	-0.216	-0.304	162	-16.02	408
hsa-miR-4760-3p	chr13:33091994-33101669-	chr13:33091994-33101669-	circRNA	1	-0.121	-0.294	162	-8.63	408
hsa-miR-135b-5p	chr13:33091994-33101669-	chr13:33091994-33101669-	circRNA	1	-0.326	-0.341	157	-18.93	408
hsa-miR-576-5p	chr13:33091994-33101669-	chr13:33091994-33101669-	circRNA	1	-0.142	-0.397	156	-8.41	408
hsa-miR-4694-3p	chr13:33091994-33101669-	chr13:33091994-33101669-	circRNA	1	-0.157	-0.283	154	-15.13	408
hsa-miR-19b-2-5p	chr13:33091994-33101669-	chr13:33091994-33101669-	circRNA	1	-0.278	-0.39	154	-12.61	408
hsa-miR-7106-5p	chr13:33091994-33101669-	chr13:33091994-33101669-	circRNA	1		-0.011	153	-26.78	408
hsa-miR-19b-1-5p	chr13:33091994-33101669-	chr13:33091994-33101669-	circRNA	1	-0.278	-0.39	153	-13.75	408
hsa-miR-6881-3p	chr13:33091994-33101669-	chr13:33091994-33101669-	circRNA	1	-0.364	-0.47	153	-13.18	408
hsa-miR-643	chr13:33091994-33101669-	chr13:33091994-33101669-	circRNA	1	-0.175	-0.26	153	-12.77	408
hsa-miR-765	chr13:33091994-33101669-	chr13:33091994-33101669-	circRNA	1	-0.338	-0.265	152	-24.46	408
hsa-miR-22-5p	chr13:33091994-33101669-	chr13:33091994-33101669-	circRNA	1		-0.066	152	-17.91	408
hsa-miR-501-5p	chr13:33091994-33101669-	chr13:33091994-33101669-	circRNA	1	-0.233	-0.336	152	-15.79	408
hsa-miR-1243	chr13:33091994-33101669-	chr13:33091994-33101669-	circRNA	1			152	-15.08	408
hsa-miR-4452	chr13:33091994-33101669-	chr13:33091994-33101669-	circRNA	1	-0.141	-0.244	152	-11.43	408
hsa-miR-338-3p	chr13:33091994-33101669-	chr13:33091994-33101669-	circRNA	1			151	-19.75	408
hsa-miR-101-5p	chr13:33091994-33101669-	chr13:33091994-33101669-	circRNA	1			151	-18.91	408
hsa-miR-3664-5p	chr13:33091994-33101669-	chr13:33091994-33101669-	circRNA	1	-0.305	-0.377	150	-13.85	408
hsa-miR-1206	chr13:33091994-33101669-	chr13:33091994-33101669-	circRNA	1	-0.174	-0.239	150	-10.45	408
hsa-miR-6880-5p	chr13:33091994-33101669-	chr13:33091994-33101669-	circRNA	1		-0.009	149	-24.7	408
hsa-miR-181a-2-3p	chr13:33091994-33101669-	chr13:33091994-33101669-	circRNA	1	-0.441	-0.463	149	-14.85	408
hsa-miR-4680-3p	chr13:33091994-33101669-	chr13:33091994-33101669-	circRNA	1	-0.097	-0.206	149	-7.52	408
hsa-miR-4742-3p	chr13:33091994-33101669-	chr13:33091994-33101669-	circRNA	1	-0.053	-0.067	148	-21.86	408
hsa-miR-5096	chr13:33091994-33101669-	chr13:33091994-33101669-	circRNA	1			148	-21.27	408
hsa-miR-4683	chr13:33091994-33101669-	chr13:33091994-33101669-	circRNA	1	-0.446	-0.431	148	-20.35	408
hsa-miR-202-5p	chr13:33091994-33101669-	chr13:33091994-33101669-	circRNA	1	-0.286	-0.288	148	-19.2	408
hsa-miR-561-3p	chr13:33091994-33101669-	chr13:33091994-33101669-	circRNA	1		-0.012	148	-9.36	408
hsa-miR-4277	chr13:33091994-33101669-	chr13:33091994-33101669-	circRNA	1			147	-23.32	408
hsa-miR-6728-3p	chr13:33091994-33101669-	chr13:33091994-33101669-	circRNA	1			147	-20.97	408
hsa-miR-329-5p	chr13:33091994-33101669-	chr13:33091994-33101669-	circRNA	1			147	-16.59	408
hsa-miR-4701-5p	chr13:33091994-33101669-	chr13:33091994-33101669-	circRNA	1	-0.276	-0.246	147	-16.51	408
hsa-miR-4718	chr13:33091994-33101669-	chr13:33091994-33101669-	circRNA	1	-0.382	-0.344	147	-13.87	408
hsa-miR-3591-5p	chr13:33091994-33101669-	chr13:33091994-33101669-	circRNA	1	-0.204	-0.275	147	-10.03	408
hsa-miR-512-3p	chr13:33091994-33101669-	chr13:33091994-33101669-	circRNA	1	-0.233	-0.245	146	-18.23	408
hsa-miR-7161-3p	chr13:33091994-33101669-	chr13:33091994-33101669-	circRNA	1	-0.09	-0.136	146	-15.05	408
hsa-miR-670-5p	chr13:33091994-33101669-	chr13:33091994-33101669-	circRNA	1	-0.394	-0.382	145	-16.73	408
hsa-miR-579-3p	chr13:33091994-33101669-	chr13:33091994-33101669-	circRNA	1		-0.069	145	-16.15	408
hsa-miR-362-3p	chr13:33091994-33101669-	chr13:33091994-33101669-	circRNA	1	-0.211	-0.214	145	-13.38	408
hsa-miR-4307	chr13:33091994-33101669-	chr13:33091994-33101669-	circRNA	1		-0.034	145	-13.18	408
hsa-miR-6809-3p	chr13:33091994-33101669-	chr13:33091994-33101669-	circRNA	1			145	-12.16	408
hsa-miR-3692-3p	chr13:33091994-33101669-	chr13:33091994-33101669-	circRNA	1	-0.159	-0.207	145	-12.14	408
hsa-miR-3200-5p	chr13:33091994-33101669-	chr13:33091994-33101669-	circRNA	1	-0.139	-0.167	145	-10.09	408
hsa-miR-218-2-3p	chr13:33091994-33101669-	chr13:33091994-33101669-	circRNA	1	-0.163	-0.18	145	-9.82	408
hsa-miR-4711-5p	chr13:33091994-33101669-	chr13:33091994-33101669-	circRNA	1		-0.051	144	-18.2	408
hsa-miR-218-1-3p	chr13:33091994-33101669-	chr13:33091994-33101669-	circRNA	1	-0.247	-0.228	144	-14.89	408
hsa-miR-5094	chr13:33091994-33101669-	chr13:33091994-33101669-	circRNA	1	-0.144	-0.164	144	-14.63	408
hsa-miR-6509-3p	chr13:33091994-33101669-	chr13:33091994-33101669-	circRNA	1	-0.437	-0.443	144	-13.9	408
hsa-miR-6844	chr13:33091994-33101669-	chr13:33091994-33101669-	circRNA	1	-0.034	-0.113	144	-5.71	408
hsa-miR-4717-5p	chr13:33091994-33101669-	chr13:33091994-33101669-	circRNA	1		-0.062	143	-22.88	408
hsa-miR-5705	chr13:33091994-33101669-	chr13:33091994-33101669-	circRNA	1			143	-19.22	408
hsa-miR-193a-5p	chr13:33091994-33101669-	chr13:33091994-33101669-	circRNA	1		-0.02	143	-16.81	408
hsa-miR-5003-3p	chr13:33091994-33101669-	chr13:33091994-33101669-	circRNA	1		-0.058	143	-15.45	408
hsa-miR-1248	chr13:33091994-33101669-	chr13:33091994-33101669-	circRNA	1		-0.051	143	-15.24	408
hsa-miR-3613-5p	chr13:33091994-33101669-	chr13:33091994-33101669-	circRNA	1			143	-15.12	408
hsa-miR-653-5p	chr13:33091994-33101669-	chr13:33091994-33101669-	circRNA	1			143	-15.08	408
hsa-miR-142-3p	chr13:33091994-33101669-	chr13:33091994-33101669-	circRNA	1	-0.076	-0.086	143	-13.16	408
hsa-miR-7154-5p	chr13:33091994-33101669-	chr13:33091994-33101669-	circRNA	1	-0.236	-0.345	143	-13.13	408
hsa-miR-6074	chr13:33091994-33101669-	chr13:33091994-33101669-	circRNA	1	-0.095	-0.223	143	-12.34	408
hsa-miR-6796-5p	chr13:33091994-33101669-	chr13:33091994-33101669-	circRNA	1			142	-23.69	408
hsa-miR-6780a-3p	chr13:33091994-33101669-	chr13:33091994-33101669-	circRNA	1			142	-22.62	408
hsa-miR-203a-5p	chr13:33091994-33101669-	chr13:33091994-33101669-	circRNA	1		-0.043	142	-18.21	408
hsa-miR-1270	chr13:33091994-33101669-	chr13:33091994-33101669-	circRNA	1	-0.155	-0.166	142	-16.96	408
hsa-miR-4659b-3p	chr13:33091994-33101669-	chr13:33091994-33101669-	circRNA	1		-0.051	142	-16.28	408
hsa-miR-6818-5p	chr13:33091994-33101669-	chr13:33091994-33101669-	circRNA	1	-0.314	-0.379	142	-16.28	408
hsa-miR-4659a-3p	chr13:33091994-33101669-	chr13:33091994-33101669-	circRNA	1		-0.051	142	-15.8	408
hsa-miR-767-5p	chr13:33091994-33101669-	chr13:33091994-33101669-	circRNA	1		-0.043	142	-14.57	408
hsa-miR-4795-5p	chr13:33091994-33101669-	chr13:33091994-33101669-	circRNA	1			142	-11.64	408
hsa-miR-3938	chr13:33091994-33101669-	chr13:33091994-33101669-	circRNA	1		-0.044	142	-11.21	408
hsa-miR-3140-3p	chr13:33091994-33101669-	chr13:33091994-33101669-	circRNA	1	-0.198	-0.353	142	-9.96	408
hsa-miR-5591-3p	chr13:33091994-33101669-	chr13:33091994-33101669-	circRNA	1	-0.184	-0.177	142	-9.34	408
hsa-miR-3145-3p	chr13:33091994-33101669-	chr13:33091994-33101669-	circRNA	1			142	-8.74	408
hsa-miR-1250-5p	chr13:33091994-33101669-	chr13:33091994-33101669-	circRNA	1			141	-22.04	408
hsa-miR-1298-3p	chr13:33091994-33101669-	chr13:33091994-33101669-	circRNA	1			141	-19.56	408
hsa-miR-3659	chr13:33091994-33101669-	chr13:33091994-33101669-	circRNA	1		-0.087	141	-15.92	408
hsa-miR-4766-3p	chr13:33091994-33101669-	chr13:33091994-33101669-	circRNA	1		-0.041	141	-14.39	408
hsa-miR-627-3p	chr13:33091994-33101669-	chr13:33091994-33101669-	circRNA	1	-0.152	-0.417	141	-10.31	408
hsa-miR-4504	chr13:33091994-33101669-	chr13:33091994-33101669-	circRNA	1			140	-19.38	408
hsa-miR-6781-3p	chr13:33091994-33101669-	chr13:33091994-33101669-	circRNA	1		-0.081	140	-17.58	408
hsa-miR-588	chr13:33091994-33101669-	chr13:33091994-33101669-	circRNA	1	-0.248	-0.199	140	-15.91	408
hsa-miR-5580-3p	chr13:33091994-33101669-	chr13:33091994-33101669-	circRNA	1	-0.005	-0.08	140	-13.81	408
hsa-miR-8069	chr13:33091994-33101669-	chr13:33091994-33101669-	circRNA	1	-0.269	-0.296	140	-12.75	408
hsa-miR-4282	chr13:33091994-33101669-	chr13:33091994-33101669-	circRNA	1		-0.02	140	-12.68	408
hsa-miR-141-5p	chr13:33091994-33101669-	chr13:33091994-33101669-	circRNA	1	-0.113	-0.13	140	-12.27	408
hsa-miR-4694-5p	chr13:33091994-33101669-	chr13:33091994-33101669-	circRNA	1		-0.082	140	-10.87	408
hsa-miR-4303	chr13:33091994-33101669-	chr13:33091994-33101669-	circRNA	1	-0.224	-0.22	140	-10.12	408
hsa-miR-620	chr13:33091994-33101669-	chr13:33091994-33101669-	circRNA	1	-0.155	-0.166	140	-9.77	408
hsa-miR-603	chr13:33091994-33101669-	chr13:33091994-33101669-	circRNA	1		-0.037	140	-9.75	408
hsa-miR-5680	chr13:33091994-33101669-	chr13:33091994-33101669-	circRNA	1	-0.148	-0.395	140	-9.26	408
hsa-miR-19a-5p	chr13:33091994-33101669-	chr13:33091994-33101669-	circRNA	1	-0.236	-0.382	140	-8.08	408
hsa-miR-218-5p	chr13:33091994-33101669-	chr13:33091994-33101669-	circRNA	1	-0.159	-0.175	140	-7.88	408
hsa-miR-662	chr19:6702138-6702590-	chr19:6702138-6702590-	circRNA	1	-0.467	-0.292	154	-22.65	215
hsa-miR-326	chr19:6702138-6702590-	chr19:6702138-6702590-	circRNA	1	-0.388	-0.34	154	-15.96	215
hsa-miR-6514-5p	chr19:6702138-6702590-	chr19:6702138-6702590-	circRNA	1	-0.21	-0.253	154	-15.88	215
hsa-miR-6074	chr19:6702138-6702590-	chr19:6702138-6702590-	circRNA	1	-0.204	-0.422	154	-14.37	215
hsa-miR-4482-3p	chr19:6702138-6702590-	chr19:6702138-6702590-	circRNA	1			153	-19.27	215
hsa-miR-6858-3p	chr19:6702138-6702590-	chr19:6702138-6702590-	circRNA	1	-0.238	-0.189	152	-26.79	215
hsa-miR-203a-5p	chr19:6702138-6702590-	chr19:6702138-6702590-	circRNA	1			152	-22.81	215
hsa-miR-1277-5p	chr19:6702138-6702590-	chr19:6702138-6702590-	circRNA	1	-0.032	-0.236	152	-9.43	215
hsa-miR-3198	chr19:6702138-6702590-	chr19:6702138-6702590-	circRNA	1	-0.273	-0.268	151	-15.83	215
hsa-miR-556-5p	chr19:6702138-6702590-	chr19:6702138-6702590-	circRNA	1	-0.265	-0.295	151	-13.47	215
hsa-miR-3191-5p	chr19:6702138-6702590-	chr19:6702138-6702590-	circRNA	1	-0.122	-0.121	150	-20.37	215
hsa-miR-425-3p	chr19:6702138-6702590-	chr19:6702138-6702590-	circRNA	1	-0.516	-0.34	150	-16.25	215
hsa-miR-4267	chr19:6702138-6702590-	chr19:6702138-6702590-	circRNA	1	-0.205	-0.175	149	-18.58	215
hsa-miR-4471	chr19:6702138-6702590-	chr19:6702138-6702590-	circRNA	1	-0.329	-0.263	149	-18.15	215
hsa-miR-3692-3p	chr19:6702138-6702590-	chr19:6702138-6702590-	circRNA	1	-0.067	-0.087	147	-20.96	215
hsa-miR-4314	chr19:6702138-6702590-	chr19:6702138-6702590-	circRNA	1	-0.165	-0.138	147	-17.09	215
hsa-miR-8082	chr19:6702138-6702590-	chr19:6702138-6702590-	circRNA	1	-0.38	-0.374	147	-16.1	215
hsa-miR-3183	chr19:6702138-6702590-	chr19:6702138-6702590-	circRNA	1		0.003	146	-26.8	215
hsa-miR-204-3p	chr19:6702138-6702590-	chr19:6702138-6702590-	circRNA	1	-0.298	-0.262	145	-21.86	215
hsa-miR-8057	chr19:6702138-6702590-	chr19:6702138-6702590-	circRNA	1	-0.233	-0.23	145	-19.48	215
hsa-miR-4713-5p	chr19:6702138-6702590-	chr19:6702138-6702590-	circRNA	1	-0.151	-0.122	145	-15.71	215
hsa-miR-3680-5p	chr19:6702138-6702590-	chr19:6702138-6702590-	circRNA	1	-0.176	-0.184	145	-14.38	215
hsa-miR-4309	chr19:6702138-6702590-	chr19:6702138-6702590-	circRNA	1	-0.245	-0.221	145	-12.48	215
hsa-miR-924	chr19:6702138-6702590-	chr19:6702138-6702590-	circRNA	1	-0.191	-0.22	145	-10.43	215
hsa-miR-1178-3p	chr19:6702138-6702590-	chr19:6702138-6702590-	circRNA	1	-0.165	-0.124	144	-14.6	215
hsa-miR-1298-3p	chr19:6702138-6702590-	chr19:6702138-6702590-	circRNA	1		-0.023	143	-20.52	215
hsa-miR-600	chr19:6702138-6702590-	chr19:6702138-6702590-	circRNA	1			143	-18.1	215
hsa-miR-6817-3p	chr19:6702138-6702590-	chr19:6702138-6702590-	circRNA	1	-0.093	-0.1	143	-17.14	215
hsa-miR-548l	chr19:6702138-6702590-	chr19:6702138-6702590-	circRNA	1			143	-15.5	215
hsa-miR-4307	chr19:6702138-6702590-	chr19:6702138-6702590-	circRNA	1			143	-11.72	215
hsa-miR-1292-5p	chr19:6702138-6702590-	chr19:6702138-6702590-	circRNA	1	-0.156	-0.055	142	-26.67	215
hsa-miR-330-5p	chr19:6702138-6702590-	chr19:6702138-6702590-	circRNA	1	-0.388	-0.34	142	-19.83	215
hsa-miR-548n	chr19:6702138-6702590-	chr19:6702138-6702590-	circRNA	1			142	-15.86	215
hsa-miR-4294	chr19:6702138-6702590-	chr19:6702138-6702590-	circRNA	1	-0.429	-0.428	142	-14.87	215
hsa-miR-8059	chr19:6702138-6702590-	chr19:6702138-6702590-	circRNA	1	-0.361	-0.269	141	-14.34	215
hsa-miR-6832-5p	chr19:6702138-6702590-	chr19:6702138-6702590-	circRNA	1	-0.193	-0.228	141	-12.69	215
hsa-miR-5591-5p	chr19:6702138-6702590-	chr19:6702138-6702590-	circRNA	1			140	-23.14	215
hsa-miR-4646-5p	chr19:6702138-6702590-	chr19:6702138-6702590-	circRNA	1	-0.246	-0.252	140	-21.47	215
hsa-miR-6822-5p	chr19:6702138-6702590-	chr19:6702138-6702590-	circRNA	1		-0.026	140	-21.11	215
hsa-miR-6750-3p	chr19:6702138-6702590-	chr19:6702138-6702590-	circRNA	1	-0.106	-0.108	140	-15.93	215
hsa-miR-532-3p	chr19:6702138-6702590-	chr19:6702138-6702590-	circRNA	1	-0.356	-0.317	140	-13.22	215
hsa-miR-4534	chr19:6702138-6702590-	chr19:6702138-6702590-	circRNA	1	-0.338	-0.365	140	-12.75	215
hsa-miR-130b-5p	chr19:6702138-6702590-	chr19:6702138-6702590-	circRNA	1	-0.072	-0.133	140	-12.1	215
hsa-miR-627-5p	chr19:6702138-6702590-	chr19:6702138-6702590-	circRNA	1		-0.054	140	-11.83	215
hsa-miR-6830-3p	chr19:6702138-6702590-	chr19:6702138-6702590-	circRNA	1	-0.158	-0.215	140	-8.23	215
hsa-miR-3925-3p	chr1:247318868-247323115-	chr1:247318868-247323115-	circRNA	7	-0.882	-1.458	1165	-124.74	4268
hsa-miR-329-5p	chr1:247318868-247323115-	chr1:247318868-247323115-	circRNA	6	-0.105	-0.252	886	-111.12	4268
hsa-miR-20b-3p	chr1:247318868-247323115-	chr1:247318868-247323115-	circRNA	6	-0.144	-0.255	883	-98.94	4268
hsa-miR-6839-3p	chr1:247318868-247323115-	chr1:247318868-247323115-	circRNA	6		0.022	862	-96.14	4268
hsa-miR-7851-3p	chr1:247318868-247323115-	chr1:247318868-247323115-	circRNA	4	-0.213	-0.171	632	-117.52	4268
hsa-miR-1273h-5p	chr1:247318868-247323115-	chr1:247318868-247323115-	circRNA	4	-0.501	-0.313	627	-109.57	4268
hsa-miR-3929	chr1:247318868-247323115-	chr1:247318868-247323115-	circRNA	4	-0.17	-0.125	607	-84.01	4268
hsa-miR-155-3p	chr1:247318868-247323115-	chr1:247318868-247323115-	circRNA	4	-0.172	-0.221	599	-55.36	4268
hsa-miR-3174	chr1:247318868-247323115-	chr1:247318868-247323115-	circRNA	4	-0.217	-0.212	591	-65.63	4268
hsa-miR-199b-5p	chr1:247318868-247323115-	chr1:247318868-247323115-	circRNA	4	-0.082	-0.445	591	-58.29	4268
hsa-miR-1236-3p	chr1:247318868-247323115-	chr1:247318868-247323115-	circRNA	4	-0.102	-0.205	589	-87.08	4268
hsa-miR-188-3p	chr1:247318868-247323115-	chr1:247318868-247323115-	circRNA	4	-0.174	-0.549	585	-71.04	4268
hsa-miR-3689b-3p	chr1:247318868-247323115-	chr1:247318868-247323115-	circRNA	4	-0.451	-0.251	584	-97.7	4268
hsa-miR-3689c	chr1:247318868-247323115-	chr1:247318868-247323115-	circRNA	4	-0.451	-0.251	584	-97.7	4268
hsa-miR-3115	chr1:247318868-247323115-	chr1:247318868-247323115-	circRNA	4	-0.285	-0.405	584	-55.06	4268
hsa-miR-3606-5p	chr1:247318868-247323115-	chr1:247318868-247323115-	circRNA	4	-0.182	-0.371	577	-44.57	4268
hsa-miR-30b-3p	chr1:247318868-247323115-	chr1:247318868-247323115-	circRNA	3	-0.467	-0.312	472	-74.27	4268
hsa-miR-204-5p	chr1:247318868-247323115-	chr1:247318868-247323115-	circRNA	3	-0.321	-0.453	472	-63.57	4268
hsa-miR-520g-3p	chr1:247318868-247323115-	chr1:247318868-247323115-	circRNA	3	-0.349	-0.544	468	-52.9	4268
hsa-miR-1268b	chr1:247318868-247323115-	chr1:247318868-247323115-	circRNA	3	-0.502	-0.23	462	-91.08	4268
hsa-miR-1268a	chr1:247318868-247323115-	chr1:247318868-247323115-	circRNA	3	-0.502	-0.23	462	-87.12	4268
hsa-miR-520h	chr1:247318868-247323115-	chr1:247318868-247323115-	circRNA	3	-0.349	-0.544	462	-52.19	4268
hsa-miR-3192-5p	chr1:247318868-247323115-	chr1:247318868-247323115-	circRNA	3	-0.129	-0.125	460	-90.81	4268
hsa-miR-211-5p	chr1:247318868-247323115-	chr1:247318868-247323115-	circRNA	3	-0.308	-0.436	458	-62.07	4268
hsa-miR-7515	chr1:247318868-247323115-	chr1:247318868-247323115-	circRNA	3	-0.198	-0.464	457	-57.88	4268
hsa-miR-3121-5p	chr1:247318868-247323115-	chr1:247318868-247323115-	circRNA	3	-0.155	-0.182	456	-44.56	4268
hsa-miR-3672	chr1:247318868-247323115-	chr1:247318868-247323115-	circRNA	3	-0.114	-0.172	456	-42.77	4268
hsa-miR-8059	chr1:247318868-247323115-	chr1:247318868-247323115-	circRNA	3	-0.069	-0.128	452	-62.2	4268
hsa-miR-1285-3p	chr1:247318868-247323115-	chr1:247318868-247323115-	circRNA	3	-0.199	-0.174	451	-75.48	4268
hsa-miR-6776-5p	chr1:247318868-247323115-	chr1:247318868-247323115-	circRNA	3	-0.271	-0.313	450	-68.33	4268
hsa-miR-6809-3p	chr1:247318868-247323115-	chr1:247318868-247323115-	circRNA	3	-0.088	-0.26	450	-57	4268
hsa-miR-204-3p	chr1:247318868-247323115-	chr1:247318868-247323115-	circRNA	3	-0.638	-0.878	449	-56.39	4268
hsa-miR-3613-3p	chr1:247318868-247323115-	chr1:247318868-247323115-	circRNA	3	-0.026	-0.631	448	-21.27	4268
hsa-miR-566	chr1:247318868-247323115-	chr1:247318868-247323115-	circRNA	3			447	-84.49	4268
hsa-miR-3689a-3p	chr1:247318868-247323115-	chr1:247318868-247323115-	circRNA	3	-0.451	-0.34	446	-70.5	4268
hsa-miR-203b-3p	chr1:247318868-247323115-	chr1:247318868-247323115-	circRNA	3	-0.14	-0.363	446	-42.91	4268
hsa-miR-580-3p	chr1:247318868-247323115-	chr1:247318868-247323115-	circRNA	3	-0.257	-0.743	446	-40.5	4268
hsa-miR-876-5p	chr1:247318868-247323115-	chr1:247318868-247323115-	circRNA	3	-0.152	-0.269	444	-41.37	4268
hsa-miR-4656	chr1:247318868-247323115-	chr1:247318868-247323115-	circRNA	3		0.014	443	-81.07	4268
hsa-miR-4646-5p	chr1:247318868-247323115-	chr1:247318868-247323115-	circRNA	3	-0.595	-0.884	443	-53.16	4268
hsa-miR-5006-3p	chr1:247318868-247323115-	chr1:247318868-247323115-	circRNA	3	-0.148	-0.217	442	-56.18	4268
hsa-miR-3064-5p	chr1:247318868-247323115-	chr1:247318868-247323115-	circRNA	3	-0.011	-0.072	440	-67.83	4268
hsa-miR-3199	chr1:247318868-247323115-	chr1:247318868-247323115-	circRNA	3	-0.071	-0.047	440	-61.6	4268
hsa-miR-4695-5p	chr1:247318868-247323115-	chr1:247318868-247323115-	circRNA	3	-0.182	-0.115	438	-83.31	4268
hsa-miR-3616-3p	chr1:247318868-247323115-	chr1:247318868-247323115-	circRNA	3	-0.466	-0.444	438	-51	4268
hsa-miR-548u	chr1:247318868-247323115-	chr1:247318868-247323115-	circRNA	3		0.089	438	-49.98	4268
hsa-miR-1233-5p	chr1:247318868-247323115-	chr1:247318868-247323115-	circRNA	3	-0.216	-0.138	436	-83.06	4268
hsa-miR-450a-1-3p	chr1:247318868-247323115-	chr1:247318868-247323115-	circRNA	3	-0.084	-0.197	436	-40.61	4268
hsa-miR-6072	chr1:247318868-247323115-	chr1:247318868-247323115-	circRNA	3	-0.027	-0.141	434	-52.32	4268
hsa-miR-5680	chr1:247318868-247323115-	chr1:247318868-247323115-	circRNA	3	-0.021	-0.264	432	-32.56	4268
hsa-miR-4739	chr1:247318868-247323115-	chr1:247318868-247323115-	circRNA	3		0.057	431	-86.52	4268
hsa-miR-367-3p	chr1:247318868-247323115-	chr1:247318868-247323115-	circRNA	3	-0.139	-0.189	431	-51.55	4268
hsa-miR-328-5p	chr1:247318868-247323115-	chr1:247318868-247323115-	circRNA	3			430	-92.57	4268
hsa-miR-4685-3p	chr1:247318868-247323115-	chr1:247318868-247323115-	circRNA	3	-0.019	-0.138	430	-70.19	4268
hsa-miR-6508-5p	chr1:247318868-247323115-	chr1:247318868-247323115-	circRNA	3			430	-33.03	4268
hsa-miR-6840-3p	chr1:247318868-247323115-	chr1:247318868-247323115-	circRNA	3	-0.279	-0.295	427	-75.11	4268
hsa-miR-7977	chr1:247318868-247323115-	chr1:247318868-247323115-	circRNA	3	-0.396	-0.383	427	-38.78	4268
hsa-miR-637	chr1:247318868-247323115-	chr1:247318868-247323115-	circRNA	3			425	-81.27	4268
hsa-miR-4259	chr1:247318868-247323115-	chr1:247318868-247323115-	circRNA	3			425	-67.18	4268
hsa-miR-6739-3p	chr1:247318868-247323115-	chr1:247318868-247323115-	circRNA	3			425	-48.66	4268
hsa-miR-4755-5p	chr1:247318868-247323115-	chr1:247318868-247323115-	circRNA	3	-0.12	-0.162	422	-55.3	4268
hsa-miR-3609	chr1:247318868-247323115-	chr1:247318868-247323115-	circRNA	3		-0.064	422	-38.99	4268
hsa-miR-6126	chr1:247318868-247323115-	chr1:247318868-247323115-	circRNA	3	-0.261	-0.38	420	-46.16	4268
hsa-miR-1273g-3p	chr1:247318868-247323115-	chr1:247318868-247323115-	circRNA	2	-0.3	-0.427	374	-73.53	4268
hsa-miR-619-5p	chr1:247318868-247323115-	chr1:247318868-247323115-	circRNA	2	-0.091	-0.185	342	-74.3	4268
hsa-miR-6864-5p	chr1:247318868-247323115-	chr1:247318868-247323115-	circRNA	2	-0.097	-0.23	320	-30.89	4268
hsa-miR-4684-5p	chr1:247318868-247323115-	chr1:247318868-247323115-	circRNA	2	-0.227	-0.435	318	-31.15	4268
hsa-miR-548t-3p	chr1:247318868-247323115-	chr1:247318868-247323115-	circRNA	2	-0.151	-0.307	317	-34.22	4268
hsa-miR-548aa	chr1:247318868-247323115-	chr1:247318868-247323115-	circRNA	2	-0.151	-0.307	317	-34.22	4268
hsa-miR-4459	chr1:247318868-247323115-	chr1:247318868-247323115-	circRNA	2	-0.284	-0.22	315	-67.48	4268
hsa-miR-4461	chr1:247318868-247323115-	chr1:247318868-247323115-	circRNA	2	-0.063	-0.117	315	-46.65	4268
hsa-miR-5583-3p	chr1:247318868-247323115-	chr1:247318868-247323115-	circRNA	2	-0.067	-0.173	314	-26.8	4268
hsa-miR-6884-5p	chr1:247318868-247323115-	chr1:247318868-247323115-	circRNA	2	-0.338	-0.327	313	-46.21	4268
hsa-miR-4430	chr1:247318868-247323115-	chr1:247318868-247323115-	circRNA	2	-0.08	-0.074	311	-54.98	4268
hsa-miR-6780a-5p	chr1:247318868-247323115-	chr1:247318868-247323115-	circRNA	2	-0.479	-0.387	311	-49.09	4268
hsa-miR-5581-3p	chr1:247318868-247323115-	chr1:247318868-247323115-	circRNA	2	-0.223	-0.286	310	-32.86	4268
hsa-miR-605-3p	chr1:247318868-247323115-	chr1:247318868-247323115-	circRNA	2	-0.39	-0.59	310	-26.55	4268
hsa-miR-665	chr1:247318868-247323115-	chr1:247318868-247323115-	circRNA	2		-0.028	309	-57.3	4268
hsa-miR-3160-3p	chr1:247318868-247323115-	chr1:247318868-247323115-	circRNA	2	-0.273	-0.254	308	-38.64	4268
hsa-miR-1827	chr1:247318868-247323115-	chr1:247318868-247323115-	circRNA	2	-0.401	-0.335	308	-33.28	4268
hsa-miR-6751-5p	chr1:247318868-247323115-	chr1:247318868-247323115-	circRNA	2			307	-55.33	4268
hsa-miR-130a-5p	chr1:247318868-247323115-	chr1:247318868-247323115-	circRNA	2	-0.022	-0.161	307	-29.06	4268
hsa-miR-1277-5p	chr1:247318868-247323115-	chr1:247318868-247323115-	circRNA	2	-0.003	-0.24	307	-15.46	4268
hsa-miR-1226-5p	chr1:247318868-247323115-	chr1:247318868-247323115-	circRNA	2	-0.208	-0.194	305	-51.12	4268
hsa-miR-548b-5p	chr1:247318868-247323115-	chr1:247318868-247323115-	circRNA	2	-0.089	-0.402	305	-23.46	4268
hsa-miR-4722-5p	chr1:247318868-247323115-	chr1:247318868-247323115-	circRNA	2	-0.146	-0.105	304	-53.82	4268
hsa-miR-6719-3p	chr1:247318868-247323115-	chr1:247318868-247323115-	circRNA	2	-0.097	-0.241	304	-47.29	4268
hsa-miR-3622b-5p	chr1:247318868-247323115-	chr1:247318868-247323115-	circRNA	2	-0.268	-0.297	304	-44.7	4268
hsa-miR-3159	chr1:247318868-247323115-	chr1:247318868-247323115-	circRNA	2		0.096	304	-42.36	4268
hsa-miR-450a-2-3p	chr1:247318868-247323115-	chr1:247318868-247323115-	circRNA	2	-0.193	-0.245	304	-27.57	4268
hsa-miR-548d-5p	chr1:247318868-247323115-	chr1:247318868-247323115-	circRNA	2	-0.089	-0.402	304	-22.69	4268
hsa-miR-612	chr1:247318868-247323115-	chr1:247318868-247323115-	circRNA	2	-0.208	-0.111	303	-50.13	4268
hsa-miR-3064-3p	chr1:247318868-247323115-	chr1:247318868-247323115-	circRNA	2	-0.344	-0.429	303	-33.65	4268
hsa-miR-548ay-5p	chr1:247318868-247323115-	chr1:247318868-247323115-	circRNA	2	-0.089	-0.402	303	-22.21	4268
hsa-miR-485-5p	chr1:247318868-247323115-	chr1:247318868-247323115-	circRNA	2	-0.291	-0.249	302	-37.08	4268
hsa-miR-548ad-5p	chr1:247318868-247323115-	chr1:247318868-247323115-	circRNA	2	-0.089	-0.402	302	-22.21	4268
hsa-miR-548ae-5p	chr1:247318868-247323115-	chr1:247318868-247323115-	circRNA	2	-0.089	-0.402	302	-22.21	4268
hsa-miR-4419b	chr1:247318868-247323115-	chr1:247318868-247323115-	circRNA	2	-0.18	-0.141	301	-43.28	4268
hsa-miR-433-5p	chr1:247318868-247323115-	chr1:247318868-247323115-	circRNA	2	-0.307	-0.244	301	-40.37	4268
hsa-miR-6872-3p	chr1:247318868-247323115-	chr1:247318868-247323115-	circRNA	2	-0.483	-0.409	301	-38.52	4268
hsa-miR-548aq-5p	chr1:247318868-247323115-	chr1:247318868-247323115-	circRNA	2	-0.078	-0.4	301	-24.33	4268
hsa-miR-6089	chr1:247318868-247323115-	chr1:247318868-247323115-	circRNA	2		0.048	300	-78.7	4268
hsa-miR-6726-5p	chr1:247318868-247323115-	chr1:247318868-247323115-	circRNA	2			300	-54.89	4268
hsa-miR-6893-5p	chr1:247318868-247323115-	chr1:247318868-247323115-	circRNA	2	-0.171	-0.153	300	-43.92	4268
hsa-miR-541-3p	chr1:247318868-247323115-	chr1:247318868-247323115-	circRNA	2	-0.485	-0.441	300	-36.14	4268
hsa-miR-502-5p	chr1:247318868-247323115-	chr1:247318868-247323115-	circRNA	2	-0.281	-0.399	300	-35.92	4268
hsa-miR-19b-1-5p	chr1:247318868-247323115-	chr1:247318868-247323115-	circRNA	2		-0.029	300	-33.67	4268
hsa-miR-5002-5p	chr1:247318868-247323115-	chr1:247318868-247323115-	circRNA	2	-0.06	-0.187	300	-33.43	4268
hsa-miR-548b-3p	chr1:247318868-247323115-	chr1:247318868-247323115-	circRNA	2			300	-31.7	4268
hsa-miR-6757-3p	chr1:247318868-247323115-	chr1:247318868-247323115-	circRNA	2	-0.168	-0.206	300	-29.48	4268
hsa-miR-6750-5p	chr1:247318868-247323115-	chr1:247318868-247323115-	circRNA	2	-0.087	-0.185	299	-40.73	4268
hsa-miR-512-3p	chr1:247318868-247323115-	chr1:247318868-247323115-	circRNA	2	-0.021	-0.057	299	-36.86	4268
hsa-miR-7843-3p	chr1:247318868-247323115-	chr1:247318868-247323115-	circRNA	2	-0.106	-0.157	299	-35.2	4268
hsa-miR-7162-5p	chr1:247318868-247323115-	chr1:247318868-247323115-	circRNA	2	-0.13	-0.129	299	-34.15	4268
hsa-miR-1262	chr1:247318868-247323115-	chr1:247318868-247323115-	circRNA	2	-0.208	-0.188	299	-31.94	4268
hsa-miR-6821-5p	chr1:247318868-247323115-	chr1:247318868-247323115-	circRNA	2		-0.001	298	-67.14	4268
hsa-miR-4486	chr1:247318868-247323115-	chr1:247318868-247323115-	circRNA	2	-0.453	-0.318	298	-46.19	4268
hsa-miR-4723-3p	chr1:247318868-247323115-	chr1:247318868-247323115-	circRNA	2		0.091	298	-45.78	4268
hsa-miR-6771-3p	chr1:247318868-247323115-	chr1:247318868-247323115-	circRNA	2	-0.32	-0.429	298	-29.79	4268
hsa-miR-4314	chr1:247318868-247323115-	chr1:247318868-247323115-	circRNA	2	-0.559	-0.583	297	-31.47	4268
hsa-miR-145-3p	chr1:247318868-247323115-	chr1:247318868-247323115-	circRNA	2	-0.339	-0.437	297	-29.97	4268
hsa-miR-1179	chr1:247318868-247323115-	chr1:247318868-247323115-	circRNA	2		-0.062	297	-25.5	4268
hsa-miR-3135b	chr1:247318868-247323115-	chr1:247318868-247323115-	circRNA	2	-0.092	-0.155	296	-54.16	4268
hsa-miR-6779-5p	chr1:247318868-247323115-	chr1:247318868-247323115-	circRNA	2	-0.479	-0.387	296	-46.38	4268
hsa-miR-3936	chr1:247318868-247323115-	chr1:247318868-247323115-	circRNA	2			296	-42.6	4268
hsa-miR-6778-3p	chr1:247318868-247323115-	chr1:247318868-247323115-	circRNA	2	-0.225	-0.213	296	-37	4268
hsa-miR-548n	chr1:247318868-247323115-	chr1:247318868-247323115-	circRNA	2		-0.063	296	-19.68	4268
hsa-miR-5583-5p	chr1:247318868-247323115-	chr1:247318868-247323115-	circRNA	2			296	-18.6	4268
hsa-miR-4478	chr1:247318868-247323115-	chr1:247318868-247323115-	circRNA	2	-0.189	-0.156	295	-47.11	4268
hsa-miR-25-3p	chr1:247318868-247323115-	chr1:247318868-247323115-	circRNA	2	-0.12	-0.158	295	-46.86	4268
hsa-miR-143-5p	chr1:247318868-247323115-	chr1:247318868-247323115-	circRNA	2			295	-46.13	4268
hsa-miR-199a-5p	chr1:247318868-247323115-	chr1:247318868-247323115-	circRNA	2	-0.043	-0.238	295	-29.49	4268
hsa-miR-4703-5p	chr1:247318868-247323115-	chr1:247318868-247323115-	circRNA	2			295	-26.91	4268
hsa-miR-4694-3p	chr1:247318868-247323115-	chr1:247318868-247323115-	circRNA	2	-0.066	-0.212	295	-20.47	4268
hsa-miR-3664-3p	chr1:247318868-247323115-	chr1:247318868-247323115-	circRNA	2	-0.089	-0.041	294	-40	4268
hsa-miR-3612	chr1:247318868-247323115-	chr1:247318868-247323115-	circRNA	2	-0.136	-0.082	294	-39.12	4268
hsa-miR-4652-5p	chr1:247318868-247323115-	chr1:247318868-247323115-	circRNA	2	-0.091	-0.047	294	-37.86	4268
hsa-miR-4768-3p	chr1:247318868-247323115-	chr1:247318868-247323115-	circRNA	2	-0.379	-0.39	294	-30.54	4268
hsa-miR-514b-5p	chr1:247318868-247323115-	chr1:247318868-247323115-	circRNA	2	-0.074	-0.234	294	-27.66	4268
hsa-miR-10b-3p	chr1:247318868-247323115-	chr1:247318868-247323115-	circRNA	2	-0.215	-0.358	294	-25.71	4268
hsa-miR-1206	chr1:247318868-247323115-	chr1:247318868-247323115-	circRNA	2	-0.123	-0.293	294	-22.4	4268
hsa-miR-548y	chr1:247318868-247323115-	chr1:247318868-247323115-	circRNA	2	-0.11	-0.406	294	-19.68	4268
hsa-miR-6848-5p	chr1:247318868-247323115-	chr1:247318868-247323115-	circRNA	2			293	-59.89	4268
hsa-miR-6765-5p	chr1:247318868-247323115-	chr1:247318868-247323115-	circRNA	2		0.019	293	-57.5	4268
hsa-miR-593-3p	chr1:247318868-247323115-	chr1:247318868-247323115-	circRNA	2	-0.256	-0.347	293	-40	4268
hsa-miR-516b-5p	chr1:247318868-247323115-	chr1:247318868-247323115-	circRNA	2	-0.17	-0.288	293	-36.27	4268
hsa-miR-101-3p	chr1:247318868-247323115-	chr1:247318868-247323115-	circRNA	2			293	-31.28	4268
hsa-miR-4775	chr1:247318868-247323115-	chr1:247318868-247323115-	circRNA	2		-0.031	293	-19.85	4268
hsa-miR-1252-3p	chr1:247318868-247323115-	chr1:247318868-247323115-	circRNA	2	-0.072	-0.242	293	-16.63	4268
hsa-miR-6861-5p	chr1:247318868-247323115-	chr1:247318868-247323115-	circRNA	2			292	-56.28	4268
hsa-miR-6081	chr1:247318868-247323115-	chr1:247318868-247323115-	circRNA	2	-0.038	-0.077	292	-46.1	4268
hsa-miR-4738-3p	chr1:247318868-247323115-	chr1:247318868-247323115-	circRNA	2		-0.033	292	-39.52	4268
hsa-miR-6501-5p	chr1:247318868-247323115-	chr1:247318868-247323115-	circRNA	2	-0.148	-0.148	292	-39.17	4268
hsa-miR-7112-3p	chr1:247318868-247323115-	chr1:247318868-247323115-	circRNA	2	-0.359	-0.296	292	-37.61	4268
hsa-miR-4471	chr1:247318868-247323115-	chr1:247318868-247323115-	circRNA	2	-0.051	-0.119	292	-36.11	4268
hsa-miR-6878-5p	chr1:247318868-247323115-	chr1:247318868-247323115-	circRNA	2		0.011	292	-34.45	4268
hsa-miR-181d-5p	chr1:247318868-247323115-	chr1:247318868-247323115-	circRNA	2	-0.079	-0.22	292	-32.79	4268
hsa-miR-548ag	chr1:247318868-247323115-	chr1:247318868-247323115-	circRNA	2			292	-27.83	4268
hsa-miR-6073	chr1:247318868-247323115-	chr1:247318868-247323115-	circRNA	2	-0.231	-0.4	292	-26.63	4268
hsa-miR-642b-5p	chr1:247318868-247323115-	chr1:247318868-247323115-	circRNA	2	-0.403	-0.401	291	-41.24	4268
hsa-miR-1183	chr1:247318868-247323115-	chr1:247318868-247323115-	circRNA	2	-0.135	-0.242	291	-40.44	4268
hsa-miR-5691	chr1:247318868-247323115-	chr1:247318868-247323115-	circRNA	2	-0.086	-0.118	291	-39.21	4268
hsa-miR-103a-3p	chr1:247318868-247323115-	chr1:247318868-247323115-	circRNA	2			291	-38.32	4268
hsa-miR-1226-3p	chr1:247318868-247323115-	chr1:247318868-247323115-	circRNA	2	-0.258	-0.269	291	-37.66	4268
hsa-miR-6506-5p	chr1:247318868-247323115-	chr1:247318868-247323115-	circRNA	2	-0.026	-0.076	291	-36.48	4268
hsa-miR-107	chr1:247318868-247323115-	chr1:247318868-247323115-	circRNA	2			291	-36.03	4268
hsa-miR-4736	chr1:247318868-247323115-	chr1:247318868-247323115-	circRNA	2	-0.183	-0.163	291	-33.18	4268
hsa-miR-657	chr1:247318868-247323115-	chr1:247318868-247323115-	circRNA	2	-0.177	-0.303	291	-30.57	4268
hsa-miR-7161-5p	chr1:247318868-247323115-	chr1:247318868-247323115-	circRNA	2			291	-29.6	4268
hsa-miR-4659a-3p	chr1:247318868-247323115-	chr1:247318868-247323115-	circRNA	2	-0.026	-0.12	291	-28.29	4268
hsa-miR-570-5p	chr1:247318868-247323115-	chr1:247318868-247323115-	circRNA	2			291	-24.61	4268
hsa-miR-548ai	chr1:247318868-247323115-	chr1:247318868-247323115-	circRNA	2			291	-24.61	4268
hsa-miR-543	chr1:247318868-247323115-	chr1:247318868-247323115-	circRNA	2	-0.071	-0.241	291	-24.38	4268
hsa-miR-600	chr1:247318868-247323115-	chr1:247318868-247323115-	circRNA	2	-0.114	-0.13	291	-22.23	4268
hsa-miR-3124-3p	chr1:247318868-247323115-	chr1:247318868-247323115-	circRNA	2	-0.061	-0.19	290	-40.8	4268
hsa-miR-544a	chr1:247318868-247323115-	chr1:247318868-247323115-	circRNA	2			290	-28.32	4268
hsa-miR-5684	chr1:247318868-247323115-	chr1:247318868-247323115-	circRNA	2	-0.082	-0.252	290	-27.09	4268
hsa-miR-3171	chr1:247318868-247323115-	chr1:247318868-247323115-	circRNA	2			290	-22.8	4268
hsa-miR-4668-5p	chr1:247318868-247323115-	chr1:247318868-247323115-	circRNA	2	-0.084	-0.375	290	-19.58	4268
hsa-miR-6746-5p	chr1:247318868-247323115-	chr1:247318868-247323115-	circRNA	2		0.078	289	-60.95	4268
hsa-miR-3150a-3p	chr1:247318868-247323115-	chr1:247318868-247323115-	circRNA	2			289	-55.48	4268
hsa-miR-5787	chr1:247318868-247323115-	chr1:247318868-247323115-	circRNA	2	-0.013	0.067	289	-55.1	4268
hsa-miR-6842-3p	chr1:247318868-247323115-	chr1:247318868-247323115-	circRNA	2	-0.028	-0.004	289	-50.53	4268
hsa-miR-5001-5p	chr1:247318868-247323115-	chr1:247318868-247323115-	circRNA	2		0.047	289	-49.5	4268
hsa-miR-3158-5p	chr1:247318868-247323115-	chr1:247318868-247323115-	circRNA	2	-0.04	-0.143	289	-43.73	4268
hsa-miR-654-5p	chr1:247318868-247323115-	chr1:247318868-247323115-	circRNA	2	-0.493	-0.47	289	-37.76	4268
hsa-miR-3680-3p	chr1:247318868-247323115-	chr1:247318868-247323115-	circRNA	2			289	-32.46	4268
hsa-miR-6758-3p	chr1:247318868-247323115-	chr1:247318868-247323115-	circRNA	2	-0.315	-0.559	289	-23.36	4268
hsa-miR-302f	chr1:247318868-247323115-	chr1:247318868-247323115-	circRNA	2	-0.064	-0.116	289	-18.36	4268
hsa-miR-3130-3p	chr1:247318868-247323115-	chr1:247318868-247323115-	circRNA	2	-0.034	-0.064	288	-44.7	4268
hsa-let-7b-5p	chr1:247318868-247323115-	chr1:247318868-247323115-	circRNA	2			288	-43.9	4268
hsa-miR-6855-5p	chr1:247318868-247323115-	chr1:247318868-247323115-	circRNA	2			288	-42	4268
hsa-miR-338-3p	chr1:247318868-247323115-	chr1:247318868-247323115-	circRNA	2			288	-37.81	4268
hsa-miR-4765	chr1:247318868-247323115-	chr1:247318868-247323115-	circRNA	2	-0.007	-0.073	288	-33.43	4268
hsa-miR-1245b-5p	chr1:247318868-247323115-	chr1:247318868-247323115-	circRNA	2	-0.153	-0.172	288	-30.4	4268
hsa-miR-106a-3p	chr1:247318868-247323115-	chr1:247318868-247323115-	circRNA	2		-0.005	288	-29.46	4268
hsa-miR-924	chr1:247318868-247323115-	chr1:247318868-247323115-	circRNA	2			288	-27.71	4268
hsa-miR-587	chr1:247318868-247323115-	chr1:247318868-247323115-	circRNA	2	-0.384	-0.863	288	-27.18	4268
hsa-miR-371b-5p	chr1:247318868-247323115-	chr1:247318868-247323115-	circRNA	2	-0.137	-0.417	288	-27.05	4268
hsa-miR-8067	chr1:247318868-247323115-	chr1:247318868-247323115-	circRNA	2			288	-17.51	4268
hsa-miR-548bb-5p	chr1:247318868-247323115-	chr1:247318868-247323115-	circRNA	2	-0.047	-0.394	288	-15.38	4268
hsa-miR-6778-5p	chr1:247318868-247323115-	chr1:247318868-247323115-	circRNA	2	-0.216	-0.147	287	-49.75	4268
hsa-miR-6807-5p	chr1:247318868-247323115-	chr1:247318868-247323115-	circRNA	2	-0.032	-0.056	287	-40.37	4268
hsa-miR-3915	chr1:247318868-247323115-	chr1:247318868-247323115-	circRNA	2	-0.149	-0.322	287	-28.72	4268
hsa-miR-5186	chr1:247318868-247323115-	chr1:247318868-247323115-	circRNA	2	-0.261	-0.374	287	-27.51	4268
hsa-miR-548ah-5p	chr1:247318868-247323115-	chr1:247318868-247323115-	circRNA	2			287	-20.15	4268
hsa-miR-876-3p	chr1:247318868-247323115-	chr1:247318868-247323115-	circRNA	2			286	-50.72	4268
hsa-miR-4698	chr1:247318868-247323115-	chr1:247318868-247323115-	circRNA	2		-0.017	286	-35.72	4268
hsa-miR-6740-5p	chr1:247318868-247323115-	chr1:247318868-247323115-	circRNA	2	-0.055	-0.144	286	-34.97	4268
hsa-miR-6079	chr1:247318868-247323115-	chr1:247318868-247323115-	circRNA	2	-0.17	-0.154	286	-32.44	4268
hsa-miR-4768-5p	chr1:247318868-247323115-	chr1:247318868-247323115-	circRNA	2	-0.064	-0.272	286	-26.68	4268
hsa-miR-4659b-3p	chr1:247318868-247323115-	chr1:247318868-247323115-	circRNA	2	-0.016	-0.104	286	-26.5	4268
hsa-miR-6502-5p	chr1:247318868-247323115-	chr1:247318868-247323115-	circRNA	2		-0.06	286	-25.75	4268
hsa-miR-1229-5p	chr1:247318868-247323115-	chr1:247318868-247323115-	circRNA	2			285	-53.43	4268
hsa-miR-3136-5p	chr1:247318868-247323115-	chr1:247318868-247323115-	circRNA	2		0.029	285	-37.12	4268
hsa-miR-6822-5p	chr1:247318868-247323115-	chr1:247318868-247323115-	circRNA	2	-0.049	-0.123	285	-35.01	4268
hsa-miR-29b-1-5p	chr1:247318868-247323115-	chr1:247318868-247323115-	circRNA	2		-0.029	285	-31.25	4268
hsa-miR-1236-5p	chr1:247318868-247323115-	chr1:247318868-247323115-	circRNA	2	-0.043	-0.172	285	-31.11	4268
hsa-miR-1290	chr1:247318868-247323115-	chr1:247318868-247323115-	circRNA	2	-0.087	-0.284	285	-28.38	4268
hsa-miR-3977	chr1:247318868-247323115-	chr1:247318868-247323115-	circRNA	2	-0.066	-0.096	285	-27.08	4268
hsa-miR-5692c	chr1:247318868-247323115-	chr1:247318868-247323115-	circRNA	2	-0.002	-0.214	285	-25.63	4268
hsa-miR-4762-3p	chr1:247318868-247323115-	chr1:247318868-247323115-	circRNA	2	-0.244	-0.414	285	-24.09	4268
hsa-miR-6722-3p	chr1:247318868-247323115-	chr1:247318868-247323115-	circRNA	2		0.011	284	-53.92	4268
hsa-miR-3661	chr1:247318868-247323115-	chr1:247318868-247323115-	circRNA	2	-0.07	-0.115	284	-43.39	4268
hsa-miR-6857-3p	chr1:247318868-247323115-	chr1:247318868-247323115-	circRNA	2		0.025	284	-38.68	4268
hsa-miR-5004-3p	chr1:247318868-247323115-	chr1:247318868-247323115-	circRNA	2		-0.042	284	-37.23	4268
hsa-miR-297	chr1:247318868-247323115-	chr1:247318868-247323115-	circRNA	2		-0.016	284	-35.75	4268
hsa-miR-3156-5p	chr1:247318868-247323115-	chr1:247318868-247323115-	circRNA	2		0.027	284	-31.97	4268
hsa-miR-6881-3p	chr1:247318868-247323115-	chr1:247318868-247323115-	circRNA	2	-0.007	-0.12	284	-30.25	4268
hsa-miR-4307	chr1:247318868-247323115-	chr1:247318868-247323115-	circRNA	2		0.046	284	-23.6	4268
hsa-miR-548o-3p	chr1:247318868-247323115-	chr1:247318868-247323115-	circRNA	2		0.025	284	-22.37	4268
hsa-miR-153-5p	chr1:247318868-247323115-	chr1:247318868-247323115-	circRNA	2		-0.061	284	-21.58	4268
hsa-miR-6086	chr1:247318868-247323115-	chr1:247318868-247323115-	circRNA	2			283	-55.57	4268
hsa-miR-4800-5p	chr1:247318868-247323115-	chr1:247318868-247323115-	circRNA	2			283	-37.89	4268
hsa-miR-1910-3p	chr1:247318868-247323115-	chr1:247318868-247323115-	circRNA	2	-0.087	-0.076	283	-35.59	4268
hsa-miR-5683	chr1:247318868-247323115-	chr1:247318868-247323115-	circRNA	2		0.042	283	-35.49	4268
hsa-miR-4708-5p	chr1:247318868-247323115-	chr1:247318868-247323115-	circRNA	2		-0.015	283	-29.38	4268
hsa-miR-5700	chr1:247318868-247323115-	chr1:247318868-247323115-	circRNA	2	-0.014	-0.112	283	-18.07	4268
hsa-miR-6886-3p	chr1:247318868-247323115-	chr1:247318868-247323115-	circRNA	2		0.073	282	-56.9	4268
hsa-miR-6812-5p	chr1:247318868-247323115-	chr1:247318868-247323115-	circRNA	2			282	-54.68	4268
hsa-miR-614	chr1:247318868-247323115-	chr1:247318868-247323115-	circRNA	2		0.064	282	-45.26	4268
hsa-miR-3663-5p	chr1:247318868-247323115-	chr1:247318868-247323115-	circRNA	2	-0.161	-0.231	282	-36.52	4268
hsa-miR-520a-3p	chr1:247318868-247323115-	chr1:247318868-247323115-	circRNA	2			282	-35.54	4268
hsa-miR-526b-3p	chr1:247318868-247323115-	chr1:247318868-247323115-	circRNA	2	-0.019	-0.039	282	-28.95	4268
hsa-miR-6844	chr1:247318868-247323115-	chr1:247318868-247323115-	circRNA	2		-0.029	282	-23.84	4268
hsa-miR-30d-3p	chr1:247318868-247323115-	chr1:247318868-247323115-	circRNA	2		-0.017	282	-19.99	4268
hsa-miR-3154	chr1:247318868-247323115-	chr1:247318868-247323115-	circRNA	2		0.014	281	-43.41	4268
hsa-miR-6511b-5p	chr1:247318868-247323115-	chr1:247318868-247323115-	circRNA	2	-0.135	-0.099	281	-36.46	4268
hsa-miR-7158-3p	chr1:247318868-247323115-	chr1:247318868-247323115-	circRNA	2	-0.007	-0.137	281	-30.21	4268
hsa-miR-2116-5p	chr1:247318868-247323115-	chr1:247318868-247323115-	circRNA	2		-0.017	280	-30.37	4268
hsa-miR-1273a	chr1:247318868-247323115-	chr1:247318868-247323115-	circRNA	1	-0.327	-0.255	187	-36.42	4268
hsa-miR-6873-3p	chr1:247318868-247323115-	chr1:247318868-247323115-	circRNA	1	-0.031	-0.206	179	-32.92	4268
hsa-miR-3908	chr1:247318868-247323115-	chr1:247318868-247323115-	circRNA	1	-0.081	-0.196	179	-27.85	4268
hsa-miR-6764-3p	chr1:247318868-247323115-	chr1:247318868-247323115-	circRNA	1	-0.149	-0.225	172	-27.21	4268
hsa-miR-5095	chr1:247318868-247323115-	chr1:247318868-247323115-	circRNA	1	-0.155	-0.191	171	-29.57	4268
hsa-miR-1273c	chr1:247318868-247323115-	chr1:247318868-247323115-	circRNA	1	-0.281	-0.219	168	-28.62	4268
hsa-miR-3121-3p	chr1:247318868-247323115-	chr1:247318868-247323115-	circRNA	1	-0.074	-0.241	167	-13.17	4268
hsa-miR-548ab	chr1:247318868-247323115-	chr1:247318868-247323115-	circRNA	1	-0.089	-0.402	167	-12.01	4268
hsa-miR-4661-3p	chr1:247318868-247323115-	chr1:247318868-247323115-	circRNA	1	-0.289	-0.27	166	-27.89	4268
hsa-miR-650	chr1:247318868-247323115-	chr1:247318868-247323115-	circRNA	1	-0.155	-0.113	166	-26.49	4268
hsa-miR-6504-5p	chr1:247318868-247323115-	chr1:247318868-247323115-	circRNA	1	-0.057	-0.115	166	-22.34	4268
hsa-miR-3127-3p	chr1:247318868-247323115-	chr1:247318868-247323115-	circRNA	1	-0.037	-0.061	165	-30.09	4268
hsa-miR-6756-3p	chr1:247318868-247323115-	chr1:247318868-247323115-	circRNA	1	-0.03	0.019	164	-31.44	4268
hsa-miR-6862-5p	chr1:247318868-247323115-	chr1:247318868-247323115-	circRNA	1	-0.373	-0.27	164	-24.06	4268
hsa-miR-4802-3p	chr1:247318868-247323115-	chr1:247318868-247323115-	circRNA	1	-0.062	-0.177	164	-22.24	4268
hsa-miR-548ar-3p	chr1:247318868-247323115-	chr1:247318868-247323115-	circRNA	1	-0.015	-0.226	164	-11.43	4268
hsa-miR-378a-5p	chr1:247318868-247323115-	chr1:247318868-247323115-	circRNA	1	-0.052	-0.113	163	-29.66	4268
hsa-miR-6866-3p	chr1:247318868-247323115-	chr1:247318868-247323115-	circRNA	1	-0.149	-0.195	163	-23.72	4268
hsa-miR-6754-3p	chr1:247318868-247323115-	chr1:247318868-247323115-	circRNA	1	-0.063	-0.153	163	-22.78	4268
hsa-miR-503-3p	chr1:247318868-247323115-	chr1:247318868-247323115-	circRNA	1	-0.093	-0.224	163	-21.09	4268
hsa-miR-513c-5p	chr1:247318868-247323115-	chr1:247318868-247323115-	circRNA	1	-0.083	-0.204	163	-20.79	4268
hsa-miR-548a-5p	chr1:247318868-247323115-	chr1:247318868-247323115-	circRNA	1	-0.078	-0.4	163	-10.55	4268
hsa-miR-6814-5p	chr1:247318868-247323115-	chr1:247318868-247323115-	circRNA	1	-0.087	-0.113	162	-28.98	4268
hsa-miR-214-3p	chr1:247318868-247323115-	chr1:247318868-247323115-	circRNA	1	-0.109	-0.184	162	-27.23	4268
hsa-miR-6824-3p	chr1:247318868-247323115-	chr1:247318868-247323115-	circRNA	1	-0.093	-0.132	162	-25.26	4268
hsa-miR-8076	chr1:247318868-247323115-	chr1:247318868-247323115-	circRNA	1	-0.162	-0.296	161	-16.42	4268
hsa-miR-1303	chr1:247318868-247323115-	chr1:247318868-247323115-	circRNA	1		0.015	160	-24.15	4268
hsa-miR-3065-5p	chr1:247318868-247323115-	chr1:247318868-247323115-	circRNA	1	-0.005	-0.115	160	-24.13	4268
hsa-miR-891a-3p	chr1:247318868-247323115-	chr1:247318868-247323115-	circRNA	1	-0.089	-0.135	160	-22.73	4268
hsa-miR-874-3p	chr1:247318868-247323115-	chr1:247318868-247323115-	circRNA	1	-0.215	-0.195	160	-20.17	4268
hsa-miR-1287-3p	chr1:247318868-247323115-	chr1:247318868-247323115-	circRNA	1	-0.403	-0.373	160	-18.58	4268
hsa-miR-6817-5p	chr1:247318868-247323115-	chr1:247318868-247323115-	circRNA	1	-0.015	-0.027	159	-28.86	4268
hsa-miR-6734-5p	chr1:247318868-247323115-	chr1:247318868-247323115-	circRNA	1			159	-26.97	4268
hsa-miR-92b-3p	chr1:247318868-247323115-	chr1:247318868-247323115-	circRNA	1	-0.148	-0.204	159	-26.71	4268
hsa-miR-892c-3p	chr1:247318868-247323115-	chr1:247318868-247323115-	circRNA	1			159	-25.33	4268
hsa-miR-5589-3p	chr1:247318868-247323115-	chr1:247318868-247323115-	circRNA	1	-0.204	-0.213	159	-18.67	4268
hsa-miR-548c-3p	chr1:247318868-247323115-	chr1:247318868-247323115-	circRNA	1			159	-16.76	4268
hsa-miR-7705	chr1:247318868-247323115-	chr1:247318868-247323115-	circRNA	1	-0.375	-0.416	159	-13.69	4268
hsa-miR-548i	chr1:247318868-247323115-	chr1:247318868-247323115-	circRNA	1	-0.078	-0.4	159	-11.2	4268
hsa-miR-944	chr1:247318868-247323115-	chr1:247318868-247323115-	circRNA	1	-0.026	-0.419	159	-7.94	4268
hsa-miR-504-3p	chr1:247318868-247323115-	chr1:247318868-247323115-	circRNA	1	-0.178	-0.159	158	-29.62	4268
hsa-miR-92a-3p	chr1:247318868-247323115-	chr1:247318868-247323115-	circRNA	1	-0.139	-0.189	158	-24.21	4268
hsa-miR-455-5p	chr1:247318868-247323115-	chr1:247318868-247323115-	circRNA	1	-0.08	-0.139	158	-15.11	4268
hsa-miR-1537-5p	chr1:247318868-247323115-	chr1:247318868-247323115-	circRNA	1	-0.282	-0.372	158	-14.61	4268
hsa-miR-363-5p	chr1:247318868-247323115-	chr1:247318868-247323115-	circRNA	1			157	-32.1	4268
hsa-miR-6772-3p	chr1:247318868-247323115-	chr1:247318868-247323115-	circRNA	1	-0.037	-0.089	157	-24.78	4268
hsa-miR-6864-3p	chr1:247318868-247323115-	chr1:247318868-247323115-	circRNA	1	-0.123	-0.169	157	-22.43	4268
hsa-miR-6811-5p	chr1:247318868-247323115-	chr1:247318868-247323115-	circRNA	1	-0.172	-0.161	157	-21.79	4268
hsa-miR-5187-5p	chr1:247318868-247323115-	chr1:247318868-247323115-	circRNA	1	-0.103	-0.192	157	-20.84	4268
hsa-miR-137	chr1:247318868-247323115-	chr1:247318868-247323115-	circRNA	1	-0.138	-0.318	157	-15.33	4268
hsa-miR-6808-5p	chr1:247318868-247323115-	chr1:247318868-247323115-	circRNA	1	-0.153	-0.128	156	-28.6	4268
hsa-miR-1291	chr1:247318868-247323115-	chr1:247318868-247323115-	circRNA	1		-0.031	156	-27.81	4268
hsa-miR-6807-3p	chr1:247318868-247323115-	chr1:247318868-247323115-	circRNA	1	-0.035	0.019	156	-27.79	4268
hsa-miR-7161-3p	chr1:247318868-247323115-	chr1:247318868-247323115-	circRNA	1		-0.022	156	-25.46	4268
hsa-miR-510-5p	chr1:247318868-247323115-	chr1:247318868-247323115-	circRNA	1	-0.285	-0.226	156	-23.27	4268
hsa-miR-6721-5p	chr1:247318868-247323115-	chr1:247318868-247323115-	circRNA	1	-0.264	-0.266	156	-22.94	4268
hsa-miR-550b-2-5p	chr1:247318868-247323115-	chr1:247318868-247323115-	circRNA	1	-0.061	-0.103	156	-21.89	4268
hsa-miR-3922-3p	chr1:247318868-247323115-	chr1:247318868-247323115-	circRNA	1	-0.143	-0.162	156	-20.76	4268
hsa-miR-4711-5p	chr1:247318868-247323115-	chr1:247318868-247323115-	circRNA	1	-0.127	-0.127	156	-20.11	4268
hsa-miR-8058	chr1:247318868-247323115-	chr1:247318868-247323115-	circRNA	1	-0.277	-0.305	156	-18.32	4268
hsa-miR-4418	chr1:247318868-247323115-	chr1:247318868-247323115-	circRNA	1	-0.049	-0.074	156	-17.03	4268
hsa-miR-548ap-3p	chr1:247318868-247323115-	chr1:247318868-247323115-	circRNA	1	-0.141	-0.294	156	-10.2	4268
hsa-miR-1269a	chr1:247318868-247323115-	chr1:247318868-247323115-	circRNA	1			155	-29.34	4268
hsa-miR-516b-3p	chr1:247318868-247323115-	chr1:247318868-247323115-	circRNA	1	-0.172	-0.164	155	-25.5	4268
hsa-miR-516a-3p	chr1:247318868-247323115-	chr1:247318868-247323115-	circRNA	1	-0.172	-0.164	155	-25.5	4268
hsa-miR-873-3p	chr1:247318868-247323115-	chr1:247318868-247323115-	circRNA	1		-0.034	155	-22.55	4268
hsa-miR-6794-5p	chr1:247318868-247323115-	chr1:247318868-247323115-	circRNA	1	-0.123	-0.079	155	-22.22	4268
hsa-miR-5009-5p	chr1:247318868-247323115-	chr1:247318868-247323115-	circRNA	1	-0.277	-0.305	155	-21.3	4268
hsa-miR-4659a-5p	chr1:247318868-247323115-	chr1:247318868-247323115-	circRNA	1	-0.015	-0.088	155	-20.84	4268
hsa-miR-1205	chr1:247318868-247323115-	chr1:247318868-247323115-	circRNA	1	-0.116	-0.14	155	-20.58	4268
hsa-miR-6813-3p	chr1:247318868-247323115-	chr1:247318868-247323115-	circRNA	1	-0.209	-0.224	155	-19.35	4268
hsa-miR-4659b-5p	chr1:247318868-247323115-	chr1:247318868-247323115-	circRNA	1	-0.015	-0.088	155	-18.5	4268
hsa-miR-6804-3p	chr1:247318868-247323115-	chr1:247318868-247323115-	circRNA	1	-0.224	-0.193	155	-18.29	4268
hsa-miR-6502-3p	chr1:247318868-247323115-	chr1:247318868-247323115-	circRNA	1	-0.139	-0.144	155	-17.46	4268
hsa-miR-30e-3p	chr1:247318868-247323115-	chr1:247318868-247323115-	circRNA	1			155	-16.27	4268
hsa-miR-526b-5p	chr1:247318868-247323115-	chr1:247318868-247323115-	circRNA	1	-0.326	-0.47	155	-12.77	4268
hsa-miR-548c-5p	chr1:247318868-247323115-	chr1:247318868-247323115-	circRNA	1	-0.078	-0.4	155	-11.27	4268
hsa-miR-548o-5p	chr1:247318868-247323115-	chr1:247318868-247323115-	circRNA	1	-0.078	-0.4	155	-11.27	4268
hsa-miR-548am-5p	chr1:247318868-247323115-	chr1:247318868-247323115-	circRNA	1	-0.078	-0.4	155	-11.27	4268
hsa-miR-548as-5p	chr1:247318868-247323115-	chr1:247318868-247323115-	circRNA	1	-0.078	-0.4	155	-11.15	4268
hsa-miR-548au-5p	chr1:247318868-247323115-	chr1:247318868-247323115-	circRNA	1	-0.078	-0.4	155	-10.41	4268
hsa-miR-548ap-5p	chr1:247318868-247323115-	chr1:247318868-247323115-	circRNA	1	-0.078	-0.4	155	-10.41	4268
hsa-miR-548j-5p	chr1:247318868-247323115-	chr1:247318868-247323115-	circRNA	1	-0.078	-0.4	155	-10.41	4268
hsa-miR-548ar-5p	chr1:247318868-247323115-	chr1:247318868-247323115-	circRNA	1	-0.078	-0.4	155	-10.41	4268
hsa-miR-6853-3p	chr1:247318868-247323115-	chr1:247318868-247323115-	circRNA	1			154	-24.08	4268
hsa-miR-3167	chr1:247318868-247323115-	chr1:247318868-247323115-	circRNA	1	-0.152	-0.253	154	-22.67	4268
hsa-miR-4793-5p	chr1:247318868-247323115-	chr1:247318868-247323115-	circRNA	1	-0.141	-0.156	154	-20.69	4268
hsa-miR-6805-3p	chr1:247318868-247323115-	chr1:247318868-247323115-	circRNA	1	-0.132	-0.196	154	-20.56	4268
hsa-miR-324-5p	chr1:247318868-247323115-	chr1:247318868-247323115-	circRNA	1	-0.139	-0.114	154	-19.57	4268
hsa-miR-660-3p	chr1:247318868-247323115-	chr1:247318868-247323115-	circRNA	1	-0.308	-0.245	154	-18.21	4268
hsa-miR-2681-3p	chr1:247318868-247323115-	chr1:247318868-247323115-	circRNA	1	-0.23	-0.275	154	-17.33	4268
hsa-miR-30a-3p	chr1:247318868-247323115-	chr1:247318868-247323115-	circRNA	1			154	-15.33	4268
hsa-miR-548g-3p	chr1:247318868-247323115-	chr1:247318868-247323115-	circRNA	1	-0.019	-0.165	154	-13.4	4268
hsa-miR-4652-3p	chr1:247318868-247323115-	chr1:247318868-247323115-	circRNA	1	-0.129	-0.264	154	-9.34	4268
hsa-miR-5590-3p	chr1:247318868-247323115-	chr1:247318868-247323115-	circRNA	1	-0.014	-0.196	154	-7.12	4268
hsa-miR-658	chr1:247318868-247323115-	chr1:247318868-247323115-	circRNA	1	-0.086	-0.031	153	-28.49	4268
hsa-miR-3944-3p	chr1:247318868-247323115-	chr1:247318868-247323115-	circRNA	1			153	-26.31	4268
hsa-miR-4632-5p	chr1:247318868-247323115-	chr1:247318868-247323115-	circRNA	1	-0.15	-0.131	153	-23.89	4268
hsa-miR-6860	chr1:247318868-247323115-	chr1:247318868-247323115-	circRNA	1	-0.217	-0.194	153	-21.97	4268
hsa-miR-512-5p	chr1:247318868-247323115-	chr1:247318868-247323115-	circRNA	1	-0.101	-0.202	153	-21.44	4268
hsa-miR-6815-3p	chr1:247318868-247323115-	chr1:247318868-247323115-	circRNA	1	-0.05	-0.165	153	-21.21	4268
hsa-miR-3652	chr1:247318868-247323115-	chr1:247318868-247323115-	circRNA	1	-0.08	-0.074	153	-19.35	4268
hsa-miR-4696	chr1:247318868-247323115-	chr1:247318868-247323115-	circRNA	1	-0.287	-0.343	153	-19.33	4268
hsa-miR-6841-5p	chr1:247318868-247323115-	chr1:247318868-247323115-	circRNA	1	-0.134	-0.126	153	-17.51	4268
hsa-miR-4465	chr1:247318868-247323115-	chr1:247318868-247323115-	circRNA	1	-0.042	-0.191	153	-16.73	4268
hsa-miR-630	chr1:247318868-247323115-	chr1:247318868-247323115-	circRNA	1	-0.116	-0.2	153	-14.07	4268
hsa-miR-3133	chr1:247318868-247323115-	chr1:247318868-247323115-	circRNA	1			153	-13.39	4268
hsa-miR-4678	chr1:247318868-247323115-	chr1:247318868-247323115-	circRNA	1	-0.091	-0.143	153	-8.12	4268
hsa-miR-3619-3p	chr1:247318868-247323115-	chr1:247318868-247323115-	circRNA	1		-0.007	152	-31.7	4268
hsa-miR-6846-5p	chr1:247318868-247323115-	chr1:247318868-247323115-	circRNA	1			152	-26.95	4268
hsa-miR-1247-3p	chr1:247318868-247323115-	chr1:247318868-247323115-	circRNA	1	-0.062	-0.02	152	-25.25	4268
hsa-miR-4753-3p	chr1:247318868-247323115-	chr1:247318868-247323115-	circRNA	1			152	-21.08	4268
hsa-miR-6843-3p	chr1:247318868-247323115-	chr1:247318868-247323115-	circRNA	1	-0.048	-0.081	152	-20.48	4268
hsa-miR-3184-3p	chr1:247318868-247323115-	chr1:247318868-247323115-	circRNA	1	-0.232	-0.305	152	-18.43	4268
hsa-miR-4490	chr1:247318868-247323115-	chr1:247318868-247323115-	circRNA	1		-0.055	152	-16.48	4268
hsa-miR-363-3p	chr1:247318868-247323115-	chr1:247318868-247323115-	circRNA	1	-0.185	-0.266	152	-16.07	4268
hsa-miR-4662a-5p	chr1:247318868-247323115-	chr1:247318868-247323115-	circRNA	1	-0.094	-0.242	152	-15.12	4268
hsa-miR-3142	chr1:247318868-247323115-	chr1:247318868-247323115-	circRNA	1	-0.116	-0.11	152	-14.15	4268
hsa-miR-8062	chr1:247318868-247323115-	chr1:247318868-247323115-	circRNA	1	-0.085	-0.296	152	-10.45	4268
hsa-miR-6087	chr1:247318868-247323115-	chr1:247318868-247323115-	circRNA	1	-0.028	0.021	151	-25.26	4268
hsa-miR-3187-5p	chr1:247318868-247323115-	chr1:247318868-247323115-	circRNA	1	-0.273	-0.287	151	-24.75	4268
hsa-miR-532-5p	chr1:247318868-247323115-	chr1:247318868-247323115-	circRNA	1			151	-24.46	4268
hsa-miR-1224-3p	chr1:247318868-247323115-	chr1:247318868-247323115-	circRNA	1	-0.043	-0.049	151	-24.24	4268
hsa-miR-659-3p	chr1:247318868-247323115-	chr1:247318868-247323115-	circRNA	1			151	-22.56	4268
hsa-miR-7110-3p	chr1:247318868-247323115-	chr1:247318868-247323115-	circRNA	1	-0.016	-0.134	151	-22.54	4268
hsa-miR-4794	chr1:247318868-247323115-	chr1:247318868-247323115-	circRNA	1	-0.202	-0.214	151	-21.79	4268
hsa-miR-6512-5p	chr1:247318868-247323115-	chr1:247318868-247323115-	circRNA	1			151	-21.77	4268
hsa-miR-3934-5p	chr1:247318868-247323115-	chr1:247318868-247323115-	circRNA	1	-0.038	-0.079	151	-21	4268
hsa-miR-616-3p	chr1:247318868-247323115-	chr1:247318868-247323115-	circRNA	1	-0.11	-0.167	151	-20.8	4268
hsa-miR-5589-5p	chr1:247318868-247323115-	chr1:247318868-247323115-	circRNA	1	-0.042	-0.093	151	-20.45	4268
hsa-miR-4474-3p	chr1:247318868-247323115-	chr1:247318868-247323115-	circRNA	1			151	-20.01	4268
hsa-miR-32-5p	chr1:247318868-247323115-	chr1:247318868-247323115-	circRNA	1	-0.13	-0.173	151	-17.06	4268
hsa-miR-4436b-3p	chr1:247318868-247323115-	chr1:247318868-247323115-	circRNA	1	-0.15	-0.131	151	-17.03	4268
hsa-miR-27b-5p	chr1:247318868-247323115-	chr1:247318868-247323115-	circRNA	1	-0.09	-0.099	151	-16.95	4268
hsa-miR-3942-5p	chr1:247318868-247323115-	chr1:247318868-247323115-	circRNA	1			151	-16.77	4268
hsa-miR-3674	chr1:247318868-247323115-	chr1:247318868-247323115-	circRNA	1			151	-16.75	4268
hsa-miR-557	chr1:247318868-247323115-	chr1:247318868-247323115-	circRNA	1	-0.059	-0.12	151	-16.11	4268
hsa-miR-4771	chr1:247318868-247323115-	chr1:247318868-247323115-	circRNA	1	-0.111	-0.157	151	-15.83	4268
hsa-miR-1246	chr1:247318868-247323115-	chr1:247318868-247323115-	circRNA	1	-0.142	-0.332	151	-14.83	4268
hsa-miR-4511	chr1:247318868-247323115-	chr1:247318868-247323115-	circRNA	1			151	-14.17	4268
hsa-miR-4760-5p	chr1:247318868-247323115-	chr1:247318868-247323115-	circRNA	1	-0.035	-0.221	151	-12.7	4268
hsa-miR-1298-3p	chr1:247318868-247323115-	chr1:247318868-247323115-	circRNA	1	-0.167	-0.202	151	-11.38	4268
hsa-miR-4276	chr1:247318868-247323115-	chr1:247318868-247323115-	circRNA	1	-0.12	-0.241	151	-10.87	4268
hsa-miR-6871-5p	chr1:247318868-247323115-	chr1:247318868-247323115-	circRNA	1		0.058	150	-27.46	4268
hsa-miR-3619-5p	chr1:247318868-247323115-	chr1:247318868-247323115-	circRNA	1	-0.044	-0.076	150	-25.5	4268
hsa-miR-6747-3p	chr1:247318868-247323115-	chr1:247318868-247323115-	circRNA	1	-0.103	-0.091	150	-25.44	4268
hsa-miR-5189-5p	chr1:247318868-247323115-	chr1:247318868-247323115-	circRNA	1	-0.226	-0.209	150	-25.34	4268
hsa-miR-4784	chr1:247318868-247323115-	chr1:247318868-247323115-	circRNA	1			150	-24.65	4268
hsa-miR-6762-3p	chr1:247318868-247323115-	chr1:247318868-247323115-	circRNA	1			150	-24.05	4268
hsa-miR-3689d	chr1:247318868-247323115-	chr1:247318868-247323115-	circRNA	1	-0.018	-0.032	150	-23.91	4268
[truncated: 4,051 more rows]

## Sheet: binding_sites
miRNA binding sites miRNA Binding Sites on target. Range: the position of Binding site on target. Seed Match: the type for the seed match. context+ score & context score: The context+ score & context score from TargetScan. Structure Score & Free Energy: The thermodynamic properties of the binding site from miRanda.
miRNA	Seqname	GeneSymbol	Type	Range	Seed Match	Context+ Score	Context Score	Structure Score	Free Energy
hsa-miR-519d-5p	chr10:7839010-7844817+	chr10:7839010-7844817+	circRNA	(377,403)	8mer	-0.207	-0.281	173	-22.34
hsa-miR-519e-5p	chr10:7839010-7844817+	chr10:7839010-7844817+	circRNA	(381,404)	7mer-m8	-0.097	-0.158	167	-21.93
hsa-miR-3591-5p	chr10:7839010-7844817+	chr10:7839010-7844817+	circRNA	(251,274)	7mer-m8	-0.089	-0.156	165	-18.14
hsa-miR-548l	chr10:7839010-7844817+	chr10:7839010-7844817+	circRNA	(311,334)	8mer	-0.07	-0.256	163	-15.3
hsa-miR-337-3p	chr10:7839010-7844817+	chr10:7839010-7844817+	circRNA	(316,340)	7mer-m8	-0.201	-0.317	161	-18.72
hsa-miR-4760-3p	chr10:7839010-7844817+	chr10:7839010-7844817+	circRNA	(425,449)	7mer-m8	-0.069	-0.246	161	-13.16
hsa-miR-515-5p	chr10:7839010-7844817+	chr10:7839010-7844817+	circRNA	(379,404)	7mer-m8	-0.106	-0.174	161	-20.79
hsa-miR-4472	chr10:7839010-7844817+	chr10:7839010-7844817+	circRNA	(377,395)	7mer-m8	-0.211	-0.157	160	-22.15
hsa-miR-223-3p	chr10:7839010-7844817+	chr10:7839010-7844817+	circRNA	(703,725)	Imperfect			159	-20.17
hsa-miR-362-3p	chr10:7839010-7844817+	chr10:7839010-7844817+	circRNA	(179,199)	7mer-m8	-0.228	-0.263	159	-15.7
hsa-miR-4756-3p	chr10:7839010-7844817+	chr10:7839010-7844817+	circRNA	(765,787)	7mer-m8	-0.171	-0.223	158	-19.9
hsa-miR-3908	chr10:7839010-7844817+	chr10:7839010-7844817+	circRNA	(220,243)	8mer	-0.246	-0.314	158	-13.78
hsa-miR-3160-5p	chr10:7839010-7844817+	chr10:7839010-7844817+	circRNA	(368,388)	7mer-m8	-0.063	-0.135	157	-20.27
hsa-miR-4680-3p	chr10:7839010-7844817+	chr10:7839010-7844817+	circRNA	(460,482)	7mer-m8	-0.12	-0.26	157	-12.67
hsa-miR-10a-3p	chr10:7839010-7844817+	chr10:7839010-7844817+	circRNA	(428,450)	6mer		-0.054	157	-23.73
hsa-miR-3663-3p	chr10:7839010-7844817+	chr10:7839010-7844817+	circRNA	(203,226)	Offset 6mer		-0.054	157	-30.73
hsa-miR-3200-5p	chr10:7839010-7844817+	chr10:7839010-7844817+	circRNA	(186,207)	7mer-m8	-0.079	-0.108	157	-19.93
hsa-miR-4453	chr10:7839010-7844817+	chr10:7839010-7844817+	circRNA	(734,753)	7mer-m8	-0.178	-0.154	156	-22.12
hsa-miR-1179	chr10:7839010-7844817+	chr10:7839010-7844817+	circRNA	(683,702)	7mer-m8	-0.184	-0.234	155	-17.63
hsa-miR-3182	chr10:7839010-7844817+	chr10:7839010-7844817+	circRNA	(491,508)	8mer	-0.259	-0.35	155	-16.48
hsa-miR-5009-5p	chr10:7839010-7844817+	chr10:7839010-7844817+	circRNA	(622,646)	6mer		-0.002	155	-22.88
hsa-miR-26a-1-3p	chr10:7839010-7844817+	chr10:7839010-7844817+	circRNA	(583,606)	Offset 6mer		-0.036	155	-17.67
hsa-miR-4647	chr10:7839010-7844817+	chr10:7839010-7844817+	circRNA	(499,521)	7mer-m8	-0.096	-0.147	155	-18.76
hsa-miR-3140-5p	chr10:7839010-7844817+	chr10:7839010-7844817+	circRNA	(462,483)	7mer-m8	-0.211	-0.307	155	-14.08
hsa-miR-4733-5p	chr10:7839010-7844817+	chr10:7839010-7844817+	circRNA	(104,127)	7mer-m8	-0.193	-0.217	155	-15.38
hsa-miR-7110-3p	chr10:7839010-7844817+	chr10:7839010-7844817+	circRNA	(74,96)	7mer-m8	-0.166	-0.18	155	-17.86
hsa-miR-6828-3p	chr10:7839010-7844817+	chr10:7839010-7844817+	circRNA	(641,661)	7mer-m8	-0.16	-0.16	154	-13.73
hsa-miR-578	chr10:7839010-7844817+	chr10:7839010-7844817+	circRNA	(156,176)	7mer-m8	-0.083	-0.189	154	-19.69
hsa-miR-6888-5p	chr10:7839010-7844817+	chr10:7839010-7844817+	circRNA	(477,496)	8mer	-0.309	-0.333	154	-20.78
hsa-miR-5682	chr10:7839010-7844817+	chr10:7839010-7844817+	circRNA	(204,226)	7mer-m8	-0.254	-0.235	154	-19.73
hsa-miR-889-5p	chr10:7839010-7844817+	chr10:7839010-7844817+	circRNA	(656,680)	7mer-m8	-0.162	-0.143	153	-19.74
hsa-miR-6824-3p	chr10:7839010-7844817+	chr10:7839010-7844817+	circRNA	(304,325)	Imperfect			153	-20.88
hsa-miR-485-3p	chr10:7839010-7844817+	chr10:7839010-7844817+	circRNA	(121,143)	8mer	-0.254	-0.339	153	-14.78
hsa-miR-513b-3p	chr10:7839010-7844817+	chr10:7839010-7844817+	circRNA	(706,728)	7mer-m8	-0.146	-0.228	153	-8.74
hsa-miR-3614-3p	chr10:7839010-7844817+	chr10:7839010-7844817+	circRNA	(436,460)	7mer-m8	-0.231	-0.238	152	-15.27
hsa-miR-4743-3p	chr10:7839010-7844817+	chr10:7839010-7844817+	circRNA	(486,507)	7mer-m8	-0.153	-0.233	152	-15.94
hsa-miR-508-3p	chr10:7839010-7844817+	chr10:7839010-7844817+	circRNA	(588,610)	7mer-m8	-0.177	-0.267	152	-14.68
hsa-miR-4715-3p	chr10:7839010-7844817+	chr10:7839010-7844817+	circRNA	(340,366)	7mer-m8	-0.274	-0.255	152	-23.39
hsa-miR-143-3p	chr10:7839010-7844817+	chr10:7839010-7844817+	circRNA	(472,494)	7mer-m8	-0.143	-0.209	152	-13.57
hsa-miR-5585-3p	chr10:7839010-7844817+	chr10:7839010-7844817+	circRNA	(210,230)	7mer-m8	-0.061	-0.144	152	-15.75
hsa-miR-19b-1-5p	chr10:7839010-7844817+	chr10:7839010-7844817+	circRNA	(568,594)	Offset 6mer		-0.047	152	-18.67
hsa-miR-4799-3p	chr10:7839010-7844817+	chr10:7839010-7844817+	circRNA	(670,692)	7mer-m8	-0.219	-0.231	151	-15.03
hsa-miR-144-5p	chr10:7839010-7844817+	chr10:7839010-7844817+	circRNA	(133,156)	8mer	-0.22	-0.276	151	-12.01
hsa-miR-29a-3p	chr10:7839010-7844817+	chr10:7839010-7844817+	circRNA	(202,225)	8mer	-0.374	-0.315	151	-22.23
hsa-miR-29b-1-5p	chr10:7839010-7844817+	chr10:7839010-7844817+	circRNA	(82,106)	7mer-m8	-0.087	-0.126	150	-20.88
hsa-miR-103a-2-5p	chr10:7839010-7844817+	chr10:7839010-7844817+	circRNA	(355,377)	Offset 6mer		-0.014	150	-17.77
hsa-miR-5004-5p	chr10:7839010-7844817+	chr10:7839010-7844817+	circRNA	(181,203)	8mer	-0.327	-0.274	150	-18.25
hsa-miR-3074-3p	chr10:7839010-7844817+	chr10:7839010-7844817+	circRNA	(133,155)	7mer-m8	-0.088	-0.157	150	-17.07
hsa-miR-766-5p	chr10:7839010-7844817+	chr10:7839010-7844817+	circRNA	(215,237)	8mer	-0.326	-0.385	150	-14.73
hsa-miR-4659b-3p	chr10:7839010-7844817+	chr10:7839010-7844817+	circRNA	(481,510)	8mer	-0.11	-0.29	150	-18.14
hsa-miR-6760-5p	chr10:7839010-7844817+	chr10:7839010-7844817+	circRNA	(504,527)	Imperfect			150	-22.25
hsa-miR-3156-3p	chr10:7839010-7844817+	chr10:7839010-7844817+	circRNA	(360,381)	8mer	-0.312	-0.307	150	-15.45
hsa-miR-593-5p	chr10:7839010-7844817+	chr10:7839010-7844817+	circRNA	(200,225)	Offset 6mer		-0.04	150	-18.21
hsa-miR-4770	chr10:7839010-7844817+	chr10:7839010-7844817+	circRNA	(476,494)	7mer-m8	-0.116	-0.162	150	-15.56
hsa-miR-202-5p	chr10:7839010-7844817+	chr10:7839010-7844817+	circRNA	(317,340)	6mer		-0.037	150	-13.17
hsa-miR-208b-5p	chr10:7839010-7844817+	chr10:7839010-7844817+	circRNA	(126,150)	7mer-m8	-0.123	-0.23	149	-7.73
hsa-miR-609	chr10:7839010-7844817+	chr10:7839010-7844817+	circRNA	(164,185)	Offset 6mer		-0.031	149	-17.68
hsa-miR-6839-3p	chr10:7839010-7844817+	chr10:7839010-7844817+	circRNA	(496,517)	Imperfect			149	-16.57
hsa-miR-4766-3p	chr10:7839010-7844817+	chr10:7839010-7844817+	circRNA	(247,268)	6mer		-0.01	149	-11.64
hsa-miR-452-3p	chr10:7839010-7844817+	chr10:7839010-7844817+	circRNA	(231,253)	8mer	-0.28	-0.394	149	-11.64
hsa-miR-6851-5p	chr10:7839010-7844817+	chr10:7839010-7844817+	circRNA	(164,187)	7mer-m8	-0.271	-0.255	149	-16.72
hsa-miR-3691-5p	chr10:7839010-7844817+	chr10:7839010-7844817+	circRNA	(604,627)	Imperfect			149	-20.88
hsa-miR-30d-3p	chr10:7839010-7844817+	chr10:7839010-7844817+	circRNA	(756,778)	Imperfect			149	-14.85
hsa-miR-582-3p	chr10:7839010-7844817+	chr10:7839010-7844817+	circRNA	(333,356)	7mer-m8	-0.108	-0.13	148	-14.42
hsa-miR-103a-2-5p	chr10:7839010-7844817+	chr10:7839010-7844817+	circRNA	(268,293)	Offset 6mer		-0.04	148	-23.1
hsa-miR-6124	chr10:7839010-7844817+	chr10:7839010-7844817+	circRNA	(506,525)	7mer-m8	-0.105	-0.231	148	-20.17
hsa-miR-1323	chr10:7839010-7844817+	chr10:7839010-7844817+	circRNA	(378,400)	Imperfect			148	-20.26
hsa-miR-16-5p	chr10:7839010-7844817+	chr10:7839010-7844817+	circRNA	(568,590)	Offset 6mer	-0.06	-0.048	148	-17.63
hsa-miR-3689d	chr10:7839010-7844817+	chr10:7839010-7844817+	circRNA	(166,187)	7mer-m8	-0.289	-0.286	148	-17.72
hsa-miR-130b-5p	chr10:7839010-7844817+	chr10:7839010-7844817+	circRNA	(270,291)	Offset 6mer		-0.019	148	-21.8
hsa-miR-182-5p	chr10:7839010-7844817+	chr10:7839010-7844817+	circRNA	(221,245)	Imperfect			148	-17.71
hsa-miR-1248	chr10:7839010-7844817+	chr10:7839010-7844817+	circRNA	(149,178)	Offset 6mer		-0.032	148	-13.61
hsa-miR-1178-3p	chr10:7839010-7844817+	chr10:7839010-7844817+	circRNA	(638,659)	7mer-m8	-0.169	-0.144	148	-14.8
hsa-miR-610	chr10:7839010-7844817+	chr10:7839010-7844817+	circRNA	(115,136)	7mer-m8	-0.194	-0.204	148	-11.49
hsa-miR-3616-3p	chr10:7839010-7844817+	chr10:7839010-7844817+	circRNA	(400,423)	Offset 6mer		-0.051	148	-26.39
hsa-miR-6855-3p	chr10:7839010-7844817+	chr10:7839010-7844817+	circRNA	(394,414)	8mer	-0.267	-0.247	148	-14.47
hsa-miR-4793-5p	chr10:7839010-7844817+	chr10:7839010-7844817+	circRNA	(648,672)	8mer	-0.223	-0.21	148	-16.11
hsa-miR-627-3p	chr10:7839010-7844817+	chr10:7839010-7844817+	circRNA	(494,513)	7mer-m8	-0.026	-0.168	148	-8.87
hsa-miR-6728-3p	chr10:7839010-7844817+	chr10:7839010-7844817+	circRNA	(642,662)	7mer-m8	-0.106	-0.102	147	-16.54
hsa-miR-1910-5p	chr10:7839010-7844817+	chr10:7839010-7844817+	circRNA	(195,216)	7mer-m8	-0.162	-0.162	147	-14.54
hsa-miR-6875-3p	chr10:7839010-7844817+	chr10:7839010-7844817+	circRNA	(363,385)	8mer	-0.073	-0.187	147	-11.57
hsa-miR-32-3p	chr10:7839010-7844817+	chr10:7839010-7844817+	circRNA	(415,436)	7mer-m8	-0.007	-0.19	147	-6.08
hsa-miR-1296-3p	chr10:7839010-7844817+	chr10:7839010-7844817+	circRNA	(371,396)	7mer-m8	-0.175	-0.13	147	-22.62
hsa-miR-4659b-3p	chr10:7839010-7844817+	chr10:7839010-7844817+	circRNA	(156,179)	8mer	-0.149	-0.32	147	-16.23
hsa-miR-520f-5p	chr10:7839010-7844817+	chr10:7839010-7844817+	circRNA	(380,403)	Imperfect			147	-18.54
hsa-miR-539-3p	chr10:7839010-7844817+	chr10:7839010-7844817+	circRNA	(121,143)	8mer	-0.254	-0.339	147	-10.58
hsa-miR-29c-3p	chr10:7839010-7844817+	chr10:7839010-7844817+	circRNA	(202,225)	8mer	-0.374	-0.315	147	-21.59
hsa-miR-3160-5p	chr10:7839010-7844817+	chr10:7839010-7844817+	circRNA	(78,97)	Imperfect			147	-22.98
hsa-miR-5197-5p	chr10:7839010-7844817+	chr10:7839010-7844817+	circRNA	(206,228)	Imperfect			147	-16.68
hsa-miR-4447	chr10:7839010-7844817+	chr10:7839010-7844817+	circRNA	(378,395)	7mer-m8	-0.202	-0.142	147	-17.7
hsa-miR-7856-5p	chr10:7839010-7844817+	chr10:7839010-7844817+	circRNA	(405,426)	Imperfect			147	-14.25
hsa-miR-4744	chr10:7839010-7844817+	chr10:7839010-7844817+	circRNA	(111,133)	7mer-m8	-0.092	-0.181	147	-10.92
hsa-miR-607	chr10:7839010-7844817+	chr10:7839010-7844817+	circRNA	(432,453)	Offset 6mer		-0.044	147	-13.01
hsa-miR-4659a-3p	chr10:7839010-7844817+	chr10:7839010-7844817+	circRNA	(156,179)	8mer	-0.149	-0.32	147	-16.22
hsa-miR-335-3p	chr10:7839010-7844817+	chr10:7839010-7844817+	circRNA	(123,146)	8mer	-0.083	-0.342	147	-9.71
hsa-miR-4677-5p	chr10:7839010-7844817+	chr10:7839010-7844817+	circRNA	(581,605)	Imperfect			147	-13.31
hsa-miR-6801-5p	chr10:7839010-7844817+	chr10:7839010-7844817+	circRNA	(327,352)	8mer	-0.35	-0.359	147	-17.38
hsa-miR-6743-5p	chr10:7839010-7844817+	chr10:7839010-7844817+	circRNA	(401,423)	Imperfect			146	-21.57
hsa-miR-6131	chr10:7839010-7844817+	chr10:7839010-7844817+	circRNA	(335,355)	Offset 6mer		-0.047	146	-24.17
hsa-miR-8082	chr10:7839010-7844817+	chr10:7839010-7844817+	circRNA	(443,465)	8mer	-0.282	-0.329	146	-17.02
hsa-miR-6869-5p	chr10:7839010-7844817+	chr10:7839010-7844817+	circRNA	(208,230)	Imperfect			146	-23.51
hsa-miR-4487	chr10:7839010-7844817+	chr10:7839010-7844817+	circRNA	(90,109)	7mer-m8	-0.27	-0.257	146	-14.93
hsa-miR-5588-5p	chr10:7839010-7844817+	chr10:7839010-7844817+	circRNA	(672,692)	7mer-m8	-0.181	-0.169	146	-17.13
hsa-miR-1255a	chr10:7839010-7844817+	chr10:7839010-7844817+	circRNA	(323,347)	Imperfect			146	-16.47
hsa-miR-19b-2-5p	chr10:7839010-7844817+	chr10:7839010-7844817+	circRNA	(569,594)	Offset 6mer		-0.045	146	-16.47
hsa-miR-1197	chr10:7839010-7844817+	chr10:7839010-7844817+	circRNA	(181,202)	7mer-m8	-0.174	-0.156	146	-13.61
hsa-miR-208a-5p	chr10:7839010-7844817+	chr10:7839010-7844817+	circRNA	(126,150)	7mer-m8	-0.142	-0.261	146	-11.12
hsa-miR-8062	chr10:7839010-7844817+	chr10:7839010-7844817+	circRNA	(410,431)	Imperfect			146	-11.35
hsa-miR-3944-3p	chr10:7839010-7844817+	chr10:7839010-7844817+	circRNA	(89,111)	Imperfect			146	-25.67
hsa-miR-4738-3p	chr10:7839010-7844817+	chr10:7839010-7844817+	circRNA	(336,358)	7mer-m8	-0.043	-0.117	146	-17.97
hsa-miR-1249-5p	chr10:7839010-7844817+	chr10:7839010-7844817+	circRNA	(505,529)	Imperfect			146	-29.89
hsa-miR-5187-5p	chr10:7839010-7844817+	chr10:7839010-7844817+	circRNA	(471,494)	Imperfect			146	-18.2
hsa-miR-4439	chr10:7839010-7844817+	chr10:7839010-7844817+	circRNA	(393,415)	7mer-m8	-0.079	-0.084	146	-14.32
hsa-miR-4662b	chr10:7839010-7844817+	chr10:7839010-7844817+	circRNA	(499,521)	7mer-m8	-0.106	-0.162	146	-11.58
hsa-miR-4659a-3p	chr10:7839010-7844817+	chr10:7839010-7844817+	circRNA	(481,510)	8mer	-0.099	-0.288	145	-15.74
hsa-miR-383-3p	chr10:7839010-7844817+	chr10:7839010-7844817+	circRNA	(526,547)	8mer	-0.321	-0.322	145	-17.55
hsa-miR-4802-5p	chr10:7839010-7844817+	chr10:7839010-7844817+	circRNA	(213,239)	7mer-m8	-0.229	-0.234	145	-19.24
hsa-miR-1249-5p	chr10:7839010-7844817+	chr10:7839010-7844817+	circRNA	(213,237)	Imperfect			145	-19.84
hsa-miR-924	chr10:7839010-7844817+	chr10:7839010-7844817+	circRNA	(323,343)	Imperfect			145	-17.08
hsa-miR-5002-5p	chr10:7839010-7844817+	chr10:7839010-7844817+	circRNA	(409,435)	Imperfect			145	-11.62
hsa-miR-3941	chr10:7839010-7844817+	chr10:7839010-7844817+	circRNA	(178,200)	Offset 6mer		-0.014	145	-14.55
hsa-miR-4650-5p	chr10:7839010-7844817+	chr10:7839010-7844817+	circRNA	(147,166)	7mer-A1	-0.194	-0.108	145	-19.86
hsa-miR-5590-3p	chr10:7839010-7844817+	chr10:7839010-7844817+	circRNA	(317,336)	8mer	-0.068	-0.309	145	-9.16
hsa-miR-29b-2-5p	chr10:7839010-7844817+	chr10:7839010-7844817+	circRNA	(83,105)	7mer-m8	-0.091	-0.134	145	-20.24
hsa-miR-6892-5p	chr10:7839010-7844817+	chr10:7839010-7844817+	circRNA	(508,529)	8mer	-0.34	-0.389	145	-16.21
hsa-miR-29a-5p	chr10:7839010-7844817+	chr10:7839010-7844817+	circRNA	(301,323)	8mer	-0.125	-0.315	145	-9.5
hsa-miR-142-5p	chr10:7839010-7844817+	chr10:7839010-7844817+	circRNA	(315,336)	8mer	-0.047	-0.305	145	-8.57
hsa-miR-4668-5p	chr10:7839010-7844817+	chr10:7839010-7844817+	circRNA	(505,526)	7mer-m8	-0.098	-0.194	145	-12.83
hsa-miR-30a-3p	chr10:7839010-7844817+	chr10:7839010-7844817+	circRNA	(756,778)	Imperfect			145	-13.96
hsa-miR-30e-3p	chr10:7839010-7844817+	chr10:7839010-7844817+	circRNA	(756,778)	Imperfect			145	-11.1
hsa-miR-6847-3p	chr10:7839010-7844817+	chr10:7839010-7844817+	circRNA	(535,558)	Offset 6mer		-0.036	145	-16.97
hsa-miR-6769a-5p	chr10:7839010-7844817+	chr10:7839010-7844817+	circRNA	(727,748)	Imperfect			145	-25.74
hsa-miR-8071	chr10:7839010-7844817+	chr10:7839010-7844817+	circRNA	(628,648)	8mer	-0.407	-0.316	145	-16.87
hsa-miR-4435	chr10:7839010-7844817+	chr10:7839010-7844817+	circRNA	(594,616)	8mer	-0.428	-0.414	145	-16.52
hsa-miR-4513	chr10:7839010-7844817+	chr10:7839010-7844817+	circRNA	(392,414)	8mer	-0.257	-0.245	145	-18.7
hsa-miR-6787-3p	chr10:7839010-7844817+	chr10:7839010-7844817+	circRNA	(69,90)	8mer	-0.253	-0.229	144	-15.01
hsa-miR-4790-5p	chr10:7839010-7844817+	chr10:7839010-7844817+	circRNA	(241,260)	7mer-m8	-0.199	-0.166	144	-12.52
hsa-miR-3529-5p	chr10:7839010-7844817+	chr10:7839010-7844817+	circRNA	(467,489)	Imperfect			144	-19.28
hsa-miR-153-5p	chr10:7839010-7844817+	chr10:7839010-7844817+	circRNA	(677,700)	Imperfect			144	-14.12
hsa-miR-6856-5p	chr10:7839010-7844817+	chr10:7839010-7844817+	circRNA	(610,635)	6mer		-0.034	144	-22.34
hsa-miR-4426	chr10:7839010-7844817+	chr10:7839010-7844817+	circRNA	(504,521)	7mer-m8	-0.078	-0.116	144	-10.38
hsa-miR-6787-3p	chr10:7839010-7844817+	chr10:7839010-7844817+	circRNA	(263,285)	Imperfect			144	-23.72
hsa-miR-5584-5p	chr10:7839010-7844817+	chr10:7839010-7844817+	circRNA	(507,527)	7mer-m8	-0.144	-0.213	144	-15.8
hsa-miR-3681-5p	chr10:7839010-7844817+	chr10:7839010-7844817+	circRNA	(606,628)	Imperfect			144	-18.88
hsa-miR-6824-5p	chr10:7839010-7844817+	chr10:7839010-7844817+	circRNA	(475,497)	Imperfect			144	-20.01
hsa-miR-338-3p	chr10:7839010-7844817+	chr10:7839010-7844817+	circRNA	(559,581)	Offset 6mer	-0.053	-0.027	144	-17.5
hsa-miR-4636	chr10:7839010-7844817+	chr10:7839010-7844817+	circRNA	(536,558)	Imperfect			144	-17.41
hsa-miR-96-5p	chr10:7839010-7844817+	chr10:7839010-7844817+	circRNA	(644,668)	Offset 6mer	-0.039	-0.006	144	-20.58
hsa-miR-6074	chr10:7839010-7844817+	chr10:7839010-7844817+	circRNA	(424,444)	Imperfect			144	-14.99
hsa-miR-3150a-5p	chr10:7839010-7844817+	chr10:7839010-7844817+	circRNA	(244,264)	7mer-m8	-0.187	-0.158	143	-17.58
hsa-miR-8067	chr10:7839010-7844817+	chr10:7839010-7844817+	circRNA	(337,361)	Imperfect			143	-15.11
hsa-miR-6885-5p	chr10:7839010-7844817+	chr10:7839010-7844817+	circRNA	(366,393)	8mer	-0.56	-0.357	143	-20.18
hsa-miR-1256	chr10:7839010-7844817+	chr10:7839010-7844817+	circRNA	(668,690)	8mer	-0.301	-0.31	143	-11.8
hsa-miR-520a-5p	chr10:7839010-7844817+	chr10:7839010-7844817+	circRNA	(420,441)	6mer		-0.076	143	-13.72
hsa-miR-221-5p	chr10:7839010-7844817+	chr10:7839010-7844817+	circRNA	(647,669)	8mer	-0.329	-0.266	143	-15.81
hsa-miR-373-5p	chr10:7839010-7844817+	chr10:7839010-7844817+	circRNA	(380,403)	Imperfect			143	-27.13
hsa-miR-6741-3p	chr10:7839010-7844817+	chr10:7839010-7844817+	circRNA	(79,99)	Imperfect			143	-22.04
hsa-miR-873-5p	chr10:7839010-7844817+	chr10:7839010-7844817+	circRNA	(339,360)	Imperfect			143	-15
hsa-miR-1224-5p	chr10:7839010-7844817+	chr10:7839010-7844817+	circRNA	(185,204)	7mer-m8	-0.166	-0.14	143	-14.76
hsa-miR-4720-5p	chr10:7839010-7844817+	chr10:7839010-7844817+	circRNA	(670,692)	7mer-m8	-0.181	-0.169	143	-13.48
hsa-miR-4456	chr10:7839010-7844817+	chr10:7839010-7844817+	circRNA	(633,650)	Offset 6mer		-0.027	143	-18.76
hsa-miR-3119	chr10:7839010-7844817+	chr10:7839010-7844817+	circRNA	(497,515)	7mer-m8	-0.098	-0.17	143	-10.99
hsa-miR-153-5p	chr10:7839010-7844817+	chr10:7839010-7844817+	circRNA	(582,605)	Imperfect			143	-16.75
hsa-miR-376b-3p	chr10:7839010-7844817+	chr10:7839010-7844817+	circRNA	(30,55)	8mer	-0.273	-0.363	143	-8.61
hsa-miR-4757-5p	chr10:7839010-7844817+	chr10:7839010-7844817+	circRNA	(142,164)	Imperfect			143	-20.43
hsa-miR-5001-5p	chr10:7839010-7844817+	chr10:7839010-7844817+	circRNA	(85,109)	Imperfect			143	-21.7
hsa-miR-19b-2-5p	chr10:7839010-7844817+	chr10:7839010-7844817+	circRNA	(52,76)	Offset 6mer		-0.031	143	-9.02
hsa-miR-215-3p	chr10:7839010-7844817+	chr10:7839010-7844817+	circRNA	(653,676)	7mer-m8	-0.024	-0.034	142	-14.65
hsa-miR-4784	chr10:7839010-7844817+	chr10:7839010-7844817+	circRNA	(477,497)	Offset 6mer		-0.052	142	-21.12
hsa-miR-4799-3p	chr10:7839010-7844817+	chr10:7839010-7844817+	circRNA	(647,668)	6mer		-0.009	142	-18.31
hsa-miR-1255b-5p	chr10:7839010-7844817+	chr10:7839010-7844817+	circRNA	(324,347)	Imperfect			142	-13.59
hsa-miR-6891-5p	chr10:7839010-7844817+	chr10:7839010-7844817+	circRNA	(170,189)	8mer	-0.32	-0.373	142	-14.08
hsa-miR-4766-3p	chr10:7839010-7844817+	chr10:7839010-7844817+	circRNA	(223,244)	8mer	-0.146	-0.261	142	-7.79
hsa-miR-4538	chr10:7839010-7844817+	chr10:7839010-7844817+	circRNA	(732,753)	7mer-m8	-0.15	-0.108	142	-15.96
hsa-miR-4310	chr10:7839010-7844817+	chr10:7839010-7844817+	circRNA	(564,580)	7mer-A1	-0.105	-0.114	142	-13.61
hsa-miR-3152-5p	chr10:7839010-7844817+	chr10:7839010-7844817+	circRNA	(306,329)	Offset 6mer		-0.059	142	-17.32
hsa-miR-376b-3p	chr10:7839010-7844817+	chr10:7839010-7844817+	circRNA	(545,566)	7mer-m8	-0.136	-0.2	142	-12.29
hsa-miR-630	chr10:7839010-7844817+	chr10:7839010-7844817+	circRNA	(582,606)	8mer	-0.239	-0.373	142	-8.76
hsa-miR-7852-3p	chr10:7839010-7844817+	chr10:7839010-7844817+	circRNA	(412,435)	Imperfect			142	-14
hsa-miR-4460	chr10:7839010-7844817+	chr10:7839010-7844817+	circRNA	(630,652)	7mer-m8	-0.094	-0.055	142	-14.37
hsa-miR-376a-3p	chr10:7839010-7844817+	chr10:7839010-7844817+	circRNA	(31,55)	8mer	-0.273	-0.363	142	-8.61
hsa-miR-10b-3p	chr10:7839010-7844817+	chr10:7839010-7844817+	circRNA	(429,451)	Imperfect			142	-16.81
hsa-miR-3688-5p	chr10:7839010-7844817+	chr10:7839010-7844817+	circRNA	(246,269)	Imperfect			142	-12.02
hsa-miR-767-3p	chr10:7839010-7844817+	chr10:7839010-7844817+	circRNA	(637,660)	8mer	-0.251	-0.238	141	-19.89
hsa-miR-4526	chr10:7839010-7844817+	chr10:7839010-7844817+	circRNA	(736,758)	Offset 6mer		-0.033	141	-22.23
hsa-miR-6088	chr10:7839010-7844817+	chr10:7839010-7844817+	circRNA	(473,494)	7mer-m8	-0.106	-0.147	141	-14.01
hsa-miR-335-3p	chr10:7839010-7844817+	chr10:7839010-7844817+	circRNA	(34,58)	7mer-m8	-0.029	-0.204	141	-6.09
hsa-miR-4672	chr10:7839010-7844817+	chr10:7839010-7844817+	circRNA	(196,220)	Offset 6mer		-0.005	141	-20.03
hsa-miR-1225-5p	chr10:7839010-7844817+	chr10:7839010-7844817+	circRNA	(724,746)	Offset 6mer		-0.01	141	-26.13
hsa-miR-4280	chr10:7839010-7844817+	chr10:7839010-7844817+	circRNA	(251,272)	8mer	-0.248	-0.275	141	-14.95
hsa-miR-8082	chr10:7839010-7844817+	chr10:7839010-7844817+	circRNA	(218,240)	Offset 6mer		-0.035	141	-12.63
hsa-miR-595	chr10:7839010-7844817+	chr10:7839010-7844817+	circRNA	(310,333)	Imperfect			141	-21.91
hsa-miR-26a-2-3p	chr10:7839010-7844817+	chr10:7839010-7844817+	circRNA	(584,606)	Offset 6mer		-0.033	141	-7.63
hsa-miR-205-5p	chr10:7839010-7844817+	chr10:7839010-7844817+	circRNA	(436,458)	7mer-m8	-0.096	-0.146	141	-11.3
hsa-miR-376a-3p	chr10:7839010-7844817+	chr10:7839010-7844817+	circRNA	(545,566)	7mer-m8	-0.136	-0.2	141	-8.13
hsa-miR-29b-3p	chr10:7839010-7844817+	chr10:7839010-7844817+	circRNA	(202,225)	8mer	-0.332	-0.307	141	-18.79
hsa-miR-6500-5p	chr10:7839010-7844817+	chr10:7839010-7844817+	circRNA	(108,137)	Offset 6mer		-0.055	141	-19.63
hsa-miR-2681-3p	chr10:7839010-7844817+	chr10:7839010-7844817+	circRNA	(34,56)	Imperfect			141	-18.22
hsa-miR-1185-2-3p	chr10:7839010-7844817+	chr10:7839010-7844817+	circRNA	(119,142)	Offset 6mer		-0.047	141	-19.2
hsa-miR-6735-5p	chr10:7839010-7844817+	chr10:7839010-7844817+	circRNA	(398,422)	6mer		-0.044	141	-17.85
hsa-miR-6839-5p	chr10:7839010-7844817+	chr10:7839010-7844817+	circRNA	(458,482)	Imperfect			141	-13.41
hsa-miR-6780a-3p	chr10:7839010-7844817+	chr10:7839010-7844817+	circRNA	(305,327)	Offset 6mer		-0.058	141	-13.48
hsa-miR-7109-5p	chr10:7839010-7844817+	chr10:7839010-7844817+	circRNA	(373,394)	7mer-m8	-0.206	-0.11	140	-21.94
hsa-miR-5010-5p	chr10:7839010-7844817+	chr10:7839010-7844817+	circRNA	(474,496)	Imperfect			140	-22.78
hsa-miR-3150b-5p	chr10:7839010-7844817+	chr10:7839010-7844817+	circRNA	(242,264)	7mer-m8	-0.159	-0.112	140	-17.16
hsa-miR-6873-3p	chr10:7839010-7844817+	chr10:7839010-7844817+	circRNA	(72,95)	7mer-m8	-0.052	-0.062	140	-19.09
hsa-miR-150-5p	chr10:7839010-7844817+	chr10:7839010-7844817+	circRNA	(105,127)	Offset 6mer	-0.066	-0.054	140	-12.83
hsa-miR-4436b-5p	chr10:7839010-7844817+	chr10:7839010-7844817+	circRNA	(356,380)	Offset 6mer		-0.017	140	-21.37
hsa-miR-4534	chr10:7839010-7844817+	chr10:7839010-7844817+	circRNA	(448,465)	8mer	-0.272	-0.327	140	-12.74
hsa-miR-4780	chr10:7839010-7844817+	chr10:7839010-7844817+	circRNA	(139,161)	7mer-m8	-0.189	-0.162	140	-14.44
hsa-miR-3916	chr10:7839010-7844817+	chr10:7839010-7844817+	circRNA	(211,237)	Offset 6mer		-0.042	140	-20.01
hsa-miR-4781-3p	chr10:7839010-7844817+	chr10:7839010-7844817+	circRNA	(598,620)	7mer-m8	-0.082	-0.108	140	-11.64
hsa-miR-3912-5p	chr10:7839010-7844817+	chr10:7839010-7844817+	circRNA	(664,685)	8mer	-0.216	-0.223	140	-11.77
hsa-let-7b-5p	chr10:7839010-7844817+	chr10:7839010-7844817+	circRNA	(611,634)	Imperfect			140	-24.07
hsa-miR-1272	chr10:7839010-7844817+	chr10:7839010-7844817+	circRNA	(599,623)	6mer		-0.032	140	-18.33
hsa-miR-598-3p	chr10:7839010-7844817+	chr10:7839010-7844817+	circRNA	(562,584)	6mer		-0.013	140	-23.99
hsa-miR-6846-5p	chr10:7839010-7844817+	chr10:7839010-7844817+	circRNA	(370,392)	7mer-m8	-0.239	-0.148	140	-14.71
hsa-miR-4633-5p	chr10:7839010-7844817+	chr10:7839010-7844817+	circRNA	(310,330)	7mer-m8	-0.154	-0.14	140	-8.62
hsa-miR-154-3p	chr10:7839010-7844817+	chr10:7839010-7844817+	circRNA	(122,144)	Offset 6mer		-0.058	140	-11.32
hsa-miR-3664-5p	chr10:7839010-7844817+	chr10:7839010-7844817+	circRNA	(643,663)	6mer		0.01	140	-16.54
hsa-miR-499b-5p	chr10:7839010-7844817+	chr10:7839010-7844817+	circRNA	(33,52)	Offset 6mer		-0.058	140	-13.56
hsa-miR-6797-3p	chr10:7839010-7844817+	chr10:7839010-7844817+	circRNA	(278,298)	Imperfect			140	-15.79
hsa-miR-5190	chr10:7839010-7844817+	chr10:7839010-7844817+	circRNA	(396,418)	Imperfect			140	-20.39
hsa-miR-6848-5p	chr10:7839010-7844817+	chr10:7839010-7844817+	circRNA	(369,392)	7mer-m8	-0.239	-0.148	140	-18.73
hsa-miR-132-5p	chr10:7839010-7844817+	chr10:7839010-7844817+	circRNA	(661,682)	Imperfect			140	-19.44
hsa-miR-3945	chr10:7839010-7844817+	chr10:7839010-7844817+	circRNA	(59,82)	7mer-m8	-0.209	-0.162	140	-15.99
hsa-miR-3173-3p	chr10:7839010-7844817+	chr10:7839010-7844817+	circRNA	(167,189)	8mer	-0.32	-0.373	140	-13.81
hsa-miR-10b-3p	chr10:7839010-7844817+	chr10:7839010-7844817+	circRNA	(590,612)	6mer		-0.017	140	-14.93
hsa-miR-423-3p	chr10:7839010-7844817+	chr10:7839010-7844817+	circRNA	(189,212)	Imperfect			140	-27.88
hsa-miR-3136-5p	chr10:7839010-7844817+	chr10:7839010-7844817+	circRNA	(392,415)	7mer-m8	-0.069	-0.069	140	-12.16
hsa-miR-8073	chr10:7839010-7844817+	chr10:7839010-7844817+	circRNA	(647,669)	8mer	-0.329	-0.266	140	-15.08
hsa-miR-1250-3p	chr10:7839010-7844817+	chr10:7839010-7844817+	circRNA	(41,60)	7mer-m8	-0.042	-0.185	140	-5.74
hsa-miR-15b-5p	chr10:7839010-7844817+	chr10:7839010-7844817+	circRNA	(568,590)	Offset 6mer	-0.06	-0.048	140	-14.07
hsa-miR-328-5p	chr10:7839010-7844817+	chr10:7839010-7844817+	circRNA	(370,393)	8mer	-0.529	-0.351	140	-21.12
hsa-miR-7977	chr10:7839010-7844817+	chr10:7839010-7844817+	circRNA	(268,286)	8mer	-0.346	-0.356	140	-14.59
hsa-miR-450a-1-3p	chr10:7839010-7844817+	chr10:7839010-7844817+	circRNA	(25,47)	Imperfect			140	-11.12
hsa-miR-6888-3p	chr10:7839010-7844817+	chr10:7839010-7844817+	circRNA	(485,506)	8mer	-0.274	-0.391	140	-9.19
hsa-miR-494-5p	chr10:7839010-7844817+	chr10:7839010-7844817+	circRNA	(664,688)	Imperfect			140	-24.21
hsa-miR-4270	chr10:7839010-7844817+	chr10:7839010-7844817+	circRNA	(617,636)	Imperfect			140	-18.97
hsa-miR-329-3p	chr10:7839010-7844817+	chr10:7839010-7844817+	circRNA	(177,199)	7mer-m8	-0.163	-0.154	140	-12.14
hsa-miR-3118	chr10:7839010-7844817+	chr10:7839010-7844817+	circRNA	(390,416)	Offset 6mer		-0.018	140	-11.58
hsa-miR-5096	chr12:116668338-116675510-	chr12:116668338-116675510-	circRNA	(2830,2851)	7mer-m8	-0.059	-0.27	191	-39.72
hsa-miR-1285-3p	chr12:116668338-116675510-	chr12:116668338-116675510-	circRNA	(4625,4647)	7mer-m8	-0.031	-0.097	184	-30.6
hsa-miR-1273a	chr12:116668338-116675510-	chr12:116668338-116675510-	circRNA	(4619,4644)	Imperfect			183	-38.65
hsa-miR-619-5p	chr12:116668338-116675510-	chr12:116668338-116675510-	circRNA	(3326,3348)	7mer-m8	-0.042	-0.19	181	-37.86
hsa-miR-195-5p	chr12:116668338-116675510-	chr12:116668338-116675510-	circRNA	(892,913)	7mer-m8	-0.192	-0.275	177	-24.22
hsa-miR-6089	chr12:116668338-116675510-	chr12:116668338-116675510-	circRNA	(4837,4860)	7mer-m8	-0.053	-0.069	176	-48.93
hsa-miR-5582-5p	chr12:116668338-116675510-	chr12:116668338-116675510-	circRNA	(3971,3993)	7mer-m8	-0.095	-0.197	176	-15.62
hsa-miR-1273g-3p	chr12:116668338-116675510-	chr12:116668338-116675510-	circRNA	(4641,4662)	Offset 6mer		0.026	175	-37.26
hsa-miR-6516-3p	chr12:116668338-116675510-	chr12:116668338-116675510-	circRNA	(6895,6917)	8mer	-0.4	-0.533	172	-21.03
hsa-miR-4668-5p	chr12:116668338-116675510-	chr12:116668338-116675510-	circRNA	(1681,1705)	7mer-m8	-0.046	-0.238	172	-18.46
hsa-miR-5584-5p	chr12:116668338-116675510-	chr12:116668338-116675510-	circRNA	(3584,3607)	7mer-m8	-0.002	-0.151	171	-19.56
hsa-miR-3908	chr12:116668338-116675510-	chr12:116668338-116675510-	circRNA	(3129,3150)	7mer-m8	-0.025	-0.162	170	-19.67
hsa-miR-3064-5p	chr12:116668338-116675510-	chr12:116668338-116675510-	circRNA	(1337,1358)	8mer	-0.043	-0.033	170	-30.95
hsa-miR-4632-3p	chr12:116668338-116675510-	chr12:116668338-116675510-	circRNA	(1344,1366)	Offset 6mer		0.005	168	-34.21
hsa-miR-7851-3p	chr12:116668338-116675510-	chr12:116668338-116675510-	circRNA	(4677,4699)	Imperfect			168	-33.37
hsa-miR-6809-3p	chr12:116668338-116675510-	chr12:116668338-116675510-	circRNA	(6646,6667)	7mer-m8	-0.067	-0.224	168	-18.23
hsa-miR-6734-3p	chr12:116668338-116675510-	chr12:116668338-116675510-	circRNA	(5702,5725)	7mer-m8	-0.083	-0.176	168	-25.02
hsa-miR-4678	chr12:116668338-116675510-	chr12:116668338-116675510-	circRNA	(6084,6106)	7mer-m8	-0.064	-0.204	168	-20.52
hsa-miR-6757-5p	chr12:116668338-116675510-	chr12:116668338-116675510-	circRNA	(381,401)	7mer-m8	-0.171	-0.187	168	-32.08
hsa-miR-4744	chr12:116668338-116675510-	chr12:116668338-116675510-	circRNA	(1032,1056)	7mer-m8	-0.064	-0.231	167	-13.28
hsa-miR-651-3p	chr12:116668338-116675510-	chr12:116668338-116675510-	circRNA	(6455,6477)	7mer-m8	-0.035	-0.216	167	-16.26
hsa-miR-3915	chr12:116668338-116675510-	chr12:116668338-116675510-	circRNA	(6515,6538)	8mer	-0.226	-0.341	167	-19.07
hsa-miR-5095	chr12:116668338-116675510-	chr12:116668338-116675510-	circRNA	(3320,3341)	8mer	-0.025	-0.063	167	-30.29
hsa-miR-7112-3p	chr12:116668338-116675510-	chr12:116668338-116675510-	circRNA	(4641,4665)	8mer	-0.034	-0.087	166	-25.7
hsa-miR-5684	chr12:116668338-116675510-	chr12:116668338-116675510-	circRNA	(4635,4655)	Imperfect			166	-31.32
hsa-miR-3668	chr12:116668338-116675510-	chr12:116668338-116675510-	circRNA	(4500,4521)	7mer-m8	-0.087	-0.249	166	-14.34
hsa-miR-373-5p	chr12:116668338-116675510-	chr12:116668338-116675510-	circRNA	(6535,6556)	7mer-m8	-0.006	-0.174	166	-18.53
hsa-miR-942-5p	chr12:116668338-116675510-	chr12:116668338-116675510-	circRNA	(6742,6763)	7mer-m8	-0.185	-0.303	166	-17.08
hsa-miR-142-3p	chr12:116668338-116675510-	chr12:116668338-116675510-	circRNA	(2130,2154)	8mer	-0.124	-0.3	165	-16.45
hsa-miR-16-5p	chr12:116668338-116675510-	chr12:116668338-116675510-	circRNA	(891,913)	7mer-m8	-0.155	-0.213	165	-17.98
hsa-miR-512-5p	chr12:116668338-116675510-	chr12:116668338-116675510-	circRNA	(4170,4196)	8mer	-0.033	-0.062	165	-26.25
hsa-miR-449c-5p	chr12:116668338-116675510-	chr12:116668338-116675510-	circRNA	(4923,4949)	7mer-m8	-0.041	-0.109	165	-23.84
hsa-miR-3923	chr12:116668338-116675510-	chr12:116668338-116675510-	circRNA	(5650,5671)	8mer	-0.069	-0.215	165	-13.08
hsa-miR-505-3p	chr12:116668338-116675510-	chr12:116668338-116675510-	circRNA	(6749,6770)	8mer	-0.289	-0.359	165	-16.49
hsa-miR-8055	chr12:116668338-116675510-	chr12:116668338-116675510-	circRNA	(1406,1426)	7mer-m8	-0.035	-0.203	165	-23.24
hsa-miR-519d-5p	chr12:116668338-116675510-	chr12:116668338-116675510-	circRNA	(2315,2342)	7mer-m8	-0.018	-0.186	165	-21.05
hsa-miR-4690-3p	chr12:116668338-116675510-	chr12:116668338-116675510-	circRNA	(3391,3411)	8mer	-0.02	-0.014	165	-31.39
hsa-miR-6797-5p	chr12:116668338-116675510-	chr12:116668338-116675510-	circRNA	(369,394)	Imperfect			164	-30.55
hsa-miR-204-5p	chr12:116668338-116675510-	chr12:116668338-116675510-	circRNA	(1003,1024)	7mer-m8	-0.058	-0.17	163	-16.26
hsa-miR-1285-5p	chr12:116668338-116675510-	chr12:116668338-116675510-	circRNA	(682,703)	7mer-m8	-0.205	-0.298	163	-18.9
hsa-miR-1270	chr12:116668338-116675510-	chr12:116668338-116675510-	circRNA	(1088,1112)	8mer	-0.224	-0.351	163	-17.86
hsa-miR-4778-5p	chr12:116668338-116675510-	chr12:116668338-116675510-	circRNA	(4606,4630)	Imperfect			163	-21.68
hsa-miR-1277-5p	chr12:116668338-116675510-	chr12:116668338-116675510-	circRNA	(6793,6817)	8mer	-0.032	-0.35	163	-10.16
hsa-miR-3658	chr12:116668338-116675510-	chr12:116668338-116675510-	circRNA	(241,263)	8mer	-0.184	-0.502	163	-11.77
hsa-miR-374c-3p	chr12:116668338-116675510-	chr12:116668338-116675510-	circRNA	(4538,4560)	Imperfect			163	-24.45
hsa-miR-584-5p	chr12:116668338-116675510-	chr12:116668338-116675510-	circRNA	(4332,4354)	8mer	-0.007	-0.211	162	-20.84
hsa-miR-503-5p	chr12:116668338-116675510-	chr12:116668338-116675510-	circRNA	(442,468)	7mer-m8	-0.235	-0.216	162	-29.53
hsa-miR-3174	chr12:116668338-116675510-	chr12:116668338-116675510-	circRNA	(7032,7054)	Imperfect			162	-24.45
hsa-miR-8083	chr12:116668338-116675510-	chr12:116668338-116675510-	circRNA	(5951,5972)	7mer-m8	-0.102	-0.21	162	-23.3
hsa-miR-5583-3p	chr12:116668338-116675510-	chr12:116668338-116675510-	circRNA	(6052,6077)	7mer-m8	-0.102	-0.297	162	-18.26
hsa-miR-504-3p	chr12:116668338-116675510-	chr12:116668338-116675510-	circRNA	(2979,3001)	8mer	-0.09	-0.104	162	-30.66
hsa-miR-548j-5p	chr12:116668338-116675510-	chr12:116668338-116675510-	circRNA	(2103,2124)	Imperfect			162	-19.66
hsa-miR-4509	chr12:116668338-116675510-	chr12:116668338-116675510-	circRNA	(4601,4623)	8mer	-0.008	-0.226	162	-13.36
hsa-miR-3662	chr12:116668338-116675510-	chr12:116668338-116675510-	circRNA	(6988,7013)	7mer-m8	-0.023	-0.214	161	-11.25
hsa-miR-4517	chr12:116668338-116675510-	chr12:116668338-116675510-	circRNA	(257,282)	7mer-m8	-0.136	-0.287	161	-15.31
hsa-miR-4536-5p	chr12:116668338-116675510-	chr12:116668338-116675510-	circRNA	(5293,5315)	8mer	-0.197	-0.303	161	-21.85
hsa-miR-4680-5p	chr12:116668338-116675510-	chr12:116668338-116675510-	circRNA	(6628,6652)	8mer	-0.207	-0.25	161	-14.48
hsa-miR-4668-5p	chr12:116668338-116675510-	chr12:116668338-116675510-	circRNA	(4595,4618)	Imperfect			161	-15.72
hsa-miR-15a-5p	chr12:116668338-116675510-	chr12:116668338-116675510-	circRNA	(891,913)	7mer-m8	-0.137	-0.182	161	-18.02
hsa-miR-4438	chr12:116668338-116675510-	chr12:116668338-116675510-	circRNA	(1528,1549)	7mer-m8	-0.048	-0.127	161	-12.77
hsa-miR-188-5p	chr12:116668338-116675510-	chr12:116668338-116675510-	circRNA	(1003,1025)	7mer-m8	-0.119	-0.194	161	-19.14
hsa-miR-125a-5p	chr12:116668338-116675510-	chr12:116668338-116675510-	circRNA	(4135,4160)	Imperfect			161	-30.96
hsa-miR-762	chr12:116668338-116675510-	chr12:116668338-116675510-	circRNA	(61,83)	8mer	-0.43	-0.305	160	-28.13
hsa-miR-6809-3p	chr12:116668338-116675510-	chr12:116668338-116675510-	circRNA	(2625,2647)	7mer-m8	-0.017	-0.26	160	-14.94
hsa-miR-1273f	chr12:116668338-116675510-	chr12:116668338-116675510-	circRNA	(3439,3459)	8mer	-0.089	-0.243	160	-24.47
hsa-miR-3620-5p	chr12:116668338-116675510-	chr12:116668338-116675510-	circRNA	(61,84)	8mer	-0.383	-0.266	160	-27.9
hsa-miR-619-5p	chr12:116668338-116675510-	chr12:116668338-116675510-	circRNA	(3189,3211)	Imperfect			160	-37.8
hsa-miR-1303	chr12:116668338-116675510-	chr12:116668338-116675510-	circRNA	(3274,3296)	Offset 6mer		0.036	160	-21.3
hsa-miR-6124	chr12:116668338-116675510-	chr12:116668338-116675510-	circRNA	(411,431)	8mer	-0.104	-0.28	160	-20.4
hsa-miR-1266-3p	chr12:116668338-116675510-	chr12:116668338-116675510-	circRNA	(4122,4143)	7mer-m8	-0.034	-0.127	160	-19.25
hsa-miR-1323	chr12:116668338-116675510-	chr12:116668338-116675510-	circRNA	(3979,4001)	Offset 6mer		0.041	160	-17.99
hsa-miR-4457	chr12:116668338-116675510-	chr12:116668338-116675510-	circRNA	(436,458)	8mer	-0.281	-0.334	160	-20.14
hsa-miR-330-3p	chr12:116668338-116675510-	chr12:116668338-116675510-	circRNA	(114,138)	7mer-m8	-0.112	-0.192	160	-20.54
hsa-miR-4773	chr12:116668338-116675510-	chr12:116668338-116675510-	circRNA	(1227,1248)	8mer	-0.002	-0.2	160	-15.25
hsa-miR-4673	chr12:116668338-116675510-	chr12:116668338-116675510-	circRNA	(3849,3871)	Imperfect			160	-31.11
hsa-miR-377-3p	chr12:116668338-116675510-	chr12:116668338-116675510-	circRNA	(6501,6523)	8mer	-0.26	-0.382	160	-11.55
hsa-miR-450a-1-3p	chr12:116668338-116675510-	chr12:116668338-116675510-	circRNA	(6069,6089)	7mer-m8	-0.109	-0.243	160	-14.39
hsa-miR-4522	chr12:116668338-116675510-	chr12:116668338-116675510-	circRNA	(4610,4631)	7mer-m8	-0.061	-0.154	160	-19.7
hsa-miR-1587	chr12:116668338-116675510-	chr12:116668338-116675510-	circRNA	(63,84)	8mer	-0.383	-0.266	160	-27.96
hsa-miR-5003-5p	chr12:116668338-116675510-	chr12:116668338-116675510-	circRNA	(6326,6350)	7mer-m8	-0.056	-0.145	160	-19.47
hsa-miR-4760-3p	chr12:116668338-116675510-	chr12:116668338-116675510-	circRNA	(6898,6920)	7mer-m8	-0.121	-0.306	159	-12.9
hsa-miR-4425	chr12:116668338-116675510-	chr12:116668338-116675510-	circRNA	(2755,2779)	8mer	-0.049	-0.097	159	-27.67
hsa-miR-548y	chr12:116668338-116675510-	chr12:116668338-116675510-	circRNA	(1675,1698)	7mer-m8	-0.005	-0.292	159	-10.2
hsa-miR-6782-5p	chr12:116668338-116675510-	chr12:116668338-116675510-	circRNA	(377,401)	Imperfect			159	-40.8
hsa-miR-670-3p	chr12:116668338-116675510-	chr12:116668338-116675510-	circRNA	(4248,4269)	7mer-m8	-0.065	-0.212	159	-14.61
hsa-miR-504-3p	chr12:116668338-116675510-	chr12:116668338-116675510-	circRNA	(5143,5164)	7mer-m8	-0.036	-0.059	159	-22.97
hsa-miR-152-5p	chr12:116668338-116675510-	chr12:116668338-116675510-	circRNA	(4205,4227)	8mer	-0.05	-0.174	159	-25.56
hsa-miR-299-3p	chr12:116668338-116675510-	chr12:116668338-116675510-	circRNA	(6247,6269)	7mer-m8	-0.196	-0.241	159	-16.66
hsa-miR-6722-3p	chr12:116668338-116675510-	chr12:116668338-116675510-	circRNA	(4667,4690)	Imperfect			159	-31.75
hsa-miR-3115	chr12:116668338-116675510-	chr12:116668338-116675510-	circRNA	(48,67)	8mer	-0.36	-0.279	159	-18.87
hsa-miR-3135a	chr12:116668338-116675510-	chr12:116668338-116675510-	circRNA	(3205,3230)	8mer	-0.04	0.033	159	-26.76
hsa-miR-6849-3p	chr12:116668338-116675510-	chr12:116668338-116675510-	circRNA	(5708,5729)	8mer	-0.138	-0.202	159	-31.66
hsa-miR-4313	chr12:116668338-116675510-	chr12:116668338-116675510-	circRNA	(2777,2800)	7mer-m8	-0.07	-0.047	159	-25.57
hsa-miR-4647	chr12:116668338-116675510-	chr12:116668338-116675510-	circRNA	(1074,1100)	7mer-m8	-0.109	-0.232	159	-21.2
hsa-miR-29b-1-5p	chr12:116668338-116675510-	chr12:116668338-116675510-	circRNA	(140,164)	8mer	-0.244	-0.32	159	-17.93
hsa-miR-6838-5p	chr12:116668338-116675510-	chr12:116668338-116675510-	circRNA	(3132,3153)	7mer-m8	-0.13	-0.24	159	-19.71
hsa-miR-3148	chr12:116668338-116675510-	chr12:116668338-116675510-	circRNA	(575,597)	7mer-m8	-0.023	-0.206	159	-13.19
hsa-miR-5096	chr12:116668338-116675510-	chr12:116668338-116675510-	circRNA	(3263,3284)	6mer		0.043	159	-33.97
hsa-miR-8085	chr12:116668338-116675510-	chr12:116668338-116675510-	circRNA	(6103,6124)	Imperfect			159	-26.41
hsa-miR-455-3p	chr12:116668338-116675510-	chr12:116668338-116675510-	circRNA	(584,605)	7mer-m8	-0.141	-0.149	159	-18.02
hsa-miR-4684-5p	chr12:116668338-116675510-	chr12:116668338-116675510-	circRNA	(4767,4790)	7mer-m8	-0.011	-0.148	159	-15.49
hsa-miR-190a-3p	chr12:116668338-116675510-	chr12:116668338-116675510-	circRNA	(6960,6979)	8mer	-0.144	-0.499	159	-3.36
hsa-miR-374c-3p	chr12:116668338-116675510-	chr12:116668338-116675510-	circRNA	(83,106)	Imperfect			159	-17.15
hsa-miR-8073	chr12:116668338-116675510-	chr12:116668338-116675510-	circRNA	(5550,5571)	8mer	-0.012	-0.015	158	-28.4
hsa-miR-6780a-5p	chr12:116668338-116675510-	chr12:116668338-116675510-	circRNA	(374,396)	7mer-m8	-0.196	-0.204	158	-21.4
hsa-miR-548am-5p	chr12:116668338-116675510-	chr12:116668338-116675510-	circRNA	(2103,2124)	Imperfect			158	-19.04
hsa-miR-1257	chr12:116668338-116675510-	chr12:116668338-116675510-	circRNA	(1516,1537)	Offset 6mer		0.006	158	-19.69
hsa-miR-7161-3p	chr12:116668338-116675510-	chr12:116668338-116675510-	circRNA	(6657,6684)	8mer	-0.18	-0.303	158	-16.41
hsa-miR-1197	chr12:116668338-116675510-	chr12:116668338-116675510-	circRNA	(6330,6354)	7mer-m8	-0.163	-0.216	158	-20.76
hsa-miR-2682-5p	chr12:116668338-116675510-	chr12:116668338-116675510-	circRNA	(4925,4949)	7mer-m8	-0.013	-0.063	158	-21.33
hsa-miR-3166	chr12:116668338-116675510-	chr12:116668338-116675510-	circRNA	(6421,6444)	7mer-m8	-0.123	-0.157	158	-17.28
hsa-miR-6830-5p	chr12:116668338-116675510-	chr12:116668338-116675510-	circRNA	(578,600)	7mer-m8	-0.111	-0.206	158	-23.23
hsa-miR-1260b	chr12:116668338-116675510-	chr12:116668338-116675510-	circRNA	(4947,4966)	8mer	-0.119	-0.17	158	-21.41
hsa-miR-6771-3p	chr12:116668338-116675510-	chr12:116668338-116675510-	circRNA	(4776,4798)	7mer-m8	-0.059	-0.161	158	-18.1
hsa-miR-211-5p	chr12:116668338-116675510-	chr12:116668338-116675510-	circRNA	(1003,1024)	7mer-m8	-0.049	-0.155	158	-15.55
hsa-miR-548o-5p	chr12:116668338-116675510-	chr12:116668338-116675510-	circRNA	(2103,2124)	Imperfect			158	-19.04
hsa-miR-5586-3p	chr12:116668338-116675510-	chr12:116668338-116675510-	circRNA	(7041,7062)	7mer-m8	-0.269	-0.317	158	-21.59
hsa-miR-5691	chr12:116668338-116675510-	chr12:116668338-116675510-	circRNA	(5992,6013)	7mer-m8	-0.043	-0.108	158	-16.51
hsa-miR-802	chr12:116668338-116675510-	chr12:116668338-116675510-	circRNA	(1149,1174)	7mer-m8	-0.085	-0.233	158	-14.52
hsa-miR-548c-5p	chr12:116668338-116675510-	chr12:116668338-116675510-	circRNA	(2103,2124)	Imperfect			158	-19.04
hsa-miR-449b-5p	chr12:116668338-116675510-	chr12:116668338-116675510-	circRNA	(4926,4948)	7mer-m8	-0.101	-0.161	157	-18.62
hsa-miR-616-5p	chr12:116668338-116675510-	chr12:116668338-116675510-	circRNA	(700,724)	7mer-m8	-0.081	-0.289	157	-14.92
hsa-miR-4438	chr12:116668338-116675510-	chr12:116668338-116675510-	circRNA	(6540,6561)	7mer-m8	-0.173	-0.216	157	-16.01
hsa-miR-548ar-5p	chr12:116668338-116675510-	chr12:116668338-116675510-	circRNA	(2104,2124)	Imperfect			157	-18.03
hsa-miR-4668-5p	chr12:116668338-116675510-	chr12:116668338-116675510-	circRNA	(390,413)	Imperfect			157	-17.51
hsa-miR-545-5p	chr12:116668338-116675510-	chr12:116668338-116675510-	circRNA	(3111,3136)	7mer-m8	-0.012	-0.225	157	-11.33
hsa-miR-3153	chr12:116668338-116675510-	chr12:116668338-116675510-	circRNA	(1682,1705)	6mer		-0.034	157	-18.76
hsa-miR-670-3p	chr12:116668338-116675510-	chr12:116668338-116675510-	circRNA	(704,727)	8mer	-0.254	-0.384	157	-17.11
hsa-miR-6082	chr12:116668338-116675510-	chr12:116668338-116675510-	circRNA	(5110,5129)	7mer-m8	-0.091	-0.203	157	-11.91
hsa-miR-3121-5p	chr12:116668338-116675510-	chr12:116668338-116675510-	circRNA	(1000,1022)	7mer-m8	-0.135	-0.219	157	-14.23
hsa-miR-597-5p	chr12:116668338-116675510-	chr12:116668338-116675510-	circRNA	(3000,3023)	7mer-m8	-0.05	-0.119	157	-15.4
hsa-miR-4536-5p	chr12:116668338-116675510-	chr12:116668338-116675510-	circRNA	(907,928)	7mer-A1	-0.113	-0.156	157	-19.94
hsa-miR-4768-3p	chr12:116668338-116675510-	chr12:116668338-116675510-	circRNA	(1324,1345)	7mer-m8	-0.012	-0.115	157	-17.23
hsa-miR-6868-5p	chr12:116668338-116675510-	chr12:116668338-116675510-	circRNA	(6422,6447)	8mer	-0.264	-0.308	157	-22.58
hsa-miR-4777-5p	chr12:116668338-116675510-	chr12:116668338-116675510-	circRNA	(6162,6185)	Imperfect			157	-21.88
hsa-miR-4739	chr12:116668338-116675510-	chr12:116668338-116675510-	circRNA	(371,396)	Offset 6mer		-0.037	157	-30.45
hsa-miR-450b-5p	chr12:116668338-116675510-	chr12:116668338-116675510-	circRNA	(151,172)	7mer-m8	-0.081	-0.185	157	-11.36
hsa-miR-8080	chr12:116668338-116675510-	chr12:116668338-116675510-	circRNA	(6333,6355)	7mer-m8	-0.034	-0.102	157	-21.79
hsa-miR-624-3p	chr12:116668338-116675510-	chr12:116668338-116675510-	circRNA	(436,457)	7mer-m8	-0.126	-0.172	157	-18.97
hsa-miR-548o-3p	chr12:116668338-116675510-	chr12:116668338-116675510-	circRNA	(656,677)	8mer	-0.079	-0.34	157	-10.05
hsa-miR-4452	chr12:116668338-116675510-	chr12:116668338-116675510-	circRNA	(2802,2825)	Imperfect			157	-26.85
hsa-miR-620	chr12:116668338-116675510-	chr12:116668338-116675510-	circRNA	(1092,1112)	8mer	-0.182	-0.343	157	-14.46
hsa-miR-2113	chr12:116668338-116675510-	chr12:116668338-116675510-	circRNA	(4993,5015)	Imperfect			157	-25.17
hsa-miR-1178-3p	chr12:116668338-116675510-	chr12:116668338-116675510-	circRNA	(2956,2980)	7mer-m8	-0.013	-0.08	157	-23.37
hsa-miR-449a	chr12:116668338-116675510-	chr12:116668338-116675510-	circRNA	(4926,4948)	7mer-m8	-0.101	-0.161	157	-16.49
hsa-miR-6719-3p	chr12:116668338-116675510-	chr12:116668338-116675510-	circRNA	(6366,6389)	7mer-m8	-0.072	-0.164	157	-14.51
hsa-miR-645	chr12:116668338-116675510-	chr12:116668338-116675510-	circRNA	(5066,5085)	7mer-m8	-0.074	-0.13	157	-21.23
hsa-miR-4662a-3p	chr12:116668338-116675510-	chr12:116668338-116675510-	circRNA	(7053,7075)	7mer-m8	-0.212	-0.306	156	-10.64
hsa-miR-34b-5p	chr12:116668338-116675510-	chr12:116668338-116675510-	circRNA	(4928,4949)	7mer-m8	-0.032	-0.094	156	-18.85
hsa-miR-6880-5p	chr12:116668338-116675510-	chr12:116668338-116675510-	circRNA	(5883,5904)	6mer		-0.036	156	-26.35
hsa-miR-6840-3p	chr12:116668338-116675510-	chr12:116668338-116675510-	circRNA	(2987,3009)	7mer-m8	-0.063	-0.149	156	-31.02
hsa-miR-139-5p	chr12:116668338-116675510-	chr12:116668338-116675510-	circRNA	(36,60)	Imperfect			156	-29.31
hsa-miR-4656	chr12:116668338-116675510-	chr12:116668338-116675510-	circRNA	(4702,4724)	Offset 6mer		0.046	156	-30.65
hsa-miR-155-3p	chr12:116668338-116675510-	chr12:116668338-116675510-	circRNA	(6789,6810)	8mer	-0.396	-0.473	156	-13.84
hsa-miR-6843-3p	chr12:116668338-116675510-	chr12:116668338-116675510-	circRNA	(2811,2831)	7mer-m8	-0.005	-0.076	156	-20.7
hsa-miR-378a-5p	chr12:116668338-116675510-	chr12:116668338-116675510-	circRNA	(6291,6310)	7mer-m8	-0.156	-0.215	156	-19.61
hsa-miR-4433b-3p	chr12:116668338-116675510-	chr12:116668338-116675510-	circRNA	(5821,5844)	7mer-m8	-0.025	-0.077	156	-25.4
hsa-miR-4524b-3p	chr12:116668338-116675510-	chr12:116668338-116675510-	circRNA	(3008,3029)	7mer-m8	-0.033	-0.119	156	-22.84
hsa-miR-6868-5p	chr12:116668338-116675510-	chr12:116668338-116675510-	circRNA	(606,628)	7mer-m8	-0.151	-0.153	156	-20.54
hsa-miR-3159	chr12:116668338-116675510-	chr12:116668338-116675510-	circRNA	(3187,3209)	Offset 6mer		0.085	156	-25.76
hsa-miR-3591-5p	chr12:116668338-116675510-	chr12:116668338-116675510-	circRNA	(6696,6719)	Offset 6mer		-0.03	156	-19.9
hsa-miR-597-3p	chr12:116668338-116675510-	chr12:116668338-116675510-	circRNA	(5588,5611)	Imperfect			156	-20.18
hsa-miR-1305	chr12:116668338-116675510-	chr12:116668338-116675510-	circRNA	(6912,6935)	7mer-m8	-0.173	-0.35	156	-11.2
hsa-miR-874-5p	chr12:116668338-116675510-	chr12:116668338-116675510-	circRNA	(2915,2938)	Offset 6mer		0.06	156	-30.64
hsa-miR-597-3p	chr12:116668338-116675510-	chr12:116668338-116675510-	circRNA	(1452,1475)	8mer	-0.106	-0.247	156	-20.39
hsa-miR-4742-5p	chr12:116668338-116675510-	chr12:116668338-116675510-	circRNA	(1242,1268)	8mer	-0.108	-0.229	156	-15.06
hsa-miR-6801-5p	chr12:116668338-116675510-	chr12:116668338-116675510-	circRNA	(1748,1772)	Offset 6mer		0.004	155	-20.45
hsa-miR-548w	chr12:116668338-116675510-	chr12:116668338-116675510-	circRNA	(2102,2124)	Imperfect			155	-16.51
hsa-miR-10a-5p	chr12:116668338-116675510-	chr12:116668338-116675510-	circRNA	(3707,3734)	8mer	-0.071	-0.165	155	-18.15
hsa-miR-383-5p	chr12:116668338-116675510-	chr12:116668338-116675510-	circRNA	(4264,4285)	8mer	-0.057	-0.216	155	-13.98
hsa-miR-4772-5p	chr12:116668338-116675510-	chr12:116668338-116675510-	circRNA	(822,844)	Offset 6mer		-0.011	155	-20.42
hsa-miR-630	chr12:116668338-116675510-	chr12:116668338-116675510-	circRNA	(6116,6139)	Imperfect			155	-20.01
hsa-miR-4459	chr12:116668338-116675510-	chr12:116668338-116675510-	circRNA	(4705,4728)	Imperfect			155	-29.47
hsa-miR-125b-5p	chr12:116668338-116675510-	chr12:116668338-116675510-	circRNA	(4135,4160)	Imperfect			155	-26.47
hsa-miR-6801-5p	chr12:116668338-116675510-	chr12:116668338-116675510-	circRNA	(6109,6131)	Imperfect			155	-22.29
hsa-miR-5584-5p	chr12:116668338-116675510-	chr12:116668338-116675510-	circRNA	(1683,1706)	8mer	-0.039	-0.281	155	-11.35
hsa-miR-26a-5p	chr12:116668338-116675510-	chr12:116668338-116675510-	circRNA	(1157,1177)	7mer-m8	-0.07	-0.239	155	-13.01
hsa-miR-3120-3p	chr12:116668338-116675510-	chr12:116668338-116675510-	circRNA	(4477,4498)	7mer-m8	-0.018	-0.156	155	-12.59
hsa-miR-4699-3p	chr12:116668338-116675510-	chr12:116668338-116675510-	circRNA	(6474,6496)	7mer-m8	-0.069	-0.284	155	-10.8
hsa-miR-26b-5p	chr12:116668338-116675510-	chr12:116668338-116675510-	circRNA	(1158,1177)	7mer-m8	-0.07	-0.239	155	-13.01
hsa-miR-4260	chr12:116668338-116675510-	chr12:116668338-116675510-	circRNA	(5017,5036)	8mer	-0.105	-0.139	155	-15.98
hsa-let-7d-5p	chr12:116668338-116675510-	chr12:116668338-116675510-	circRNA	(4672,4693)	Imperfect			155	-24.63
hsa-miR-4726-3p	chr12:116668338-116675510-	chr12:116668338-116675510-	circRNA	(4127,4152)	7mer-m8	-0.008	-0.048	155	-28.74
hsa-miR-1197	chr12:116668338-116675510-	chr12:116668338-116675510-	circRNA	(6152,6175)	7mer-m8	-0.156	-0.226	155	-17.87
hsa-miR-548e-5p	chr12:116668338-116675510-	chr12:116668338-116675510-	circRNA	(761,783)	8mer	-0.081	-0.385	155	-12.29
hsa-miR-34c-5p	chr12:116668338-116675510-	chr12:116668338-116675510-	circRNA	(4927,4948)	7mer-m8	-0.092	-0.145	155	-18.75
hsa-miR-5000-3p	chr12:116668338-116675510-	chr12:116668338-116675510-	circRNA	(6234,6254)	7mer-m8	-0.207	-0.301	155	-20.39
hsa-miR-635	chr12:116668338-116675510-	chr12:116668338-116675510-	circRNA	(59,86)	8mer	-0.46	-0.358	155	-19.14
hsa-miR-4514	chr12:116668338-116675510-	chr12:116668338-116675510-	circRNA	(4930,4950)	7mer-m8	-0.095	-0.19	155	-23.58
hsa-miR-548aq-5p	chr12:116668338-116675510-	chr12:116668338-116675510-	circRNA	(1675,1698)	7mer-m8	-0.005	-0.292	155	-9.91
hsa-miR-4680-5p	chr12:116668338-116675510-	chr12:116668338-116675510-	circRNA	(2208,2233)	Offset 6mer		-0.019	155	-18.14
hsa-miR-1304-3p	chr12:116668338-116675510-	chr12:116668338-116675510-	circRNA	(3386,3408)	Imperfect			155	-30
hsa-miR-4503	chr12:116668338-116675510-	chr12:116668338-116675510-	circRNA	(3754,3776)	Imperfect			155	-8.5
hsa-miR-4424	chr12:116668338-116675510-	chr12:116668338-116675510-	circRNA	(1047,1071)	7mer-m8	-0.067	-0.206	154	-11.71
hsa-miR-374b-3p	chr12:116668338-116675510-	chr12:116668338-116675510-	circRNA	(81,104)	Imperfect			154	-20.25
hsa-miR-548aq-5p	chr12:116668338-116675510-	chr12:116668338-116675510-	circRNA	(2103,2124)	Imperfect			154	-14.17
hsa-miR-6728-5p	chr12:116668338-116675510-	chr12:116668338-116675510-	circRNA	(380,401)	Offset 6mer		-0.022	154	-33.52
hsa-miR-4320	chr12:116668338-116675510-	chr12:116668338-116675510-	circRNA	(3045,3063)	7mer-m8	-0.011	-0.114	154	-16.17
hsa-miR-767-3p	chr12:116668338-116675510-	chr12:116668338-116675510-	circRNA	(918,942)	7mer-m8	-0.164	-0.233	154	-19.07
hsa-miR-5000-5p	chr12:116668338-116675510-	chr12:116668338-116675510-	circRNA	(5440,5461)	Imperfect			154	-22.34
hsa-miR-6818-5p	chr12:116668338-116675510-	chr12:116668338-116675510-	circRNA	(6133,6154)	7mer-m8	-0.081	-0.166	154	-15.82
hsa-miR-3919	chr12:116668338-116675510-	chr12:116668338-116675510-	circRNA	(1769,1791)	7mer-m8	-0.011	-0.175	154	-17.31
hsa-miR-548aj-5p	chr12:116668338-116675510-	chr12:116668338-116675510-	circRNA	(754,779)	7mer-m8	-0.154	-0.324	154	-10.9
hsa-miR-4700-3p	chr12:116668338-116675510-	chr12:116668338-116675510-	circRNA	(6225,6255)	8mer	-0.249	-0.348	154	-20.84
hsa-miR-548x-5p	chr12:116668338-116675510-	chr12:116668338-116675510-	circRNA	(754,779)	7mer-m8	-0.154	-0.324	154	-10.9
hsa-miR-516b-5p	chr12:116668338-116675510-	chr12:116668338-116675510-	circRNA	(834,856)	Imperfect			154	-16.61
hsa-miR-548d-5p	chr12:116668338-116675510-	chr12:116668338-116675510-	circRNA	(2103,2124)	Imperfect			154	-14.17
hsa-miR-630	chr12:116668338-116675510-	chr12:116668338-116675510-	circRNA	(6311,6332)	7mer-m8	-0.039	-0.155	154	-16.77
hsa-miR-5087	chr12:116668338-116675510-	chr12:116668338-116675510-	circRNA	(5025,5049)	Imperfect			154	-20.85
hsa-miR-29b-2-5p	chr12:116668338-116675510-	chr12:116668338-116675510-	circRNA	(3264,3287)	Offset 6mer		0.045	154	-22.41
hsa-miR-5194	chr12:116668338-116675510-	chr12:116668338-116675510-	circRNA	(366,387)	7mer-m8	-0.244	-0.237	154	-20.36
hsa-miR-3135a	chr12:116668338-116675510-	chr12:116668338-116675510-	circRNA	(2989,3010)	Imperfect			154	-29.41
hsa-miR-4719	chr12:116668338-116675510-	chr12:116668338-116675510-	circRNA	(7081,7100)	8mer	-0.297	-0.492	154	-12.08
hsa-miR-9-5p	chr12:116668338-116675510-	chr12:116668338-116675510-	circRNA	(6668,6691)	7mer-m8	-0.131	-0.227	154	-15.23
hsa-miR-4778-3p	chr12:116668338-116675510-	chr12:116668338-116675510-	circRNA	(1189,1211)	Imperfect			154	-19.08
hsa-miR-759	chr12:116668338-116675510-	chr12:116668338-116675510-	circRNA	(7041,7063)	7mer-m8	-0.284	-0.324	154	-12.38
hsa-miR-548g-5p	chr12:116668338-116675510-	chr12:116668338-116675510-	circRNA	(754,779)	7mer-m8	-0.154	-0.324	154	-10.9
hsa-miR-570-3p	chr12:116668338-116675510-	chr12:116668338-116675510-	circRNA	(232,256)	Offset 6mer		-0.074	154	-15.82
hsa-miR-32-5p	chr12:116668338-116675510-	chr12:116668338-116675510-	circRNA	(201,222)	Imperfect			154	-18.85
hsa-miR-34a-5p	chr12:116668338-116675510-	chr12:116668338-116675510-	circRNA	(4926,4948)	7mer-m8	-0.092	-0.145	154	-15.54
hsa-miR-4722-5p	chr12:116668338-116675510-	chr12:116668338-116675510-	circRNA	(1325,1346)	7mer-m8	-0.057	-0.111	154	-24.31
hsa-miR-4662b	chr12:116668338-116675510-	chr12:116668338-116675510-	circRNA	(1076,1100)	7mer-m8	-0.127	-0.263	154	-14.8
hsa-miR-8076	chr12:116668338-116675510-	chr12:116668338-116675510-	circRNA	(6049,6076)	7mer-m8	-0.057	-0.173	154	-13.76
hsa-miR-520a-5p	chr12:116668338-116675510-	chr12:116668338-116675510-	circRNA	(2320,2341)	Imperfect			154	-22.5
hsa-miR-888-3p	chr12:116668338-116675510-	chr12:116668338-116675510-	circRNA	(6364,6390)	7mer-m8	-0.121	-0.186	154	-19.21
hsa-miR-2392	chr12:116668338-116675510-	chr12:116668338-116675510-	circRNA	(380,400)	Offset 6mer		-0.022	154	-27.35
hsa-miR-6512-3p	chr12:116668338-116675510-	chr12:116668338-116675510-	circRNA	(5708,5730)	7mer-m8	-0.111	-0.163	154	-17.15
hsa-miR-3942-3p	chr12:116668338-116675510-	chr12:116668338-116675510-	circRNA	(6212,6233)	Imperfect			154	-14.31
hsa-miR-6818-3p	chr12:116668338-116675510-	chr12:116668338-116675510-	circRNA	(5501,5524)	7mer-m8	-0.086	-0.214	154	-16.71
hsa-miR-1224-3p	chr12:116668338-116675510-	chr12:116668338-116675510-	circRNA	(4182,4203)	7mer-m8	-0.041	-0.08	154	-21.64
hsa-miR-6888-5p	chr12:116668338-116675510-	chr12:116668338-116675510-	circRNA	(1258,1279)	Imperfect			153	-25.05
hsa-miR-484	chr12:116668338-116675510-	chr12:116668338-116675510-	circRNA	(6397,6419)	Imperfect			153	-22.48
hsa-miR-656-3p	chr12:116668338-116675510-	chr12:116668338-116675510-	circRNA	(5165,5185)	Offset 6mer		-0.019	153	-11.35
hsa-miR-6779-5p	chr12:116668338-116675510-	chr12:116668338-116675510-	circRNA	(375,396)	7mer-m8	-0.205	-0.219	153	-22.86
hsa-let-7c-5p	chr12:116668338-116675510-	chr12:116668338-116675510-	circRNA	(4671,4693)	Imperfect			153	-24.62
hsa-miR-765	chr12:116668338-116675510-	chr12:116668338-116675510-	circRNA	(5824,5846)	7mer-m8	-0.114	-0.19	153	-19.71
hsa-miR-6871-5p	chr12:116668338-116675510-	chr12:116668338-116675510-	circRNA	(376,397)	7mer-m8	-0.133	-0.131	153	-24.13
hsa-miR-15b-5p	chr12:116668338-116675510-	chr12:116668338-116675510-	circRNA	(891,913)	7mer-m8	-0.137	-0.182	153	-16.42
hsa-miR-5586-5p	chr12:116668338-116675510-	chr12:116668338-116675510-	circRNA	(5711,5731)	7mer-m8	-0.06	-0.112	153	-19.45
hsa-miR-5006-5p	chr12:116668338-116675510-	chr12:116668338-116675510-	circRNA	(4881,4902)	8mer	-0.034	-0.033	153	-25.04
hsa-miR-92a-1-5p	chr12:116668338-116675510-	chr12:116668338-116675510-	circRNA	(186,209)	7mer-m8	-0.245	-0.201	153	-20.64
hsa-miR-718	chr12:116668338-116675510-	chr12:116668338-116675510-	circRNA	(490,511)	Imperfect			153	-32.11
hsa-miR-3155a	chr12:116668338-116675510-	chr12:116668338-116675510-	circRNA	(6539,6560)	7mer-m8	-0.259	-0.287	153	-18.54
hsa-miR-6791-3p	chr12:116668338-116675510-	chr12:116668338-116675510-	circRNA	(3373,3393)	7mer-A1	-0.012	0.04	153	-30.87
hsa-miR-605-5p	chr12:116668338-116675510-	chr12:116668338-116675510-	circRNA	(1006,1027)	7mer-m8	-0.105	-0.224	153	-12.14
hsa-miR-6878-5p	chr12:116668338-116675510-	chr12:116668338-116675510-	circRNA	(6099,6122)	Imperfect			153	-19.71
hsa-miR-4759	chr12:116668338-116675510-	chr12:116668338-116675510-	circRNA	(6052,6073)	Offset 6mer		-0.07	153	-20.13
hsa-miR-483-3p	chr12:116668338-116675510-	chr12:116668338-116675510-	circRNA	(4147,4168)	8mer	-0.033	-0.12	153	-25.29
hsa-miR-6801-3p	chr12:116668338-116675510-	chr12:116668338-116675510-	circRNA	(5464,5483)	7mer-m8	-0.125	-0.132	153	-22.93
hsa-miR-6740-5p	chr12:116668338-116675510-	chr12:116668338-116675510-	circRNA	(5888,5909)	Imperfect			153	-26.09
hsa-miR-181d-5p	chr12:116668338-116675510-	chr12:116668338-116675510-	circRNA	(6783,6806)	Imperfect			153	-20.24
hsa-miR-548au-5p	chr12:116668338-116675510-	chr12:116668338-116675510-	circRNA	(2104,2124)	Imperfect			153	-17.59
hsa-miR-5004-3p	chr12:116668338-116675510-	chr12:116668338-116675510-	circRNA	(73,95)	6mer		-0.044	153	-18.13
hsa-miR-4761-5p	chr12:116668338-116675510-	chr12:116668338-116675510-	circRNA	(1282,1302)	7mer-m8	-0.046	-0.127	153	-15.32
hsa-miR-3117-5p	chr12:116668338-116675510-	chr12:116668338-116675510-	circRNA	(6421,6441)	7mer-m8	-0.082	-0.14	153	-17.57
hsa-miR-4776-5p	chr12:116668338-116675510-	chr12:116668338-116675510-	circRNA	(5034,5058)	7mer-m8	-0.032	-0.04	153	-21.73
hsa-miR-6842-3p	chr12:116668338-116675510-	chr12:116668338-116675510-	circRNA	(3245,3268)	Offset 6mer		0.052	153	-27.7
hsa-miR-4700-3p	chr12:116668338-116675510-	chr12:116668338-116675510-	circRNA	(5947,5974)	7mer-m8	-0.114	-0.176	153	-19.21
hsa-miR-3613-3p	chr12:116668338-116675510-	chr12:116668338-116675510-	circRNA	(233,258)	Offset 6mer		-0.055	153	-15.65
hsa-let-7b-5p	chr12:116668338-116675510-	chr12:116668338-116675510-	circRNA	(4671,4693)	Imperfect			153	-26.62
hsa-miR-92a-1-5p	chr12:116668338-116675510-	chr12:116668338-116675510-	circRNA	(4813,4834)	7mer-m8	-0.065	-0.104	153	-17.72
hsa-miR-4505	chr12:116668338-116675510-	chr12:116668338-116675510-	circRNA	(63,82)	7mer-m8	-0.232	-0.182	153	-21.77
hsa-miR-4658	chr12:116668338-116675510-	chr12:116668338-116675510-	circRNA	(3720,3743)	Imperfect			153	-25.4
hsa-miR-2114-3p	chr12:116668338-116675510-	chr12:116668338-116675510-	circRNA	(1221,1242)	7mer-m8	-0.111	-0.12	153	-15.15
hsa-miR-3126-3p	chr12:116668338-116675510-	chr12:116668338-116675510-	circRNA	(6427,6449)	7mer-m8	-0.156	-0.164	153	-15.89
hsa-miR-6740-5p	chr12:116668338-116675510-	chr12:116668338-116675510-	circRNA	(1405,1427)	Imperfect			152	-18.9
hsa-miR-4461	chr12:116668338-116675510-	chr12:116668338-116675510-	circRNA	(6377,6400)	8mer	-0.077	-0.244	152	-16.64
hsa-miR-4776-5p	chr12:116668338-116675510-	chr12:116668338-116675510-	circRNA	(1385,1407)	7mer-m8	-0.143	-0.168	152	-15.83
hsa-miR-6765-3p	chr12:116668338-116675510-	chr12:116668338-116675510-	circRNA	(2872,2893)	7mer-m8	-0.03	-0.076	152	-20.77
hsa-miR-200c-3p	chr12:116668338-116675510-	chr12:116668338-116675510-	circRNA	(7130,7154)	7mer-m8	-0.142	-0.252	152	-12.08
hsa-miR-16-2-3p	chr12:116668338-116675510-	chr12:116668338-116675510-	circRNA	(6657,6677)	8mer	-0.084	-0.394	152	-7.96
hsa-miR-106a-3p	chr12:116668338-116675510-	chr12:116668338-116675510-	circRNA	(6754,6776)	Imperfect			152	-21.26
hsa-miR-499b-3p	chr12:116668338-116675510-	chr12:116668338-116675510-	circRNA	(6322,6346)	7mer-m8	-0.059	-0.144	152	-14.57
hsa-miR-3976	chr12:116668338-116675510-	chr12:116668338-116675510-	circRNA	(5520,5543)	Imperfect			152	-13.86
hsa-miR-3529-5p	chr12:116668338-116675510-	chr12:116668338-116675510-	circRNA	(5751,5773)	Offset 6mer		-0.02	152	-18.09
hsa-miR-4478	chr12:116668338-116675510-	chr12:116668338-116675510-	circRNA	(5065,5083)	8mer	-0.06	-0.177	152	-18.23
hsa-miR-6791-3p	chr12:116668338-116675510-	chr12:116668338-116675510-	circRNA	(2779,2800)	Imperfect			152	-27.58
hsa-miR-487b-5p	chr12:116668338-116675510-	chr12:116668338-116675510-	circRNA	(5268,5290)	Imperfect			152	-19.56
hsa-miR-6849-5p	chr12:116668338-116675510-	chr12:116668338-116675510-	circRNA	(4922,4945)	Imperfect			152	-18.59
hsa-miR-4522	chr12:116668338-116675510-	chr12:116668338-116675510-	circRNA	(6285,6306)	7mer-A1	-0.077	-0.121	152	-23.48
hsa-miR-619-5p	chr12:116668338-116675510-	chr12:116668338-116675510-	circRNA	(2756,2778)	Offset 6mer		0.053	152	-25.64
hsa-miR-4656	chr12:116668338-116675510-	chr12:116668338-116675510-	circRNA	(54,77)	7mer-m8	-0.236	-0.185	152	-21.34
hsa-miR-6720-5p	chr12:116668338-116675510-	chr12:116668338-116675510-	circRNA	(5707,5730)	7mer-m8	-0.093	-0.132	152	-18.4
hsa-miR-6509-5p	chr12:116668338-116675510-	chr12:116668338-116675510-	circRNA	(6730,6754)	8mer	-0.266	-0.365	152	-17.02
hsa-miR-10b-5p	chr12:116668338-116675510-	chr12:116668338-116675510-	circRNA	(3711,3734)	8mer	-0.082	-0.167	152	-18.02
hsa-miR-3675-3p	chr12:116668338-116675510-	chr12:116668338-116675510-	circRNA	(4522,4542)	7mer-m8	-0.063	-0.243	152	-10.65
hsa-miR-4436a	chr12:116668338-116675510-	chr12:116668338-116675510-	circRNA	(6234,6254)	7mer-m8	-0.161	-0.223	152	-16.36
hsa-miR-583	chr12:116668338-116675510-	chr12:116668338-116675510-	circRNA	(2419,2438)	7mer-m8	-0.006	-0.163	152	-13.75
hsa-miR-3975	chr12:116668338-116675510-	chr12:116668338-116675510-	circRNA	(4156,4178)	Imperfect			152	-16.52
hsa-miR-4666b	chr12:116668338-116675510-	chr12:116668338-116675510-	circRNA	(5863,5886)	Imperfect			152	-11.51
hsa-miR-4668-5p	chr12:116668338-116675510-	chr12:116668338-116675510-	circRNA	(6095,6120)	Imperfect			152	-16.19
hsa-miR-3976	chr12:116668338-116675510-	chr12:116668338-116675510-	circRNA	(1768,1792)	Imperfect			152	-19.74
hsa-miR-4782-5p	chr12:116668338-116675510-	chr12:116668338-116675510-	circRNA	(6112,6135)	8mer	-0.082	-0.175	152	-13.59
hsa-miR-4259	chr12:116668338-116675510-	chr12:116668338-116675510-	circRNA	(1859,1880)	7mer-m8	-0.065	-0.127	152	-21.46
hsa-miR-449a	chr12:116668338-116675510-	chr12:116668338-116675510-	circRNA	(604,626)	8mer	-0.291	-0.286	152	-17.62
hsa-miR-548ba	chr12:116668338-116675510-	chr12:116668338-116675510-	circRNA	(970,989)	7mer-m8	-0.158	-0.33	152	-14.4
hsa-miR-429	chr12:116668338-116675510-	chr12:116668338-116675510-	circRNA	(7133,7154)	7mer-m8	-0.132	-0.237	152	-10.32
hsa-miR-944	chr12:116668338-116675510-	chr12:116668338-116675510-	circRNA	(5637,5659)	6mer		0.003	152	-15.85
hsa-miR-7106-5p	chr12:116668338-116675510-	chr12:116668338-116675510-	circRNA	(375,395)	8mer	-0.312	-0.309	152	-27.43
hsa-miR-5680	chr12:116668338-116675510-	chr12:116668338-116675510-	circRNA	(1639,1661)	Imperfect			152	-8.74
hsa-miR-5003-3p	chr12:116668338-116675510-	chr12:116668338-116675510-	circRNA	(6939,6960)	8mer	-0.166	-0.401	152	-16.59
hsa-miR-5696	chr12:116668338-116675510-	chr12:116668338-116675510-	circRNA	(518,541)	7mer-m8	-0.047	-0.255	152	-10.41
hsa-miR-1247-3p	chr12:116668338-116675510-	chr12:116668338-116675510-	circRNA	(4675,4698)	7mer-m8	-0.089	-0.053	152	-24.12
hsa-miR-329-5p	chr12:116668338-116675510-	chr12:116668338-116675510-	circRNA	(4965,4989)	Offset 6mer		0.032	152	-22.3
hsa-miR-329-3p	chr12:116668338-116675510-	chr12:116668338-116675510-	circRNA	(2874,2896)	Offset 6mer		0.023	152	-22.47
hsa-miR-3145-3p	chr12:116668338-116675510-	chr12:116668338-116675510-	circRNA	(3682,3706)	Imperfect			152	-11.29
hsa-miR-519d-3p	chr12:116668338-116675510-	chr12:116668338-116675510-	circRNA	(3544,3566)	Imperfect			152	-15.91
hsa-miR-6806-3p	chr12:116668338-116675510-	chr12:116668338-116675510-	circRNA	(875,897)	Imperfect			152	-20.34
hsa-miR-449b-5p	chr12:116668338-116675510-	chr12:116668338-116675510-	circRNA	(604,626)	8mer	-0.291	-0.286	152	-15.64
hsa-miR-489-3p	chr12:116668338-116675510-	chr12:116668338-116675510-	circRNA	(139,158)	8mer	-0.3	-0.339	152	-19.7
hsa-miR-4748	chr12:116668338-116675510-	chr12:116668338-116675510-	circRNA	(1408,1429)	7mer-m8	-0.012	-0.139	152	-16.6
hsa-miR-3074-5p	chr12:116668338-116675510-	chr12:116668338-116675510-	circRNA	(920,945)	7mer-m8	-0.152	-0.237	152	-21.63
hsa-miR-1203	chr12:116668338-116675510-	chr12:116668338-116675510-	circRNA	(813,832)	7mer-m8	-0.257	-0.166	152	-21.33
hsa-miR-1273h-5p	chr12:116668338-116675510-	chr12:116668338-116675510-	circRNA	(4675,4696)	Offset 6mer		0.068	151	-32.23
hsa-miR-548ai	chr12:116668338-116675510-	chr12:116668338-116675510-	circRNA	(970,989)	7mer-m8	-0.158	-0.33	151	-12.84
hsa-miR-2054	chr12:116668338-116675510-	chr12:116668338-116675510-	circRNA	(3738,3764)	Imperfect			151	-7.74
hsa-miR-575	chr12:116668338-116675510-	chr12:116668338-116675510-	circRNA	(3494,3512)	6mer		-0.021	151	-24.39
hsa-miR-6738-5p	chr12:116668338-116675510-	chr12:116668338-116675510-	circRNA	(363,387)	7mer-m8	-0.197	-0.16	151	-16.79
hsa-miR-8084	chr12:116668338-116675510-	chr12:116668338-116675510-	circRNA	(7069,7091)	Imperfect			151	-11.1
hsa-miR-6773-3p	chr12:116668338-116675510-	chr12:116668338-116675510-	circRNA	(3001,3023)	Offset 6mer		0.025	151	-20.13
hsa-miR-7107-5p	chr12:116668338-116675510-	chr12:116668338-116675510-	circRNA	(4627,4651)	Imperfect			151	-31.61
hsa-miR-320b	chr12:116668338-116675510-	chr12:116668338-116675510-	circRNA	(5831,5853)	6mer		-0.018	151	-22.67
hsa-miR-6758-5p	chr12:116668338-116675510-	chr12:116668338-116675510-	circRNA	(6103,6127)	6mer		-0.001	151	-21.67
hsa-miR-4784	chr12:116668338-116675510-	chr12:116668338-116675510-	circRNA	(2415,2435)	7mer-m8	-0.019	-0.097	151	-19.09
hsa-miR-139-3p	chr12:116668338-116675510-	chr12:116668338-116675510-	circRNA	(2411,2433)	7mer-m8	-0.061	-0.089	151	-22
hsa-miR-1322	chr12:116668338-116675510-	chr12:116668338-116675510-	circRNA	(260,279)	8mer	-0.449	-0.554	151	-9.9
hsa-miR-4320	chr12:116668338-116675510-	chr12:116668338-116675510-	circRNA	(3482,3500)	7mer-m8	0	-0.102	151	-14.1
hsa-miR-6800-5p	chr12:116668338-116675510-	chr12:116668338-116675510-	circRNA	(1620,1640)	7mer-m8	-0.039	-0.107	151	-15.49
hsa-miR-4763-5p	chr12:116668338-116675510-	chr12:116668338-116675510-	circRNA	(3213,3234)	Offset 6mer		0.046	151	-25.81
hsa-miR-541-5p	chr12:116668338-116675510-	chr12:116668338-116675510-	circRNA	(3477,3502)	Offset 6mer		0.009	151	-20.44
hsa-miR-6510-5p	chr12:116668338-116675510-	chr12:116668338-116675510-	circRNA	(381,404)	Imperfect			151	-24.42
hsa-miR-875-5p	chr12:116668338-116675510-	chr12:116668338-116675510-	circRNA	(1700,1723)	8mer	-0.082	-0.23	151	-15.25
hsa-miR-4315	chr12:116668338-116675510-	chr12:116668338-116675510-	circRNA	(4275,4294)	8mer	-0.124	-0.189	151	-14.08
hsa-miR-2117	chr12:116668338-116675510-	chr12:116668338-116675510-	circRNA	(1453,1474)	7mer-m8	-0.021	-0.139	151	-14
hsa-miR-548m	chr12:116668338-116675510-	chr12:116668338-116675510-	circRNA	(6087,6108)	7mer-m8	-0.042	-0.186	151	-8.98
hsa-miR-320a	chr12:116668338-116675510-	chr12:116668338-116675510-	circRNA	(5831,5853)	6mer		-0.018	151	-22.67
hsa-miR-526b-5p	chr12:116668338-116675510-	chr12:116668338-116675510-	circRNA	(1012,1035)	Offset 6mer		-0.024	151	-16.28
hsa-miR-448	chr12:116668338-116675510-	chr12:116668338-116675510-	circRNA	(5865,5886)	7mer-m8	-0.048	-0.202	151	-11.43
hsa-miR-4639-5p	chr12:116668338-116675510-	chr12:116668338-116675510-	circRNA	(6076,6100)	8mer	-0.141	-0.294	151	-15.19
hsa-miR-137	chr12:116668338-116675510-	chr12:116668338-116675510-	circRNA	(6081,6103)	7mer-m8	-0.04	-0.177	151	-9.28
hsa-miR-4729	chr12:116668338-116675510-	chr12:116668338-116675510-	circRNA	(3449,3471)	Offset 6mer		-0.038	151	-11.19
hsa-miR-613	chr12:116668338-116675510-	chr12:116668338-116675510-	circRNA	(359,379)	Offset 6mer	-0.026	-0.015	151	-17.24
hsa-miR-450a-1-3p	chr12:116668338-116675510-	chr12:116668338-116675510-	circRNA	(1008,1033)	Imperfect			151	-16.22
hsa-miR-6743-5p	chr12:116668338-116675510-	chr12:116668338-116675510-	circRNA	(5927,5949)	8mer	-0.239	-0.239	151	-21.93
hsa-miR-8065	chr12:116668338-116675510-	chr12:116668338-116675510-	circRNA	(3119,3144)	Imperfect			151	-15.23
hsa-miR-6778-3p	chr12:116668338-116675510-	chr12:116668338-116675510-	circRNA	(3374,3393)	8mer	-0.074	0	151	-21.87
hsa-miR-10a-3p	chr12:116668338-116675510-	chr12:116668338-116675510-	circRNA	(2429,2451)	6mer		-0.004	151	-15.45
hsa-miR-6838-5p	chr12:116668338-116675510-	chr12:116668338-116675510-	circRNA	(892,913)	7mer-m8	-0.155	-0.213	151	-13.53
hsa-miR-3913-3p	chr12:116668338-116675510-	chr12:116668338-116675510-	circRNA	(133,157)	8mer	-0.275	-0.281	151	-12.68
hsa-miR-708-3p	chr12:116668338-116675510-	chr12:116668338-116675510-	circRNA	(6226,6248)	Imperfect			151	-22.1
hsa-miR-513b-3p	chr12:116668338-116675510-	chr12:116668338-116675510-	circRNA	(6751,6773)	7mer-m8	-0.128	-0.237	151	-11.46
hsa-miR-570-5p	chr12:116668338-116675510-	chr12:116668338-116675510-	circRNA	(970,989)	7mer-m8	-0.158	-0.33	151	-12.84
hsa-let-7e-5p	chr12:116668338-116675510-	chr12:116668338-116675510-	circRNA	(4672,4693)	Imperfect			151	-22.78
hsa-miR-545-5p	chr12:116668338-116675510-	chr12:116668338-116675510-	circRNA	(4475,4497)	Imperfect			151	-9.8
hsa-miR-424-5p	chr12:116668338-116675510-	chr12:116668338-116675510-	circRNA	(3131,3153)	7mer-m8	-0.093	-0.178	151	-12.4
hsa-miR-582-5p	chr12:116668338-116675510-	chr12:116668338-116675510-	circRNA	(1201,1225)	8mer	-0.007	-0.255	151	-12.66
hsa-miR-16-5p	chr12:116668338-116675510-	chr12:116668338-116675510-	circRNA	(3130,3153)	7mer-m8	-0.112	-0.209	151	-13.27
hsa-miR-216b-5p	chr12:116668338-116675510-	chr12:116668338-116675510-	circRNA	(4520,4543)	8mer	-0.014	-0.27	151	-10.52
hsa-miR-4698	chr12:116668338-116675510-	chr12:116668338-116675510-	circRNA	(6990,7014)	8mer	-0.174	-0.474	151	-15.49
hsa-miR-296-5p	chr12:116668338-116675510-	chr12:116668338-116675510-	circRNA	(2781,2802)	8mer	-0.196	-0.06	151	-25.79
hsa-let-7a-5p	chr12:116668338-116675510-	chr12:116668338-116675510-	circRNA	(4672,4693)	Imperfect			151	-22.78
hsa-miR-2355-5p	chr12:116668338-116675510-	chr12:116668338-116675510-	circRNA	(3853,3874)	8mer	-0.078	-0.159	151	-20.71
hsa-miR-5581-3p	chr12:116668338-116675510-	chr12:116668338-116675510-	circRNA	(30,52)	Offset 6mer		-0.002	151	-22.58
hsa-miR-155-5p	chr12:116668338-116675510-	chr12:116668338-116675510-	circRNA	(2372,2394)	Imperfect			151	-16.77
hsa-miR-129-5p	chr12:116668338-116675510-	chr12:116668338-116675510-	circRNA	(153,174)	Imperfect			151	-26.36
hsa-miR-125a-3p	chr12:116668338-116675510-	chr12:116668338-116675510-	circRNA	(6574,6593)	7mer-m8	-0.162	-0.196	150	-18.39
hsa-miR-6756-5p	chr12:116668338-116675510-	chr12:116668338-116675510-	circRNA	(378,399)	Imperfect			150	-32.89
hsa-miR-3143	chr12:116668338-116675510-	chr12:116668338-116675510-	circRNA	(5079,5104)	Offset 6mer		0.019	150	-14.44
hsa-miR-6722-3p	chr12:116668338-116675510-	chr12:116668338-116675510-	circRNA	(3186,3212)	7mer-A1	-0.012	0.025	150	-33.48
hsa-miR-6865-5p	chr12:116668338-116675510-	chr12:116668338-116675510-	circRNA	(5540,5563)	7mer-m8	-0.035	-0.038	150	-22.37
hsa-miR-3913-3p	chr12:116668338-116675510-	chr12:116668338-116675510-	circRNA	(6201,6226)	Offset 6mer		-0.037	150	-20.39
hsa-miR-548h-5p	chr12:116668338-116675510-	chr12:116668338-116675510-	circRNA	(2103,2124)	Imperfect			150	-16.27
hsa-miR-449a	chr12:116668338-116675510-	chr12:116668338-116675510-	circRNA	(5322,5343)	Imperfect			150	-19.01
hsa-miR-4429	chr12:116668338-116675510-	chr12:116668338-116675510-	circRNA	(5833,5853)	6mer		-0.018	150	-21.95
hsa-miR-4797-5p	chr12:116668338-116675510-	chr12:116668338-116675510-	circRNA	(7043,7064)	7mer-m8	-0.197	-0.243	150	-13.82
hsa-miR-764	chr12:116668338-116675510-	chr12:116668338-116675510-	circRNA	(2884,2909)	7mer-m8	-0.043	-0.085	150	-22.09
hsa-miR-5004-5p	chr12:116668338-116675510-	chr12:116668338-116675510-	circRNA	(6153,6176)	7mer-m8	-0.073	-0.1	150	-15.99
hsa-miR-4496	chr12:116668338-116675510-	chr12:116668338-116675510-	circRNA	(3980,4002)	Imperfect			150	-20.39
hsa-miR-3977	chr12:116668338-116675510-	chr12:116668338-116675510-	circRNA	(5967,5992)	7mer-m8	-0.023	-0.125	150	-15.16
hsa-miR-320c	chr12:116668338-116675510-	chr12:116668338-116675510-	circRNA	(5833,5853)	6mer		-0.018	150	-22.55
hsa-miR-20b-3p	chr12:116668338-116675510-	chr12:116668338-116675510-	circRNA	(4858,4880)	Imperfect			150	-18.29
hsa-miR-3121-3p	chr12:116668338-116675510-	chr12:116668338-116675510-	circRNA	(768,793)	Imperfect			150	-18.65
hsa-miR-3074-3p	chr12:116668338-116675510-	chr12:116668338-116675510-	circRNA	(846,869)	7mer-m8	-0.047	-0.169	150	-16.09
hsa-miR-6782-5p	chr12:116668338-116675510-	chr12:116668338-116675510-	circRNA	(5820,5844)	Imperfect			150	-25.67
hsa-miR-3175	chr12:116668338-116675510-	chr12:116668338-116675510-	circRNA	(2412,2435)	Imperfect			150	-18.84
hsa-miR-549a	chr12:116668338-116675510-	chr12:116668338-116675510-	circRNA	(938,960)	7mer-m8	-0.109	-0.188	150	-12.69
hsa-miR-4804-3p	chr12:116668338-116675510-	chr12:116668338-116675510-	circRNA	(2085,2107)	8mer	-0.052	-0.276	150	-16.23
hsa-miR-6513-5p	chr12:116668338-116675510-	chr12:116668338-116675510-	circRNA	(4797,4824)	Imperfect			150	-21.01
hsa-miR-6508-5p	chr12:116668338-116675510-	chr12:116668338-116675510-	circRNA	(6140,6161)	Imperfect			150	-16.33
hsa-miR-6813-5p	chr12:116668338-116675510-	chr12:116668338-116675510-	circRNA	(6710,6736)	8mer	-0.518	-0.432	150	-20.42
hsa-miR-4750-5p	chr12:116668338-116675510-	chr12:116668338-116675510-	circRNA	(4830,4851)	Offset 6mer		0.072	150	-32.47
hsa-miR-548as-5p	chr12:116668338-116675510-	chr12:116668338-116675510-	circRNA	(2103,2124)	Imperfect			150	-16.06
hsa-miR-6871-5p	chr12:116668338-116675510-	chr12:116668338-116675510-	circRNA	(4842,4864)	Offset 6mer		0.073	150	-31.37
hsa-miR-5787	chr12:116668338-116675510-	chr12:116668338-116675510-	circRNA	(62,82)	7mer-m8	-0.214	-0.151	150	-28.22
hsa-miR-1260a	chr12:116668338-116675510-	chr12:116668338-116675510-	circRNA	(4948,4966)	8mer	-0.098	-0.166	150	-17.02
hsa-miR-3124-3p	chr12:116668338-116675510-	chr12:116668338-116675510-	circRNA	(707,729)	8mer	-0.122	-0.313	150	-13.1
hsa-miR-8068	chr12:116668338-116675510-	chr12:116668338-116675510-	circRNA	(4902,4923)	Imperfect			150	-12.6
hsa-miR-548k	chr12:116668338-116675510-	chr12:116668338-116675510-	circRNA	(2069,2090)	Imperfect			150	-12.65
hsa-miR-497-5p	chr12:116668338-116675510-	chr12:116668338-116675510-	circRNA	(892,913)	7mer-m8	-0.137	-0.182	150	-15.46
hsa-miR-548az-5p	chr12:116668338-116675510-	chr12:116668338-116675510-	circRNA	(1640,1661)	Imperfect			150	-15.7
hsa-miR-6755-5p	chr12:116668338-116675510-	chr12:116668338-116675510-	circRNA	(5482,5504)	6mer		-0.004	150	-17.74
hsa-miR-526b-3p	chr12:116668338-116675510-	chr12:116668338-116675510-	circRNA	(3545,3566)	Imperfect			150	-14.88
hsa-miR-549a	chr12:116668338-116675510-	chr12:116668338-116675510-	circRNA	(6179,6202)	7mer-m8	-0.092	-0.175	150	-13.69
hsa-miR-5703	chr12:116668338-116675510-	chr12:116668338-116675510-	circRNA	(4552,4570)	7mer-m8	-0.007	-0.116	150	-19.48
hsa-miR-30b-3p	chr12:116668338-116675510-	chr12:116668338-116675510-	circRNA	(374,396)	7mer-m8	-0.168	-0.157	150	-15.22
hsa-miR-4756-3p	chr12:116668338-116675510-	chr12:116668338-116675510-	circRNA	(4261,4282)	Imperfect			150	-16.38
hsa-miR-2682-5p	chr12:116668338-116675510-	chr12:116668338-116675510-	circRNA	(568,591)	Imperfect			150	-24.77
hsa-miR-942-5p	chr12:116668338-116675510-	chr12:116668338-116675510-	circRNA	(5046,5068)	6mer		0.018	150	-20.69
hsa-miR-8084	chr12:116668338-116675510-	chr12:116668338-116675510-	circRNA	(695,719)	7mer-m8	-0.07	-0.245	150	-9.56
hsa-miR-520f-3p	chr12:116668338-116675510-	chr12:116668338-116675510-	circRNA	(5972,5994)	7mer-m8	-0.015	-0.094	150	-12.83
hsa-miR-3148	chr12:116668338-116675510-	chr12:116668338-116675510-	circRNA	(388,413)	7mer-m8	-0.043	-0.207	150	-11.26
hsa-miR-383-5p	chr12:116668338-116675510-	chr12:116668338-116675510-	circRNA	(6109,6131)	7mer-m8	-0.039	-0.098	150	-14.44
hsa-miR-4692	chr12:116668338-116675510-	chr12:116668338-116675510-	circRNA	(4928,4950)	7mer-m8	-0.058	-0.128	150	-21.7
hsa-miR-449b-5p	chr12:116668338-116675510-	chr12:116668338-116675510-	circRNA	(5322,5343)	Imperfect			150	-20.88
hsa-miR-195-5p	chr12:116668338-116675510-	chr12:116668338-116675510-	circRNA	(3128,3153)	7mer-m8	-0.13	-0.24	150	-15.22
hsa-miR-3160-3p	chr12:116668338-116675510-	chr12:116668338-116675510-	circRNA	(1403,1423)	8mer	-0.115	-0.216	150	-14.56
hsa-miR-98-5p	chr12:116668338-116675510-	chr12:116668338-116675510-	circRNA	(4672,4693)	Imperfect			150	-18.6
hsa-miR-34c-3p	chr12:116668338-116675510-	chr12:116668338-116675510-	circRNA	(4941,4962)	Imperfect			150	-20.08
hsa-miR-3171	chr12:116668338-116675510-	chr12:116668338-116675510-	circRNA	(204,227)	8mer	-0.257	-0.365	150	-11.8
hsa-miR-30c-2-3p	chr12:116668338-116675510-	chr12:116668338-116675510-	circRNA	(4550,4572)	Imperfect			150	-18.78
hsa-miR-3942-5p	chr12:116668338-116675510-	chr12:116668338-116675510-	circRNA	(5511,5535)	7mer-m8	-0.041	-0.214	150	-11.73
hsa-miR-548i	chr12:116668338-116675510-	chr12:116668338-116675510-	circRNA	(2103,2124)	Imperfect			150	-15.78
hsa-miR-145-3p	chr12:116668338-116675510-	chr12:116668338-116675510-	circRNA	(4250,4271)	Offset 6mer		-0.015	150	-15.44
hsa-miR-141-5p	chr12:116668338-116675510-	chr12:116668338-116675510-	circRNA	(4286,4310)	7mer-m8	-0.055	-0.178	150	-13.89
hsa-miR-6867-5p	chr12:116668338-116675510-	chr12:116668338-116675510-	circRNA	(3719,3742)	8mer	-0.02	-0.214	150	-19.53
hsa-miR-221-5p	chr12:116668338-116675510-	chr12:116668338-116675510-	circRNA	(5549,5571)	8mer	-0.002	-0.013	150	-20.23
hsa-miR-1294	chr12:116668338-116675510-	chr12:116668338-116675510-	circRNA	(3633,3654)	7mer-m8	-0.008	-0.061	149	-16.38
hsa-miR-3692-3p	chr12:116668338-116675510-	chr12:116668338-116675510-	circRNA	(5701,5722)	Imperfect			149	-23.24
hsa-miR-6774-5p	chr12:116668338-116675510-	chr12:116668338-116675510-	circRNA	(61,86)	8mer	-0.407	-0.348	149	-21.81
hsa-miR-4798-3p	chr12:116668338-116675510-	chr12:116668338-116675510-	circRNA	(7079,7103)	6mer		-0.094	149	-20.21
hsa-miR-3613-3p	chr12:116668338-116675510-	chr12:116668338-116675510-	circRNA	(264,288)	8mer	-0.059	-0.495	149	-4.58
hsa-miR-3929	chr12:116668338-116675510-	chr12:116668338-116675510-	circRNA	(5060,5083)	8mer	-0.05	-0.175	149	-16.24
hsa-miR-4528	chr12:116668338-116675510-	chr12:116668338-116675510-	circRNA	(6682,6704)	7mer-m8	-0.04	-0.208	149	-11.72
hsa-miR-5683	chr12:116668338-116675510-	chr12:116668338-116675510-	circRNA	(5389,5410)	8mer	-0.02	-0.238	149	-15.29
hsa-miR-5787	chr12:116668338-116675510-	chr12:116668338-116675510-	circRNA	(4703,4723)	Imperfect			149	-30.22
hsa-miR-610	chr12:116668338-116675510-	chr12:116668338-116675510-	circRNA	(809,829)	Imperfect			149	-19.29
hsa-miR-499a-3p	chr12:116668338-116675510-	chr12:116668338-116675510-	circRNA	(6326,6346)	7mer-m8	-0.04	-0.113	149	-14.22
hsa-miR-4318	chr12:116668338-116675510-	chr12:116668338-116675510-	circRNA	(915,931)	7mer-m8	-0.195	-0.259	149	-11.45
hsa-miR-4474-5p	chr12:116668338-116675510-	chr12:116668338-116675510-	circRNA	(3076,3096)	Imperfect			149	-15.2
hsa-miR-367-3p	chr12:116668338-116675510-	chr12:116668338-116675510-	circRNA	(4639,4660)	Imperfect			149	-23.06
hsa-miR-4775	chr12:116668338-116675510-	chr12:116668338-116675510-	circRNA	(6923,6946)	Offset 6mer		-0.065	149	-10.41
hsa-miR-3614-5p	chr12:116668338-116675510-	chr12:116668338-116675510-	circRNA	(978,1001)	Imperfect			149	-18.68
hsa-miR-127-5p	chr12:116668338-116675510-	chr12:116668338-116675510-	circRNA	(832,854)	7mer-m8	-0.105	-0.166	149	-17.51
hsa-miR-1306-5p	chr12:116668338-116675510-	chr12:116668338-116675510-	circRNA	(5555,5576)	7mer-m8	-0.016	-0.054	149	-15.21
hsa-miR-4422	chr12:116668338-116675510-	chr12:116668338-116675510-	circRNA	(1162,1183)	Imperfect			149	-14.53
hsa-miR-4644	chr12:116668338-116675510-	chr12:116668338-116675510-	circRNA	(4595,4618)	Imperfect			149	-17.85
hsa-miR-937-5p	chr12:116668338-116675510-	chr12:116668338-116675510-	circRNA	(7031,7052)	7mer-m8	-0.256	-0.276	149	-17.96
hsa-miR-4768-3p	chr12:116668338-116675510-	chr12:116668338-116675510-	circRNA	(474,494)	7mer-m8	-0.027	-0.046	149	-19.86
hsa-miR-3064-3p	chr12:116668338-116675510-	chr12:116668338-116675510-	circRNA	(4112,4135)	8mer	-0.056	-0.138	149	-16.05
hsa-miR-545-5p	chr12:116668338-116675510-	chr12:116668338-116675510-	circRNA	(3545,3570)	Imperfect			149	-10.74
hsa-miR-3125	chr12:116668338-116675510-	chr12:116668338-116675510-	circRNA	(6101,6121)	Imperfect			149	-20.3
hsa-miR-7114-3p	chr12:116668338-116675510-	chr12:116668338-116675510-	circRNA	(4185,4205)	8mer	-0.132	-0.118	149	-26.19
hsa-miR-433-3p	chr12:116668338-116675510-	chr12:116668338-116675510-	circRNA	(209,231)	8mer	-0.173	-0.289	149	-16.07
hsa-miR-4999-3p	chr12:116668338-116675510-	chr12:116668338-116675510-	circRNA	(6417,6439)	7mer-m8	-0.185	-0.205	149	-14.93
hsa-miR-4753-3p	chr12:116668338-116675510-	chr12:116668338-116675510-	circRNA	(6741,6761)	8mer	-0.169	-0.372	149	-13.01
hsa-miR-331-5p	chr12:116668338-116675510-	chr12:116668338-116675510-	circRNA	(6733,6753)	8mer	-0.216	-0.301	149	-11.79
hsa-miR-22-3p	chr12:116668338-116675510-	chr12:116668338-116675510-	circRNA	(1301,1321)	Offset 6mer	-0.026	-0.02	149	-22.4
hsa-miR-7974	chr12:116668338-116675510-	chr12:116668338-116675510-	circRNA	(3423,3447)	Offset 6mer		0.023	149	-24.24
hsa-miR-4489	chr12:116668338-116675510-	chr12:116668338-116675510-	circRNA	(6714,6735)	7mer-m8	-0.281	-0.256	149	-14.81
hsa-miR-1206	chr12:116668338-116675510-	chr12:116668338-116675510-	circRNA	(214,233)	7mer-m8	-0.175	-0.251	149	-10
hsa-miR-3927-3p	chr12:116668338-116675510-	chr12:116668338-116675510-	circRNA	(6666,6688)	Offset 6mer		-0.059	149	-11.33
hsa-miR-410-5p	chr12:116668338-116675510-	chr12:116668338-116675510-	circRNA	(2567,2587)	Offset 6mer		-0.031	149	-17.1
hsa-miR-6511b-5p	chr12:116668338-116675510-	chr12:116668338-116675510-	circRNA	(98,123)	Imperfect			149	-24.24
hsa-miR-513b-5p	chr12:116668338-116675510-	chr12:116668338-116675510-	circRNA	(439,459)	8mer	-0.132	-0.222	149	-14.77
hsa-miR-4644	chr12:116668338-116675510-	chr12:116668338-116675510-	circRNA	(6102,6125)	Offset 6mer		-0.005	149	-19.48
hsa-miR-449c-5p	chr12:116668338-116675510-	chr12:116668338-116675510-	circRNA	(5320,5344)	Imperfect			149	-24.83
hsa-miR-548ay-5p	chr12:116668338-116675510-	chr12:116668338-116675510-	circRNA	(2104,2124)	Imperfect			149	-12.72
hsa-miR-548u	chr12:116668338-116675510-	chr12:116668338-116675510-	circRNA	(1031,1054)	Imperfect			149	-11.84
hsa-miR-889-5p	chr12:116668338-116675510-	chr12:116668338-116675510-	circRNA	(1301,1323)	7mer-m8	-0.034	-0.079	149	-16.59
hsa-miR-3164	chr12:116668338-116675510-	chr12:116668338-116675510-	circRNA	(6620,6642)	8mer	-0.212	-0.334	149	-15.19
hsa-miR-515-5p	chr12:116668338-116675510-	chr12:116668338-116675510-	circRNA	(2317,2343)	Offset 6mer		-0.02	149	-15.02
hsa-miR-1252-3p	chr12:116668338-116675510-	chr12:116668338-116675510-	circRNA	(7033,7055)	7mer-m8	-0.108	-0.242	149	-7.58
hsa-miR-488-5p	chr12:116668338-116675510-	chr12:116668338-116675510-	circRNA	(849,873)	8mer	-0.174	-0.31	149	-13.46
hsa-miR-664b-3p	chr12:116668338-116675510-	chr12:116668338-116675510-	circRNA	(2783,2808)	Offset 6mer		0.081	149	-26.09
hsa-miR-665	chr12:116668338-116675510-	chr12:116668338-116675510-	circRNA	(474,495)	7mer-m8	-0.109	-0.104	149	-18.08
hsa-miR-3685	chr12:116668338-116675510-	chr12:116668338-116675510-	circRNA	(4943,4967)	Imperfect			149	-20.5
hsa-miR-4490	chr12:116668338-116675510-	chr12:116668338-116675510-	circRNA	(6907,6929)	Imperfect			148	-13.18
hsa-miR-373-5p	chr12:116668338-116675510-	chr12:116668338-116675510-	circRNA	(6253,6275)	Offset 6mer		-0.033	148	-15.21
hsa-miR-3646	chr12:116668338-116675510-	chr12:116668338-116675510-	circRNA	(2705,2726)	Imperfect			148	-11.68
hsa-miR-4468	chr12:116668338-116675510-	chr12:116668338-116675510-	circRNA	(1809,1827)	7mer-m8	-0.029	-0.105	148	-15.6
hsa-miR-200b-3p	chr12:116668338-116675510-	chr12:116668338-116675510-	circRNA	(7131,7154)	7mer-m8	-0.142	-0.252	148	-11
hsa-miR-5587-5p	chr12:116668338-116675510-	chr12:116668338-116675510-	circRNA	(5626,5644)	7mer-m8	-0.029	-0.089	148	-14.91
hsa-miR-4760-5p	chr12:116668338-116675510-	chr12:116668338-116675510-	circRNA	(4510,4531)	Imperfect			148	-10.56
hsa-miR-4643	chr12:116668338-116675510-	chr12:116668338-116675510-	circRNA	(2046,2068)	8mer	-0.025	-0.231	148	-12.76
hsa-miR-8055	chr12:116668338-116675510-	chr12:116668338-116675510-	circRNA	(4680,4704)	Imperfect			148	-19.04
hsa-miR-1285-3p	chr12:116668338-116675510-	chr12:116668338-116675510-	circRNA	(4791,4813)	Imperfect			148	-30.09
hsa-miR-182-3p	chr12:116668338-116675510-	chr12:116668338-116675510-	circRNA	(1070,1095)	8mer	-0.115	-0.281	148	-16.1
hsa-miR-6737-3p	chr12:116668338-116675510-	chr12:116668338-116675510-	circRNA	(4992,5014)	8mer	-0.011	-0.118	148	-14.89
hsa-miR-200a-3p	chr12:116668338-116675510-	chr12:116668338-116675510-	circRNA	(2253,2275)	Imperfect			148	-15.99
hsa-miR-551b-5p	chr12:116668338-116675510-	chr12:116668338-116675510-	circRNA	(6833,6855)	7mer-m8	-0.068	-0.258	148	-9.94
hsa-miR-3159	chr12:116668338-116675510-	chr12:116668338-116675510-	circRNA	(3324,3346)	Offset 6mer		0.081	148	-23.8
hsa-miR-4637	chr12:116668338-116675510-	chr12:116668338-116675510-	circRNA	(1039,1061)	Offset 6mer		-0.023	148	-13.49
hsa-miR-500b-3p	chr12:116668338-116675510-	chr12:116668338-116675510-	circRNA	(474,498)	7mer-m8	-0.063	-0.034	148	-24.72
hsa-miR-4531	chr12:116668338-116675510-	chr12:116668338-116675510-	circRNA	(6439,6456)	7mer-m8	-0.076	-0.147	148	-14.49
hsa-miR-4790-5p	chr12:116668338-116675510-	chr12:116668338-116675510-	circRNA	(4275,4295)	7mer-m8	-0.089	-0.146	148	-14.15
hsa-miR-151a-3p	chr12:116668338-116675510-	chr12:116668338-116675510-	circRNA	(5749,5771)	7mer-m8	-0.072	-0.159	148	-12
hsa-miR-6766-3p	chr12:116668338-116675510-	chr12:116668338-116675510-	circRNA	(3354,3376)	Imperfect			148	-22.43
hsa-miR-6127	chr12:116668338-116675510-	chr12:116668338-116675510-	circRNA	(373,393)	Imperfect			148	-27.74
hsa-miR-6506-5p	chr12:116668338-116675510-	chr12:116668338-116675510-	circRNA	(1500,1523)	7mer-A1	-0.024	-0.082	148	-18.04
hsa-miR-4804-3p	chr12:116668338-116675510-	chr12:116668338-116675510-	circRNA	(3066,3087)	8mer	-0.01	-0.241	148	-13.67
hsa-miR-3155b	chr12:116668338-116675510-	chr12:116668338-116675510-	circRNA	(6542,6560)	7mer-m8	-0.25	-0.271	148	-18.35
hsa-miR-197-3p	chr12:116668338-116675510-	chr12:116668338-116675510-	circRNA	(3310,3332)	Offset 6mer		0.066	148	-26.79
hsa-miR-4464	chr12:116668338-116675510-	chr12:116668338-116675510-	circRNA	(1409,1429)	7mer-m8	-0.012	-0.139	148	-14.47
hsa-miR-4720-5p	chr12:116668338-116675510-	chr12:116668338-116675510-	circRNA	(5548,5570)	6mer		0.059	148	-25.87
hsa-miR-4287	chr12:116668338-116675510-	chr12:116668338-116675510-	circRNA	(6219,6238)	7mer-m8	-0.08	-0.142	148	-14.74
hsa-miR-586	chr12:116668338-116675510-	chr12:116668338-116675510-	circRNA	(2503,2525)	Imperfect			148	-12.43
hsa-miR-32-3p	chr12:116668338-116675510-	chr12:116668338-116675510-	circRNA	(6255,6277)	Imperfect			148	-15.38
hsa-miR-3192-5p	chr12:116668338-116675510-	chr12:116668338-116675510-	circRNA	(4671,4697)	Imperfect			148	-31.08
hsa-miR-337-3p	chr12:116668338-116675510-	chr12:116668338-116675510-	circRNA	(5692,5714)	Imperfect			148	-23.57
hsa-miR-218-2-3p	chr12:116668338-116675510-	chr12:116668338-116675510-	circRNA	(1075,1097)	7mer-m8	-0.099	-0.178	148	-13.35
hsa-miR-4436b-5p	chr12:116668338-116675510-	chr12:116668338-116675510-	circRNA	(2651,2676)	7mer-m8	-0.053	-0.186	148	-16.7
hsa-miR-149-3p	chr12:116668338-116675510-	chr12:116668338-116675510-	circRNA	(375,395)	7mer-A1	-0.129	-0.096	148	-26.85
hsa-miR-5703	chr12:116668338-116675510-	chr12:116668338-116675510-	circRNA	(6437,6455)	7mer-A1	-0.026	-0.046	148	-19.28
hsa-miR-4755-3p	chr12:116668338-116675510-	chr12:116668338-116675510-	circRNA	(4879,4901)	8mer	-0.064	-0.065	148	-21.25
hsa-miR-3614-3p	chr12:116668338-116675510-	chr12:116668338-116675510-	circRNA	(3792,3814)	8mer	-0.113	-0.21	148	-17.08
hsa-miR-4803	chr12:116668338-116675510-	chr12:116668338-116675510-	circRNA	(1103,1126)	Imperfect			148	-14.96
hsa-miR-181a-3p	chr12:116668338-116675510-	chr12:116668338-116675510-	circRNA	(6840,6862)	Imperfect			148	-15.27
hsa-miR-8084	chr12:116668338-116675510-	chr12:116668338-116675510-	circRNA	(993,1016)	Offset 6mer		-0.014	148	-9.52
hsa-miR-4425	chr12:116668338-116675510-	chr12:116668338-116675510-	circRNA	(3328,3349)	Imperfect			148	-25.19
hsa-miR-6794-3p	chr12:116668338-116675510-	chr12:116668338-116675510-	circRNA	(636,659)	7mer-m8	-0.093	-0.143	148	-17.07
hsa-miR-577	chr12:116668338-116675510-	chr12:116668338-116675510-	circRNA	(978,996)	8mer	-0.018	-0.328	148	-11.72
hsa-miR-6739-5p	chr12:116668338-116675510-	chr12:116668338-116675510-	circRNA	(4596,4618)	Imperfect			148	-14.93
hsa-miR-365b-3p	chr12:116668338-116675510-	chr12:116668338-116675510-	circRNA	(1432,1454)	Imperfect			148	-12.73
hsa-miR-6124	chr12:116668338-116675510-	chr12:116668338-116675510-	circRNA	(392,413)	6mer		-0.053	148	-23.48
hsa-miR-6766-5p	chr12:116668338-116675510-	chr12:116668338-116675510-	circRNA	(361,384)	Imperfect			148	-22.47
hsa-miR-1180-5p	chr12:116668338-116675510-	chr12:116668338-116675510-	circRNA	(4184,4205)	8mer	-0.111	-0.114	148	-24.42
hsa-miR-6839-5p	chr12:116668338-116675510-	chr12:116668338-116675510-	circRNA	(6113,6134)	7mer-A1	-0.05	-0.099	148	-21.16
hsa-miR-765	chr12:116668338-116675510-	chr12:116668338-116675510-	circRNA	(375,394)	6mer		-0.019	148	-23.59
hsa-miR-1233-5p	chr12:116668338-116675510-	chr12:116668338-116675510-	circRNA	(4842,4864)	Offset 6mer		0.076	148	-32.04
hsa-miR-195-3p	chr12:116668338-116675510-	chr12:116668338-116675510-	circRNA	(6655,6677)	8mer	-0.074	-0.392	148	-12.62
hsa-miR-766-5p	chr12:116668338-116675510-	chr12:116668338-116675510-	circRNA	(373,394)	7mer-m8	-0.091	-0.105	148	-17.03
hsa-miR-7855-5p	chr12:116668338-116675510-	chr12:116668338-116675510-	circRNA	(4783,4803)	6mer		0.025	148	-26.03
hsa-miR-30b-3p	chr12:116668338-116675510-	chr12:116668338-116675510-	circRNA	(4674,4696)	Offset 6mer		0.067	148	-23.6
hsa-miR-6744-5p	chr12:116668338-116675510-	chr12:116668338-116675510-	circRNA	(1759,1779)	Offset 6mer		0.002	148	-21
hsa-miR-651-5p	chr12:116668338-116675510-	chr12:116668338-116675510-	circRNA	(1027,1049)	Imperfect			148	-12.5
hsa-miR-6728-3p	chr12:116668338-116675510-	chr12:116668338-116675510-	circRNA	(6627,6649)	7mer-m8	-0.131	-0.163	148	-13.63
hsa-miR-365a-3p	chr12:116668338-116675510-	chr12:116668338-116675510-	circRNA	(1432,1454)	Imperfect			148	-12.73
hsa-miR-499b-3p	chr12:116668338-116675510-	chr12:116668338-116675510-	circRNA	(136,156)	7mer-m8	-0.12	-0.153	148	-13.32
hsa-miR-3157-3p	chr12:116668338-116675510-	chr12:116668338-116675510-	circRNA	(2009,2031)	7mer-m8	-0.061	-0.088	148	-15.9
hsa-miR-4528	chr12:116668338-116675510-	chr12:116668338-116675510-	circRNA	(4434,4457)	Offset 6mer		-0.027	148	-10.11
hsa-miR-29b-1-5p	chr12:116668338-116675510-	chr12:116668338-116675510-	circRNA	(2807,2832)	Imperfect			148	-24.26
hsa-miR-8068	chr12:116668338-116675510-	chr12:116668338-116675510-	circRNA	(4886,4908)	Offset 6mer		0.058	148	-17.06
hsa-miR-146a-3p	chr12:116668338-116675510-	chr12:116668338-116675510-	circRNA	(1571,1594)	Offset 6mer		0.004	147	-14.25
hsa-miR-6804-3p	chr12:116668338-116675510-	chr12:116668338-116675510-	circRNA	(4726,4749)	Offset 6mer		0.038	147	-18.99
hsa-miR-6839-3p	chr12:116668338-116675510-	chr12:116668338-116675510-	circRNA	(183,206)	7mer-A1	-0.122	-0.107	147	-28.38
hsa-miR-4434	chr12:116668338-116675510-	chr12:116668338-116675510-	circRNA	(4551,4570)	7mer-m8	-0.016	-0.132	147	-18.27
hsa-miR-4465	chr12:116668338-116675510-	chr12:116668338-116675510-	circRNA	(1155,1177)	7mer-m8	-0.052	-0.208	147	-9.74
hsa-miR-3613-5p	chr12:116668338-116675510-	chr12:116668338-116675510-	circRNA	(5390,5415)	7mer-m8	-0.051	-0.157	147	-9.54
hsa-miR-4661-5p	chr12:116668338-116675510-	chr12:116668338-116675510-	circRNA	(3725,3750)	Imperfect			147	-24.4
hsa-miR-6504-5p	chr12:116668338-116675510-	chr12:116668338-116675510-	circRNA	(1339,1358)	8mer	-0.022	-0.029	147	-23.45
hsa-miR-345-5p	chr12:116668338-116675510-	chr12:116668338-116675510-	circRNA	(6286,6308)	7mer-m8	-0.163	-0.213	147	-13.73
hsa-miR-7853-5p	chr12:116668338-116675510-	chr12:116668338-116675510-	circRNA	(7126,7147)	Imperfect			147	-16.48
hsa-miR-548az-5p	chr12:116668338-116675510-	chr12:116668338-116675510-	circRNA	(1676,1699)	6mer		-0.024	147	-10.49
hsa-miR-4528	chr12:116668338-116675510-	chr12:116668338-116675510-	circRNA	(1828,1851)	Offset 6mer		0.003	147	-14.48
hsa-miR-4688	chr12:116668338-116675510-	chr12:116668338-116675510-	circRNA	(5929,5949)	8mer	-0.25	-0.241	147	-24.5
hsa-miR-2682-3p	chr12:116668338-116675510-	chr12:116668338-116675510-	circRNA	(3338,3361)	6mer		0.064	147	-22.56
hsa-miR-3190-5p	chr12:116668338-116675510-	chr12:116668338-116675510-	circRNA	(4793,4813)	7mer-m8	-0.05	-0.092	147	-18.34
hsa-miR-520a-5p	chr12:116668338-116675510-	chr12:116668338-116675510-	circRNA	(6934,6955)	7mer-A1	-0.148	-0.165	147	-13.43
hsa-miR-3615	chr12:116668338-116675510-	chr12:116668338-116675510-	circRNA	(3370,3391)	Imperfect			147	-27.8
hsa-miR-5583-3p	chr12:116668338-116675510-	chr12:116668338-116675510-	circRNA	(259,282)	6mer		-0.091	147	-10.67
hsa-miR-6866-3p	chr12:116668338-116675510-	chr12:116668338-116675510-	circRNA	(1003,1025)	7mer-m8	-0.101	-0.163	147	-12.59
hsa-miR-3925-3p	chr12:116668338-116675510-	chr12:116668338-116675510-	circRNA	(2921,2942)	6mer		0.065	147	-24.47
hsa-miR-6872-3p	chr12:116668338-116675510-	chr12:116668338-116675510-	circRNA	(5558,5579)	Imperfect			147	-33.23
hsa-miR-26b-5p	chr12:116668338-116675510-	chr12:116668338-116675510-	circRNA	(3763,3784)	Imperfect			147	-11.31
hsa-miR-553	chr12:116668338-116675510-	chr12:116668338-116675510-	circRNA	(3118,3139)	Imperfect			147	-12.95
hsa-miR-3617-5p	chr12:116668338-116675510-	chr12:116668338-116675510-	circRNA	(1159,1183)	Imperfect			147	-13.05
hsa-miR-6733-5p	chr12:116668338-116675510-	chr12:116668338-116675510-	circRNA	(6514,6536)	Offset 6mer		-0.037	147	-11.53
hsa-miR-8067	chr12:116668338-116675510-	chr12:116668338-116675510-	circRNA	(6845,6869)	Imperfect			147	-12.48
hsa-miR-4762-3p	chr12:116668338-116675510-	chr12:116668338-116675510-	circRNA	(4266,4289)	Imperfect			147	-15.88
hsa-miR-676-5p	chr12:116668338-116675510-	chr12:116668338-116675510-	circRNA	(3239,3260)	Imperfect			147	-18.7
hsa-miR-4668-5p	chr12:116668338-116675510-	chr12:116668338-116675510-	circRNA	(575,598)	Offset 6mer		-0.033	147	-15.8
hsa-miR-6877-3p	chr12:116668338-116675510-	chr12:116668338-116675510-	circRNA	(3378,3400)	Imperfect			147	-29.23
hsa-miR-6512-5p	chr12:116668338-116675510-	chr12:116668338-116675510-	circRNA	(7063,7088)	Imperfect			147	-19.9
hsa-miR-3155b	chr12:116668338-116675510-	chr12:116668338-116675510-	circRNA	(5595,5613)	7mer-m8	-0.083	-0.138	147	-20.61
hsa-miR-6512-5p	chr12:116668338-116675510-	chr12:116668338-116675510-	circRNA	(6839,6863)	Imperfect			147	-19.54
hsa-miR-4329	chr12:116668338-116675510-	chr12:116668338-116675510-	circRNA	(1573,1592)	Imperfect			147	-14.33
hsa-miR-6785-3p	chr12:116668338-116675510-	chr12:116668338-116675510-	circRNA	(5563,5585)	Offset 6mer		0.033	147	-26.86
hsa-miR-3940-5p	chr12:116668338-116675510-	chr12:116668338-116675510-	circRNA	(64,84)	Imperfect			147	-26.21
hsa-miR-4662b	chr12:116668338-116675510-	chr12:116668338-116675510-	circRNA	(2469,2492)	Imperfect			147	-14.09
hsa-miR-3685	chr12:116668338-116675510-	chr12:116668338-116675510-	circRNA	(6790,6811)	7mer-m8	-0.229	-0.313	147	-9.23
hsa-miR-3609	chr12:116668338-116675510-	chr12:116668338-116675510-	circRNA	(6989,7013)	Imperfect			147	-14.73
hsa-miR-580-3p	chr12:116668338-116675510-	chr12:116668338-116675510-	circRNA	(7035,7058)	Imperfect			147	-13.67
hsa-miR-29b-2-5p	chr12:116668338-116675510-	chr12:116668338-116675510-	circRNA	(2808,2831)	Imperfect			147	-23.7
hsa-miR-135a-5p	chr12:116668338-116675510-	chr12:116668338-116675510-	circRNA	(2554,2577)	Imperfect			147	-10.54
hsa-miR-8085	chr12:116668338-116675510-	chr12:116668338-116675510-	circRNA	(344,365)	Imperfect			147	-23.87
hsa-miR-145-5p	chr12:116668338-116675510-	chr12:116668338-116675510-	circRNA	(627,653)	Imperfect			147	-16.88
hsa-miR-519d-5p	chr12:116668338-116675510-	chr12:116668338-116675510-	circRNA	(5275,5300)	Imperfect			147	-19.93
hsa-miR-337-3p	chr12:116668338-116675510-	chr12:116668338-116675510-	circRNA	(720,743)	Imperfect			147	-18.16
hsa-miR-4715-5p	chr12:116668338-116675510-	chr12:116668338-116675510-	circRNA	(1264,1286)	7mer-m8	-0.081	-0.104	147	-15.45
hsa-miR-4733-5p	chr12:116668338-116675510-	chr12:116668338-116675510-	circRNA	(6478,6503)	7mer-m8	-0.171	-0.237	147	-12.05
hsa-miR-548c-3p	chr12:116668338-116675510-	chr12:116668338-116675510-	circRNA	(6837,6857)	7mer-m8	-0.02	-0.277	147	-7.49
hsa-miR-7150	chr12:116668338-116675510-	chr12:116668338-116675510-	circRNA	(1330,1348)	7mer-m8	-0.032	-0.046	147	-17.89
hsa-miR-3155a	chr12:116668338-116675510-	chr12:116668338-116675510-	circRNA	(5592,5613)	7mer-m8	-0.083	-0.138	147	-20.61
hsa-miR-2115-3p	chr12:116668338-116675510-	chr12:116668338-116675510-	circRNA	(6836,6860)	Imperfect			147	-17.66
hsa-miR-378h	chr12:116668338-116675510-	chr12:116668338-116675510-	circRNA	(6053,6074)	Offset 6mer		-0.061	147	-16.17
hsa-miR-885-5p	chr12:116668338-116675510-	chr12:116668338-116675510-	circRNA	(2379,2403)	8mer	-0.038	-0.27	147	-17.96
hsa-miR-6879-3p	chr12:116668338-116675510-	chr12:116668338-116675510-	circRNA	(2909,2931)	7mer-m8	-0.01	-0.026	147	-16.88
hsa-miR-3198	chr12:116668338-116675510-	chr12:116668338-116675510-	circRNA	(3433,3455)	7mer-m8	-0.047	-0.097	147	-15.86
hsa-miR-6738-5p	chr12:116668338-116675510-	chr12:116668338-116675510-	circRNA	(5823,5845)	Imperfect			147	-20.41
hsa-miR-153-3p	chr12:116668338-116675510-	chr12:116668338-116675510-	circRNA	(1688,1711)	Imperfect			147	-13.74
hsa-miR-6739-5p	chr12:116668338-116675510-	chr12:116668338-116675510-	circRNA	(1681,1705)	6mer		-0.034	147	-12.42
hsa-miR-4763-3p	chr12:116668338-116675510-	chr12:116668338-116675510-	circRNA	(4668,4691)	Imperfect			147	-25.97
hsa-miR-5681b	chr12:116668338-116675510-	chr12:116668338-116675510-	circRNA	(6083,6105)	7mer-m8	-0.057	-0.14	147	-13.19
hsa-miR-34c-5p	chr12:116668338-116675510-	chr12:116668338-116675510-	circRNA	(602,626)	8mer	-0.323	-0.292	147	-16.35
hsa-miR-8061	chr12:116668338-116675510-	chr12:116668338-116675510-	circRNA	(3951,3971)	6mer		-0.009	147	-11.71
hsa-miR-4676-3p	chr12:116668338-116675510-	chr12:116668338-116675510-	circRNA	(4153,4175)	Imperfect			147	-20.88
hsa-miR-365b-3p	chr12:116668338-116675510-	chr12:116668338-116675510-	circRNA	(5683,5706)	7mer-m8	-0.08	-0.15	147	-12.5
hsa-miR-548f-5p	chr12:116668338-116675510-	chr12:116668338-116675510-	circRNA	(757,779)	7mer-m8	-0.107	-0.247	147	-7.37
hsa-miR-6856-3p	chr12:116668338-116675510-	chr12:116668338-116675510-	circRNA	(3388,3412)	Offset 6mer		0.042	147	-25.68
hsa-miR-4309	chr12:116668338-116675510-	chr12:116668338-116675510-	circRNA	(3437,3455)	7mer-m8	-0.047	-0.097	147	-12.67
hsa-miR-3129-5p	chr12:116668338-116675510-	chr12:116668338-116675510-	circRNA	(4077,4100)	6mer		0.037	147	-19.58
hsa-miR-4680-5p	chr12:116668338-116675510-	chr12:116668338-116675510-	circRNA	(154,178)	Offset 6mer		-0.053	147	-18.09
hsa-miR-4797-3p	chr12:116668338-116675510-	chr12:116668338-116675510-	circRNA	(1988,2010)	7mer-m8	-0.04	-0.162	147	-15.64
hsa-miR-450b-5p	chr12:116668338-116675510-	chr12:116668338-116675510-	circRNA	(5675,5698)	Offset 6mer		0.032	147	-14.6
hsa-miR-96-3p	chr12:116668338-116675510-	chr12:116668338-116675510-	circRNA	(6896,6918)	Offset 6mer		-0.105	147	-16.32
hsa-miR-3145-5p	chr12:116668338-116675510-	chr12:116668338-116675510-	circRNA	(2321,2343)	7mer-m8	-0.036	-0.135	147	-10.98
hsa-miR-1323	chr12:116668338-116675510-	chr12:116668338-116675510-	circRNA	(655,677)	8mer	-0.048	-0.334	147	-13.26
hsa-miR-4517	chr12:116668338-116675510-	chr12:116668338-116675510-	circRNA	(3736,3761)	Imperfect			147	-13.04
hsa-miR-2681-5p	chr12:116668338-116675510-	chr12:116668338-116675510-	circRNA	(953,978)	8mer	-0.057	-0.354	147	-13.94
hsa-miR-548ag	chr12:116668338-116675510-	chr12:116668338-116675510-	circRNA	(968,989)	7mer-m8	-0.121	-0.268	147	-11.07
hsa-miR-1264	chr12:116668338-116675510-	chr12:116668338-116675510-	circRNA	(300,323)	7mer-m8	-0.147	-0.246	147	-17.42
hsa-miR-4639-5p	chr12:116668338-116675510-	chr12:116668338-116675510-	circRNA	(6725,6747)	7mer-m8	-0.118	-0.161	147	-16.62
hsa-miR-3174	chr12:116668338-116675510-	chr12:116668338-116675510-	circRNA	(4656,4679)	6mer		0.072	147	-22.46
hsa-miR-3163	chr12:116668338-116675510-	chr12:116668338-116675510-	circRNA	(6954,6974)	8mer	-0.033	-0.47	147	-7.27
hsa-miR-3150b-3p	chr12:116668338-116675510-	chr12:116668338-116675510-	circRNA	(2412,2435)	7mer-m8	-0.038	-0.128	147	-17.52
hsa-miR-888-5p	chr12:116668338-116675510-	chr12:116668338-116675510-	circRNA	(2697,2716)	7mer-m8	-0.027	-0.208	147	-6.6
hsa-miR-548n	chr12:116668338-116675510-	chr12:116668338-116675510-	circRNA	(761,783)	Imperfect			147	-8.36
hsa-miR-122-3p	chr12:116668338-116675510-	chr12:116668338-116675510-	circRNA	(128,148)	7mer-m8	-0.295	-0.225	147	-15.52
hsa-miR-656-3p	chr12:116668338-116675510-	chr12:116668338-116675510-	circRNA	(3739,3760)	Imperfect			147	-8.63
hsa-miR-564	chr12:116668338-116675510-	chr12:116668338-116675510-	circRNA	(5548,5568)	Imperfect			147	-24.15
hsa-miR-548ap-5p	chr12:116668338-116675510-	chr12:116668338-116675510-	circRNA	(2106,2124)	Imperfect			147	-14.87
hsa-miR-553	chr12:116668338-116675510-	chr12:116668338-116675510-	circRNA	(513,533)	Imperfect			147	-17.99
hsa-miR-1260b	chr12:116668338-116675510-	chr12:116668338-116675510-	circRNA	(5770,5789)	7mer-m8	-0.133	-0.167	147	-16.5
hsa-miR-520f-5p	chr12:116668338-116675510-	chr12:116668338-116675510-	circRNA	(2320,2342)	Imperfect			147	-17.01
hsa-miR-6800-5p	chr12:116668338-116675510-	chr12:116668338-116675510-	circRNA	(1759,1780)	Imperfect			147	-30.72
hsa-miR-4778-3p	chr12:116668338-116675510-	chr12:116668338-116675510-	circRNA	(5043,5068)	Imperfect			147	-19.08
hsa-miR-548b-5p	chr12:116668338-116675510-	chr12:116668338-116675510-	circRNA	(2102,2124)	Imperfect			147	-10.87
hsa-miR-365a-3p	chr12:116668338-116675510-	chr12:116668338-116675510-	circRNA	(5683,5706)	7mer-m8	-0.08	-0.15	147	-12.5
hsa-miR-4419a	chr12:116668338-116675510-	chr12:116668338-116675510-	circRNA	(6107,6124)	Imperfect			147	-21.33
hsa-let-7a-2-3p	chr12:116668338-116675510-	chr12:116668338-116675510-	circRNA	(5388,5413)	8mer	-0.024	-0.227	147	-12.34
hsa-miR-3909	chr12:116668338-116675510-	chr12:116668338-116675510-	circRNA	(6637,6660)	Offset 6mer		-0.037	147	-21.55
hsa-miR-548au-3p	chr12:116668338-116675510-	chr12:116668338-116675510-	circRNA	(4998,5021)	8mer	-0.051	-0.097	147	-18.36
hsa-miR-6764-5p	chr12:116668338-116675510-	chr12:116668338-116675510-	circRNA	(3895,3919)	Imperfect			147	-25.91
hsa-miR-664b-5p	chr12:116668338-116675510-	chr12:116668338-116675510-	circRNA	(6046,6072)	Imperfect			146	-21.45
hsa-miR-152-3p	chr12:116668338-116675510-	chr12:116668338-116675510-	circRNA	(5320,5341)	7mer-m8	-0.085	-0.163	146	-14.91
hsa-miR-5706	chr12:116668338-116675510-	chr12:116668338-116675510-	circRNA	(6113,6135)	8mer	-0.04	-0.167	146	-12.55
hsa-miR-6124	chr12:116668338-116675510-	chr12:116668338-116675510-	circRNA	(4598,4618)	6mer		-0.024	146	-17.09
hsa-miR-216a-3p	chr12:116668338-116675510-	chr12:116668338-116675510-	circRNA	(1460,1481)	Imperfect			146	-22.63
hsa-miR-6835-3p	chr12:116668338-116675510-	chr12:116668338-116675510-	circRNA	(5513,5537)	6mer		-0.026	146	-16.14
hsa-miR-2115-3p	chr12:116668338-116675510-	chr12:116668338-116675510-	circRNA	(950,974)	Imperfect			146	-14.43
hsa-miR-651-5p	chr12:116668338-116675510-	chr12:116668338-116675510-	circRNA	(1414,1438)	Imperfect			146	-13.96
hsa-miR-6760-5p	chr12:116668338-116675510-	chr12:116668338-116675510-	circRNA	(1681,1706)	Imperfect			146	-19.03
hsa-miR-4655-5p	chr12:116668338-116675510-	chr12:116668338-116675510-	circRNA	(4678,4699)	Imperfect			146	-31.57
hsa-miR-7856-5p	chr12:116668338-116675510-	chr12:116668338-116675510-	circRNA	(1940,1961)	Imperfect			146	-24.4
hsa-miR-4654	chr12:116668338-116675510-	chr12:116668338-116675510-	circRNA	(3327,3348)	Offset 6mer		0.057	146	-24.33
hsa-miR-365b-5p	chr12:116668338-116675510-	chr12:116668338-116675510-	circRNA	(1495,1521)	8mer	-0.039	-0.132	146	-20.73
hsa-miR-373-5p	chr12:116668338-116675510-	chr12:116668338-116675510-	circRNA	(702,724)	7mer-m8	-0.025	-0.196	146	-11.05
hsa-miR-6769b-3p	chr12:116668338-116675510-	chr12:116668338-116675510-	circRNA	(1699,1720)	7mer-m8	-0.083	-0.185	146	-16.16
hsa-miR-6800-3p	chr12:116668338-116675510-	chr12:116668338-116675510-	circRNA	(1699,1721)	8mer	-0.172	-0.272	146	-12.98
hsa-miR-484	chr12:116668338-116675510-	chr12:116668338-116675510-	circRNA	(4878,4899)	Imperfect			146	-26.84
hsa-miR-3685	chr12:116668338-116675510-	chr12:116668338-116675510-	circRNA	(4142,4166)	Offset 6mer		0.056	146	-22.79
hsa-miR-4425	chr12:116668338-116675510-	chr12:116668338-116675510-	circRNA	(2896,2919)	Imperfect			146	-18.4
hsa-miR-888-5p	chr12:116668338-116675510-	chr12:116668338-116675510-	circRNA	(703,725)	Offset 6mer		-0.045	146	-14.33
hsa-miR-6887-5p	chr12:116668338-116675510-	chr12:116668338-116675510-	circRNA	(372,395)	Imperfect			146	-25.61
hsa-miR-4731-5p	chr12:116668338-116675510-	chr12:116668338-116675510-	circRNA	(60,81)	7mer-m8	-0.219	-0.165	146	-17.77
hsa-miR-1304-5p	chr12:116668338-116675510-	chr12:116668338-116675510-	circRNA	(6378,6399)	Imperfect			146	-15.29
hsa-miR-3911	chr12:116668338-116675510-	chr12:116668338-116675510-	circRNA	(3718,3740)	Imperfect			146	-25.83
hsa-miR-548av-3p	chr12:116668338-116675510-	chr12:116668338-116675510-	circRNA	(6226,6244)	8mer	-0.097	-0.241	146	-9.1
hsa-miR-1207-3p	chr12:116668338-116675510-	chr12:116668338-116675510-	circRNA	(613,631)	8mer	-0.222	-0.235	146	-16.99
hsa-miR-6747-3p	chr12:116668338-116675510-	chr12:116668338-116675510-	circRNA	(3211,3233)	8mer	-0.003	-0.03	146	-24.35
hsa-miR-4676-3p	chr12:116668338-116675510-	chr12:116668338-116675510-	circRNA	(560,583)	6mer		-0.043	146	-14.81
hsa-miR-6802-3p	chr12:116668338-116675510-	chr12:116668338-116675510-	circRNA	(486,509)	Offset 6mer		-0.006	146	-27.09
hsa-miR-4503	chr12:116668338-116675510-	chr12:116668338-116675510-	circRNA	(241,263)	Imperfect			146	-14.7
hsa-miR-5010-3p	chr12:116668338-116675510-	chr12:116668338-116675510-	circRNA	(5505,5528)	Imperfect			146	-15.66
hsa-let-7i-5p	chr12:116668338-116675510-	chr12:116668338-116675510-	circRNA	(4672,4693)	Imperfect			146	-16.63
hsa-miR-4681	chr12:116668338-116675510-	chr12:116668338-116675510-	circRNA	(3846,3867)	Imperfect			146	-19.49
hsa-miR-524-5p	chr12:116668338-116675510-	chr12:116668338-116675510-	circRNA	(2352,2375)	6mer		-0.022	146	-9.19
hsa-miR-6745	chr12:116668338-116675510-	chr12:116668338-116675510-	circRNA	(5884,5905)	Offset 6mer		-0.031	146	-23.28
hsa-miR-135a-3p	chr12:116668338-116675510-	chr12:116668338-116675510-	circRNA	(381,403)	Imperfect			146	-21.21
hsa-miR-1297	chr12:116668338-116675510-	chr12:116668338-116675510-	circRNA	(1160,1177)	7mer-m8	-0.033	-0.177	146	-10.55
hsa-miR-3680-3p	chr12:116668338-116675510-	chr12:116668338-116675510-	circRNA	(996,1020)	7mer-m8	-0.018	-0.183	146	-15.69
hsa-miR-758-5p	chr12:116668338-116675510-	chr12:116668338-116675510-	circRNA	(1302,1323)	Imperfect			146	-18.86
hsa-miR-561-3p	chr12:116668338-116675510-	chr12:116668338-116675510-	circRNA	(2019,2041)	Imperfect			146	-15.64
hsa-miR-2682-5p	chr12:116668338-116675510-	chr12:116668338-116675510-	circRNA	(5321,5344)	Imperfect			146	-15.4
hsa-miR-6788-5p	chr12:116668338-116675510-	chr12:116668338-116675510-	circRNA	(374,396)	Imperfect			146	-26.08
hsa-miR-1183	chr12:116668338-116675510-	chr12:116668338-116675510-	circRNA	(4090,4116)	Offset 6mer		0.061	146	-21.76
hsa-miR-6806-3p	chr12:116668338-116675510-	chr12:116668338-116675510-	circRNA	(1567,1590)	Imperfect			146	-20.23
hsa-miR-8069	chr12:116668338-116675510-	chr12:116668338-116675510-	circRNA	(1070,1098)	7mer-m8	-0.069	-0.137	146	-21.34
hsa-miR-6862-5p	chr12:116668338-116675510-	chr12:116668338-116675510-	circRNA	(6006,6027)	Imperfect			146	-19.58
hsa-miR-1278	chr12:116668338-116675510-	chr12:116668338-116675510-	circRNA	(7132,7154)	Imperfect			146	-11.87
hsa-miR-4776-3p	chr12:116668338-116675510-	chr12:116668338-116675510-	circRNA	(6685,6708)	7mer-m8	-0.173	-0.234	146	-11.19
hsa-miR-5006-3p	chr12:116668338-116675510-	chr12:116668338-116675510-	circRNA	(1004,1025)	Offset 6mer		-0.032	146	-14.97
hsa-miR-6888-5p	chr12:116668338-116675510-	chr12:116668338-116675510-	circRNA	(6512,6532)	Imperfect			146	-18.81
hsa-miR-548n	chr12:116668338-116675510-	chr12:116668338-116675510-	circRNA	(2070,2091)	Imperfect			146	-5.37
hsa-miR-3161	chr12:116668338-116675510-	chr12:116668338-116675510-	circRNA	(3819,3842)	Imperfect			146	-14.28
hsa-miR-4712-3p	chr12:116668338-116675510-	chr12:116668338-116675510-	circRNA	(6158,6180)	7mer-m8	-0.043	-0.12	146	-12.78
hsa-miR-943	chr12:116668338-116675510-	chr12:116668338-116675510-	circRNA	(2163,2184)	7mer-m8	-0.05	-0.138	146	-15.43
hsa-let-7f-2-3p	chr12:116668338-116675510-	chr12:116668338-116675510-	circRNA	(3938,3959)	Imperfect			146	-11.13
hsa-miR-875-3p	chr12:116668338-116675510-	chr12:116668338-116675510-	circRNA	(410,433)	7mer-m8	-0.116	-0.215	146	-12.67
hsa-miR-6760-5p	chr12:116668338-116675510-	chr12:116668338-116675510-	circRNA	(368,392)	Imperfect			146	-22.36
hsa-miR-34a-5p	chr12:116668338-116675510-	chr12:116668338-116675510-	circRNA	(507,532)	Imperfect			146	-24.78
hsa-miR-4722-5p	chr12:116668338-116675510-	chr12:116668338-116675510-	circRNA	(4693,4716)	7mer-m8	-0.002	-0.048	146	-22.87
hsa-miR-6838-5p	chr12:116668338-116675510-	chr12:116668338-116675510-	circRNA	(4623,4644)	Imperfect			146	-28.05
hsa-miR-489-3p	chr12:116668338-116675510-	chr12:116668338-116675510-	circRNA	(1614,1636)	7mer-m8	-0.03	-0.137	146	-12.88
hsa-miR-7151-3p	chr12:116668338-116675510-	chr12:116668338-116675510-	circRNA	(6539,6562)	Offset 6mer		-0.053	146	-25.04
hsa-miR-4276	chr12:116668338-116675510-	chr12:116668338-116675510-	circRNA	(7092,7109)	Imperfect			146	-17.11
hsa-miR-4327	chr12:116668338-116675510-	chr12:116668338-116675510-	circRNA	(105,126)	7mer-m8	-0.223	-0.209	146	-17.56
hsa-miR-5701	chr12:116668338-116675510-	chr12:116668338-116675510-	circRNA	(6777,6798)	8mer	-0.252	-0.449	146	-9.71
hsa-miR-6512-3p	chr12:116668338-116675510-	chr12:116668338-116675510-	circRNA	(4631,4653)	7mer-m8	-0.007	-0.042	146	-18.79
hsa-miR-484	chr12:116668338-116675510-	chr12:116668338-116675510-	circRNA	(6538,6560)	7mer-m8	-0.231	-0.24	146	-18.41
hsa-miR-3613-3p	chr12:116668338-116675510-	chr12:116668338-116675510-	circRNA	(1176,1200)	Offset 6mer		-0.045	146	-6.97
hsa-miR-3605-5p	chr12:116668338-116675510-	chr12:116668338-116675510-	circRNA	(1759,1781)	Imperfect			146	-18.19
hsa-miR-5590-5p	chr12:116668338-116675510-	chr12:116668338-116675510-	circRNA	(126,147)	Offset 6mer		-0.014	146	-17.97
hsa-miR-548n	chr12:116668338-116675510-	chr12:116668338-116675510-	circRNA	(2104,2125)	Imperfect			146	-8.45
hsa-miR-32-3p	chr12:116668338-116675510-	chr12:116668338-116675510-	circRNA	(862,883)	Imperfect			146	-10.21
hsa-miR-4503	chr12:116668338-116675510-	chr12:116668338-116675510-	circRNA	(6544,6565)	Imperfect			146	-17.19
hsa-miR-6831-5p	chr12:116668338-116675510-	chr12:116668338-116675510-	circRNA	(4556,4580)	Offset 6mer		-0.018	146	-23.07
hsa-miR-3685	chr12:116668338-116675510-	chr12:116668338-116675510-	circRNA	(5702,5723)	Imperfect			146	-17.74
hsa-miR-8080	chr12:116668338-116675510-	chr12:116668338-116675510-	circRNA	(1935,1958)	Imperfect			146	-20.04
hsa-miR-664a-3p	chr12:116668338-116675510-	chr12:116668338-116675510-	circRNA	(6707,6729)	8mer	-0.022	-0.308	146	-8.66
hsa-miR-548ab	chr12:116668338-116675510-	chr12:116668338-116675510-	circRNA	(2103,2124)	Imperfect			146	-11.99
hsa-miR-365b-3p	chr12:116668338-116675510-	chr12:116668338-116675510-	circRNA	(2015,2033)	7mer-m8	-0.109	-0.178	146	-17.58
hsa-miR-371b-5p	chr12:116668338-116675510-	chr12:116668338-116675510-	circRNA	(6534,6556)	7mer-m8	-0.015	-0.19	146	-14.68
hsa-miR-34a-5p	chr12:116668338-116675510-	chr12:116668338-116675510-	circRNA	(602,626)	8mer	-0.312	-0.29	146	-18.76
hsa-miR-298	chr12:116668338-116675510-	chr12:116668338-116675510-	circRNA	(1267,1291)	Imperfect			146	-23.95
hsa-miR-4760-3p	chr12:116668338-116675510-	chr12:116668338-116675510-	circRNA	(529,550)	6mer		-0.023	146	-6.45
hsa-miR-8063	chr12:116668338-116675510-	chr12:116668338-116675510-	circRNA	(822,847)	Offset 6mer		0	146	-25.66
hsa-miR-548t-5p	chr12:116668338-116675510-	chr12:116668338-116675510-	circRNA	(1677,1699)	6mer		-0.024	146	-9.69
hsa-miR-2681-3p	chr12:116668338-116675510-	chr12:116668338-116675510-	circRNA	(1738,1761)	6mer		-0.003	146	-14.15
hsa-miR-3928-5p	chr12:116668338-116675510-	chr12:116668338-116675510-	circRNA	(1569,1590)	Imperfect			146	-19.74
hsa-miR-105-5p	chr12:116668338-116675510-	chr12:116668338-116675510-	circRNA	(2013,2035)	Offset 6mer		0	146	-18.78
hsa-miR-6872-3p	chr12:116668338-116675510-	chr12:116668338-116675510-	circRNA	(29,51)	7mer-m8	-0.18	-0.117	146	-21.48
hsa-miR-4715-3p	chr12:116668338-116675510-	chr12:116668338-116675510-	circRNA	(3173,3194)	Offset 6mer		0.059	146	-20.85
hsa-miR-369-3p	chr12:116668338-116675510-	chr12:116668338-116675510-	circRNA	(6891,6911)	8mer	-0.095	-0.351	146	-7.84
hsa-miR-941	chr12:116668338-116675510-	chr12:116668338-116675510-	circRNA	(1482,1506)	Imperfect			146	-21.06
hsa-miR-5195-3p	chr12:116668338-116675510-	chr12:116668338-116675510-	circRNA	(7111,7132)	Imperfect			146	-20.77
hsa-miR-5003-5p	chr12:116668338-116675510-	chr12:116668338-116675510-	circRNA	(5495,5512)	8mer	-0.001	-0.226	146	-21.29
hsa-miR-548bb-5p	chr12:116668338-116675510-	chr12:116668338-116675510-	circRNA	(2103,2124)	Imperfect			146	-11.92
hsa-miR-580-5p	chr12:116668338-116675510-	chr12:116668338-116675510-	circRNA	(7086,7107)	Imperfect			146	-14.53
hsa-miR-191-3p	chr12:116668338-116675510-	chr12:116668338-116675510-	circRNA	(5132,5153)	7mer-m8	-0.178	-0.158	146	-17.84
hsa-miR-1273h-5p	chr12:116668338-116675510-	chr12:116668338-116675510-	circRNA	(375,396)	7mer-m8	-0.196	-0.204	146	-18.1
hsa-miR-548y	chr12:116668338-116675510-	chr12:116668338-116675510-	circRNA	(2103,2124)	Imperfect			146	-13.17
hsa-miR-4654	chr12:116668338-116675510-	chr12:116668338-116675510-	circRNA	(6241,6267)	8mer	-0.301	-0.379	146	-21.35
hsa-miR-365a-3p	chr12:116668338-116675510-	chr12:116668338-116675510-	circRNA	(2015,2033)	7mer-m8	-0.109	-0.178	146	-17.58
hsa-miR-3189-5p	chr12:116668338-116675510-	chr12:116668338-116675510-	circRNA	(4771,4796)	Offset 6mer		0.018	146	-22.1
hsa-miR-6879-3p	chr12:116668338-116675510-	chr12:116668338-116675510-	circRNA	(1466,1487)	8mer	-0.131	-0.185	146	-19.48
hsa-miR-4492	chr12:116668338-116675510-	chr12:116668338-116675510-	circRNA	(67,83)	8mer	-0.409	-0.301	146	-21.87
hsa-miR-215-3p	chr12:116668338-116675510-	chr12:116668338-116675510-	circRNA	(3503,3529)	Offset 6mer		-0.008	146	-14.24
hsa-miR-6894-5p	chr12:116668338-116675510-	chr12:116668338-116675510-	circRNA	(5820,5846)	Imperfect			146	-35.23
hsa-miR-508-5p	chr12:116668338-116675510-	chr12:116668338-116675510-	circRNA	(2320,2343)	6mer		-0.013	145	-18.78
hsa-miR-5001-5p	chr12:116668338-116675510-	chr12:116668338-116675510-	circRNA	(3243,3268)	Offset 6mer		0.054	145	-23.65
hsa-miR-6732-5p	chr12:116668338-116675510-	chr12:116668338-116675510-	circRNA	(3270,3290)	7mer-m8	-0.11	-0.101	145	-17.7
hsa-miR-4775	chr12:116668338-116675510-	chr12:116668338-116675510-	circRNA	(247,269)	7mer-m8	-0.02	-0.272	145	-2.76
hsa-miR-4650-3p	chr12:116668338-116675510-	chr12:116668338-116675510-	circRNA	(5291,5313)	8mer	-0.062	-0.246	145	-12.87
hsa-miR-411-5p	chr12:116668338-116675510-	chr12:116668338-116675510-	circRNA	(1806,1826)	Imperfect			145	-18.01
hsa-miR-128-3p	chr12:116668338-116675510-	chr12:116668338-116675510-	circRNA	(3988,4009)	8mer	-0.017	-0.23	145	-14.85
hsa-miR-1294	chr12:116668338-116675510-	chr12:116668338-116675510-	circRNA	(4817,4838)	Offset 6mer		0.054	145	-17.57
hsa-miR-4419b	chr12:116668338-116675510-	chr12:116668338-116675510-	circRNA	(5065,5083)	8mer	-0.029	-0.171	145	-16.01
hsa-miR-3190-3p	chr12:116668338-116675510-	chr12:116668338-116675510-	circRNA	(6337,6360)	6mer		0.023	145	-19.64
hsa-miR-6133	chr12:116668338-116675510-	chr12:116668338-116675510-	circRNA	(374,393)	Imperfect			145	-22.29
hsa-miR-20b-5p	chr12:116668338-116675510-	chr12:116668338-116675510-	circRNA	(5686,5708)	Imperfect			145	-23.02
hsa-miR-4755-3p	chr12:116668338-116675510-	chr12:116668338-116675510-	circRNA	(3249,3271)	7mer-m8	-0.037	-0.035	145	-16.33
hsa-miR-376a-5p	chr12:116668338-116675510-	chr12:116668338-116675510-	circRNA	(2670,2692)	7mer-m8	-0.021	-0.175	145	-11.31
hsa-miR-4427	chr12:116668338-116675510-	chr12:116668338-116675510-	circRNA	(4386,4408)	Imperfect			145	-18.63
hsa-miR-6794-5p	chr12:116668338-116675510-	chr12:116668338-116675510-	circRNA	(5827,5847)	Imperfect			145	-23.07
hsa-miR-3163	chr12:116668338-116675510-	chr12:116668338-116675510-	circRNA	(2352,2374)	Imperfect			145	-14.58
hsa-miR-6881-3p	chr12:116668338-116675510-	chr12:116668338-116675510-	circRNA	(6637,6659)	7mer-m8	-0.092	-0.164	145	-9.75
hsa-miR-5089-5p	chr12:116668338-116675510-	chr12:116668338-116675510-	circRNA	(1499,1522)	Imperfect			145	-16.67
hsa-miR-155-3p	chr12:116668338-116675510-	chr12:116668338-116675510-	circRNA	(5691,5714)	7mer-m8	-0.009	-0.081	145	-15.83
hsa-miR-449c-5p	chr12:116668338-116675510-	chr12:116668338-116675510-	circRNA	(603,627)	Offset 6mer		-0.003	145	-19.6
hsa-miR-211-5p	chr12:116668338-116675510-	chr12:116668338-116675510-	circRNA	(2625,2646)	Imperfect			145	-20.85
hsa-miR-6888-3p	chr12:116668338-116675510-	chr12:116668338-116675510-	circRNA	(3376,3396)	Imperfect			145	-23.43
hsa-miR-7151-3p	chr12:116668338-116675510-	chr12:116668338-116675510-	circRNA	(4930,4952)	Offset 6mer		0.009	145	-18.93
hsa-miR-3121-3p	chr12:116668338-116675510-	chr12:116668338-116675510-	circRNA	(7046,7066)	Imperfect			145	-11.87
hsa-miR-4452	chr12:116668338-116675510-	chr12:116668338-116675510-	circRNA	(6627,6653)	Imperfect			145	-15.11
hsa-miR-7152-5p	chr12:116668338-116675510-	chr12:116668338-116675510-	circRNA	(6969,6991)	7mer-m8	-0.197	-0.258	145	-11.84
hsa-miR-3926	chr12:116668338-116675510-	chr12:116668338-116675510-	circRNA	(1801,1822)	Imperfect			145	-17.02
hsa-miR-92a-1-5p	chr12:116668338-116675510-	chr12:116668338-116675510-	circRNA	(1857,1880)	Offset 6mer		0.002	145	-15.41
hsa-miR-520g-3p	chr12:116668338-116675510-	chr12:116668338-116675510-	circRNA	(5683,5709)	Imperfect			145	-16.9
hsa-miR-3944-3p	chr12:116668338-116675510-	chr12:116668338-116675510-	circRNA	(3247,3270)	Imperfect			145	-28.72
hsa-miR-6855-5p	chr12:116668338-116675510-	chr12:116668338-116675510-	circRNA	(4813,4837)	Imperfect			145	-21.41
hsa-miR-181b-5p	chr12:116668338-116675510-	chr12:116668338-116675510-	circRNA	(6783,6806)	Imperfect			145	-16.78
hsa-miR-488-3p	chr12:116668338-116675510-	chr12:116668338-116675510-	circRNA	(6090,6110)	Imperfect			145	-10.32
hsa-miR-6813-5p	chr12:116668338-116675510-	chr12:116668338-116675510-	circRNA	(56,79)	Offset 6mer		-0.028	145	-27.31
hsa-miR-8080	chr12:116668338-116675510-	chr12:116668338-116675510-	circRNA	(404,427)	7mer-m8	-0.147	-0.198	145	-12.63
hsa-miR-651-3p	chr12:116668338-116675510-	chr12:116668338-116675510-	circRNA	(2312,2337)	Imperfect			145	-17.66
hsa-miR-7156-5p	chr12:116668338-116675510-	chr12:116668338-116675510-	circRNA	(2172,2200)	8mer	-0.019	-0.217	145	-18.21
hsa-miR-7109-5p	chr12:116668338-116675510-	chr12:116668338-116675510-	circRNA	(375,396)	Imperfect			145	-22.2
hsa-miR-6130	chr12:116668338-116675510-	chr12:116668338-116675510-	circRNA	(6105,6124)	Imperfect			145	-15.89
hsa-miR-541-5p	chr12:116668338-116675510-	chr12:116668338-116675510-	circRNA	(4888,4912)	Imperfect			145	-20.84
hsa-miR-651-3p	chr12:116668338-116675510-	chr12:116668338-116675510-	circRNA	(578,599)	7mer-m8	-0.012	-0.161	145	-8.86
hsa-miR-1244	chr12:116668338-116675510-	chr12:116668338-116675510-	circRNA	(1856,1883)	Imperfect			145	-15.65
hsa-let-7e-5p	chr12:116668338-116675510-	chr12:116668338-116675510-	circRNA	(4696,4719)	Imperfect			145	-24.42
hsa-miR-549a	chr12:116668338-116675510-	chr12:116668338-116675510-	circRNA	(6230,6251)	7mer-m8	-0.088	-0.154	145	-17.48
hsa-miR-2681-5p	chr12:116668338-116675510-	chr12:116668338-116675510-	circRNA	(6870,6892)	8mer	-0.235	-0.497	145	-11.55
hsa-miR-6742-3p	chr12:116668338-116675510-	chr12:116668338-116675510-	circRNA	(2939,2959)	8mer	-0.015	-0.093	145	-17.41
hsa-miR-4317	chr12:116668338-116675510-	chr12:116668338-116675510-	circRNA	(6693,6710)	7mer-m8	-0.214	-0.227	145	-14.47
hsa-miR-4477b	chr12:116668338-116675510-	chr12:116668338-116675510-	circRNA	(6857,6879)	7mer-m8	-0.136	-0.225	145	-6.96
hsa-miR-6829-3p	chr12:116668338-116675510-	chr12:116668338-116675510-	circRNA	(3216,3237)	Offset 6mer		0.053	145	-28.41
hsa-miR-106a-5p	chr12:116668338-116675510-	chr12:116668338-116675510-	circRNA	(5686,5708)	Imperfect			145	-18.27
hsa-miR-144-5p	chr12:116668338-116675510-	chr12:116668338-116675510-	circRNA	(849,870)	7mer-m8	-0.029	-0.097	145	-10.05
hsa-miR-4703-5p	chr12:116668338-116675510-	chr12:116668338-116675510-	circRNA	(5659,5680)	Imperfect			145	-9.44
hsa-miR-342-5p	chr12:116668338-116675510-	chr12:116668338-116675510-	circRNA	(5142,5164)	Imperfect			145	-20.52
hsa-miR-3686	chr12:116668338-116675510-	chr12:116668338-116675510-	circRNA	(6276,6299)	Offset 6mer		-0.032	145	-14.29
hsa-miR-4699-5p	chr12:116668338-116675510-	chr12:116668338-116675510-	circRNA	(1034,1054)	Offset 6mer		-0.027	145	-10.84
hsa-miR-744-3p	chr12:116668338-116675510-	chr12:116668338-116675510-	circRNA	(4883,4905)	8mer	-0.013	-0.113	145	-14.97
hsa-miR-7641	chr12:116668338-116675510-	chr12:116668338-116675510-	circRNA	(4525,4544)	Imperfect			145	-13.94
hsa-miR-4528	chr12:116668338-116675510-	chr12:116668338-116675510-	circRNA	(5163,5184)	Offset 6mer		-0.009	145	-9.78
hsa-miR-374a-3p	chr12:116668338-116675510-	chr12:116668338-116675510-	circRNA	(5194,5214)	6mer		0.001	145	-7.54
hsa-miR-566	chr12:116668338-116675510-	chr12:116668338-116675510-	circRNA	(4866,4885)	Imperfect			145	-27.76
hsa-miR-624-5p	chr12:116668338-116675510-	chr12:116668338-116675510-	circRNA	(6389,6412)	7mer-m8	-0.154	-0.193	145	-13.53
hsa-miR-4685-3p	chr12:116668338-116675510-	chr12:116668338-116675510-	circRNA	(6216,6238)	7mer-m8	-0.062	-0.111	145	-15.23
hsa-miR-664a-3p	chr12:116668338-116675510-	chr12:116668338-116675510-	circRNA	(5603,5624)	Imperfect			145	-12.51
hsa-miR-3914	chr12:116668338-116675510-	chr12:116668338-116675510-	circRNA	(6843,6867)	Imperfect			145	-13.51
hsa-miR-1910-5p	chr12:116668338-116675510-	chr12:116668338-116675510-	circRNA	(35,57)	6mer		-0.005	145	-22.86
hsa-miR-17-5p	chr12:116668338-116675510-	chr12:116668338-116675510-	circRNA	(5686,5708)	Imperfect			145	-22.51
hsa-miR-5091	chr12:116668338-116675510-	chr12:116668338-116675510-	circRNA	(471,493)	Offset 6mer		0.001	145	-17.68
hsa-miR-148b-3p	chr12:116668338-116675510-	chr12:116668338-116675510-	circRNA	(5319,5341)	7mer-m8	-0.085	-0.163	145	-13.61
hsa-miR-6853-3p	chr12:116668338-116675510-	chr12:116668338-116675510-	circRNA	(4106,4128)	Offset 6mer		0.057	145	-15.27
hsa-miR-5584-5p	chr12:116668338-116675510-	chr12:116668338-116675510-	circRNA	(4597,4619)	Imperfect			145	-12.23
hsa-miR-6876-5p	chr12:116668338-116675510-	chr12:116668338-116675510-	circRNA	(6514,6536)	Imperfect			145	-17.66
hsa-miR-365a-5p	chr12:116668338-116675510-	chr12:116668338-116675510-	circRNA	(1498,1521)	8mer	-0.018	-0.128	145	-17.44
hsa-miR-3132	chr12:116668338-116675510-	chr12:116668338-116675510-	circRNA	(5289,5314)	Offset 6mer		-0.017	145	-23.11
hsa-miR-6727-5p	chr12:116668338-116675510-	chr12:116668338-116675510-	circRNA	(5013,5036)	Imperfect			145	-30.99
hsa-miR-552-3p	chr12:116668338-116675510-	chr12:116668338-116675510-	circRNA	(3003,3027)	7mer-m8	-0.043	-0.133	145	-14.23
hsa-miR-4775	chr12:116668338-116675510-	chr12:116668338-116675510-	circRNA	(6979,6999)	Imperfect			145	-10.3
hsa-miR-185-3p	chr12:116668338-116675510-	chr12:116668338-116675510-	circRNA	(56,78)	8mer	-0.481	-0.383	145	-20.54
hsa-miR-6756-5p	chr12:116668338-116675510-	chr12:116668338-116675510-	circRNA	(59,82)	Imperfect			145	-35.46
hsa-miR-4323	chr12:116668338-116675510-	chr12:116668338-116675510-	circRNA	(4135,4155)	7mer-m8	-0.048	-0.06	145	-17.53
hsa-miR-8064	chr12:116668338-116675510-	chr12:116668338-116675510-	circRNA	(4535,4555)	7mer-m8	-0.011	-0.066	145	-16.26
hsa-miR-8065	chr12:116668338-116675510-	chr12:116668338-116675510-	circRNA	(4067,4092)	Imperfect			145	-13.15
hsa-miR-432-5p	chr12:116668338-116675510-	chr12:116668338-116675510-	circRNA	(5797,5820)	7mer-m8	-0.038	-0.116	145	-15.42
hsa-miR-4518	chr12:116668338-116675510-	chr12:116668338-116675510-	circRNA	(7099,7123)	Offset 6mer		-0.078	145	-14.88
hsa-miR-1264	chr12:116668338-116675510-	chr12:116668338-116675510-	circRNA	(1019,1042)	Offset 6mer		-0.023	145	-15.36
hsa-miR-320d	chr12:116668338-116675510-	chr12:116668338-116675510-	circRNA	(5834,5853)	6mer		-0.018	145	-22.24
hsa-miR-5579-5p	chr12:116668338-116675510-	chr12:116668338-116675510-	circRNA	(2246,2267)	8mer	-0.031	-0.178	145	-11.38
hsa-miR-7161-3p	chr12:116668338-116675510-	chr12:116668338-116675510-	circRNA	(4082,4111)	Imperfect			145	-22.36
hsa-miR-6072	chr12:116668338-116675510-	chr12:116668338-116675510-	circRNA	(1843,1865)	8mer	-0.075	-0.244	145	-15.93
hsa-miR-143-5p	chr12:116668338-116675510-	chr12:116668338-116675510-	circRNA	(5139,5161)	Imperfect			145	-21.34
hsa-miR-5004-5p	chr12:116668338-116675510-	chr12:116668338-116675510-	circRNA	(3592,3615)	Imperfect			145	-17.81
hsa-miR-4677-3p	chr12:116668338-116675510-	chr12:116668338-116675510-	circRNA	(6278,6298)	Imperfect			145	-11.53
hsa-miR-491-3p	chr12:116668338-116675510-	chr12:116668338-116675510-	circRNA	(3922,3945)	Offset 6mer		0.037	145	-16.12
hsa-miR-3607-5p	chr12:116668338-116675510-	chr12:116668338-116675510-	circRNA	(6599,6621)	8mer	-0.208	-0.328	145	-13.34
hsa-let-7g-3p	chr12:116668338-116675510-	chr12:116668338-116675510-	circRNA	(5393,5413)	8mer	-0.024	-0.227	145	-16.05
hsa-miR-548t-5p	chr12:116668338-116675510-	chr12:116668338-116675510-	circRNA	(2313,2334)	6mer		0.002	145	-13.31
hsa-miR-548ak	chr12:116668338-116675510-	chr12:116668338-116675510-	circRNA	(2104,2124)	Imperfect			145	-14.56
hsa-miR-570-3p	chr12:116668338-116675510-	chr12:116668338-116675510-	circRNA	(1162,1184)	Offset 6mer		-0.039	145	-5.03
hsa-miR-1273g-3p	chr12:116668338-116675510-	chr12:116668338-116675510-	circRNA	(484,504)	Imperfect			145	-26.65
hsa-miR-4477b	chr12:116668338-116675510-	chr12:116668338-116675510-	circRNA	(4450,4475)	Imperfect			145	-11
hsa-miR-5186	chr12:116668338-116675510-	chr12:116668338-116675510-	circRNA	(1777,1801)	6mer		-0.006	145	-18.52
hsa-miR-671-3p	chr12:116668338-116675510-	chr12:116668338-116675510-	circRNA	(443,464)	Offset 6mer		-0.021	145	-19.36
hsa-miR-6829-5p	chr12:116668338-116675510-	chr12:116668338-116675510-	circRNA	(1302,1322)	Offset 6mer		-0.017	145	-21.89
hsa-miR-16-1-3p	chr12:116668338-116675510-	chr12:116668338-116675510-	circRNA	(6315,6334)	8mer	-0.011	-0.187	145	-10.18
hsa-miR-3133	chr12:116668338-116675510-	chr12:116668338-116675510-	circRNA	(1172,1194)	Imperfect			145	-7.34
hsa-miR-519d-5p	chr12:116668338-116675510-	chr12:116668338-116675510-	circRNA	(15,44)	7mer-m8	-0.117	-0.17	145	-20.2
hsa-miR-1299	chr12:116668338-116675510-	chr12:116668338-116675510-	circRNA	(6633,6656)	Imperfect			145	-22.02
hsa-miR-6739-3p	chr12:116668338-116675510-	chr12:116668338-116675510-	circRNA	(6649,6670)	Imperfect			145	-14.72
hsa-miR-3122	chr12:116668338-116675510-	chr12:116668338-116675510-	circRNA	(6377,6399)	Imperfect			145	-21.98
hsa-miR-628-3p	chr12:116668338-116675510-	chr12:116668338-116675510-	circRNA	(1286,1306)	Imperfect			145	-18.96
hsa-miR-10a-5p	chr12:116668338-116675510-	chr12:116668338-116675510-	circRNA	(218,241)	7mer-A1	-0.18	-0.12	145	-20.95
hsa-miR-7977	chr12:116668338-116675510-	chr12:116668338-116675510-	circRNA	(4722,4739)	7mer-m8	-0.031	-0.087	145	-13.47
hsa-miR-3670	chr12:116668338-116675510-	chr12:116668338-116675510-	circRNA	(3226,3249)	Imperfect			145	-18.82
hsa-miR-3613-3p	chr12:116668338-116675510-	chr12:116668338-116675510-	circRNA	(4583,4607)	Offset 6mer		-0.037	145	-7.81
hsa-miR-5683	chr12:116668338-116675510-	chr12:116668338-116675510-	circRNA	(1310,1334)	6mer		0.012	145	-14.47
hsa-miR-3976	chr12:116668338-116675510-	chr12:116668338-116675510-	circRNA	(7044,7072)	Imperfect			144	-15.13
hsa-miR-29b-2-5p	chr12:116668338-116675510-	chr12:116668338-116675510-	circRNA	(2831,2854)	Offset 6mer		0.018	144	-19.68
hsa-miR-3660	chr12:116668338-116675510-	chr12:116668338-116675510-	circRNA	(4932,4954)	Imperfect			144	-16.48
hsa-miR-548aq-3p	chr12:116668338-116675510-	chr12:116668338-116675510-	circRNA	(7133,7155)	Imperfect			144	-15.8
hsa-miR-548u	chr12:116668338-116675510-	chr12:116668338-116675510-	circRNA	(7132,7155)	Imperfect			144	-17.21
hsa-miR-19a-5p	chr12:116668338-116675510-	chr12:116668338-116675510-	circRNA	(4086,4108)	Imperfect			144	-16.92
hsa-miR-4691-3p	chr12:116668338-116675510-	chr12:116668338-116675510-	circRNA	(588,611)	Imperfect			144	-17.76
hsa-miR-6871-5p	chr12:116668338-116675510-	chr12:116668338-116675510-	circRNA	(4810,4832)	Offset 6mer		0.041	144	-19.63
hsa-miR-6882-3p	chr12:116668338-116675510-	chr12:116668338-116675510-	circRNA	(3373,3396)	Offset 6mer		0.079	144	-22.28
hsa-miR-497-5p	chr12:116668338-116675510-	chr12:116668338-116675510-	circRNA	(3134,3153)	7mer-m8	-0.112	-0.209	144	-12.08
hsa-miR-153-3p	chr12:116668338-116675510-	chr12:116668338-116675510-	circRNA	(4082,4104)	Imperfect			144	-15.1
hsa-miR-7106-3p	chr12:116668338-116675510-	chr12:116668338-116675510-	circRNA	(6215,6239)	8mer	-0.289	-0.297	144	-13.69
hsa-miR-4750-3p	chr12:116668338-116675510-	chr12:116668338-116675510-	circRNA	(4185,4207)	Offset 6mer		0.02	144	-22.56
hsa-miR-1537-3p	chr12:116668338-116675510-	chr12:116668338-116675510-	circRNA	(6843,6865)	Imperfect			144	-17.15
hsa-miR-624-5p	chr12:116668338-116675510-	chr12:116668338-116675510-	circRNA	(5652,5674)	Imperfect			144	-14.74
hsa-miR-4803	chr12:116668338-116675510-	chr12:116668338-116675510-	circRNA	(1964,1985)	Imperfect			144	-12.52
hsa-miR-6076	chr12:116668338-116675510-	chr12:116668338-116675510-	circRNA	(419,439)	Imperfect			144	-19.8
hsa-miR-3152-5p	chr12:116668338-116675510-	chr12:116668338-116675510-	circRNA	(3541,3563)	Offset 6mer		-0.051	144	-14.23
hsa-miR-6872-5p	chr12:116668338-116675510-	chr12:116668338-116675510-	circRNA	(5199,5220)	7mer-m8	-0.177	-0.171	144	-14.59
hsa-miR-24-2-5p	chr12:116668338-116675510-	chr12:116668338-116675510-	circRNA	(995,1017)	Imperfect			144	-21.29
hsa-miR-145-3p	chr12:116668338-116675510-	chr12:116668338-116675510-	circRNA	(707,729)	Imperfect			144	-20.9
hsa-miR-361-5p	chr12:116668338-116675510-	chr12:116668338-116675510-	circRNA	(2329,2349)	Imperfect			144	-19.88
hsa-miR-204-3p	chr12:116668338-116675510-	chr12:116668338-116675510-	circRNA	(411,433)	Imperfect			144	-20.01
hsa-miR-545-5p	chr12:116668338-116675510-	chr12:116668338-116675510-	circRNA	(1374,1398)	Offset 6mer		0.009	144	-12.44
hsa-miR-4699-3p	chr12:116668338-116675510-	chr12:116668338-116675510-	circRNA	(2049,2072)	6mer		-0.029	144	-16.96
hsa-miR-1306-3p	chr12:116668338-116675510-	chr12:116668338-116675510-	circRNA	(1919,1937)	7mer-m8	-0.189	-0.155	144	-16.1
hsa-miR-373-3p	chr12:116668338-116675510-	chr12:116668338-116675510-	circRNA	(5940,5965)	Imperfect			144	-17.78
hsa-miR-1236-5p	chr12:116668338-116675510-	chr12:116668338-116675510-	circRNA	(3822,3845)	Offset 6mer		0.022	144	-19.63
hsa-miR-181c-3p	chr12:116668338-116675510-	chr12:116668338-116675510-	circRNA	(6841,6863)	6mer		-0.072	144	-14.4
hsa-miR-4297	chr12:116668338-116675510-	chr12:116668338-116675510-	circRNA	(5709,5726)	7mer-m8	-0.029	-0.051	144	-15.58
hsa-miR-4307	chr12:116668338-116675510-	chr12:116668338-116675510-	circRNA	(4220,4240)	Imperfect			144	-14.33
hsa-miR-4756-3p	chr12:116668338-116675510-	chr12:116668338-116675510-	circRNA	(5236,5259)	Imperfect			144	-17.7
hsa-miR-4756-3p	chr12:116668338-116675510-	chr12:116668338-116675510-	circRNA	(6983,7005)	Offset 6mer		-0.079	144	-19.22
hsa-miR-548n	chr12:116668338-116675510-	chr12:116668338-116675510-	circRNA	(3565,3587)	Imperfect			144	-8.08
hsa-miR-2052	chr12:116668338-116675510-	chr12:116668338-116675510-	circRNA	(1576,1595)	Imperfect			144	-11.54
hsa-miR-548ba	chr12:116668338-116675510-	chr12:116668338-116675510-	circRNA	(4130,4150)	Offset 6mer		0.082	144	-18.21
hsa-miR-7153-5p	chr12:116668338-116675510-	chr12:116668338-116675510-	circRNA	(6095,6118)	Imperfect			144	-12.06
hsa-miR-6868-5p	chr12:116668338-116675510-	chr12:116668338-116675510-	circRNA	(5539,5561)	Offset 6mer		0.057	144	-12.45
hsa-miR-519e-3p	chr12:116668338-116675510-	chr12:116668338-116675510-	circRNA	(3543,3564)	Imperfect			144	-15.57
hsa-miR-6505-5p	chr12:116668338-116675510-	chr12:116668338-116675510-	circRNA	(2358,2380)	Imperfect			144	-13.91
hsa-miR-3681-5p	chr12:116668338-116675510-	chr12:116668338-116675510-	circRNA	(507,529)	7mer-m8	-0.141	-0.161	144	-16.12
hsa-miR-548ae-5p	chr12:116668338-116675510-	chr12:116668338-116675510-	circRNA	(2105,2124)	Imperfect			144	-10.14
hsa-miR-3940-3p	chr12:116668338-116675510-	chr12:116668338-116675510-	circRNA	(497,519)	Imperfect			144	-24.57
hsa-miR-3678-3p	chr12:116668338-116675510-	chr12:116668338-116675510-	circRNA	(4669,4691)	Offset 6mer		0.068	144	-18.71
hsa-miR-4744	chr12:116668338-116675510-	chr12:116668338-116675510-	circRNA	(4759,4784)	Imperfect			144	-7.05
hsa-miR-4775	chr12:116668338-116675510-	chr12:116668338-116675510-	circRNA	(6559,6581)	Offset 6mer		0.017	144	-8.71
hsa-miR-3609	chr12:116668338-116675510-	chr12:116668338-116675510-	circRNA	(4575,4599)	Imperfect			144	-11.81
hsa-miR-145-3p	chr12:116668338-116675510-	chr12:116668338-116675510-	circRNA	(6791,6813)	Offset 6mer		-0.073	144	-10.88
hsa-miR-4647	chr12:116668338-116675510-	chr12:116668338-116675510-	circRNA	(3436,3459)	Offset 6mer		-0.004	144	-20.27
hsa-miR-6793-5p	chr12:116668338-116675510-	chr12:116668338-116675510-	circRNA	(5809,5831)	Imperfect			144	-23.99
hsa-miR-6884-5p	chr12:116668338-116675510-	chr12:116668338-116675510-	circRNA	(4702,4725)	Offset 6mer		0.051	144	-20.22
hsa-miR-372-3p	chr12:116668338-116675510-	chr12:116668338-116675510-	circRNA	(5942,5965)	Imperfect			144	-10.87
hsa-miR-548ad-5p	chr12:116668338-116675510-	chr12:116668338-116675510-	circRNA	(2105,2124)	Imperfect			144	-10.14
hsa-miR-1278	chr12:116668338-116675510-	chr12:116668338-116675510-	circRNA	(5134,5157)	Imperfect			144	-17.56
hsa-miR-4445-5p	chr12:116668338-116675510-	chr12:116668338-116675510-	circRNA	(317,339)	Imperfect			144	-14.56
hsa-miR-3128	chr12:116668338-116675510-	chr12:116668338-116675510-	circRNA	(5451,5475)	Imperfect			144	-12.6
hsa-miR-548az-5p	chr12:116668338-116675510-	chr12:116668338-116675510-	circRNA	(6139,6159)	Imperfect			144	-12.66
hsa-miR-548a-3p	chr12:116668338-116675510-	chr12:116668338-116675510-	circRNA	(1288,1310)	6mer		0.025	144	-11.19
hsa-miR-548l	chr12:116668338-116675510-	chr12:116668338-116675510-	circRNA	(5936,5958)	Offset 6mer		0.019	144	-14.26
hsa-miR-665	chr12:116668338-116675510-	chr12:116668338-116675510-	circRNA	(4709,4729)	Imperfect			144	-29.54
hsa-miR-6815-5p	chr12:116668338-116675510-	chr12:116668338-116675510-	circRNA	(5540,5563)	7mer-m8	-0.017	-0.007	144	-19.47
hsa-miR-626	chr12:116668338-116675510-	chr12:116668338-116675510-	circRNA	(6147,6166)	Imperfect			144	-18.58
hsa-miR-6888-5p	chr12:116668338-116675510-	chr12:116668338-116675510-	circRNA	(1763,1782)	Imperfect			144	-18.89
hsa-miR-548bb-5p	chr12:116668338-116675510-	chr12:116668338-116675510-	circRNA	(2033,2055)	Imperfect			144	-11.6
hsa-miR-8057	chr12:116668338-116675510-	chr12:116668338-116675510-	circRNA	(6285,6307)	Imperfect			144	-17.13
hsa-miR-510-5p	chr12:116668338-116675510-	chr12:116668338-116675510-	circRNA	(477,497)	Imperfect			144	-22.1
hsa-miR-4514	chr12:116668338-116675510-	chr12:116668338-116675510-	circRNA	(823,841)	7mer-A1	-0.07	-0.072	144	-25.11
hsa-miR-142-3p	chr12:116668338-116675510-	chr12:116668338-116675510-	circRNA	(3507,3532)	Imperfect			144	-11.35
hsa-miR-6822-3p	chr12:116668338-116675510-	chr12:116668338-116675510-	circRNA	(6282,6306)	Imperfect			144	-17.84
hsa-miR-526b-3p	chr12:116668338-116675510-	chr12:116668338-116675510-	circRNA	(5686,5708)	Imperfect			144	-11.43
hsa-miR-6864-5p	chr12:116668338-116675510-	chr12:116668338-116675510-	circRNA	(3586,3610)	Imperfect			144	-17.05
hsa-miR-4768-3p	chr12:116668338-116675510-	chr12:116668338-116675510-	circRNA	(3157,3178)	Imperfect			144	-21.4
hsa-miR-6077	chr12:116668338-116675510-	chr12:116668338-116675510-	circRNA	(370,391)	7mer-m8	-0.046	-0.069	144	-13.64
hsa-miR-5002-5p	chr12:116668338-116675510-	chr12:116668338-116675510-	circRNA	(1851,1874)	Offset 6mer		0.038	144	-12.91
hsa-miR-661	chr12:116668338-116675510-	chr12:116668338-116675510-	circRNA	(3205,3230)	Imperfect			144	-27.94
hsa-miR-451b	chr12:116668338-116675510-	chr12:116668338-116675510-	circRNA	(758,780)	Imperfect			144	-12.7
hsa-miR-892c-3p	chr12:116668338-116675510-	chr12:116668338-116675510-	circRNA	(4153,4175)	Imperfect			144	-14.71
hsa-miR-5692a	chr12:116668338-116675510-	chr12:116668338-116675510-	circRNA	(1967,1989)	6mer		0.007	144	-9.95
hsa-miR-29a-5p	chr12:116668338-116675510-	chr12:116668338-116675510-	circRNA	(6587,6608)	7mer-m8	-0.053	-0.184	144	-11.99
hsa-miR-4428	chr12:116668338-116675510-	chr12:116668338-116675510-	circRNA	(5353,5372)	Imperfect			144	-16.08
hsa-miR-26b-5p	chr12:116668338-116675510-	chr12:116668338-116675510-	circRNA	(6210,6232)	Imperfect			144	-12.77
hsa-miR-135b-3p	chr12:116668338-116675510-	chr12:116668338-116675510-	circRNA	(3191,3213)	Imperfect			144	-15.06
hsa-miR-6883-3p	chr12:116668338-116675510-	chr12:116668338-116675510-	circRNA	(3104,3126)	7mer-m8	-0.07	-0.151	144	-8.92
hsa-miR-548m	chr12:116668338-116675510-	chr12:116668338-116675510-	circRNA	(971,990)	7mer-m8	-0.121	-0.283	144	-10.2
hsa-miR-5680	chr12:116668338-116675510-	chr12:116668338-116675510-	circRNA	(3528,3549)	Imperfect			144	-6.84
hsa-miR-1915-5p	chr12:116668338-116675510-	chr12:116668338-116675510-	circRNA	(223,245)	Imperfect			144	-22.07
hsa-miR-1261	chr12:116668338-116675510-	chr12:116668338-116675510-	circRNA	(1417,1436)	Offset 6mer		0.001	144	-15.99
hsa-miR-4507	chr12:116668338-116675510-	chr12:116668338-116675510-	circRNA	(63,84)	Imperfect			144	-26.15
hsa-miR-4495	chr12:116668338-116675510-	chr12:116668338-116675510-	circRNA	(2350,2369)	Imperfect			144	-12.9
hsa-miR-1277-5p	chr12:116668338-116675510-	chr12:116668338-116675510-	circRNA	(4397,4422)	Imperfect			144	-8.72
hsa-miR-2054	chr12:116668338-116675510-	chr12:116668338-116675510-	circRNA	(4464,4488)	Imperfect			144	-1.64
hsa-miR-4696	chr12:116668338-116675510-	chr12:116668338-116675510-	circRNA	(4617,4635)	7mer-m8	-0.032	-0.12	144	-17.45
hsa-miR-432-5p	chr12:116668338-116675510-	chr12:116668338-116675510-	circRNA	(3607,3630)	Offset 6mer		0.022	144	-15.08
hsa-miR-944	chr12:116668338-116675510-	chr12:116668338-116675510-	circRNA	(6874,6898)	7mer-m8	-0.038	-0.271	144	-9.22
hsa-miR-5582-3p	chr12:116668338-116675510-	chr12:116668338-116675510-	circRNA	(1568,1590)	Imperfect			144	-18.42
hsa-miR-4680-5p	chr12:116668338-116675510-	chr12:116668338-116675510-	circRNA	(871,896)	Offset 6mer		-0.038	144	-16.06
hsa-miR-4504	chr12:116668338-116675510-	chr12:116668338-116675510-	circRNA	(6990,7010)	Offset 6mer		-0.083	144	-15.81
hsa-miR-6802-5p	chr12:116668338-116675510-	chr12:116668338-116675510-	circRNA	(5886,5906)	8mer	-0.174	-0.268	144	-16.61
hsa-miR-3151-3p	chr12:116668338-116675510-	chr12:116668338-116675510-	circRNA	(2928,2948)	Offset 6mer		0.045	144	-23.67
hsa-miR-3138	chr12:116668338-116675510-	chr12:116668338-116675510-	circRNA	(5321,5346)	Imperfect			144	-21.5
hsa-miR-4536-5p	chr12:116668338-116675510-	chr12:116668338-116675510-	circRNA	(1328,1349)	Imperfect			144	-18.7
hsa-miR-4733-5p	chr12:116668338-116675510-	chr12:116668338-116675510-	circRNA	(2021,2046)	8mer	-0.042	-0.23	144	-13.85
hsa-miR-3921	chr12:116668338-116675510-	chr12:116668338-116675510-	circRNA	(3877,3906)	6mer		0.053	144	-23.95
hsa-miR-4723-3p	chr12:116668338-116675510-	chr12:116668338-116675510-	circRNA	(1699,1720)	7mer-m8	-0.065	-0.154	144	-12.89
hsa-miR-9-5p	chr12:116668338-116675510-	chr12:116668338-116675510-	circRNA	(5988,6011)	Imperfect			143	-15.72
hsa-miR-6882-5p	chr12:116668338-116675510-	chr12:116668338-116675510-	circRNA	(300,325)	7mer-m8	-0.236	-0.313	143	-12.76
hsa-miR-1185-2-3p	chr12:116668338-116675510-	chr12:116668338-116675510-	circRNA	(3937,3959)	Imperfect			143	-15.67
hsa-miR-650	chr12:116668338-116675510-	chr12:116668338-116675510-	circRNA	(5541,5562)	Imperfect			143	-26.98
hsa-miR-4742-5p	chr12:116668338-116675510-	chr12:116668338-116675510-	circRNA	(1392,1415)	Imperfect			143	-17.63
hsa-miR-6125	chr12:116668338-116675510-	chr12:116668338-116675510-	circRNA	(4707,4728)	Imperfect			143	-23.7
hsa-miR-518d-5p	chr12:116668338-116675510-	chr12:116668338-116675510-	circRNA	(4602,4624)	Imperfect			143	-13.97
hsa-miR-7849-3p	chr12:116668338-116675510-	chr12:116668338-116675510-	circRNA	(76,99)	Imperfect			143	-18.88
hsa-miR-146b-3p	chr12:116668338-116675510-	chr12:116668338-116675510-	circRNA	(4324,4347)	Offset 6mer		-0.018	143	-25.07
hsa-miR-361-5p	chr12:116668338-116675510-	chr12:116668338-116675510-	circRNA	(842,868)	7mer-m8	-0.037	-0.127	143	-12.03
hsa-miR-18b-5p	chr12:116668338-116675510-	chr12:116668338-116675510-	circRNA	(3194,3217)	Imperfect			143	-16.63
hsa-miR-1827	chr12:116668338-116675510-	chr12:116668338-116675510-	circRNA	(4932,4950)	Offset 6mer		0.012	143	-15.03
hsa-miR-4459	chr12:116668338-116675510-	chr12:116668338-116675510-	circRNA	(5824,5848)	Offset 6mer		0.002	143	-28.29
hsa-miR-219a-2-3p	chr12:116668338-116675510-	chr12:116668338-116675510-	circRNA	(16,39)	Offset 6mer		-0.023	143	-16.2
hsa-miR-3976	chr12:116668338-116675510-	chr12:116668338-116675510-	circRNA	(985,1008)	Imperfect			143	-9.34
hsa-miR-6881-5p	chr12:116668338-116675510-	chr12:116668338-116675510-	circRNA	(5011,5034)	Imperfect			143	-22.56
hsa-miR-6859-5p	chr12:116668338-116675510-	chr12:116668338-116675510-	circRNA	(372,394)	Offset 6mer		0.008	143	-17.79
hsa-miR-4736	chr12:116668338-116675510-	chr12:116668338-116675510-	circRNA	(116,135)	Offset 6mer		-0.049	143	-18.78
hsa-let-7b-5p	chr12:116668338-116675510-	chr12:116668338-116675510-	circRNA	(4696,4719)	Imperfect			143	-17.55
hsa-miR-4473	chr12:116668338-116675510-	chr12:116668338-116675510-	circRNA	(5995,6016)	Offset 6mer		0.001	143	-16.85
hsa-miR-6721-5p	chr12:116668338-116675510-	chr12:116668338-116675510-	circRNA	(1326,1348)	Offset 6mer		0.026	143	-24.08
hsa-miR-6848-5p	chr12:116668338-116675510-	chr12:116668338-116675510-	circRNA	(52,79)	Offset 6mer		-0.027	143	-33.24
hsa-miR-4760-5p	chr12:116668338-116675510-	chr12:116668338-116675510-	circRNA	(3947,3971)	6mer		-0.002	143	-12.8
hsa-miR-4477b	chr12:116668338-116675510-	chr12:116668338-116675510-	circRNA	(1938,1960)	Imperfect			143	-17.65
hsa-miR-125a-3p	chr12:116668338-116675510-	chr12:116668338-116675510-	circRNA	(4126,4150)	Imperfect			143	-20.1
hsa-miR-6809-5p	chr12:116668338-116675510-	chr12:116668338-116675510-	circRNA	(3819,3841)	Imperfect			143	-17.24
hsa-miR-1258	chr12:116668338-116675510-	chr12:116668338-116675510-	circRNA	(396,417)	7mer-m8	-0.177	-0.193	143	-16.05
hsa-miR-6508-5p	chr12:116668338-116675510-	chr12:116668338-116675510-	circRNA	(4763,4784)	Imperfect			143	-10.7
hsa-miR-8062	chr12:116668338-116675510-	chr12:116668338-116675510-	circRNA	(6570,6591)	Offset 6mer		0.001	143	-10.7
hsa-miR-320a	chr12:116668338-116675510-	chr12:116668338-116675510-	circRNA	(1794,1816)	6mer		0.005	143	-18.22
hsa-miR-6778-3p	chr12:116668338-116675510-	chr12:116668338-116675510-	circRNA	(2770,2791)	7mer-m8	-0.026	-0.019	143	-14.47
hsa-miR-4644	chr12:116668338-116675510-	chr12:116668338-116675510-	circRNA	(1766,1790)	Imperfect			143	-20.48
hsa-miR-4671-3p	chr12:116668338-116675510-	chr12:116668338-116675510-	circRNA	(5323,5341)	Offset 6mer		-0.014	143	-14.6
hsa-miR-524-5p	chr12:116668338-116675510-	chr12:116668338-116675510-	circRNA	(5486,5509)	Offset 6mer		0.025	143	-15.29
hsa-miR-5582-5p	chr12:116668338-116675510-	chr12:116668338-116675510-	circRNA	(1114,1137)	Imperfect			143	-11.97
hsa-miR-6838-5p	chr12:116668338-116675510-	chr12:116668338-116675510-	circRNA	(4077,4099)	Imperfect			143	-18.12
hsa-miR-548k	chr12:116668338-116675510-	chr12:116668338-116675510-	circRNA	(4025,4047)	Offset 6mer		-0.007	143	-12.95
hsa-miR-6131	chr12:116668338-116675510-	chr12:116668338-116675510-	circRNA	(2812,2833)	7mer-m8	-0.031	-0.063	143	-19.63
hsa-miR-6849-3p	chr12:116668338-116675510-	chr12:116668338-116675510-	circRNA	(3247,3270)	Imperfect			143	-24.89
hsa-miR-3130-5p	chr12:116668338-116675510-	chr12:116668338-116675510-	circRNA	(2915,2936)	Offset 6mer		0.085	143	-23.14
hsa-miR-548n	chr12:116668338-116675510-	chr12:116668338-116675510-	circRNA	(6572,6598)	Imperfect			143	-10.94
hsa-miR-518f-5p	chr12:116668338-116675510-	chr12:116668338-116675510-	circRNA	(4602,4624)	Imperfect			143	-13.97
hsa-miR-582-3p	chr12:116668338-116675510-	chr12:116668338-116675510-	circRNA	(5094,5116)	Imperfect			143	-13.24
hsa-miR-526a	chr12:116668338-116675510-	chr12:116668338-116675510-	circRNA	(4602,4624)	Imperfect			143	-13.97
hsa-miR-488-5p	chr12:116668338-116675510-	chr12:116668338-116675510-	circRNA	(3086,3107)	Imperfect			143	-17.95
hsa-miR-382-5p	chr12:116668338-116675510-	chr12:116668338-116675510-	circRNA	(5329,5351)	Imperfect			143	-13.42
hsa-miR-548n	chr12:116668338-116675510-	chr12:116668338-116675510-	circRNA	(4892,4914)	Imperfect			143	-8
hsa-miR-6516-3p	chr12:116668338-116675510-	chr12:116668338-116675510-	circRNA	(2456,2480)	Imperfect			143	-12.28
hsa-miR-5697	chr12:116668338-116675510-	chr12:116668338-116675510-	circRNA	(5892,5915)	Imperfect			143	-15.45
hsa-miR-595	chr12:116668338-116675510-	chr12:116668338-116675510-	circRNA	(5858,5879)	8mer	-0.1	-0.326	143	-12.97
hsa-miR-5702	chr12:116668338-116675510-	chr12:116668338-116675510-	circRNA	(1752,1773)	Offset 6mer		0.005	143	-14.87
hsa-miR-587	chr12:116668338-116675510-	chr12:116668338-116675510-	circRNA	(2175,2194)	Offset 6mer		0.002	143	-17.51
hsa-miR-200a-5p	chr12:116668338-116675510-	chr12:116668338-116675510-	circRNA	(223,246)	Imperfect			143	-17.02
hsa-miR-4299	chr12:116668338-116675510-	chr12:116668338-116675510-	circRNA	(3933,3952)	Imperfect			143	-21.17
hsa-miR-325	chr12:116668338-116675510-	chr12:116668338-116675510-	circRNA	(1282,1306)	Imperfect			143	-23.89
hsa-miR-6838-5p	chr12:116668338-116675510-	chr12:116668338-116675510-	circRNA	(445,471)	Imperfect			143	-22.55
hsa-miR-5011-5p	chr12:116668338-116675510-	chr12:116668338-116675510-	circRNA	(6957,6978)	8mer	-0.095	-0.491	143	-6.76
hsa-let-7c-5p	chr12:116668338-116675510-	chr12:116668338-116675510-	circRNA	(4696,4719)	Imperfect			143	-17.45
hsa-miR-510-3p	chr12:116668338-116675510-	chr12:116668338-116675510-	circRNA	(331,352)	Offset 6mer		-0.043	143	-13.36
hsa-miR-4432	chr12:116668338-116675510-	chr12:116668338-116675510-	circRNA	(6819,6837)	Offset 6mer		-0.062	143	-16.76
hsa-miR-431-5p	chr12:116668338-116675510-	chr12:116668338-116675510-	circRNA	(3429,3451)	7mer-m8	-0.018	-0.089	143	-14.87
hsa-miR-1297	chr12:116668338-116675510-	chr12:116668338-116675510-	circRNA	(5899,5916)	Imperfect			143	-14.49
hsa-miR-548b-5p	chr12:116668338-116675510-	chr12:116668338-116675510-	circRNA	(6926,6950)	Imperfect			143	-13.46
hsa-miR-4498	chr12:116668338-116675510-	chr12:116668338-116675510-	circRNA	(61,83)	8mer	-0.43	-0.305	143	-20.44
hsa-miR-145-5p	chr12:116668338-116675510-	chr12:116668338-116675510-	circRNA	(5708,5730)	Imperfect			143	-28.08
hsa-miR-548l	chr12:116668338-116675510-	chr12:116668338-116675510-	circRNA	(1668,1692)	Imperfect			143	-7.26
hsa-miR-1288-5p	chr12:116668338-116675510-	chr12:116668338-116675510-	circRNA	(727,752)	Imperfect			143	-17.83
hsa-miR-8082	chr12:116668338-116675510-	chr12:116668338-116675510-	circRNA	(3434,3457)	7mer-m8	-0.029	-0.109	143	-13.64
hsa-miR-6812-3p	chr12:116668338-116675510-	chr12:116668338-116675510-	circRNA	(4147,4168)	Imperfect			143	-29.35
hsa-miR-7150	chr12:116668338-116675510-	chr12:116668338-116675510-	circRNA	(1265,1283)	8mer	-0.151	-0.231	143	-15.58
hsa-miR-6873-5p	chr12:116668338-116675510-	chr12:116668338-116675510-	circRNA	(6098,6123)	Imperfect			143	-17.04
hsa-miR-1285-5p	chr12:116668338-116675510-	chr12:116668338-116675510-	circRNA	(3002,3023)	Imperfect			143	-32.88
hsa-miR-7161-5p	chr12:116668338-116675510-	chr12:116668338-116675510-	circRNA	(2251,2276)	Imperfect			143	-14.28
hsa-miR-2355-3p	chr12:116668338-116675510-	chr12:116668338-116675510-	circRNA	(4214,4235)	Imperfect			143	-15
hsa-miR-203b-3p	chr12:116668338-116675510-	chr12:116668338-116675510-	circRNA	(599,621)	Imperfect			143	-17.58
hsa-miR-141-5p	chr12:116668338-116675510-	chr12:116668338-116675510-	circRNA	(2922,2945)	Imperfect			143	-20.26
hsa-miR-223-3p	chr12:116668338-116675510-	chr12:116668338-116675510-	circRNA	(6965,6986)	Imperfect			143	-12.04
hsa-miR-4639-3p	chr12:116668338-116675510-	chr12:116668338-116675510-	circRNA	(637,658)	8mer	-0.235	-0.306	143	-15.19
hsa-miR-363-5p	chr12:116668338-116675510-	chr12:116668338-116675510-	circRNA	(5882,5905)	Offset 6mer		-0.028	143	-14.17
hsa-miR-4490	chr12:116668338-116675510-	chr12:116668338-116675510-	circRNA	(932,955)	Imperfect			143	-18.54
hsa-miR-1260a	chr12:116668338-116675510-	chr12:116668338-116675510-	circRNA	(5770,5789)	7mer-m8	-0.133	-0.167	143	-15.09
hsa-miR-99a-3p	chr12:116668338-116675510-	chr12:116668338-116675510-	circRNA	(6396,6418)	6mer		-0.009	143	-17.7
hsa-miR-6817-3p	chr12:116668338-116675510-	chr12:116668338-116675510-	circRNA	(1701,1719)	6mer		-0.009	143	-19.07
hsa-miR-181c-3p	chr12:116668338-116675510-	chr12:116668338-116675510-	circRNA	(6388,6409)	7mer-A1	-0.121	-0.116	143	-17.31
hsa-miR-509-3-5p	chr12:116668338-116675510-	chr12:116668338-116675510-	circRNA	(2953,2975)	6mer		0.056	143	-22.4
hsa-miR-6724-5p	chr12:116668338-116675510-	chr12:116668338-116675510-	circRNA	(2781,2803)	8mer	-0.128	-0.02	143	-21.85
hsa-miR-18a-3p	chr12:116668338-116675510-	chr12:116668338-116675510-	circRNA	(4140,4163)	Imperfect			143	-24.18
hsa-miR-195-5p	chr12:116668338-116675510-	chr12:116668338-116675510-	circRNA	(4478,4499)	Imperfect			143	-10.51
hsa-miR-6778-5p	chr12:116668338-116675510-	chr12:116668338-116675510-	circRNA	(374,397)	Offset 6mer		-0.009	143	-25.05
hsa-miR-4735-5p	chr12:116668338-116675510-	chr12:116668338-116675510-	circRNA	(4408,4430)	Offset 6mer		-0.037	143	-6.98
hsa-miR-6129	chr12:116668338-116675510-	chr12:116668338-116675510-	circRNA	(374,393)	Imperfect			143	-22.11
hsa-miR-548aq-5p	chr12:116668338-116675510-	chr12:116668338-116675510-	circRNA	(5513,5537)	Imperfect			143	-12.34
hsa-miR-18a-5p	chr12:116668338-116675510-	chr12:116668338-116675510-	circRNA	(3194,3217)	Imperfect			143	-16.75
hsa-miR-7843-3p	chr12:116668338-116675510-	chr12:116668338-116675510-	circRNA	(4776,4800)	Imperfect			143	-18.67
hsa-miR-27b-3p	chr12:116668338-116675510-	chr12:116668338-116675510-	circRNA	(39,60)	Offset 6mer	-0.023	0.008	143	-19.7
hsa-miR-6778-5p	chr12:116668338-116675510-	chr12:116668338-116675510-	circRNA	(6158,6180)	Imperfect			143	-27.12
hsa-miR-4789-5p	chr12:116668338-116675510-	chr12:116668338-116675510-	circRNA	(4730,4752)	Offset 6mer		0.082	143	-19.09
hsa-miR-922	chr12:116668338-116675510-	chr12:116668338-116675510-	circRNA	(4621,4642)	Imperfect			143	-26.61
hsa-miR-570-3p	chr12:116668338-116675510-	chr12:116668338-116675510-	circRNA	(6273,6292)	7mer-m8	-0.063	-0.274	143	-6.51
hsa-miR-499a-5p	chr12:116668338-116675510-	chr12:116668338-116675510-	circRNA	(4516,4537)	Imperfect			143	-10.85
hsa-miR-320b	chr12:116668338-116675510-	chr12:116668338-116675510-	circRNA	(1794,1816)	6mer		0.005	143	-18.22
hsa-miR-3157-5p	chr12:116668338-116675510-	chr12:116668338-116675510-	circRNA	(3162,3183)	Offset 6mer		0.058	143	-24
hsa-miR-148b-5p	chr12:116668338-116675510-	chr12:116668338-116675510-	circRNA	(1597,1619)	Imperfect			143	-11.37
hsa-miR-5589-3p	chr12:116668338-116675510-	chr12:116668338-116675510-	circRNA	(2046,2068)	Offset 6mer		-0.026	143	-15.71
hsa-miR-16-2-3p	chr12:116668338-116675510-	chr12:116668338-116675510-	circRNA	(2289,2312)	Offset 6mer		0.004	143	-9.42
hsa-miR-148a-5p	chr12:116668338-116675510-	chr12:116668338-116675510-	circRNA	(1598,1620)	Imperfect			143	-14.22
hsa-miR-3934-5p	chr12:116668338-116675510-	chr12:116668338-116675510-	circRNA	(3179,3202)	Imperfect			143	-25.69
hsa-miR-5190	chr12:116668338-116675510-	chr12:116668338-116675510-	circRNA	(3359,3380)	Imperfect			143	-24.79
hsa-miR-570-3p	chr12:116668338-116675510-	chr12:116668338-116675510-	circRNA	(773,795)	Offset 6mer		-0.03	143	-7.63
hsa-miR-559	chr12:116668338-116675510-	chr12:116668338-116675510-	circRNA	(2036,2055)	Imperfect			143	-13.11
hsa-let-7g-5p	chr12:116668338-116675510-	chr12:116668338-116675510-	circRNA	(4672,4693)	Imperfect			143	-17.25
hsa-miR-7157-3p	chr12:116668338-116675510-	chr12:116668338-116675510-	circRNA	(3890,3911)	Imperfect			143	-20.26
hsa-miR-3166	chr12:116668338-116675510-	chr12:116668338-116675510-	circRNA	(99,122)	8mer	-0.294	-0.264	143	-13.09
hsa-miR-6767-5p	chr12:116668338-116675510-	chr12:116668338-116675510-	circRNA	(3849,3872)	Imperfect			143	-25.68
hsa-miR-2054	chr12:116668338-116675510-	chr12:116668338-116675510-	circRNA	(6889,6912)	Imperfect			143	-5.79
hsa-miR-4457	chr12:116668338-116675510-	chr12:116668338-116675510-	circRNA	(116,140)	Imperfect			143	-14.66
hsa-miR-145-5p	chr12:116668338-116675510-	chr12:116668338-116675510-	circRNA	(7109,7132)	Imperfect			143	-15.63
hsa-miR-373-3p	chr12:116668338-116675510-	chr12:116668338-116675510-	circRNA	(4022,4046)	Imperfect			143	-9.78
hsa-miR-5687	chr12:116668338-116675510-	chr12:116668338-116675510-	circRNA	(1529,1553)	6mer		0.022	143	-11.2
hsa-miR-26b-5p	chr12:116668338-116675510-	chr12:116668338-116675510-	circRNA	(5895,5916)	Imperfect			143	-12.39
hsa-miR-376b-3p	chr12:116668338-116675510-	chr12:116668338-116675510-	circRNA	(1313,1336)	Imperfect			143	-14.58
hsa-miR-1237-3p	chr12:116668338-116675510-	chr12:116668338-116675510-	circRNA	(3215,3236)	Imperfect			143	-26.48
hsa-miR-146a-3p	chr12:116668338-116675510-	chr12:116668338-116675510-	circRNA	(4517,4540)	Imperfect			143	-9.73
hsa-miR-5581-3p	chr12:116668338-116675510-	chr12:116668338-116675510-	circRNA	(2733,2757)	Offset 6mer		0.048	143	-16.89
hsa-miR-6506-5p	chr12:116668338-116675510-	chr12:116668338-116675510-	circRNA	(795,816)	Imperfect			143	-16.1
hsa-miR-561-3p	chr12:116668338-116675510-	chr12:116668338-116675510-	circRNA	(6822,6845)	6mer		-0.037	143	-10.35
hsa-miR-6884-3p	chr12:116668338-116675510-	chr12:116668338-116675510-	circRNA	(6322,6346)	Offset 6mer		-0.006	143	-14.47
hsa-miR-5096	chr12:116668338-116675510-	chr12:116668338-116675510-	circRNA	(625,646)	Imperfect			143	-16.92
hsa-miR-3192-5p	chr12:116668338-116675510-	chr12:116668338-116675510-	circRNA	(5824,5849)	Imperfect			143	-21.03
hsa-let-7f-5p	chr12:116668338-116675510-	chr12:116668338-116675510-	circRNA	(4672,4693)	Imperfect			143	-15.91
hsa-miR-3938	chr12:116668338-116675510-	chr12:116668338-116675510-	circRNA	(5255,5279)	Imperfect			143	-16.88
hsa-miR-1185-1-3p	chr12:116668338-116675510-	chr12:116668338-116675510-	circRNA	(3937,3959)	Imperfect			143	-15.67
hsa-miR-943	chr12:116668338-116675510-	chr12:116668338-116675510-	circRNA	(2600,2621)	6mer		0.01	143	-19.76
hsa-miR-6891-3p	chr12:116668338-116675510-	chr12:116668338-116675510-	circRNA	(1843,1865)	8mer	-0.075	-0.244	143	-10.16
hsa-miR-452-5p	chr12:116668338-116675510-	chr12:116668338-116675510-	circRNA	(3780,3801)	Imperfect			143	-15.43
hsa-miR-1290	chr12:116668338-116675510-	chr12:116668338-116675510-	circRNA	(4355,4374)	Imperfect			143	-10.52
hsa-miR-499a-3p	chr12:116668338-116675510-	chr12:116668338-116675510-	circRNA	(134,156)	7mer-m8	-0.092	-0.107	143	-14.3
hsa-miR-1183	chr12:116668338-116675510-	chr12:116668338-116675510-	circRNA	(6271,6299)	6mer		-0.03	143	-16.87
hsa-miR-4762-3p	chr12:116668338-116675510-	chr12:116668338-116675510-	circRNA	(426,451)	7mer-m8	-0.028	-0.135	143	-10.74
hsa-miR-3613-5p	chr12:116668338-116675510-	chr12:116668338-116675510-	circRNA	(1195,1217)	Imperfect			143	-13.62
hsa-miR-3688-3p	chr12:116668338-116675510-	chr12:116668338-116675510-	circRNA	(986,1008)	Imperfect			143	-10.84
hsa-miR-152-5p	chr12:116668338-116675510-	chr12:116668338-116675510-	circRNA	(4994,5018)	Offset 6mer		0.044	143	-16.52
hsa-miR-6128	chr12:116668338-116675510-	chr12:116668338-116675510-	circRNA	(795,816)	7mer-m8	-0.018	-0.111	143	-12.71
hsa-miR-6881-3p	chr12:116668338-116675510-	chr12:116668338-116675510-	circRNA	(3213,3237)	Imperfect			143	-22.66
hsa-miR-4773	chr12:116668338-116675510-	chr12:116668338-116675510-	circRNA	(774,794)	Imperfect			143	-13.63
hsa-miR-26a-2-3p	chr12:116668338-116675510-	chr12:116668338-116675510-	circRNA	(6309,6332)	Offset 6mer		0.008	143	-10.83
hsa-miR-584-3p	chr12:116668338-116675510-	chr12:116668338-116675510-	circRNA	(34,57)	Imperfect			143	-24.89
hsa-miR-195-3p	chr12:116668338-116675510-	chr12:116668338-116675510-	circRNA	(2290,2312)	Offset 6mer		0.006	143	-11.45
hsa-miR-4695-3p	chr12:116668338-116675510-	chr12:116668338-116675510-	circRNA	(6596,6616)	8mer	-0.251	-0.32	143	-15.21
hsa-miR-3686	chr12:116668338-116675510-	chr12:116668338-116675510-	circRNA	(3125,3147)	Imperfect			143	-14.45
hsa-miR-524-5p	chr12:116668338-116675510-	chr12:116668338-116675510-	circRNA	(2474,2496)	6mer		0.006	143	-17.7
hsa-miR-34c-5p	chr12:116668338-116675510-	chr12:116668338-116675510-	circRNA	(5316,5343)	Imperfect			143	-20.19
hsa-miR-520c-5p	chr12:116668338-116675510-	chr12:116668338-116675510-	circRNA	(4602,4624)	Imperfect			143	-13.97
hsa-miR-1283	chr12:116668338-116675510-	chr12:116668338-116675510-	circRNA	(2353,2376)	Offset 6mer		-0.02	143	-8.27
hsa-miR-371b-5p	chr12:116668338-116675510-	chr12:116668338-116675510-	circRNA	(702,724)	7mer-m8	-0.016	-0.18	143	-8.34
hsa-miR-548a-5p	chr12:116668338-116675510-	chr12:116668338-116675510-	circRNA	(6927,6950)	Imperfect			143	-10.78
hsa-miR-7641	chr12:116668338-116675510-	chr12:116668338-116675510-	circRNA	(6598,6617)	7mer-m8	-0.133	-0.178	143	-11.49
hsa-miR-6778-3p	chr12:116668338-116675510-	chr12:116668338-116675510-	circRNA	(3203,3224)	7mer-m8	-0.027	-0.02	143	-14.93
hsa-miR-545-5p	chr12:116668338-116675510-	chr12:116668338-116675510-	circRNA	(5660,5685)	Imperfect			142	-12.48
hsa-miR-5008-3p	chr12:116668338-116675510-	chr12:116668338-116675510-	circRNA	(5130,5153)	Imperfect			142	-23.89
hsa-miR-635	chr12:116668338-116675510-	chr12:116668338-116675510-	circRNA	(4625,4648)	Imperfect			142	-15.55
hsa-miR-6810-3p	chr12:116668338-116675510-	chr12:116668338-116675510-	circRNA	(5460,5483)	7mer-m8	-0.097	-0.085	142	-16.5
hsa-miR-3162-5p	chr12:116668338-116675510-	chr12:116668338-116675510-	circRNA	(1684,1707)	6mer		-0.021	142	-18.83
hsa-miR-190b	chr12:116668338-116675510-	chr12:116668338-116675510-	circRNA	(2529,2551)	Imperfect			142	-15.76
hsa-miR-656-3p	chr12:116668338-116675510-	chr12:116668338-116675510-	circRNA	(696,718)	Imperfect			142	-10.09
hsa-miR-514b-5p	chr12:116668338-116675510-	chr12:116668338-116675510-	circRNA	(2300,2322)	Imperfect			142	-21.98
hsa-miR-606	chr12:116668338-116675510-	chr12:116668338-116675510-	circRNA	(2486,2509)	7mer-m8	-0.036	-0.196	142	-11.52
hsa-miR-376a-3p	chr12:116668338-116675510-	chr12:116668338-116675510-	circRNA	(1315,1336)	Imperfect			142	-12.11
hsa-miR-5696	chr12:116668338-116675510-	chr12:116668338-116675510-	circRNA	(3675,3696)	Offset 6mer		-0.017	142	-13.45
hsa-miR-4799-5p	chr12:116668338-116675510-	chr12:116668338-116675510-	circRNA	(7136,7158)	Imperfect			142	-14.4
hsa-miR-4719	chr12:116668338-116675510-	chr12:116668338-116675510-	circRNA	(6259,6281)	Offset 6mer		-0.03	142	-7.46
hsa-miR-548ax	chr12:116668338-116675510-	chr12:116668338-116675510-	circRNA	(5007,5030)	Imperfect			142	-20.37
hsa-miR-645	chr12:116668338-116675510-	chr12:116668338-116675510-	circRNA	(3252,3270)	Imperfect			142	-20.97
hsa-miR-5196-5p	chr12:116668338-116675510-	chr12:116668338-116675510-	circRNA	(410,431)	Imperfect			142	-35.05
hsa-miR-3194-3p	chr12:116668338-116675510-	chr12:116668338-116675510-	circRNA	(6629,6650)	Offset 6mer		-0.046	142	-18.74
hsa-miR-338-5p	chr12:116668338-116675510-	chr12:116668338-116675510-	circRNA	(5206,5228)	Offset 6mer		0.024	142	-16.13
hsa-miR-1283	chr12:116668338-116675510-	chr12:116668338-116675510-	circRNA	(1537,1558)	Imperfect			142	-16.43
hsa-miR-1263	chr12:116668338-116675510-	chr12:116668338-116675510-	circRNA	(2243,2266)	7mer-m8	-0.183	-0.241	142	-14.41
hsa-miR-371b-5p	chr12:116668338-116675510-	chr12:116668338-116675510-	circRNA	(5277,5299)	Imperfect			142	-14.76
hsa-miR-548d-5p	chr12:116668338-116675510-	chr12:116668338-116675510-	circRNA	(5513,5537)	Imperfect			142	-11.9
hsa-miR-376a-2-5p	chr12:116668338-116675510-	chr12:116668338-116675510-	circRNA	(6665,6686)	6mer		-0.033	142	-15.54
hsa-miR-5004-5p	chr12:116668338-116675510-	chr12:116668338-116675510-	circRNA	(6516,6537)	Imperfect			142	-23.24
hsa-miR-1297	chr12:116668338-116675510-	chr12:116668338-116675510-	circRNA	(3767,3784)	Imperfect			142	-10.21
hsa-miR-140-3p	chr12:116668338-116675510-	chr12:116668338-116675510-	circRNA	(586,609)	7mer-m8	-0.169	-0.217	142	-16.51
hsa-miR-4690-5p	chr12:116668338-116675510-	chr12:116668338-116675510-	circRNA	(6538,6562)	Imperfect			142	-22.33
hsa-miR-548f-3p	chr12:116668338-116675510-	chr12:116668338-116675510-	circRNA	(658,676)	6mer		-0.027	142	-5.91
hsa-miR-6819-3p	chr12:116668338-116675510-	chr12:116668338-116675510-	circRNA	(3379,3400)	Imperfect			142	-22.27
hsa-miR-3942-5p	chr12:116668338-116675510-	chr12:116668338-116675510-	circRNA	(5136,5160)	Offset 6mer		0.051	142	-13.88
hsa-miR-302b-3p	chr12:116668338-116675510-	chr12:116668338-116675510-	circRNA	(4023,4046)	Imperfect			142	-11.62
hsa-miR-378i	chr12:116668338-116675510-	chr12:116668338-116675510-	circRNA	(6053,6074)	Offset 6mer		-0.06	142	-13.7
hsa-miR-106a-3p	chr12:116668338-116675510-	chr12:116668338-116675510-	circRNA	(3128,3150)	Offset 6mer		-0.005	142	-15.36
hsa-miR-4657	chr12:116668338-116675510-	chr12:116668338-116675510-	circRNA	(4498,4521)	Imperfect			142	-18.99
hsa-miR-1283	chr12:116668338-116675510-	chr12:116668338-116675510-	circRNA	(6457,6483)	Offset 6mer		-0.048	142	-14.59
hsa-miR-181b-2-3p	chr12:116668338-116675510-	chr12:116668338-116675510-	circRNA	(5459,5478)	Offset 6mer		0.032	142	-15.02
hsa-miR-8061	chr12:116668338-116675510-	chr12:116668338-116675510-	circRNA	(2672,2693)	Offset 6mer		-0.015	142	-11.25
hsa-miR-19a-5p	chr12:116668338-116675510-	chr12:116668338-116675510-	circRNA	(3429,3451)	Imperfect			142	-17.75
hsa-miR-556-5p	chr12:116668338-116675510-	chr12:116668338-116675510-	circRNA	(1949,1971)	Imperfect			142	-9.96
hsa-miR-4275	chr12:116668338-116675510-	chr12:116668338-116675510-	circRNA	(6469,6486)	7mer-m8	-0.085	-0.219	142	-5.01
hsa-miR-4421	chr12:116668338-116675510-	chr12:116668338-116675510-	circRNA	(4605,4628)	Offset 6mer		0.005	142	-20.3
hsa-miR-135a-3p	chr12:116668338-116675510-	chr12:116668338-116675510-	circRNA	(1686,1708)	7mer-m8	-0.088	-0.154	142	-15.02
hsa-miR-4263	chr12:116668338-116675510-	chr12:116668338-116675510-	circRNA	(4032,4050)	Offset 6mer		0.013	142	-12.38
hsa-miR-548at-5p	chr12:116668338-116675510-	chr12:116668338-116675510-	circRNA	(6532,6553)	Imperfect			142	-8.95
hsa-miR-513a-5p	chr12:116668338-116675510-	chr12:116668338-116675510-	circRNA	(5955,5976)	8mer	-0.112	-0.24	142	-17.6
hsa-miR-27a-5p	chr12:116668338-116675510-	chr12:116668338-116675510-	circRNA	(5949,5971)	Imperfect			142	-19.66
hsa-miR-6809-3p	chr12:116668338-116675510-	chr12:116668338-116675510-	circRNA	(6741,6762)	7mer-m8	-0.057	-0.183	142	-10.88
hsa-miR-8087	chr12:116668338-116675510-	chr12:116668338-116675510-	circRNA	(2439,2463)	Imperfect			142	-9.02
hsa-miR-127-3p	chr12:116668338-116675510-	chr12:116668338-116675510-	circRNA	(4825,4846)	6mer		0.086	142	-22.32
hsa-miR-181b-3p	chr12:116668338-116675510-	chr12:116668338-116675510-	circRNA	(5458,5478)	Offset 6mer		0.032	142	-15.06
hsa-miR-8060	chr12:116668338-116675510-	chr12:116668338-116675510-	circRNA	(774,799)	6mer		-0.055	142	-17.73
hsa-miR-142-5p	chr12:116668338-116675510-	chr12:116668338-116675510-	circRNA	(6953,6974)	Imperfect			142	-10.89
hsa-miR-1229-3p	chr12:116668338-116675510-	chr12:116668338-116675510-	circRNA	(4943,4966)	Imperfect			142	-21.61
hsa-miR-3130-3p	chr12:116668338-116675510-	chr12:116668338-116675510-	circRNA	(478,501)	Imperfect			142	-24.25
hsa-miR-3529-3p	chr12:116668338-116675510-	chr12:116668338-116675510-	circRNA	(6201,6225)	Imperfect			142	-13.32
hsa-miR-5587-3p	chr12:116668338-116675510-	chr12:116668338-116675510-	circRNA	(4132,4153)	Imperfect			142	-22.95
hsa-miR-3163	chr12:116668338-116675510-	chr12:116668338-116675510-	circRNA	(5448,5469)	6mer		0.042	142	-15.99
hsa-miR-8066	chr12:116668338-116675510-	chr12:116668338-116675510-	circRNA	(688,709)	Imperfect			142	-15.23
hsa-miR-5680	chr12:116668338-116675510-	chr12:116668338-116675510-	circRNA	(3155,3176)	Offset 6mer		0.058	142	-10.75
hsa-miR-548p	chr12:116668338-116675510-	chr12:116668338-116675510-	circRNA	(1639,1664)	Imperfect			142	-9.85
hsa-miR-17-3p	chr12:116668338-116675510-	chr12:116668338-116675510-	circRNA	(217,238)	7mer-m8	-0.166	-0.182	142	-14.67
hsa-miR-6740-5p	chr12:116668338-116675510-	chr12:116668338-116675510-	circRNA	(1092,1115)	6mer		-0.044	142	-20.2
hsa-miR-370-3p	chr12:116668338-116675510-	chr12:116668338-116675510-	circRNA	(3052,3073)	6mer		-0.015	142	-25.06
hsa-miR-146b-3p	chr12:116668338-116675510-	chr12:116668338-116675510-	circRNA	(3713,3734)	Offset 6mer		0	142	-20.63
hsa-miR-3689b-3p	chr12:116668338-116675510-	chr12:116668338-116675510-	circRNA	(368,396)	7mer-m8	-0.159	-0.142	142	-17.18
hsa-miR-505-5p	chr12:116668338-116675510-	chr12:116668338-116675510-	circRNA	(808,830)	7mer-m8	-0.144	-0.116	142	-17.34
hsa-miR-615-5p	chr12:116668338-116675510-	chr12:116668338-116675510-	circRNA	(43,65)	Offset 6mer		-0.051	142	-26.06
hsa-miR-5590-3p	chr12:116668338-116675510-	chr12:116668338-116675510-	circRNA	(2569,2591)	Imperfect			142	-14.03
hsa-miR-4770	chr12:116668338-116675510-	chr12:116668338-116675510-	circRNA	(1524,1540)	8mer	-0.011	-0.201	142	-12.28
hsa-miR-619-5p	chr12:116668338-116675510-	chr12:116668338-116675510-	circRNA	(790,816)	Imperfect			142	-21.99
hsa-miR-4790-3p	chr12:116668338-116675510-	chr12:116668338-116675510-	circRNA	(3515,3537)	Offset 6mer		-0.031	142	-13.1
hsa-miR-4266	chr12:116668338-116675510-	chr12:116668338-116675510-	circRNA	(5832,5848)	7mer-m8	-0.051	-0.084	142	-19.28
hsa-miR-3660	chr12:116668338-116675510-	chr12:116668338-116675510-	circRNA	(5453,5475)	6mer		0.022	142	-15.93
hsa-miR-193a-5p	chr12:116668338-116675510-	chr12:116668338-116675510-	circRNA	(4089,4111)	Offset 6mer		0.032	142	-21.91
hsa-miR-4524a-3p	chr12:116668338-116675510-	chr12:116668338-116675510-	circRNA	(6371,6397)	7mer-A1	-0.05	-0.101	142	-21.92
hsa-miR-548a-5p	chr12:116668338-116675510-	chr12:116668338-116675510-	circRNA	(760,782)	Imperfect			142	-8.77
hsa-miR-1537-5p	chr12:116668338-116675510-	chr12:116668338-116675510-	circRNA	(6277,6299)	Offset 6mer		-0.032	142	-12.91
hsa-miR-4777-5p	chr12:116668338-116675510-	chr12:116668338-116675510-	circRNA	(852,874)	Imperfect			142	-14.45
hsa-miR-4697-5p	chr12:116668338-116675510-	chr12:116668338-116675510-	circRNA	(2411,2433)	Imperfect			142	-25.29
hsa-miR-340-5p	chr12:116668338-116675510-	chr12:116668338-116675510-	circRNA	(1413,1434)	Offset 6mer		0.029	142	-12.1
hsa-miR-1252-5p	chr12:116668338-116675510-	chr12:116668338-116675510-	circRNA	(7007,7026)	Imperfect			142	-9.61
hsa-miR-29a-5p	chr12:116668338-116675510-	chr12:116668338-116675510-	circRNA	(2863,2886)	Imperfect			142	-8.06
hsa-miR-548ac	chr12:116668338-116675510-	chr12:116668338-116675510-	circRNA	(5239,5265)	Offset 6mer		-0.01	142	-9.84
hsa-miR-522-3p	chr12:116668338-116675510-	chr12:116668338-116675510-	circRNA	(1457,1479)	Offset 6mer		0.032	142	-11.64
hsa-miR-92b-3p	chr12:116668338-116675510-	chr12:116668338-116675510-	circRNA	(4637,4660)	Imperfect			142	-23.86
hsa-miR-3607-3p	chr12:116668338-116675510-	chr12:116668338-116675510-	circRNA	(1241,1261)	Offset 6mer		0.004	142	-7.93
hsa-miR-3614-3p	chr12:116668338-116675510-	chr12:116668338-116675510-	circRNA	(2767,2792)	Imperfect			142	-17.39
hsa-miR-559	chr12:116668338-116675510-	chr12:116668338-116675510-	circRNA	(2707,2727)	Imperfect			142	-11.22
hsa-miR-653-5p	chr12:116668338-116675510-	chr12:116668338-116675510-	circRNA	(4780,4803)	Imperfect			142	-23.77
hsa-miR-590-3p	chr12:116668338-116675510-	chr12:116668338-116675510-	circRNA	(2238,2259)	Imperfect			142	-7.43
hsa-miR-6865-5p	chr12:116668338-116675510-	chr12:116668338-116675510-	circRNA	(5882,5905)	7mer-A1	-0.098	-0.141	142	-25.44
hsa-miR-3065-3p	chr12:116668338-116675510-	chr12:116668338-116675510-	circRNA	(813,837)	Imperfect			142	-17.15
hsa-miR-3667-3p	chr12:116668338-116675510-	chr12:116668338-116675510-	circRNA	(1187,1209)	8mer	-0.13	-0.327	142	-11.42
hsa-miR-203a-5p	chr12:116668338-116675510-	chr12:116668338-116675510-	circRNA	(1073,1097)	Offset 6mer		-0.031	142	-11.88
hsa-miR-4744	chr12:116668338-116675510-	chr12:116668338-116675510-	circRNA	(5713,5739)	Imperfect			142	-16.27
hsa-miR-6505-5p	chr12:116668338-116675510-	chr12:116668338-116675510-	circRNA	(2670,2697)	Imperfect			142	-18.45
hsa-miR-6825-3p	chr12:116668338-116675510-	chr12:116668338-116675510-	circRNA	(1932,1953)	Imperfect			142	-24.13
hsa-miR-6805-3p	chr12:116668338-116675510-	chr12:116668338-116675510-	circRNA	(5990,6013)	7mer-m8	-0.015	-0.062	142	-11.4
hsa-miR-569	chr12:116668338-116675510-	chr12:116668338-116675510-	circRNA	(806,827)	Imperfect			142	-22.5
hsa-miR-603	chr12:116668338-116675510-	chr12:116668338-116675510-	circRNA	(4534,4555)	Offset 6mer		0.021	142	-12.66
hsa-miR-5584-5p	chr12:116668338-116675510-	chr12:116668338-116675510-	circRNA	(576,599)	Imperfect			142	-16.28
hsa-miR-5001-5p	chr12:116668338-116675510-	chr12:116668338-116675510-	circRNA	(2811,2835)	Offset 6mer		0.029	142	-21.85
hsa-miR-4693-3p	chr12:116668338-116675510-	chr12:116668338-116675510-	circRNA	(5976,5997)	Offset 6mer		-0.008	142	-16.99
hsa-miR-5584-5p	chr12:116668338-116675510-	chr12:116668338-116675510-	circRNA	(1769,1790)	Imperfect			142	-17.33
hsa-miR-548i	chr12:116668338-116675510-	chr12:116668338-116675510-	circRNA	(760,782)	Imperfect			142	-11.04
hsa-miR-6854-5p	chr12:116668338-116675510-	chr12:116668338-116675510-	circRNA	(6391,6417)	7mer-m8	-0.122	-0.15	142	-17.53
hsa-miR-548av-5p	chr12:116668338-116675510-	chr12:116668338-116675510-	circRNA	(2073,2090)	Imperfect			142	-11.91
hsa-miR-3121-5p	chr12:116668338-116675510-	chr12:116668338-116675510-	circRNA	(2091,2112)	Offset 6mer		-0.039	142	-10.6
hsa-miR-2467-3p	chr12:116668338-116675510-	chr12:116668338-116675510-	circRNA	(4701,4722)	Imperfect			142	-23.96
hsa-miR-548ab	chr12:116668338-116675510-	chr12:116668338-116675510-	circRNA	(760,782)	Imperfect			142	-12.5
hsa-miR-539-3p	chr12:116668338-116675510-	chr12:116668338-116675510-	circRNA	(6499,6523)	Imperfect			142	-11.09
hsa-miR-6845-3p	chr12:116668338-116675510-	chr12:116668338-116675510-	circRNA	(4146,4168)	Imperfect			142	-33.46
hsa-miR-548j-3p	chr12:116668338-116675510-	chr12:116668338-116675510-	circRNA	(656,677)	Offset 6mer		-0.026	142	-8.55
hsa-miR-576-3p	chr12:116668338-116675510-	chr12:116668338-116675510-	circRNA	(3767,3791)	Imperfect			142	-11.28
hsa-miR-4503	chr12:116668338-116675510-	chr12:116668338-116675510-	circRNA	(1478,1500)	Offset 6mer		0.054	142	-11.72
hsa-miR-19b-1-5p	chr12:116668338-116675510-	chr12:116668338-116675510-	circRNA	(3430,3451)	Imperfect			142	-21
hsa-miR-4309	chr12:116668338-116675510-	chr12:116668338-116675510-	circRNA	(5915,5934)	Imperfect			142	-14.79
hsa-miR-520f-5p	chr12:116668338-116675510-	chr12:116668338-116675510-	circRNA	(4603,4625)	Offset 6mer		0.034	142	-13.63
hsa-miR-4677-5p	chr12:116668338-116675510-	chr12:116668338-116675510-	circRNA	(2616,2638)	Imperfect			142	-13.59
hsa-miR-6842-3p	chr12:116668338-116675510-	chr12:116668338-116675510-	circRNA	(2813,2835)	Offset 6mer		0.029	142	-24.05
hsa-miR-192-3p	chr12:116668338-116675510-	chr12:116668338-116675510-	circRNA	(2242,2263)	Imperfect			142	-14.62
hsa-miR-766-3p	chr12:116668338-116675510-	chr12:116668338-116675510-	circRNA	(3239,3260)	Imperfect			142	-21.03
hsa-miR-4769-5p	chr12:116668338-116675510-	chr12:116668338-116675510-	circRNA	(6243,6267)	8mer	-0.291	-0.377	142	-19.22
hsa-miR-4424	chr12:116668338-116675510-	chr12:116668338-116675510-	circRNA	(1549,1572)	Offset 6mer		0.02	142	-10.06
hsa-miR-4436b-3p	chr12:116668338-116675510-	chr12:116668338-116675510-	circRNA	(1804,1828)	Imperfect			142	-16.06
hsa-miR-1251-5p	chr12:116668338-116675510-	chr12:116668338-116675510-	circRNA	(6282,6304)	Imperfect			142	-18.29
hsa-miR-520d-5p	chr12:116668338-116675510-	chr12:116668338-116675510-	circRNA	(3590,3612)	Offset 6mer		0.032	142	-17.36
hsa-miR-188-3p	chr12:116668338-116675510-	chr12:116668338-116675510-	circRNA	(3199,3221)	Imperfect			142	-28.88
hsa-miR-548a-3p	chr12:116668338-116675510-	chr12:116668338-116675510-	circRNA	(6372,6393)	Offset 6mer		-0.004	142	-12.65
hsa-miR-302a-3p	chr12:116668338-116675510-	chr12:116668338-116675510-	circRNA	(4023,4046)	Imperfect			142	-10.99
hsa-miR-3180-5p	chr12:116668338-116675510-	chr12:116668338-116675510-	circRNA	(851,875)	8mer	-0.141	-0.319	142	-13.19
hsa-miR-4749-5p	chr12:116668338-116675510-	chr12:116668338-116675510-	circRNA	(3187,3212)	Imperfect			142	-28.22
hsa-miR-561-3p	chr12:116668338-116675510-	chr12:116668338-116675510-	circRNA	(1229,1256)	Imperfect			142	-15.46
hsa-miR-6739-5p	chr12:116668338-116675510-	chr12:116668338-116675510-	circRNA	(6511,6536)	Offset 6mer		-0.036	142	-16.86
hsa-miR-548e-5p	chr12:116668338-116675510-	chr12:116668338-116675510-	circRNA	(571,593)	Imperfect			142	-11.1
hsa-miR-552-5p	chr12:116668338-116675510-	chr12:116668338-116675510-	circRNA	(4007,4029)	Offset 6mer		-0.008	142	-15.56
hsa-miR-6731-5p	chr12:116668338-116675510-	chr12:116668338-116675510-	circRNA	(6105,6126)	Imperfect			142	-20.01
hsa-miR-7107-3p	chr12:116668338-116675510-	chr12:116668338-116675510-	circRNA	(639,667)	Imperfect			142	-21.37
hsa-miR-1255b-2-3p	chr12:116668338-116675510-	chr12:116668338-116675510-	circRNA	(2239,2262)	Imperfect			142	-13.3
hsa-miR-19b-2-5p	chr12:116668338-116675510-	chr12:116668338-116675510-	circRNA	(4966,4987)	Imperfect			142	-18.76
hsa-miR-4475	chr12:116668338-116675510-	chr12:116668338-116675510-	circRNA	(6335,6356)	Imperfect			142	-16.35
hsa-miR-6807-5p	chr12:116668338-116675510-	chr12:116668338-116675510-	circRNA	(3492,3514)	Imperfect			142	-18.65
hsa-miR-6782-3p	chr12:116668338-116675510-	chr12:116668338-116675510-	circRNA	(3376,3399)	Imperfect			142	-21.52
hsa-miR-3926	chr12:116668338-116675510-	chr12:116668338-116675510-	circRNA	(4483,4505)	Offset 6mer		-0.008	142	-18.48
hsa-miR-2392	chr12:116668338-116675510-	chr12:116668338-116675510-	circRNA	(1080,1100)	Imperfect			142	-19.15
hsa-miR-6844	chr12:116668338-116675510-	chr12:116668338-116675510-	circRNA	(2093,2112)	6mer		-0.024	142	-12.32
hsa-miR-101-3p	chr12:116668338-116675510-	chr12:116668338-116675510-	circRNA	(463,486)	Imperfect			142	-14.4
hsa-miR-3689c	chr12:116668338-116675510-	chr12:116668338-116675510-	circRNA	(368,396)	7mer-m8	-0.159	-0.142	142	-17.18
hsa-miR-607	chr12:116668338-116675510-	chr12:116668338-116675510-	circRNA	(3910,3934)	6mer		0.067	142	-16.77
hsa-miR-4739	chr12:116668338-116675510-	chr12:116668338-116675510-	circRNA	(4837,4863)	Offset 6mer		0.065	142	-28.44
hsa-miR-645	chr12:116668338-116675510-	chr12:116668338-116675510-	circRNA	(5215,5235)	7mer-m8	-0.125	-0.18	142	-12.84
hsa-miR-6849-5p	chr12:116668338-116675510-	chr12:116668338-116675510-	circRNA	(507,529)	7mer-m8	-0.131	-0.146	142	-15.25
hsa-miR-6840-3p	chr12:116668338-116675510-	chr12:116668338-116675510-	circRNA	(4851,4873)	Imperfect			142	-27.69
hsa-miR-4729	chr12:116668338-116675510-	chr12:116668338-116675510-	circRNA	(278,302)	Offset 6mer		-0.068	142	-9.12
hsa-miR-3942-3p	chr12:116668338-116675510-	chr12:116668338-116675510-	circRNA	(854,874)	Imperfect			142	-14.43
hsa-miR-6764-5p	chr12:116668338-116675510-	chr12:116668338-116675510-	circRNA	(2986,3009)	6mer		0.027	142	-21.9
hsa-miR-590-3p	chr12:116668338-116675510-	chr12:116668338-116675510-	circRNA	(1656,1678)	Offset 6mer		-0.019	142	-6.35
hsa-miR-548p	chr12:116668338-116675510-	chr12:116668338-116675510-	circRNA	(759,780)	7mer-m8	-0.04	-0.197	142	-8.08
hsa-miR-5681a	chr12:116668338-116675510-	chr12:116668338-116675510-	circRNA	(6333,6357)	6mer		0.015	142	-18.54
hsa-miR-5681a	chr12:116668338-116675510-	chr12:116668338-116675510-	circRNA	(6451,6474)	6mer		-0.047	142	-14.66
hsa-miR-7844-5p	chr12:116668338-116675510-	chr12:116668338-116675510-	circRNA	(5240,5263)	Imperfect			142	-14.12
hsa-miR-5000-5p	chr12:116668338-116675510-	chr12:116668338-116675510-	circRNA	(608,635)	7mer-m8	-0.033	-0.089	142	-18.54
hsa-miR-570-3p	chr12:116668338-116675510-	chr12:116668338-116675510-	circRNA	(571,593)	Offset 6mer		-0.028	142	-7.97
hsa-miR-8070	chr12:116668338-116675510-	chr12:116668338-116675510-	circRNA	(6598,6619)	6mer		-0.023	141	-18.36
hsa-miR-548l	chr12:116668338-116675510-	chr12:116668338-116675510-	circRNA	(2664,2684)	Imperfect			141	-12.18
hsa-let-7f-5p	chr12:116668338-116675510-	chr12:116668338-116675510-	circRNA	(4696,4719)	Imperfect			141	-17.46
hsa-miR-4666a-3p	chr12:116668338-116675510-	chr12:116668338-116675510-	circRNA	(466,488)	Imperfect			141	-8.57
hsa-miR-205-3p	chr12:116668338-116675510-	chr12:116668338-116675510-	circRNA	(6913,6936)	6mer		-0.088	141	-13.4
hsa-miR-5571-5p	chr12:116668338-116675510-	chr12:116668338-116675510-	circRNA	(3853,3877)	Imperfect			141	-23.08
hsa-miR-1266-3p	chr12:116668338-116675510-	chr12:116668338-116675510-	circRNA	(561,583)	Offset 6mer		-0.058	141	-11.57
hsa-miR-4724-5p	chr12:116668338-116675510-	chr12:116668338-116675510-	circRNA	(3230,3252)	Offset 6mer		0.059	141	-21.55
hsa-miR-519b-5p	chr12:116668338-116675510-	chr12:116668338-116675510-	circRNA	(4602,4624)	Imperfect			141	-13.97
hsa-miR-5683	chr12:116668338-116675510-	chr12:116668338-116675510-	circRNA	(1575,1601)	Offset 6mer		-0.008	141	-16.2
hsa-miR-6893-5p	chr12:116668338-116675510-	chr12:116668338-116675510-	circRNA	(116,136)	Imperfect			141	-19.03
hsa-miR-1248	chr12:116668338-116675510-	chr12:116668338-116675510-	circRNA	(1182,1209)	Imperfect			141	-11.06
hsa-miR-519a-5p	chr12:116668338-116675510-	chr12:116668338-116675510-	circRNA	(4602,4624)	Imperfect			141	-13.97
hsa-miR-382-3p	chr12:116668338-116675510-	chr12:116668338-116675510-	circRNA	(5959,5981)	Offset 6mer		0.008	141	-18.24
hsa-miR-548g-3p	chr12:116668338-116675510-	chr12:116668338-116675510-	circRNA	(558,585)	Offset 6mer		-0.036	141	-11.12
hsa-miR-5089-3p	chr12:116668338-116675510-	chr12:116668338-116675510-	circRNA	(4712,4735)	Offset 6mer		0.061	141	-18.86
hsa-miR-3938	chr12:116668338-116675510-	chr12:116668338-116675510-	circRNA	(3854,3876)	6mer		0.036	141	-21.15
hsa-miR-185-5p	chr12:116668338-116675510-	chr12:116668338-116675510-	circRNA	(6105,6127)	Offset 6mer		0.005	141	-12.95
hsa-miR-548y	chr12:116668338-116675510-	chr12:116668338-116675510-	circRNA	(1967,1990)	Imperfect			141	-7.5
hsa-miR-4504	chr12:116668338-116675510-	chr12:116668338-116675510-	circRNA	(5453,5475)	Offset 6mer		0.03	141	-11.88
hsa-miR-614	chr12:116668338-116675510-	chr12:116668338-116675510-	circRNA	(4863,4885)	Offset 6mer		0.07	141	-22.63
hsa-miR-4461	chr12:116668338-116675510-	chr12:116668338-116675510-	circRNA	(4802,4825)	Offset 6mer		0.053	141	-19.56
hsa-miR-216a-5p	chr12:116668338-116675510-	chr12:116668338-116675510-	circRNA	(6495,6517)	7mer-m8	-0.063	-0.159	141	-11.35
hsa-miR-6073	chr12:116668338-116675510-	chr12:116668338-116675510-	circRNA	(603,625)	Imperfect			141	-25.61
hsa-miR-8058	chr12:116668338-116675510-	chr12:116668338-116675510-	circRNA	(1498,1521)	Offset 6mer		0.03	141	-17.36
hsa-miR-2682-3p	chr12:116668338-116675510-	chr12:116668338-116675510-	circRNA	(6637,6659)	Offset 6mer		-0.029	141	-16.54
hsa-miR-1244	chr12:116668338-116675510-	chr12:116668338-116675510-	circRNA	(3326,3353)	Imperfect			141	-15.26
hsa-miR-1303	chr12:116668338-116675510-	chr12:116668338-116675510-	circRNA	(2683,2705)	7mer-m8	-0.018	-0.166	141	-10.17
hsa-miR-133a-3p	chr12:116668338-116675510-	chr12:116668338-116675510-	circRNA	(2782,2804)	Imperfect			141	-25.38
hsa-miR-3611	chr12:116668338-116675510-	chr12:116668338-116675510-	circRNA	(3593,3618)	Imperfect			141	-12.75
hsa-miR-548ah-5p	chr12:116668338-116675510-	chr12:116668338-116675510-	circRNA	(2702,2722)	Imperfect			141	-9.81
hsa-miR-3671	chr12:116668338-116675510-	chr12:116668338-116675510-	circRNA	(3086,3107)	Offset 6mer		-0.021	141	-13.24
hsa-miR-548t-5p	chr12:116668338-116675510-	chr12:116668338-116675510-	circRNA	(1641,1661)	Imperfect			141	-11.86
hsa-miR-6795-5p	chr12:116668338-116675510-	chr12:116668338-116675510-	circRNA	(369,395)	Imperfect			141	-27.53
hsa-miR-485-5p	chr12:116668338-116675510-	chr12:116668338-116675510-	circRNA	(4703,4725)	Offset 6mer		0.053	141	-16.98
hsa-miR-4426	chr12:116668338-116675510-	chr12:116668338-116675510-	circRNA	(1083,1100)	7mer-m8	-0.1	-0.216	141	-10.71
hsa-miR-548g-5p	chr12:116668338-116675510-	chr12:116668338-116675510-	circRNA	(6458,6481)	Offset 6mer		-0.045	141	-10.46
hsa-miR-4786-3p	chr12:116668338-116675510-	chr12:116668338-116675510-	circRNA	(3488,3514)	Offset 6mer		0.002	141	-21.66
hsa-miR-3658	chr12:116668338-116675510-	chr12:116668338-116675510-	circRNA	(3944,3966)	Imperfect			141	-12.8
hsa-miR-216a-3p	chr12:116668338-116675510-	chr12:116668338-116675510-	circRNA	(3987,4009)	8mer	-0.007	-0.228	141	-21.63
hsa-miR-939-3p	chr12:116668338-116675510-	chr12:116668338-116675510-	circRNA	(4627,4648)	7mer-m8	-0.027	-0.04	141	-15.63
hsa-miR-7157-3p	chr12:116668338-116675510-	chr12:116668338-116675510-	circRNA	(4991,5014)	8mer	-0.011	-0.118	141	-15.35
hsa-miR-6733-3p	chr12:116668338-116675510-	chr12:116668338-116675510-	circRNA	(6753,6774)	Imperfect			141	-17.87
hsa-miR-3170	chr12:116668338-116675510-	chr12:116668338-116675510-	circRNA	(5795,5818)	Imperfect			141	-14.09
hsa-miR-3923	chr12:116668338-116675510-	chr12:116668338-116675510-	circRNA	(4448,4469)	Imperfect			141	-11.42
hsa-miR-548ar-5p	chr12:116668338-116675510-	chr12:116668338-116675510-	circRNA	(5008,5030)	Imperfect			141	-16.79
hsa-miR-3064-3p	chr12:116668338-116675510-	chr12:116668338-116675510-	circRNA	(1818,1842)	Imperfect			141	-15.07
hsa-miR-4307	chr12:116668338-116675510-	chr12:116668338-116675510-	circRNA	(6656,6675)	Imperfect			141	-7.91
hsa-miR-630	chr12:116668338-116675510-	chr12:116668338-116675510-	circRNA	(4392,4413)	Imperfect			141	-15.45
hsa-miR-934	chr12:116668338-116675510-	chr12:116668338-116675510-	circRNA	(1694,1717)	Offset 6mer		0.011	141	-15.76
hsa-miR-4739	chr12:116668338-116675510-	chr12:116668338-116675510-	circRNA	(4668,4696)	Offset 6mer		0.071	141	-28.92
hsa-miR-548az-5p	chr12:116668338-116675510-	chr12:116668338-116675510-	circRNA	(4580,4600)	6mer		-0.033	141	-9.77
hsa-miR-6878-5p	chr12:116668338-116675510-	chr12:116668338-116675510-	circRNA	(6433,6456)	Offset 6mer		-0.019	141	-15.46
hsa-miR-493-5p	chr12:116668338-116675510-	chr12:116668338-116675510-	circRNA	(4321,4343)	6mer		0.028	141	-12.31
hsa-miR-7106-5p	chr12:116668338-116675510-	chr12:116668338-116675510-	circRNA	(5827,5847)	Offset 6mer		0.009	141	-21.86
hsa-miR-3662	chr12:116668338-116675510-	chr12:116668338-116675510-	circRNA	(3524,3548)	6mer		-0.047	141	-17.65
hsa-miR-548d-5p	chr12:116668338-116675510-	chr12:116668338-116675510-	circRNA	(6926,6950)	Imperfect			141	-11.44
hsa-miR-562	chr12:116668338-116675510-	chr12:116668338-116675510-	circRNA	(4080,4100)	Offset 6mer		0.029	141	-11.94
hsa-miR-27a-3p	chr12:116668338-116675510-	chr12:116668338-116675510-	circRNA	(6804,6824)	Offset 6mer	-0.045	-0.081	141	-16.43
hsa-miR-3942-5p	chr12:116668338-116675510-	chr12:116668338-116675510-	circRNA	(6719,6742)	7mer-m8	-0.048	-0.132	141	-10
hsa-miR-548aj-3p	chr12:116668338-116675510-	chr12:116668338-116675510-	circRNA	(657,677)	Offset 6mer		-0.028	141	-5.71
hsa-miR-4279	chr12:116668338-116675510-	chr12:116668338-116675510-	circRNA	(6644,6661)	8mer	-0.29	-0.362	141	-14.86
hsa-miR-4641	chr12:116668338-116675510-	chr12:116668338-116675510-	circRNA	(25,53)	Offset 6mer		-0.001	141	-21.37
hsa-miR-6893-5p	chr12:116668338-116675510-	chr12:116668338-116675510-	circRNA	(4670,4692)	6mer		0.076	141	-22.23
hsa-miR-5001-5p	chr12:116668338-116675510-	chr12:116668338-116675510-	circRNA	(58,83)	8mer	-0.409	-0.301	141	-19.77
hsa-miR-4768-3p	chr12:116668338-116675510-	chr12:116668338-116675510-	circRNA	(1762,1783)	Imperfect			141	-16.12
hsa-miR-7107-3p	chr12:116668338-116675510-	chr12:116668338-116675510-	circRNA	(4990,5017)	Imperfect			141	-15.7
hsa-miR-6884-3p	chr12:116668338-116675510-	chr12:116668338-116675510-	circRNA	(3308,3332)	Imperfect			141	-25.34
hsa-miR-24-3p	chr12:116668338-116675510-	chr12:116668338-116675510-	circRNA	(6394,6417)	Offset 6mer	-0.025	-0.027	141	-16.58
hsa-miR-5197-3p	chr12:116668338-116675510-	chr12:116668338-116675510-	circRNA	(1068,1091)	Imperfect			141	-21.81
hsa-miR-570-5p	chr12:116668338-116675510-	chr12:116668338-116675510-	circRNA	(2103,2124)	Imperfect			141	-13.19
hsa-miR-4475	chr12:116668338-116675510-	chr12:116668338-116675510-	circRNA	(5351,5371)	Imperfect			141	-11.74
hsa-miR-3916	chr12:116668338-116675510-	chr12:116668338-116675510-	circRNA	(1762,1790)	Imperfect			141	-17.93
hsa-miR-924	chr12:116668338-116675510-	chr12:116668338-116675510-	circRNA	(302,323)	Offset 6mer		-0.069	141	-11.58
hsa-miR-548ag	chr12:116668338-116675510-	chr12:116668338-116675510-	circRNA	(1675,1698)	Imperfect			141	-11.02
hsa-miR-8066	chr12:116668338-116675510-	chr12:116668338-116675510-	circRNA	(6350,6371)	Offset 6mer		0.011	141	-12.21
hsa-miR-5000-3p	chr12:116668338-116675510-	chr12:116668338-116675510-	circRNA	(6182,6205)	Imperfect			141	-16.56
hsa-miR-1206	chr12:116668338-116675510-	chr12:116668338-116675510-	circRNA	(6897,6919)	Offset 6mer		-0.1	141	-11.87
hsa-miR-6829-5p	chr12:116668338-116675510-	chr12:116668338-116675510-	circRNA	(1336,1357)	Offset 6mer		0.036	141	-24.61
hsa-miR-5680	chr12:116668338-116675510-	chr12:116668338-116675510-	circRNA	(3093,3116)	Imperfect			141	-5.99
hsa-miR-568	chr12:116668338-116675510-	chr12:116668338-116675510-	circRNA	(6893,6914)	7mer-m8	-0.137	-0.283	141	-7.19
hsa-miR-15a-5p	chr12:116668338-116675510-	chr12:116668338-116675510-	circRNA	(3132,3153)	7mer-m8	-0.084	-0.162	141	-11.75
hsa-miR-3927-3p	chr12:116668338-116675510-	chr12:116668338-116675510-	circRNA	(966,988)	Imperfect			141	-12.58
hsa-miR-1288-5p	chr12:116668338-116675510-	chr12:116668338-116675510-	circRNA	(1799,1824)	Imperfect			141	-17.63
hsa-miR-4641	chr12:116668338-116675510-	chr12:116668338-116675510-	circRNA	(1974,1998)	7mer-m8	-0.152	-0.184	141	-12.81
hsa-miR-335-5p	chr12:116668338-116675510-	chr12:116668338-116675510-	circRNA	(1808,1830)	Offset 6mer		0.006	141	-13.11
hsa-miR-548ad-5p	chr12:116668338-116675510-	chr12:116668338-116675510-	circRNA	(6928,6950)	Imperfect			141	-10.46
hsa-miR-4668-5p	chr12:116668338-116675510-	chr12:116668338-116675510-	circRNA	(409,432)	Offset 6mer		-0.022	141	-9.7
hsa-miR-508-3p	chr12:116668338-116675510-	chr12:116668338-116675510-	circRNA	(6123,6143)	Imperfect			141	-19.33
hsa-miR-1-5p	chr12:116668338-116675510-	chr12:116668338-116675510-	circRNA	(5050,5072)	Offset 6mer		0.05	141	-12.89
hsa-miR-506-5p	chr12:116668338-116675510-	chr12:116668338-116675510-	circRNA	(1249,1271)	Offset 6mer		0.024	141	-13.59
hsa-miR-6513-5p	chr12:116668338-116675510-	chr12:116668338-116675510-	circRNA	(2895,2918)	Imperfect			141	-17.52
hsa-miR-519c-5p	chr12:116668338-116675510-	chr12:116668338-116675510-	circRNA	(4602,4624)	Imperfect			141	-13.97
hsa-miR-548ae-3p	chr12:116668338-116675510-	chr12:116668338-116675510-	circRNA	(657,677)	Offset 6mer		-0.028	141	-7.32
hsa-miR-4797-3p	chr12:116668338-116675510-	chr12:116668338-116675510-	circRNA	(6395,6415)	7mer-m8	-0.043	-0.106	141	-9.97
hsa-miR-6748-3p	chr12:116668338-116675510-	chr12:116668338-116675510-	circRNA	(3355,3375)	Offset 6mer		0.057	141	-19.59
hsa-miR-586	chr12:116668338-116675510-	chr12:116668338-116675510-	circRNA	(6783,6804)	Imperfect			141	-11.12
hsa-miR-519d-3p	chr12:116668338-116675510-	chr12:116668338-116675510-	circRNA	(6223,6244)	Imperfect			141	-18.3
hsa-miR-4793-5p	chr12:116668338-116675510-	chr12:116668338-116675510-	circRNA	(4627,4651)	Imperfect			141	-21.81
hsa-miR-133b	chr12:116668338-116675510-	chr12:116668338-116675510-	circRNA	(2782,2804)	Imperfect			141	-25.57
hsa-miR-130b-5p	chr12:116668338-116675510-	chr12:116668338-116675510-	circRNA	(2210,2230)	7mer-m8	-0.004	-0.179	141	-10.5
hsa-miR-5010-3p	chr12:116668338-116675510-	chr12:116668338-116675510-	circRNA	(4202,4224)	Imperfect			141	-15.57
hsa-miR-7844-5p	chr12:116668338-116675510-	chr12:116668338-116675510-	circRNA	(3730,3752)	6mer		-0.019	141	-18.73
hsa-miR-223-3p	chr12:116668338-116675510-	chr12:116668338-116675510-	circRNA	(860,881)	Offset 6mer	-0.022	-0.039	141	-9.91
hsa-miR-518e-5p	chr12:116668338-116675510-	chr12:116668338-116675510-	circRNA	(4602,4624)	Imperfect			141	-13.97
hsa-miR-523-5p	chr12:116668338-116675510-	chr12:116668338-116675510-	circRNA	(4602,4624)	Imperfect			141	-13.97
hsa-miR-148a-3p	chr12:116668338-116675510-	chr12:116668338-116675510-	circRNA	(5318,5341)	7mer-m8	-0.104	-0.194	141	-12.74
hsa-miR-6874-3p	chr12:116668338-116675510-	chr12:116668338-116675510-	circRNA	(1573,1596)	Offset 6mer		-0.015	141	-15.89
hsa-miR-3649	chr12:116668338-116675510-	chr12:116668338-116675510-	circRNA	(3845,3864)	Imperfect			141	-21.84
hsa-miR-1299	chr12:116668338-116675510-	chr12:116668338-116675510-	circRNA	(1571,1593)	Imperfect			141	-16.41
hsa-miR-6778-5p	chr12:116668338-116675510-	chr12:116668338-116675510-	circRNA	(4844,4864)	Offset 6mer		0.073	141	-27.34
hsa-miR-8068	chr12:116668338-116675510-	chr12:116668338-116675510-	circRNA	(2994,3017)	Offset 6mer		0.061	141	-15.36
hsa-miR-4474-5p	chr12:116668338-116675510-	chr12:116668338-116675510-	circRNA	(684,705)	Imperfect			141	-10.08
hsa-miR-3143	chr12:116668338-116675510-	chr12:116668338-116675510-	circRNA	(5326,5353)	Imperfect			141	-7.09
hsa-miR-140-5p	chr12:116668338-116675510-	chr12:116668338-116675510-	circRNA	(4870,4892)	Imperfect			141	-21.52
hsa-miR-3138	chr12:116668338-116675510-	chr12:116668338-116675510-	circRNA	(2464,2489)	Offset 6mer		-0.013	141	-16.8
hsa-miR-877-5p	chr12:116668338-116675510-	chr12:116668338-116675510-	circRNA	(2416,2437)	Offset 6mer		-0.003	141	-21.62
hsa-miR-152-5p	chr12:116668338-116675510-	chr12:116668338-116675510-	circRNA	(432,453)	7mer-m8	-0.173	-0.197	141	-14.67
hsa-miR-6789-5p	chr12:116668338-116675510-	chr12:116668338-116675510-	circRNA	(5926,5950)	8mer	-0.252	-0.243	141	-23.19
hsa-miR-548aq-3p	chr12:116668338-116675510-	chr12:116668338-116675510-	circRNA	(656,677)	Offset 6mer		-0.028	141	-8.18
hsa-miR-6780a-3p	chr12:116668338-116675510-	chr12:116668338-116675510-	circRNA	(3375,3399)	Offset 6mer		0.057	141	-23.45
hsa-miR-576-5p	chr12:116668338-116675510-	chr12:116668338-116675510-	circRNA	(1563,1586)	Offset 6mer		0.004	141	-12.64
hsa-miR-6513-5p	chr12:116668338-116675510-	chr12:116668338-116675510-	circRNA	(3325,3348)	Offset 6mer		0.064	141	-20.45
hsa-miR-4800-5p	chr12:116668338-116675510-	chr12:116668338-116675510-	circRNA	(1388,1408)	Offset 6mer		-0.02	141	-18.31
hsa-miR-25-3p	chr12:116668338-116675510-	chr12:116668338-116675510-	circRNA	(4636,4660)	Imperfect			141	-25.48
hsa-miR-6760-3p	chr12:116668338-116675510-	chr12:116668338-116675510-	circRNA	(551,572)	8mer	-0.304	-0.408	141	-11.15
hsa-miR-548ai	chr12:116668338-116675510-	chr12:116668338-116675510-	circRNA	(2103,2124)	Imperfect			141	-13.19
hsa-miR-135a-3p	chr12:116668338-116675510-	chr12:116668338-116675510-	circRNA	(5414,5436)	8mer	-0.03	-0.15	141	-14.07
hsa-miR-186-5p	chr12:116668338-116675510-	chr12:116668338-116675510-	circRNA	(5714,5736)	Imperfect			141	-12.04
hsa-miR-4653-3p	chr12:116668338-116675510-	chr12:116668338-116675510-	circRNA	(2894,2916)	Imperfect			141	-19.14
hsa-miR-548ae-5p	chr12:116668338-116675510-	chr12:116668338-116675510-	circRNA	(6928,6950)	Imperfect			141	-10.46
hsa-miR-3189-3p	chr12:116668338-116675510-	chr12:116668338-116675510-	circRNA	(5254,5275)	7mer-m8	-0.076	-0.126	141	-21.55
hsa-miR-6792-5p	chr12:116668338-116675510-	chr12:116668338-116675510-	circRNA	(6575,6597)	Offset 6mer		-0.038	141	-22.93
[truncated: 7,050 more rows]
